# Supplementary material for: Spatiotemporal transcriptome provides insights into early fruit development of tomato (Solanum lycopersicum)
Source: Sci Rep. 2016 Mar 18;6:23173. doi: 10.1038/srep23173 (PMC4796798; doi:10.1038/srep23173)
Supplement: Supplementary Dataset 1 [file srep23173-s2.xls]

## Sheet: all.RPKM.FC.Pvalue.P.ajust.anno
Supplementary Table S2. The genes expression in each sample. ov, ovule; ow, ovary wall/pericarp; DPA, days post anthesis; e, emasculation.
Gene	FPKM
	ov-0 DPAe rep1	ov-0 DPAe rep2	ov-1 DPA rep1	ov-1 DPA rep2	ov-2 DPA rep1	ov-2 DPA rep2	ov-5 DPA rep1	ov-5 DPA rep2	ow-0 DPAe rep1	ow-0 DPAe rep2	ow-1 DPA rep1	ow-1 DPA rep2	ow-2 DPA rep1	ow-2 DPA rep2	ow-5 DPA rep1	ow-5 DPA rep2	ov-0 DPAe average	ov-1 DPA average	ov-2 DPA average	ov-5 DPA average	ow-0 DPAe average	ow-1 DPA average	ow-2 DPA average	ow-5 DPA average
Solyc00g005000.2	0	0	0	0	0	0.0301748	0	0.0610706	0	0	0	0	0	0	0	0	0	0	0.0150874	0.0305353	0	0	0	0
Solyc00g005020.1	0	0	0	0	0	0	0	0	0	0	0	0	0	0	0	0	0	0	0	0	0	0	0	0
Solyc00g005040.2	0	0.11096	0	0	0	0	0	0.527513	0	0	0.579059	0	0	0	0	0	0.05548	0	0	0.263756	0	0.289529	0	0
Solyc00g005050.2	15.4814	16.2835	20.5439	19.1761	11.6497	16.7341	21.8965	25.2433	27.1279	27.4273	18.4733	24.8566	22.5336	24.5307	24.6468	27.1141	15.8824	19.86	14.1919	23.5699	27.2776	21.6649	23.5321	25.8804
Solyc00g005060.1	0	0	0	0	0	0	0	0	0	0	0	0	0	0	0	0	0	0	0	0	0	0	0	0
Solyc00g005070.1	0	0	0	0	0	0	0	0	0	0	0	0	0	0	0	0	0	0	0	0	0	0	0	0
Solyc00g005080.1	0	0	0	0	0	0	0	0	0	0	0	0	0	0	0	0	0	0	0	0	0	0	0	0
Solyc00g005090.1	0	0	0	0	0	0	0	0	0	0	0	0	0	0	0	0	0	0	0	0	0	0	0	0
Solyc00g005100.1	0	0	0	0	0	0	0	0	0	0	0	0	0	0	0	0	0	0	0	0	0	0	0	0
Solyc00g005110.1	0	0	0	0	0	0	0	0	0	0	0	0	0	0	0	0	0	0	0	0	0	0	0	0
Solyc00g005120.1	0	0	0	0	0	0	0	0	0	0	0	0	0	0	0	0	0	0	0	0	0	0	0	0
Solyc00g005130.1	0	0	0	0	0	0	0	0	0	0	0	0	0	0.138996	0	0	0	0	0	0	0	0	0.0694982	0
Solyc00g005140.1	0	0	0	0	0	0	0	0	0	0.182169	0.884955	0	1.38814	0.198334	0	0.196801	0	0	0	0	0.0910843	0.442477	0.793236	0.0984005
Solyc00g005150.1	0	0	0	0	0	0	0	0	0	0	0	0	0	0	0	0	0	0	0	0	0	0	0	0
Solyc00g005160.1	0	0	0	0	0	0	0	0	0	0	0	0	0	0	0	0	0	0	0	0	0	0	0	0
Solyc00g005170.1	0	0	0	0	0	0	0	0	0	0	0	0	0	0	0	0	0	0	0	0	0	0	0	0
Solyc00g005180.1	0	0	0	0	0	0	0	0	0	0	0	0	0	0	0	0	0	0	0	0	0	0	0	0
Solyc00g005280.1	0	0	0	0	0	0	0	0	0	0	0	0	0	0	0	0	0	0	0	0	0	0	0	0
Solyc00g005420.1	0	0	0	0	0	0	0	0	0	0	0	0	0	0	0	0	0	0	0	0	0	0	0	0
Solyc00g005430.1	0	0	0	0	0	0	0	0	0	0	0	0	0	0	0	0	0	0	0	0	0	0	0	0
Solyc00g005440.1	0	0	0	0.100711	0	0	0	0	0	0	0	0	0	0	0	0	0	0.0503555	0	0	0	0	0	0
Solyc00g005450.1	0	0	0	0	0	0	0	0	0	0	0	0	0	0	0	0	0	0	0	0	0	0	0	0
Solyc00g005460.1	0	0	0	0	0	0	0	0	0	0	0	0	0	0	0	0	0	0	0	0	0	0	0	0
Solyc00g005470.1	0	0	0	0	0	0	0	0	0	0	0	0	0	0	0	0	0	0	0	0	0	0	0	0
Solyc00g005480.1	0	0	0	0	0	0	0	0	0	0	0	0	0	0	0	0	0	0	0	0	0	0	0	0
Solyc00g005490.1	0	0	0	0	0	0	0	0	0	0	0	0	0	0	0	0	0	0	0	0	0	0	0	0
Solyc00g005840.2	10.2432	9.15904	6.37416	9.17805	4.16634	5.22859	7.9788	9.54126	12.4578	6.19358	8.18843	8.54097	9.77869	6.10301	14.0121	14.949	9.70114	7.77611	4.69746	8.76003	9.32569	8.3647	7.94085	14.4806
Solyc00g005850.1	0	0	0	0	0	0	0	0	0	0	0	0.138515	0	0	0	0	0	0	0	0	0	0.0692574	0	0
Solyc00g005860.1	0	0	0	0	0	0	0	0	0	0	0	0	0	0	0	0	0	0	0	0	0	0	0	0
Solyc00g005870.1	0	0	0	0	0	0	0	0	0	0	0	0	0	0	0	0	0	0	0	0	0	0	0	0
Solyc00g005880.1	0	0	0	0	0	0	0	0	0	0	0	0	0	0	0	0	0	0	0	0	0	0	0	0
Solyc00g005890.2	0	0	0	0	0	0	0	0	0	0	0	0	0	0	0	0	0	0	0	0	0	0	0	0
Solyc00g005900.1	0	0	0	0	0	0	0	0	0	0	0	0	0	0	0	0	0	0	0	0	0	0	0	0
Solyc00g005980.1	0	0	0	0	0	0	0	0	0	0	0	0	0	0	0	0	0	0	0	0	0	0	0	0
Solyc00g006010.1	0	0	0	0	0	0	0	0	0	0	0	0	0	0	0	0	0	0	0	0	0	0	0	0
Solyc00g006020.1	0	0	0	0	0	0	0	0	0	0	0	0	0	0	0	0	0	0	0	0	0	0	0	0
Solyc00g006050.1	0	0	0	0	0	0	0	0	0	0	0	0	0	0	0	0	0	0	0	0	0	0	0	0
Solyc00g006090.1	0	0	0	0	0	0	0	0	0	0	0	0	0	0	0	0	0	0	0	0	0	0	0	0
Solyc00g006170.1	0	0	0	0	0	0	0	0	0	0	0	0	0	0	0	0	0	0	0	0	0	0	0	0
Solyc00g006250.1	0	0	0	0	0	0	0	0	0	0	0	0	0	0	0	0	0	0	0	0	0	0	0	0
Solyc00g006470.1	0	0.465201	0	1.28178	0.104148	1.54806	0	0.460751	0	0.083291	0	15.1663	0.267235	0.272046	0	0.899812	0.232601	0.640888	0.826102	0.230376	0.0416455	7.58313	0.269641	0.449906
Solyc00g006480.1	0	0	0	0	0	0	0	0	0	0	0	0	0	0	0	0	0	0	0	0	0	0	0	0
Solyc00g006490.2	25.3976	22.3114	23.8067	19.2517	16.6663	16.7591	14.8549	16.2341	16.307	12.6564	14.044	13.9424	9.4643	8.14328	12.2142	9.58746	23.8545	21.5292	16.7127	15.5445	14.4817	13.9932	8.80379	10.9009
Solyc00g006500.1	0	0	0	0	0	0	0	0	0	0	0	0	0	0	0	0	0	0	0	0	0	0	0	0
Solyc00g006510.1	0	0	0	0	0	0	0	0	0	0	0	0	0	0	0	0	0	0	0	0	0	0	0	0
Solyc00g006520.1	0	0	0	0	0	0	0	0	0	0	0	0	0	0	0	0	0	0	0	0	0	0	0	0
Solyc00g006530.1	0	0	0.201357	0	0	0	0	0	0	0	0	0	0	0	0	0	0	0.100678	0	0	0	0	0	0
Solyc00g006540.1	0	0	0	0	0	0	0	0	0	0	0	0	0	0	0	0	0	0	0	0	0	0	0	0
Solyc00g006550.1	0	0	0	0	0	0	0	0	0	0	0	0	0	0	0	0	0	0	0	0	0	0	0	0
Solyc00g006560.1	0	0	0	0	0	0	0	0	0	0	0	0	0	0	0	0	0	0	0	0	0	0	0	0
Solyc00g006570.1	0	0	0	0	0	0	0	0	0	0	0	0	0	0	0	0	0	0	0	0	0	0	0	0
Solyc00g006590.1	0	0	0	0	0	0	0	0.141828	0	0	0	0	0	0	0	0	0	0	0	0.0709139	0	0	0	0
Solyc00g006600.1	0	0	0	0	0	0	0	0	0	0	0	0	0	0	0	0	0	0	0	0	0	0	0	0
Solyc00g006630.1	0	0	0	0	0	0	0	0	0	0	0	0	0	0	0	0	0	0	0	0	0	0	0	0
Solyc00g006650.1	0	0	0	0	0	0	0	0	0	0	0	0	0	0	0	0	0	0	0	0	0	0	0	0
Solyc00g006660.1	0	0	0	0	0	0	0	0	0	0	0	0	0	0	0	0	0	0	0	0	0	0	0	0
Solyc00g006670.2	0	0	0	0	0	0	0	0	0	0	0	0	0	0	0	0	0	0	0	0	0	0	0	0
Solyc00g006680.1	0	0	0	0	0	0	0	0	0	0	0	0	0	0	0	0	0	0	0	0	0	0	0	0
Solyc00g006690.2	0	0	0	0	0	0	0	0	0	0	0	0	0	0	0	0	0	0	0	0	0	0	0	0
Solyc00g006700.1	0	0	0	0	0	0	0	0	0	0	0	0	0	0	0	0	0	0	0	0	0	0	0	0
Solyc00g006800.2	129.591	110.512	118.651	104.232	76.2347	100.52	82.4283	96.6751	72.1381	105.848	91.0682	106.206	74.7799	89.4079	63.7457	70.9433	120.051	111.442	88.3773	89.5517	88.9928	98.6373	82.0939	67.3445
Solyc00g006810.2	12.2152	13.3897	18.0923	13.7031	10.301	9.57861	6.7707	7.61941	10.877	11.0713	10.5873	15.738	9.99926	8.87424	5.99257	7.01627	12.8025	15.8977	9.9398	7.19506	10.9742	13.1626	9.43675	6.50442
Solyc00g006820.2	19.4714	16.8472	17.865	13.451	7.04618	10.4555	12.5582	11.2175	5.38526	8.864	4.59577	5.21717	1.51766	1.90325	13.6527	22.418	18.1593	15.658	8.75085	11.8879	7.12463	4.90647	1.71046	18.0354
Solyc00g006830.2	12.1473	16.2089	16.8847	16.426	11.4434	12.6219	17.6582	15.3497	11.3805	10.4246	12.1194	12.3016	8.32089	6.58254	13.6995	14.0946	14.1781	16.6553	12.0327	16.504	10.9026	12.2105	7.45171	13.8971
Solyc00g006840.2	0	0	0	0	0	0	0	0	0	0	0	0	0	0	0	0	0	0	0	0	0	0	0	0
Solyc00g006850.1	0	0	0	0	0	0	0	0	0	0	0	0	0	0	0	0	0	0	0	0	0	0	0	0
Solyc00g006860.1	0	0	0	0	0	0	0	0	0	0	0	0	0	0	0	0	0	0	0	0	0	0	0	0
Solyc00g006870.1	0	0	0	0	0	0	0	0	0	0	0	0	0	0	0	0	0	0	0	0	0	0	0	0
Solyc00g006880.1	0	0	0	0	0	0	0	0	0	0	0	0	0	0	0	0	0	0	0	0	0	0	0	0
Solyc00g006890.1	0	0	0	0	0	0	0	0	0	0	0	0	0	0	0	0	0	0	0	0	0	0	0	0
Solyc00g006900.1	0	0	0	0	0	0	0	0	0	0	0	0	0	0	0	0	0	0	0	0	0	0	0	0
Solyc00g007000.1	0	0.869926	0	0	0	0	0	0.689284	0	0.623017	0	0.484802	0	0	0	1.00959	0.434963	0	0	0.344642	0.311508	0.242401	0	0.504794
Solyc00g007010.2	7.81825	7.85826	8.57167	6.89778	7.02859	6.27959	8.53982	7.57579	5.21504	5.02828	4.86551	6.29861	3.82011	3.24908	6.34294	5.10094	7.83826	7.73473	6.65409	8.0578	5.12166	5.58206	3.5346	5.72194
Solyc00g007020.1	0	0	0	0	0	0	0	0	0	0	0	0	0	0	0	0	0	0	0	0	0	0	0	0
Solyc00g007030.1	0	0.0604116	0	0	0	0	0	0.215401	0	0	0	0	0	0	0	0	0.0302058	0	0	0.107701	0	0	0	0
Solyc00g007040.1	0	0	0	0	0	0	0	0	0	0	0	0	0	0	0	0	0	0	0	0	0	0	0	0
Solyc00g007050.1	0	0	0	0.323035	0	0	0	0	0	0	0	0	0	0	0	0	0	0.161518	0	0	0	0	0	0
Solyc00g007060.2	5.96913	7.97511	9.13796	8.15989	4.92717	6.97637	5.85535	5.90654	15.7887	14.567	10.9914	8.94167	6.7904	9.90882	13.3813	16.0117	6.97212	8.64893	5.95177	5.88095	15.1778	9.96653	8.34961	14.6965
Solyc00g007070.2	93.4059	91.0925	106.056	96.7395	76.6006	81.2034	81.2828	81.8192	84.7714	70.9502	67.6888	83.9368	64.907	58.1526	74.8645	61.1636	92.2492	101.398	78.902	81.551	77.8608	75.8128	61.5298	68.014
Solyc00g007080.2	3.01018	3.48816	3.64424	3.74454	1.49084	2.17255	3.95343	3.58042	1.96952	2.95233	3.30971	4.06456	5.14606	3.39975	5.12941	2.02408	3.24917	3.69439	1.83169	3.76692	2.46092	3.68713	4.27291	3.57675
Solyc00g007090.2	18.0567	22.2964	30.4842	20.2861	19.8497	22.1393	16.2248	21.9694	15.2532	14.4722	12.2624	14.579	18.9873	16.7947	12.5594	14.6045	20.1766	25.3851	20.9945	19.0971	14.8627	13.4207	17.891	13.582
Solyc00g007100.2	5.28375	4.72946	5.40703	2.77792	5.13497	4.77761	2.53807	5.24244	6.80476	7.52885	4.85952	5.53084	7.81268	7.2798	8.06558	7.28042	5.0066	4.09247	4.95629	3.89026	7.1668	5.19518	7.54624	7.673
Solyc00g007110.2	4.95212	5.97804	5.22251	3.51361	4.06953	4.09831	3.57991	5.49755	3.93458	4.03915	4.6584	5.06509	2.91354	2.94226	3.31018	4.83447	5.46508	4.36806	4.08392	4.53873	3.98686	4.86175	2.9279	4.07233
Solyc00g007120.2	8.2305	10.4399	10.0018	8.31628	15.4848	9.16811	7.68748	9.61791	6.53882	8.87778	8.8645	8.2963	10.2786	6.36187	7.4094	8.26188	9.33519	9.15902	12.3264	8.65269	7.7083	8.5804	8.32021	7.83564
Solyc00g007130.2	0	0.173985	0.133298	0.273934	0	0.102172	0.500565	0.0689284	0.139434	0.0623017	0.453982	0.145441	0	0.169575	0	0	0.0869926	0.203616	0.0510859	0.284747	0.100868	0.299711	0.0847877	0
Solyc00g007140.1	0	0	0	0	0	0.315345	0	0.159556	0.161382	0.144217	0	0	0	0.628057	0	0	0	0	0.157673	0.0797782	0.152799	0	0.314029	0
Solyc00g007150.2	5.41701	10.4746	5.71278	7.23269	15.501	15.3258	12.2587	15.4034	7.46966	7.05662	10.1914	5.19431	8.33733	8.40956	4.12037	5.66606	7.94582	6.47274	15.4134	13.8311	7.26314	7.69287	8.37344	4.89322
Solyc00g007160.1	2.45772	0.949324	2.77705	2.14011	0	0.608165	1.48978	0.307716	0.933708	0.648976	0.450379	0	0	0.201876	0.728348	0	1.70352	2.45858	0.304083	0.898746	0.791342	0.225189	0.100938	0.364174
Solyc00g007170.1	0.63425	0.623603	1.43331	1.28867	0.41883	1.46483	0	0.185291	0.562233	0.66991	1.62718	0	0	0.364678	0	0	0.628926	1.36099	0.941829	0.0926456	0.616071	0.813588	0.182339	0
Solyc00g007180.1	0	0	0	0	0	0	0	0.0492345	0	0	0	0	0	0	0	0	0	0	0	0.0246173	0	0	0	0
Solyc00g007190.2	1.54081	0.640937	1.07139	0.894459	1.99582	0.992291	0.838186	0.519386	0.980612	1.22058	0.760184	1.3151	0.979042	1.02222	0.737617	0.540972	1.09087	0.982923	1.49406	0.678786	1.1006	1.03764	1.00063	0.639295
Solyc00g007200.2	26.7912	29.7631	19.176	15.1376	16.5899	12.276	3.50611	5.87711	8.39532	10.8256	4.40284	2.15497	1.57512	2.05574	2.4723	2.96458	28.2772	17.1568	14.433	4.69161	9.61045	3.2789	1.81543	2.71844
Solyc00g007210.1	0	0	0	0	0	0	0	0	0	0	0	0	0	0	0	0	0	0	0	0	0	0	0	0
Solyc00g007220.2	6.36245	7.72182	5.16718	12.4078	7.68082	7.40458	9.56135	7.02837	1.11625	0.73502	0.510092	1.22562	0.842241	0.857404	0.206229	0.623903	7.04214	8.7875	7.5427	8.29486	0.925636	0.867857	0.849823	0.415066
Solyc00g007230.1	0	0	0	0	0	0	0	0	0	0	0	0	0	0	0	0	0	0	0	0	0	0	0	0
Solyc00g007240.1	0	0	0	0	0	0	0	0	0	0	0	0	0	0	0	0	0	0	0	0	0	0	0	0
Solyc00g007250.1	0	0	0	0	0	0	0	0	0	0	0	0	0	0	0	0	0	0	0	0	0	0	0	0
Solyc00g007260.2	25.4774	26.4908	26.2581	32.3027	23.5467	28.2203	28.3452	28.7132	16.4738	14.7779	17.3662	16.822	25.9423	18.1425	17.9121	18.3368	25.9841	29.2804	25.8835	28.5292	15.6258	17.0941	22.0424	18.1245
Solyc00g007270.2	127.56	143.47	161.502	141.581	164.87	184.357	77.2958	162.035	129.962	130.847	127.398	183.501	117.002	133.772	62.8164	92.6393	135.515	151.541	174.613	119.666	130.405	155.45	125.387	77.7279
Solyc00g007290.1	0	0	0	0	0	0	0	0	0	0	0	0	0	0	0	0	0	0	0	0	0	0	0	0
Solyc00g007300.2	6.61786	8.32795	9.02202	2.83956	8.88277	10.0095	3.15396	2.08046	1.08401	2.81117	2.12227	2.83786	2.89478	3.66035	0.895335	0.902884	7.4729	5.93079	9.44614	2.61721	1.94759	2.48007	3.27756	0.89911
Solyc00g007310.1	0	0	0	0	0	0	0	0	0	0	0	0	0	0	0	0	0	0	0	0	0	0	0	0
Solyc00g007320.1	0	0	0	0.10905	0	0	0	0.109759	0	0	0	0	0	0	0	0	0	0.0545251	0	0.0548793	0	0	0	0
Solyc00g007330.1	0	0	0	0	0	0	0	0	0	0	0	0	0	0	0	0	0	0	0	0	0	0	0	0
Solyc00g007340.1	0	0	0	0	0	0	0	0	0	0	0	0	0	0	0	0	0	0	0	0	0	0	0	0
Solyc00g007350.1	0	0.0489823	0	0	0	0	0	0	0	0	0	0	0	0	0	0	0.0244912	0	0	0	0	0	0	0
Solyc00g007450.1	0	0	0	0	0	0	0	0	0	0	0	0	0	0	0	0	0	0	0	0	0	0	0	0
Solyc00g007550.1	0	0.391859	0	0	0	0	0	0	0	0	0	0	0	0	0	0	0.195929	0	0	0	0	0	0	0
Solyc00g007560.1	0	0	0	0.0554073	0	0	0	0	0	0	0	0	0	0	0	0	0	0.0277037	0	0	0	0	0	0
Solyc00g007570.1	0	0	0	0	0	0	0	0	0	0	0	0	0	0	0	0	0	0	0	0	0	0	0	0
Solyc00g007580.1	0	0	0	0	0	0	0	0	0	0	0	0	0	0	0	0	0	0	0	0	0	0	0	0
Solyc00g007590.1	0	0	0	0	0	0	0	0	0	0	0	0	0	0	0	0	0	0	0	0	0	0	0	0
Solyc00g007600.1	0.70641	0	0	0.10252	0	0.101968	0	0	0.208733	0.559596	0	0.435451	0	0.203084	0	0.201515	0.353205	0.0512601	0.0509839	0	0.384164	0.217725	0.101542	0.100757
Solyc00g007610.1	0	0	0	0	0	0	0	0	0	0	0	0	0	0	0	0	0	0	0	0	0	0	0	0
Solyc00g007910.1	0	0	0	0	0	0	0	0	0	0	0	0	0	0	0	0	0	0	0	0	0	0	0	0
Solyc00g007920.1	0	0	0	0	0	0	0	0	0	0	0	0	0	0	0	0	0	0	0	0	0	0	0	0
Solyc00g007930.1	0	0	0	0	0	0	0	0	0	0	0	0	0	0	0	0	0	0	0	0	0	0	0	0
Solyc00g007940.1	0	0	0	0	0	0	0	0	0	0	0	0	0	0	0	0	0	0	0	0	0	0	0	0
Solyc00g007950.1	0	0	0	0	0	0	0	0	0	0	0	0	0	0	0	0	0	0	0	0	0	0	0	0
Solyc00g007960.1	0	0	0	0	0	0	0	0	0	0	0	0	0	0	0	0	0	0	0	0	0	0	0	0
Solyc00g007970.1	0	0	0	0	0	0	0	0	0	0	0	0	0	0	0	0	0	0	0	0	0	0	0	0
Solyc00g007980.1	0	0	0	0	0	0	0	0	0	0	0	0	0	0	0	0	0	0	0	0	0	0	0	0
Solyc00g007990.1	0	0	0	0	0	0	0	0	0	0	0	0	0	0	0	0	0	0	0	0	0	0	0	0
Solyc00g008000.1	0	0	0	0	0	0	0	0	0	0	0	0	0	0	0	0	0	0	0	0	0	0	0	0
Solyc00g008010.1	0	0	0	0	0	0	0	0	0	0	0	0	0	0	0	0	0	0	0	0	0	0	0	0
Solyc00g008020.1	0	0	0	0	0	0	0	0	0	0	0	0	0	0	0	0	0	0	0	0	0	0	0	0
Solyc00g008030.1	0	0	0	0	0	0	0	0	0	0	0	0	0	0	0	0	0	0	0	0	0	0	0	0
Solyc00g008040.1	0	0	0	0	0	0	0	0	0	0	0	0	0	0	0	0	0	0	0	0	0	0	0	0
Solyc00g008050.1	0	0	0	0	0	0	0	0	0	0	0	0	0	0	0	0	0	0	0	0	0	0	0	0
Solyc00g008060.1	0	0	0	0	0	0	0	0	0	0	0	0	0	0	0	0	0	0	0	0	0	0	0	0
Solyc00g008070.1	0	0	0	0	0	0	0	0	0	0	0	0	0	0	0	0	0	0	0	0	0	0	0	0
Solyc00g008080.1	0	0	0	0	0	0	0	0	0	0	0	0	0	0	0	0	0	0	0	0	0	0	0	0
Solyc00g008090.1	0	0	0	0	0	0	0	0	0	0	0	0	0	0	0	0	0	0	0	0	0	0	0	0
Solyc00g008100.1	0	0	0	0	0	0	0	0	0	0	0	0	0	0	0	0	0	0	0	0	0	0	0	0
Solyc00g008110.1	0	0	0	0	0	0	0	0	0	0	0	0	0	0	0	0	0	0	0	0	0	0	0	0
Solyc00g008120.1	0	0	0	0	0	0	0	0	0	0	0	0	0	0	0	0	0	0	0	0	0	0	0	0
Solyc00g008130.1	0	0	0	0	0	0	0	0	0	0	0	0	0	0	0	0	0	0	0	0	0	0	0	0
Solyc00g008140.1	0	0	0	0	0	0	0	0	0	0	0	0	0	0	0	0	0	0	0	0	0	0	0	0
Solyc00g008150.1	0	0	0	0	0	0	0	0	0	0	0	0	0	0	0	0	0	0	0	0	0	0	0	0
Solyc00g008160.1	0	0	0	0	0	0	0	0	0	0	0	0	0	0	0	0	0	0	0	0	0	0	0	0
Solyc00g008260.1	0	0	0	0	0	0	0	0	0	0	0	0	0	0	0	0	0	0	0	0	0	0	0	0
Solyc00g008270.1	0	0	0	0	0	0	0	0	0	0	0	0	0	0	0	0	0	0	0	0	0	0	0	0
Solyc00g008570.2	0	0	0	0	0	0	0	0	0	0	0	0	0	0	0	0	0	0	0	0	0	0	0	0
Solyc00g008580.1	0	0	0	0	0	0	0	0	0	0	0	0	0	0	0	0	0	0	0	0	0	0	0	0
Solyc00g008680.2	69.0748	65.3535	52.743	54.7739	58.9027	60.0803	76.9979	75.277	64.5733	68.1278	64.7123	61.8305	62.6071	78.3809	88.5518	76.0671	67.2142	53.7585	59.4915	76.1375	66.3505	63.2714	70.494	82.3095
Solyc00g008690.1	0	0	0	0	0	0	0	0	0	0	0	0	0	0	0	0	0	0	0	0	0	0	0	0
Solyc00g008800.1	0	0	0	0	0	0	0	0	0	0	0	0	0	0	0	0	0	0	0	0	0	0	0	0
Solyc00g008900.1	0	0	0	0	0	0	0	0	0	0	0	0	0	0	0	0	0	0	0	0	0	0	0	0
Solyc00g008910.1	0	0	0	0	0	0	0	0	0	0	0	0	0	0	0	0	0	0	0	0	0	0	0	0
Solyc00g008920.1	0	0	0	0	0	0	0	0	0	0	0	0	0	0	0	0	0	0	0	0	0	0	0	0
Solyc00g009020.2	63.8817	79.0155	71.7958	70.1691	80.271	69.3637	110.646	102.461	66.6213	96.5495	106.338	112.871	180.284	137.101	138.071	98.7175	71.4486	70.9824	74.8174	106.554	81.5854	109.604	158.692	118.394
Solyc00g009030.1	0.148577	0.0730417	0.167882	0.0431256	0	0.25736	0	0.0434058	0	0	0	0.0610582	0.157346	0.0427142	0	0.0847682	0.11081	0.105504	0.12868	0.0217029	0	0.0305291	0.10003	0.0423841
Solyc00g009040.2	11.3798	7.49248	12.8584	10.9709	11.8088	9.94966	7.35787	5.36672	0.432328	0.901471	0.729874	0.434251	0.241027	0.373892	0.421552	0.115938	9.43613	11.9146	10.8792	6.36229	0.666899	0.582063	0.307459	0.268745
Solyc00g009050.1	0.48481	1.82724	3.10421	2.72058	3.52161	3.17246	16.4569	5.61813	1.00278	1.19483	1.45108	1.66028	1.54026	1.62607	5.19622	1.4752	1.15603	2.91239	3.34704	11.0375	1.0988	1.55568	1.58316	3.33571
Solyc00g009060.2	10.0241	14.3312	15.0249	18.9418	7.49754	14.5285	26.3303	12.6701	10.5784	10.9658	11.0215	10.845	10.8323	8.76303	7.63882	4.84369	12.1776	16.9834	11.013	19.5002	10.7721	10.9333	9.79766	6.24125
Solyc00g009070.1	0	0	0	0	0	0	0	0	0	0.12074	0	0	0	0	0	0.130438	0	0	0	0	0.0603698	0	0	0.0652189
Solyc00g009080.2	12.1369	10.8592	12.0682	11.9776	11.0602	8.4092	27.8092	8.08419	17.3575	16.5369	23.353	20.4495	29.7678	24.1453	31.4718	9.14031	11.498	12.0229	9.7347	17.9467	16.9472	21.9012	26.9566	20.3061
Solyc00g009090.2	1.2389	1.04046	1.34154	1.91786	0.25566	0.476881	0.365056	0.165886	1.79987	1.56754	1.1919	1.46374	0.557604	0.415529	0.107085	0.206159	1.13968	1.6297	0.36627	0.265471	1.6837	1.32782	0.486567	0.156622
Solyc00g009100.2	6.83981	7.73375	8.05972	8.42335	6.71053	6.40337	9.39768	7.50752	6.98708	5.6763	6.51769	8.31204	9.00258	7.30364	11.0471	6.55034	7.28678	8.24154	6.55695	8.4526	6.33169	7.41486	8.15311	8.79871
Solyc00g009110.2	29.8838	26.6516	28.3745	18.8012	22.601	20.0098	7.74525	17.0493	25.4966	18.5707	12.7444	14.1454	5.73297	4.58798	3.89483	9.21663	28.2677	23.5878	21.3054	12.3973	22.0336	13.4449	5.16048	6.55573
Solyc00g009120.2	31.8051	22.9812	32.0784	22.4285	27.98	19.8428	10.8687	12.0978	34.5641	20.2913	15.0597	13.9476	4.11418	4.66384	5.9779	7.55061	27.3931	27.2535	23.9114	11.4833	27.4277	14.5036	4.38901	6.76425
Solyc00g009130.2	0.828832	0.356527	0.23413	0.240574	0	0.299098	0.293071	1.02908	0.734721	0.383002	0.531595	0.34061	0.789971	0.833978	0.85969	1.41863	0.59268	0.237352	0.149549	0.661077	0.558861	0.436102	0.811974	1.13916
Solyc00g009140.2	9.2081	4.52677	7.4641	5.05492	4.95702	3.35179	9.90937	11.9299	9.22723	5.49721	4.87876	4.60671	8.56437	10.2436	24.2926	12.9625	6.86743	6.25951	4.15441	10.9196	7.36222	4.74274	9.40398	18.6275
Solyc00g009240.1	0	0	0	0	0	0	0	0	0	0	0	0	0	0	0	0	0	0	0	0	0	0	0	0
Solyc00g009440.1	0	0	0	0	0	0	0	0	0	0	0	0	0	0	0	0	0	0	0	0	0	0	0	0
Solyc00g009540.1	0	0	0	0	0	0	0	0	0	0	0	0	0	0	0	0	0	0	0	0	0	0	0	0
Solyc00g009650.1	0	0	0	0	0	0	0	0	0	0	0	0	0	0	0	0	0	0	0	0	0	0	0	0
Solyc00g009660.1	0	0	0	0	0	0	0	0	0	0	0	0	0	0	0	0	0	0	0	0	0	0	0	0
Solyc00g009760.2	0	0	0	0	0	0	0	0	0	0	0	0	0	0	0	0	0	0	0	0	0	0	0	0
Solyc00g009770.1	0	0	0	0	0	0	0	0	0	0	0	0	0	0	0	0	0	0	0	0	0	0	0	0
Solyc00g009780.1	0	0	0	0	0	0	0	0	0	0	0	0	0	0	0	0	0	0	0	0	0	0	0	0
Solyc00g009790.1	0	0	0	0	0	0	0	0	0	0	0	0	0	0	0	0	0	0	0	0	0	0	0	0
Solyc00g009800.1	0	0	0	0	0	0	0	0	0	0	0	0	0	0	0	0	0	0	0	0	0	0	0	0
Solyc00g010100.1	0	0	2.08279	0	149.414	0	0	0	7.62528	2.43366	5.91122	1.51501	2.9281	0	0	0	0	1.04139	74.7071	0	5.02947	3.71311	1.46405	0
Solyc00g010110.1	0	0	0	0	0	0	0	0	0	0	0	0	0	0	0	0	0	0	0	0	0	0	0	0
Solyc00g010210.1	0	0	0	0	48.2139	0	0	0	0	0	0	0.591222	0.990318	0	0	0	0	0	24.107	0	0	0.295611	0.495159	0
Solyc00g010410.1	0	0	0	0	132.209	0	0	0	0	0	0	1.86462	2.16229	0	0	0	0	0	66.1046	0	0	0.932311	1.08115	0
Solyc00g010420.1	0	0	0	0	103.186	0	0	0	0	0	0	1.70106	1.53426	0	0	0	0	0	51.5932	0	0	0.85053	0.767129	0
Solyc00g010520.1	0	0	0	0	0	0	0	0	0	0	0	0	0	0	0	0	0	0	0	0	0	0	0	0
Solyc00g010530.1	0	0	0	0	0	0	0	0	0	0	0	0	0	0	0	0	0	0	0	0	0	0	0	0
Solyc00g010540.1	0	0	0	0	0	0	0	0	0	0	0	0	0	0	0	0	0	0	0	0	0	0	0	0
Solyc00g010550.1	0	0	0	0	0	0	0	0	0	0	0	0	0	0	0	0	0	0	0	0	0	0	0	0
Solyc00g010750.1	0	0	0	0	0	0	0	0	0	0	0	0	0	0	0	0	0	0	0	0	0	0	0	0
Solyc00g010760.1	0	0	0	0	0	0	0	0	0	0	0	0	0	0	0	0	0	0	0	0	0	0	0	0
Solyc00g010770.1	0	0	0	0	0	0	0	0	0	0	0	0	0	0	0	0	0	0	0	0	0	0	0	0
Solyc00g010780.1	0	0	0	0	0	0	0	0	0	0	0	0	0	0	0	0	0	0	0	0	0	0	0	0
Solyc00g010790.1	0	0	0	0	0	0	0	0	0	0	0	0	0	0	0	0	0	0	0	0	0	0	0	0
Solyc00g010810.1	0	0	0	0	0	0	0	0	0	0	0	0	0	0	0	0	0	0	0	0	0	0	0	0
Solyc00g010930.1	0	0	0	0	0	0	0	0	0	0	0	0	0	0	0	0	0	0	0	0	0	0	0	0
Solyc00g011130.1	0	0	0	0	0	0	0	0	0	0	0	0	0	0	0	0	0	0	0	0	0	0	0	0
Solyc00g011140.1	0	0	0	0	0	0	0	0	0	0	0	0	0	0	0	0	0	0	0	0	0	0	0	0
Solyc00g011150.1	0	0	0	0	0	0	0	0	0	0	0	0	0	0	0	0	0	0	0	0	0	0	0	0
Solyc00g011160.1	0	0	0	0	0	0	0	0	0	0	0	0	0	0	0	0	0	0	0	0	0	0	0	0
Solyc00g011170.1	0	0	0	0	0	0	0	0	0	0	0	0	0	0	0	0	0	0	0	0	0	0	0	0
Solyc00g011180.1	0	0	0	0	0	0	0	0	0	0	0	0	0	0	0	0	0	0	0	0	0	0	0	0
Solyc00g011310.1	0	0	0	0	0	0	0	0	0	0	0	0	0	0	0	0	0	0	0	0	0	0	0	0
Solyc00g011550.1	0	0	0	0	0	0	0	0	0	0	0	0	0	0	0	0	0	0	0	0	0	0	0	0
Solyc00g011560.1	0	0	0	0	0	0	0	0	0	0	0	0	0	0	0	0	0	0	0	0	0	0	0	0
Solyc00g011660.1	0	0	0	0	0	0	0	0	0	0	0	0	0	0	0	0	0	0	0	0	0	0	0	0
Solyc00g011670.1	0	0	0	0	0	0	0	0	0	0	0	0	0	0	0	0	0	0	0	0	0	0	0	0
Solyc00g011870.1	0	0	0	0	0	0	0	0	0	0	0	0	0	0	0	0	0	0	0	0	0	0	0	0
Solyc00g011880.2	8.27632	6.39367	7.79305	7.03519	7.22202	6.65596	6.96777	5.23871	7.68593	8.01319	10.3637	7.28822	9.68296	8.15775	4.9054	4.2722	7.335	7.41412	6.93899	6.10324	7.84956	8.82598	8.92035	4.5888
Solyc00g011890.2	32.8355	43.9867	40.3306	34.6956	31.0114	29.3254	23.6403	46.4668	37.5668	15.789	18.5355	18.8116	13.601	15.7485	12.9185	44.0503	38.4111	37.5131	30.1684	35.0536	26.6779	18.6735	14.6747	28.4844
Solyc00g012090.1	0	0	0	0	0	0	0	0	0	0	0	0	0	0	0	0	0	0	0	0	0	0	0	0
Solyc00g012310.1	0	0	0	0	0	0	0	0	0	0	0	0	0	0	0	0	0	0	0	0	0	0	0	0
Solyc00g012430.1	0	0	0	0	0	0	0	0	0	0	0	0	0	0	0	0	0	0	0	0	0	0	0	0
Solyc00g012440.1	0	0	0	0	0	0	0	0	0	0	0	0	0	0	0	0	0	0	0	0	0	0	0	0
Solyc00g012540.1	0	0	0	0.0461479	0	0	0	0	0	0.0419823	0	0	0	0	0	0	0	0.0230739	0	0	0.0209911	0	0	0
Solyc00g012640.1	0	0	0	0	0	0	0	0	0	0	0	0	0	0	0	0	0	0	0	0	0	0	0	0
Solyc00g012650.1	0	0	0	0	0	0	0	0	0	0	0	0	0	0	0	0	0	0	0	0	0	0	0	0
Solyc00g012660.1	0	0	0	0	0	0	0	0	0	0	0	0	0	0	0	0	0	0	0	0	0	0	0	0
Solyc00g012670.1	0	0	0	0	0	0	0	0	0	0	0	0	0	0	0	0	0	0	0	0	0	0	0	0
Solyc00g012680.1	0	0	0	0	0	0	0	0	0	0	0	0	0	0	0	0	0	0	0	0	0	0	0	0
Solyc00g012690.1	0	0	0	0	0	0	0	0	0	0	0	0	0	0	0	0	0	0	0	0	0	0	0	0
Solyc00g012700.1	0	0	0	0	0	0	0	0	0	0	0	0	0	0	0	0	0	0	0	0	0	0	0	0
Solyc00g012800.1	0	0	0	0	0	0	0	0	0	0	0	0	0	0	0	0	0	0	0	0	0	0	0	0
Solyc00g012900.1	0	0	0	0	0	0	0	0	0	0	0	0	0	0	0	0	0	0	0	0	0	0	0	0
Solyc00g013000.1	0	0	0	0	0	0	0	0	0	0	0	0	0	0	0	0	0	0	0	0	0	0	0	0
Solyc00g013100.1	0	0	0	0.21672	0	0.215552	0	0	0	0	0	0	0	0	0	0	0	0.10836	0.107776	0	0	0	0	0
Solyc00g013110.1	0	0	0	0	0	0	0.937387	0	0.195834	0	0	0	0	0	0	0	0	0	0	0.468694	0.0979169	0	0	0
Solyc00g013120.2	9.81652	15.3666	15.1785	22.7195	3.32649	13.7223	20.0957	27.3198	9.46521	8.73133	3.64511	8.38672	0.930154	3.7876	16.3448	17.023	12.5916	18.949	8.52441	23.7077	9.09827	6.01591	2.35888	16.6839
Solyc00g013130.2	1.3647	5.51624	2.74135	4.66533	0.801052	4.37754	0.214466	5.6702	1.34415	4.08404	1.55606	3.80115	1.54158	2.17963	1.57278	4.41209	3.44047	3.70334	2.5893	2.94233	2.7141	2.67861	1.86061	2.99243
Solyc00g013140.1	4.21323	11.2664	3.17377	9.89453	2.36068	6.19223	7.76489	13.8752	7.28103	12.103	6.38719	15.8977	0.892374	8.22184	11.786	22.2168	7.7398	6.53415	4.27645	10.82	9.692	11.1425	4.55711	17.0014
Solyc00g013150.1	0	0.147947	0	0	0	0	0	0	0	0	0	0	0	0	0	0	0.0739733	0	0	0	0	0	0	0
Solyc00g013160.1	9.6584	10.9377	9.74402	8.10989	0.341677	5.87538	20.0031	20.2553	11.5175	10.2014	7.96459	10.0646	0.511419	4.36335	20.7515	23.8129	10.298	8.92695	3.10853	20.1292	10.8595	9.0146	2.43738	22.2822
Solyc00g013170.1	0	0	0	0	0	0	0	0	0.497977	0	0	0	0	0	0	0	0	0	0	0	0.248989	0	0	0
Solyc00g013180.1	1.66625	5.81589	3.01239	6.38405	1.65047	6.34966	5.18476	11.3907	4.6281	6.95174	4.70226	7.25833	0	6.61057	7.25879	15.4005	3.74107	4.69822	4.00007	8.28773	5.78992	5.9803	3.30528	11.3297
Solyc00g013190.1	0	0.426435	0	0.167852	0	0.333895	0	0.675768	0.341749	0.916201	0.7418	1.18824	0	0.332501	0.599816	1.97959	0.213217	0.0839258	0.166947	0.337884	0.628975	0.96502	0.16625	1.2897
Solyc00g013320.1	0	0	0	0	0	0	0	0	0	0	0	0	0	0	0	0	0	0	0	0	0	0	0	0
Solyc00g013330.1	0	0	0	0	0	0	0	0	0	0	0	0	0	0	0	0	0	0	0	0	0	0	0	0
Solyc00g013770.1	0	0	0	0	0	0	0	0	0	0	0	0	0	0	0	0	0	0	0	0	0	0	0	0
Solyc00g014170.1	0	0	0	0	0	0	0	0	0	0	0	0	0	0	0	0	0	0	0	0	0	0	0	0
Solyc00g014180.1	0	0	0	0	0	0	0	0	0	0	0	0	0	0	0	0	0	0	0	0	0	0	0	0
Solyc00g014190.1	0	0	0	0	0	0	0	0	0	0	0	0	0	0	0	0	0	0	0	0	0	0	0	0
Solyc00g014290.1	0	0	0	0	0	0	0	0	0	0	0	0	0	0	0	0	0	0	0	0	0	0	0	0
Solyc00g014390.1	0	0	0	0	0	0	0	0	0	0	0	0	0	0	0	0	0	0	0	0	0	0	0	0
Solyc00g014790.2	3.75614	14.2594	2.59366	8.35854	12.7464	8.07254	4.72231	12.1316	2.40474	5.23466	3.47981	5.23106	4.0662	3.89944	2.59732	9.58395	9.00777	5.4761	10.4095	8.42693	3.8197	4.35544	3.98282	6.09063
Solyc00g014800.1	0	0.61885	0	0.93956	0	0.103833	0	0.420295	0.425103	0.0949721	0.461364	0.295611	0	0	0	0.513003	0.309425	0.46978	0.0519166	0.210147	0.260037	0.378487	0	0.256501
Solyc00g014810.1	0	0	0	0	0	0	0	0	0	0	0	0	0	0	0	0	0	0	0	0	0	0	0	0
Solyc00g014820.2	0.252794	2.4855	0.571278	1.68763	4.75761	2.40834	0	2.80637	0.298786	1.33504	1.62136	2.18161	1.92753	0.872103	0.786616	1.37016	1.36915	1.12945	3.58297	1.40318	0.816911	1.90149	1.39982	1.07839
Solyc00g014830.2	29.0409	72.0814	43.3146	82.7197	31.2803	87.4906	47.4642	108.294	41.9521	56.0988	47.8486	73.1977	17.8787	63.229	47.7937	123.566	50.5611	63.0171	59.3855	77.8793	49.0255	60.5231	40.5539	85.6799
Solyc00g014840.1	0	0.127182	0	0.300366	0	0	0	0.151159	0	0	0	0.212632	0	0	0	0	0.0635911	0.150183	0	0.0755793	0	0.106316	0	0
Solyc00g014850.1	1.13433	5.57645	5.76771	5.76183	0	6.05826	0.802187	4.47372	1.84347	2.84551	5.82028	23.0747	0.720764	2.77191	4.70625	11.3255	3.35539	5.76477	3.02913	2.63795	2.34449	14.4475	1.74634	8.01588
Solyc00g014860.1	0	0.183529	0	0	0	0	0	0	0	0.197157	0	0.306837	0	0	0	0.212993	0.0917644	0	0	0	0.0985786	0.153418	0	0.106497
Solyc00g014960.1	0	0	0	0	0	0	0	0	0	0	0	0	0	0	0	0	0	0	0	0	0	0	0	0
Solyc00g014970.1	0	0	0	0	0	0	0	0	0	0	0	0	0	0	0	0	0	0	0	0	0	0	0	0
Solyc00g014980.1	0	0	0	0	0	0	0	0	0	0	0	0	0	0	0	0	0	0	0	0	0	0	0	0
Solyc00g014990.1	0	0	0	0	0	0	0	0	0	0	0	0	0	0	0	0	0	0	0	0	0	0	0	0
Solyc00g015000.1	0	0	0	0	0	0	0	0	0	0	0	0	0	0	0	0	0	0	0	0	0	0	0	0
Solyc00g015600.1	0	0	0	0	0	0	0	0	0	0	0	0	0	0	0	0	0	0	0	0	0	0	0	0
Solyc00g015610.1	0	0	0	0	0	0	0	0	0.0156316	0	0.0678598	0	0	0.0152086	0	0	0	0	0	0	0.00781579	0.0339299	0.00760428	0
Solyc00g015720.1	0	0	0	0	0	0	0	0	0	0	0	0	0	0	0	0	0	0	0	0	0	0	0	0
Solyc00g015730.1	0	0	0	0	0	0	0	0	0	0	0	0	0	0	0	0	0	0	0	0	0	0	0	0
Solyc00g015740.1	0	0	0	0	0	0	0	0	0	0	0	0	0	0	0	0	0	0	0	0	0	0	0	0
Solyc00g015750.1	0	0	0	0	0	0	0	0	0	0	0	0	0	0	0	0	0	0	0	0	0	0	0	0
Solyc00g015760.1	0	0	0	0	0	0	0	0	0	0	0	0	0	0	0	0	0	0	0	0	0	0	0	0
Solyc00g015770.1	0	0	0	0	0	0	0	0	0	0	0	0	0	0	0	0	0	0	0	0	0	0	0	0
Solyc00g016470.1	0	0	0	0	0	0	0	0	0	0	0	0	0	0	0	0	0	0	0	0	0	0	0	0
Solyc00g016480.1	0	0	0	0	0	0	0	0	0	0	0	0	0	0	0	0	0	0	0	0	0	0	0	0
Solyc00g016490.1	0	0	0	0	0	0	0	0	0	0	0	0	0	0	0	0	0	0	0	0	0	0	0	0
Solyc00g016590.1	0	0	0	0	0	0	0	0	0	0	0	0	0	0	0	0	0	0	0	0	0	0	0	0
Solyc00g016790.1	0	0	0	0	0	0	0	0	0	0	0	0	0	0	0	0	0	0	0	0	0	0	0	0
Solyc00g016890.1	0	0	0	0	0	0	0	0	0	0	0	0	0	0	0	0	0	0	0	0	0	0	0	0
Solyc00g016900.1	0	0	0	0	0	0	0	0	0	0	0	0	0	0	0	0	0	0	0	0	0	0	0	0
Solyc00g016910.1	0	0	0	0	0	0	0	0	0	0	0	0	0	0	0	0	0	0	0	0	0	0	0	0
Solyc00g017210.1	0	0	0	0	0	0	0	0	0	0	0	0	0	0	0	0	0	0	0	0	0	0	0	0
Solyc00g017220.1	0	0	0	0	0	0	0	0	0	0	0	0	0	0	0	0	0	0	0	0	0	0	0	0
Solyc00g017230.1	0	0	0	0	0	0	0	0	0	0	0	0	0	0	0	0	0	0	0	0	0	0	0	0
Solyc00g017530.1	0	0	0	0	0	0	0	0	0	0	0	0	0	0	0	0	0	0	0	0	0	0	0	0
Solyc00g017540.1	0	0	0	0	0	0	0	0	0	0	0	0	0	0	0	0	0	0	0	0	0	0	0	0
Solyc00g017550.1	0	0	0	0	0	0	0	0	0	0	0	0	0	0	0	0	0	0	0	0	0	0	0	0
Solyc00g017750.1	0	0	0	0	0	0	0	0	0	0	0	0	0	0	0	0	0	0	0	0	0	0	0	0
Solyc00g017760.1	0	0	0	0	0	0	0	0	0	0	0	0	0	0	0	0	0	0	0	0	0	0	0	0
Solyc00g017860.1	0	0	0	0	0	0	0	0	0	0	0	0	0	0	0	0	0	0	0	0	0	0	0	0
Solyc00g017870.1	0	0	0	0	0	0	0	0	0	0	0	0	0	0	0	0	0	0	0	0	0	0	0	0
Solyc00g017880.1	0	0	0	0	0	0	0	0	0	0	0	0	0	0	0	0	0	0	0	0	0	0	0	0
Solyc00g017890.1	0	0	0	0	0	0	0	0	0	0	0	0	0	0	0	0	0	0	0	0	0	0	0	0
Solyc00g017900.1	0	0	0	0	0	0	0	0	0	0	0	0	0	0	0	0	0	0	0	0	0	0	0	0
Solyc00g017910.1	0	0	0	0	0	0	0	0	0	0	0	0	0	0	0	0	0	0	0	0	0	0	0	0
Solyc00g017920.1	0	0	0	0	0	0	0	0	0	0	0	0	0	0	0	0	0	0	0	0	0	0	0	0
Solyc00g017930.1	0	0	0	0	0	0	0	0	0	0	0	0	0	0	0	0	0	0	0	0	0	0	0	0
Solyc00g018760.1	0	0	0	0	0	0	0	0	0	0	0	0	0	0	0	0	0	0	0	0	0	0	0	0
Solyc00g018770.1	0	0	0	0	0	0	0	0	0	0	0	0	0	0	0	0	0	0	0	0	0	0	0	0
Solyc00g018970.1	0	0	0	0	0	0	0	0	0	0	0	0	0	0	0	0	0	0	0	0	0	0	0	0
Solyc00g019610.1	0	0	0	0	0	0	0	0	0	0	0	0	0	0	0	0	0	0	0	0	0	0	0	0
Solyc00g019620.1	0	0	0	0	0	0	0	0	0	0	0	0	0	0	0	0	0	0	0	0	0	0	0	0
Solyc00g019630.1	0	0	0	0	0	0	0	0	0	0	0	0	0	0	0	0	0	0	0	0	0	0	0	0
Solyc00g019730.1	0.40126	0.394524	1.81358	1.8635	0	0.579205	0.567534	1.75838	0.474264	1.27146	0	3.29797	0	0.692145	0	2.17485	0.397892	1.83854	0.289603	1.16296	0.872863	1.64899	0.346072	1.08743
Solyc00g019740.1	4.88413	4.98684	2.97162	5.23441	1.11643	2.92849	2.12554	3.84155	4.66259	3.76985	1.4458	10.9621	0.477449	3.2403	6.62472	5.46593	4.93548	4.10301	2.02246	2.98354	4.21622	6.20394	1.85887	6.04532
Solyc00g019750.1	0	6.21376	1.90426	2.93501	0	4.37879	1.19182	3.93876	2.98786	7.3427	2.16182	5.54059	0.35695	7.75202	3.49607	7.93248	3.10688	2.41963	2.1894	2.56529	5.16528	3.85121	4.05449	5.71428
Solyc00g019950.1	0	0.379549	0.348948	1.07566	2.34523	0.534931	1.31038	0.541322	1.18628	0.652373	0.396145	5.45719	0.196229	1.15418	3.84385	1.32145	0.189775	0.712303	1.44008	0.925851	0.919327	2.92667	0.675204	2.58265
Solyc00g019960.1	0	0	0	0	0	0	0	0.223793	0	0	0	0	0	0	0	0.218526	0	0	0	0.111897	0	0	0	0.109263
Solyc00g019970.2	0	0	0	0.0563805	0	0	0	0	0	0	0	0	0	0	0	0	0	0.0281902	0	0	0	0	0	0
Solyc00g019980.2	0	0	0	0	0	0	0	0	0	0	0	0.0836827	0	0	0	0	0	0	0	0	0	0.0418414	0	0
Solyc00g019990.1	0	0	0	0	0	0	0	0	0	0	0	0	0	0	0	0.233701	0	0	0	0	0	0	0	0.116851
Solyc00g020000.1	0	0	0	0.295187	0	0.293597	0	0	0	0	0	0	0	0	0	0	0	0.147594	0.146799	0	0	0	0	0
Solyc00g020010.1	17.0747	125.147	30.6937	108.582	18.4506	116.96	24.1501	130.828	30.2718	85.05	33.8495	88.9867	6.08224	91.0353	38.6408	105.166	71.111	69.638	67.7052	77.4889	57.6609	61.4181	48.5587	71.9032
Solyc00g020020.2	0	0.101272	0	0.17938	0	0	0	0.722183	0	0.217584	0.26425	0.423284	0	0.118446	0	0.235061	0.050636	0.0896902	0	0.361091	0.108792	0.343767	0.0592231	0.117531
Solyc00g020030.1	0.880377	3.67879	0.994763	3.83303	3.19748	3.55822	1.24519	2.57195	0.520275	1.85975	2.25862	6.51226	0.745865	1.01239	6.39207	6.52968	2.27958	2.4139	3.37785	1.90857	1.19001	4.38544	0.879128	6.46088
Solyc00g020040.1	0	0	0	0	0	0.0822639	0	0.0832468	0.0841991	0	0	0	0.241415	0.0819205	0	0	0	0	0.041132	0.0416234	0.0420995	0	0.161668	0
Solyc00g020440.1	0	0	0	0	0	0	0	0	0	0	0	0	0	0	0	0	0	0	0	0	0	0	0	0
Solyc00g020540.1	0.0823816	0	0	0	0	0	0	0.0722015	0	0.0217534	0	0	0	0	0	0	0.0411908	0	0	0.0361007	0.0108767	0	0	0
Solyc00g020840.2	0	0.0561968	0	0.13272	0	0.0660024	0	0	0	0	0	0	0	0	0	0	0.0280984	0.06636	0.0330012	0	0	0	0	0
Solyc00g020940.1	0	0	0	0	0	0	0	0	0	0	0	0	0	0	0	0	0	0	0	0	0	0	0	0
Solyc00g020950.1	0	0	0	0	0	0	0	0	0	0	0	0	0	0	0	0	0	0	0	0	0	0	0	0
Solyc00g020960.1	0	0	0	0	0	0	0	0	0	0	0	0	0	0	0	0	0	0	0	0	0	0	0	0
Solyc00g020970.1	0	0	0	0	0	0	0	0	0	0	0	0	0	0	0	0	0	0	0	0	0	0	0	0
Solyc00g020980.1	0	0	0	0	0	0	0	0	0	0	0	0	0	0	0	0	0	0	0	0	0	0	0	0
Solyc00g020990.1	0	0	0	0	0	0	0	0	0	0	0	0	0	0	0	0	0	0	0	0	0	0	0	0
Solyc00g021490.1	0	0	0	0	0	0	0	0	0	0	0	0	0	0	0	0	0	0	0	0	0	0	0	0
Solyc00g021500.1	0	0	0	0	0	0	0	0	0	0	0	0	0	0	0	0	0	0	0	0	0	0	0	0
Solyc00g021510.1	0	0	0	0	0	0	0	0	0	0	0	0	0	0	0	0	0	0	0	0	0	0	0	0
Solyc00g021520.1	0	0	0	0	0	0	0	0	0	0	0	0	0	0	0	0	0	0	0	0	0	0	0	0
Solyc00g021530.1	0	0	0	0	0	0	0	0	0	0	0	0	0	0	0	0	0	0	0	0	0	0	0	0
Solyc00g021630.1	1.0823	1.46318	0.61146	1.49219	0	1.09358	1.14808	2.13425	1.11931	1.85762	1.7354	10.0074	0.401159	3.42262	5.05166	5.01707	1.27274	1.05182	0.546791	1.64117	1.48846	5.87139	1.91189	5.03437
Solyc00g021640.2	3.17673	16.1087	4.78597	16.0167	3.72937	15.9643	8.65338	21.9984	4.72814	19.2311	7.99902	23.2086	3.4888	22.3244	13.4241	35.9129	9.6427	10.4013	9.84685	15.3259	11.9796	15.6038	12.9066	24.6685
Solyc00g021650.1	0	0	0	0.222349	0	0	0	0	0	0	0	0	0	0	0	0	0	0.111174	0	0	0	0	0	0
Solyc00g021660.1	0	0	0	0	0	0	0	0	0.464779	0	0	0	0	0	0	0	0	0	0	0	0.232389	0	0	0
Solyc00g022070.1	0	0	0	0	0	0.333895	0	0.675768	0	0	0	0.475296	0	0	0	0	0	0	0.166947	0.337884	0	0.237648	0	0
Solyc00g022080.1	0	0.204208	0	0	0	0	0	0	0	0	0	0.34141	0	0	0	0.473985	0.102104	0	0	0	0	0.170705	0	0.236993
Solyc00g022090.1	0.499875	0.368613	0	0.145092	0	0.14431	0	0.292069	0	0.395985	0	0.205425	0	0.143708	0	0.285195	0.434244	0.0725461	0.0721552	0.146035	0.197993	0.102712	0.071854	0.142597
Solyc00g022100.1	6.63584	4.34963	3.74901	6.95535	4.26028	5.21502	2.60711	4.20032	2.39652	7.00894	4.25608	13.9381	1.48357	4.55734	4.97098	7.36159	5.49274	5.35218	4.73765	3.40371	4.70273	9.09707	3.02046	6.16628
Solyc00g022110.2	19.9237	45.8146	23.0452	82.5703	55.8577	69.7028	23.1774	43.5681	20.8663	29.3868	18.1472	44.136	5.66815	18.8781	27.5132	51.5893	32.8692	52.8078	62.7802	33.3728	25.1265	31.1416	12.2731	39.5512
Solyc00g022920.1	0	0	0	0	0	0	0	0	0	0	0	0	0	0	0	0	0	0	0	0	0	0	0	0
Solyc00g023020.1	0	0	0	0	0	0	0	0	0	0	0	0	0	0	0	0	0	0	0	0	0	0	0	0
Solyc00g023030.1	0	0	0	0	0	0	0	0	0	0	0	0	0	0	0	0	0	0	0	0	0	0	0	0
Solyc00g023040.1	0	0	0	0	0	0	0	0	0	0	0	0	0	0	0	0	0	0	0	0	0	0	0	0
Solyc00g023050.1	0	0	0	0	0	0	0	0	0	0	0	0	0	0	0	0	0	0	0	0	0	0	0	0
Solyc00g023250.1	0	0	0	0	0	0	0	0	0	0	0	0	0	0	0	0	0	0	0	0	0	0	0	0
Solyc00g023260.1	0	0	0	0	0	0	0	0	0	0	0	0	0	0	0	0	0	0	0	0	0	0	0	0
Solyc00g023270.1	0	0	0	0	0	0	0	0	0	0	0	0	0	0	0	0	0	0	0	0	0	0	0	0
Solyc00g023470.1	0	0	0	0	0.111608	0.0487926	0.478094	0.0987512	0	0	0.216801	0	0	0	0	0	0	0	0.0802003	0.288423	0	0.108401	0	0
Solyc00g023570.1	0	0	0	0	0	0.309611	0	0.469966	0.475342	0	0	0.220364	0	0	0.556193	0.305936	0	0	0.154806	0.234983	0.237671	0.110182	0	0.431065
Solyc00g023580.1	0	0	0	0	0	0	0	0	0	0	0	0.281862	0	0.197181	0	0	0	0	0	0	0	0.140931	0.0985904	0
Solyc00g023590.2	0	0	0	0.0485469	0	0.0965707	0	0	0	0.0441647	0	0	0	0	0	0	0	0.0242734	0.0482853	0	0.0220823	0	0	0
Solyc00g023600.1	0	0	0	0	0	0	0	0	0	0	0	0	0	0	0	0	0	0	0	0	0	0	0	0
Solyc00g023700.2	0	0.0728582	0	0	0	0	0	0	0	0.0782684	0	0	0	0.170428	0.307443	0	0.0364291	0	0	0	0.0391342	0	0.0852138	0.153722
Solyc00g023710.1	0	0.0619606	0	0.0731661	0	0	0	0	0.0744838	0	0	0	0	0.0724682	0.261458	0.143816	0.0309803	0.0365831	0	0	0.0372419	0	0.0362341	0.202637
Solyc00g024010.1	0	0	0	0	0	0	0	0	0	0	0	0	0	0	0	0	0	0	0	0	0	0	0	0
Solyc00g024020.1	0	0	0	0	0	0	0	0	0	0	0	0	0	0	0	0	0	0	0	0	0	0	0	0
Solyc00g024030.1	0	0	0	0	0	0	0	0	0	0	0	0	0	0	0	0	0	0	0	0	0	0	0	0
Solyc00g024040.1	0	0	0	0	0	0	0	0	0	0	0	0	0	0	0	0	0	0	0	0	0	0	0	0
Solyc00g024050.1	0	0	0	0	0	0	0	0	0	0	0	0	0	0	0	0	0	0	0	0	0	0	0	0
Solyc00g024150.2	20.0726	23.501	15.9162	22.1805	8.66228	15.9103	20.421	24.4336	24.4529	11.5305	13.3258	15.4847	12.7543	11.2882	29.9514	26.8721	21.7868	19.0483	12.2863	22.4273	17.9917	14.4053	12.0212	28.4118
Solyc00g024160.1	0	0.0515971	0	0.0609284	0	0	0	0	0	0	0.269266	0.0862637	0	0	0	0	0.0257985	0.0304642	0	0	0	0.177765	0	0
Solyc00g024170.1	0	0	0	0	0	0	0	0	0	0	0	0	0	0	0	0	0	0	0	0	0	0	0	0
Solyc00g024370.1	0	0	0	0	0	0	0	0	0	0	0	0	0	0	0	0	0	0	0	0	0	0	0	0
Solyc00g024570.1	0	0.0259835	0	0.0306826	0	0.0610345	0.299023	0.0617638	0.0624703	0	0	0	0	0	0	0	0.0129917	0.0153413	0.0305173	0.180393	0.0312351	0	0	0
Solyc00g024670.1	0	0	0	0	0	0	0	0	0	0	0	0	0	0	0	0	0	0	0	0	0	0	0	0
Solyc00g024680.1	0	0	0	0	0	0	0	0	0	0	0	0	0	0	0	0	0	0	0	0	0	0	0	0
Solyc00g024690.1	0	0	0	0	0	0	0	0	0	0	0	0	0	0	0	0	0	0	0	0	0	0	0	0
Solyc00g025290.1	9.10266	26.3126	11.5196	32.4451	10.8198	23.8611	12.8746	52.2281	11.7271	17.8829	10.7424	34.5646	9.0229	22.8194	20.7714	54.6341	17.7076	21.9824	17.3404	32.5514	14.805	22.6535	15.9212	37.7028
Solyc00g025300.1	0	0	0	0	0	0	0	0	0	0	0	0	0	0	0	0	0	0	0	0	0	0	0	0
Solyc00g025400.2	0.736293	0.301639	0	0.641142	0	0.212563	0.347132	0.788709	0.145042	0.194423	0.629656	0.302581	0	0.211675	1.78198	1.0502	0.518966	0.320571	0.106281	0.56792	0.169732	0.466118	0.105838	1.41609
Solyc00g025500.1	0	0	0	0	0	0	0	0	0	0	0	0	0	0	0	0	0	0	0	0	0	0	0	0
Solyc00g025510.1	0	0	0	0	0	0	0	0	0	0	0	0	0	0	0	0	0	0	0	0	0	0	0	0
Solyc00g025520.1	0	0	0	0	0	0	0	0	0	0	0	0	0	0	0	0	0	0	0	0	0	0	0	0
Solyc00g025530.1	0	0	0	0	0	0	0	0	0	0	0	0	0	0	0	0	0	0	0	0	0	0	0	0
Solyc00g025540.1	0	0	0	0	0	0	0	0	0	0	0	0	0	0	0	0	0	0	0	0	0	0	0	0
Solyc00g025650.1	0	0	0	0	0	0	0	0	0	0	0	0	0	0	0	0	0	0	0	0	0	0	0	0
Solyc00g025660.1	0	0	0	0	0	0	0	0	0	0	0	0	0	0	0	0	0	0	0	0	0	0	0	0
Solyc00g026160.2	0.10957	0.0269327	0	0.0954104	0	0	0.154974	0.0320101	0.161881	0.086798	0.983862	0.180112	0	0.189001	0	0.28131	0.0682514	0.0477052	0	0.0934918	0.12434	0.581987	0.0945003	0.140655
Solyc00g026860.1	0	0	0	0	0	0	0	0	0	0	0	0	0	0	0	0	0	0	0	0	0	0	0	0
Solyc00g026870.1	0	0	0	0	0	0	0	0	0	0	0	0	0	0	0	0	0	0	0	0	0	0	0	0
Solyc00g026880.1	0	0	0	0	0	0	0	0	0	0	0	0	0	0	0	0	0	0	0	0	0	0	0	0
Solyc00g026890.1	0	0	0	0	0	0	0	0	0	0	0	0	0	0	0	0	0	0	0	0	0	0	0	0
Solyc00g026900.1	0	0	0	0	0	0	0	0	0	0	0	0	0	0	0	0	0	0	0	0	0	0	0	0
Solyc00g027120.1	0	0	0	0	0	0	0	0.059421	0	0	0	0	0.12924	0.116949	0	0	0	0	0	0.0297105	0	0	0.123095	0
Solyc00g027130.1	0	0	0	0	0	0	0	0	0	0	0	0	0	0	0	0	0	0	0	0	0	0	0	0
Solyc00g027140.1	0	0	0	0	0	0	0	0	0	0	0	0	0	0	0	0	0	0	0	0	0	0	0	0
Solyc00g027640.1	0	0	0	0	0	0	0	0	0	0	0	0	0	0	0	0	0	0	0	0	0	0	0	0
Solyc00g027650.1	0	0	0	0	0	0	0	0	0	0	0	0	0	0	0	0	0	0	0	0	0	0	0	0
Solyc00g027660.1	0	0	0	0	0	0	0	0	0	0	0	0	0	0	0	0	0	0	0	0	0	0	0	0
Solyc00g027670.1	0	0	0	0	0	0	0	0	0	0	0	0	0	0	0	0	0	0	0	0	0	0	0	0
Solyc00g027770.2	36.7656	40.3713	58.7548	42.7856	31.3122	34.6524	28.0251	22.8534	34.5538	21.7451	23.3602	24.3342	13.221	17.5832	19.7206	15.0295	38.5684	50.7702	32.9823	25.4393	28.1495	23.8472	15.4021	17.375
Solyc00g027870.1	0	0	0	0	0	0	0	0	0	0	0	0	0	0	0	0	0	0	0	0	0	0	0	0
Solyc00g027970.1	0	0	0	0	0	0	0	0	0	0	0	0	0	0	0	0	0	0	0	0	0	0	0	0
Solyc00g027980.1	0	0	0	0	0	0	0	0	0	0	0	0	0	0	0	0	0	0	0	0	0	0	0	0
Solyc00g027990.1	0	0	0	0	0	0	0	0	0	0	0	0	0	0	0	0	0	0	0	0	0	0	0	0
Solyc00g028090.1	0	0	0	0	0	0	0	0	0	0	0	0	0	0	0	0	0	0	0	0	0	0	0	0
Solyc00g028100.1	0	0	0	0	0	0	0	0	0	0	0	0	0	0	0	0	0	0	0	0	0	0	0	0
Solyc00g028110.1	0	0	0	0	0	0	0	0	0	0	0	0	0	0	0	0	0	0	0	0	0	0	0	0
Solyc00g028120.1	0	0	0	0	0	0	0	0	0	0	0	0	0	0	0	0	0	0	0	0	0	0	0	0
Solyc00g028420.1	0	0	0	0	0	0	0	0	0	0	0	0	0	0	0	0	0	0	0	0	0	0	0	0
Solyc00g028520.1	0	0	0	0	0	0	0	0	0	0	0	0	0	0	0	0	0	0	0	0	0	0	0	0
Solyc00g028530.1	0	0	0	0	0	0	0	0	0	0	0	0	0	0	0	0	0	0	0	0	0	0	0	0
Solyc00g028540.1	0	0	0	0	0	0	0	0	0	0	0	0	0	0	0	0	0	0	0	0	0	0	0	0
Solyc00g028550.1	0	0	0	0	0	0	0	0	0	0	0	0	0	0	0	0	0	0	0	0	0	0	0	0
Solyc00g028560.1	0	0	0	0	0	0	0	0	0	0	0	0	0	0	0	0	0	0	0	0	0	0	0	0
Solyc00g028760.1	0	0	0	0	0	0	0.413007	0.0853074	0	0	0	0	0	0	0	0	0	0	0	0.249157	0	0	0	0
Solyc00g028960.1	0	0	0	0	0	0	0	0	0	0	0	0	0	0	0	0	0	0	0	0	0	0	0	0
Solyc00g029060.1	0	0	0	0	0	0	0	0	0	0	0	0	0	0	0	0	0	0	0	0	0	0	0	0
Solyc00g029070.1	0	0	0	0	0	0	0	0	0	0	0	0	0	0	0	0	0	0	0	0	0	0	0	0
Solyc00g029080.1	0	0	0	0	0	0	0	0	0	0	0	0	0	0	0	0	0	0	0	0	0	0	0	0
Solyc00g029090.1	0	0	0	0	0	0	0	0	0	0	0	0	0	0	0	0	0	0	0	0	0	0	0	0
Solyc00g029190.2	0	0	0	0	0	0	0	0	0	0	0	0	0	0	0	0	0	0	0	0	0	0	0	0
Solyc00g029290.1	0	0	0	0	0	0	0	0	0	0	0	0	0	0	0	0	0	0	0	0	0	0	0	0
Solyc00g029300.1	0	0	0	0	0	0	0	0	0	0	0	0	0	0	0	0	0	0	0	0	0	0	0	0
Solyc00g029500.1	0	0	0	0	0	0	0	0	0	0	0	0	0	0	0	0	0	0	0	0	0	0	0	0
Solyc00g029800.1	0	0	0	0	0	0	0	0	0	0	0	0	0	0	0	0	0	0	0	0	0	0	0	0
Solyc00g030000.1	0	0	0	0	0	0.0339893	0	0	0	0	0	0	0	0	0	0	0	0	0.0169946	0	0	0	0	0
Solyc00g030100.1	0	0	0	0	0	0	0	0	0	0	0	0	0	0	0	0	0	0	0	0	0	0	0	0
Solyc00g030110.1	0	0	0	0	0	0	0	0	0	0	0	0	0	0	0	0	0	0	0	0	0	0	0	0
Solyc00g030210.1	0	0	0	0	0	0	0	0	0	0	0	0	0	0	0	0	0	0	0	0	0	0	0	0
Solyc00g030510.2	0	0.0946258	0.724972	0.223478	0	0.148182	0	0.187441	0.0758341	0.0677683	4.77356	0.685543	0.190252	0.885383	0.266198	0.366058	0.0473129	0.474225	0.0740912	0.0937206	0.0718012	2.72955	0.537818	0.316128
Solyc00g030520.2	3.25685	3.60246	5.31557	4.77914	2.38964	3.76092	5.37416	3.64728	3.79593	3.82219	4.17775	4.01523	3.94725	4.68153	2.62742	3.76789	3.42965	5.04736	3.07528	4.51072	3.80906	4.09649	4.31439	3.19765
Solyc00g030820.1	0	0	0	0	0	0	0	0	0.154241	0	0	0	0	0	0.541427	0	0	0	0	0	0.0771204	0	0	0.270714
Solyc00g031020.1	0	0	0	0	0	0	0	0	0	0	0	0	0	0	0	0	0	0	0	0	0	0	0	0
Solyc00g031030.1	0	0	0	0	0	0	0	0	0	0	0	0	0	0	0	0	0	0	0	0	0	0	0	0
Solyc00g031040.1	0	0	0	0	0	0	0	0	0	0	0	0	0	0	0	0	0	0	0	0	0	0	0	0
Solyc00g031050.1	0	0	0	0	0	0	0	0	0	0	0	0	0	0	0	0	0	0	0	0	0	0	0	0
Solyc00g031060.1	0	0	0	0	0	0	0	0	0	0	0	0	0	0	0	0	0	0	0	0	0	0	0	0
Solyc00g031360.1	0	0	0	0	0	0	0	0	0	0	0	0	0	0	0	0	0	0	0	0	0	0	0	0
Solyc00g031370.1	0	0	0	0	0	0	0	0	0	0	0	0	0	0	0	0	0	0	0	0	0	0	0	0
Solyc00g031380.1	0	0	0	0	0	0	0	0	0	0	0	0	0	0	0	0	0	0	0	0	0	0	0	0
Solyc00g031390.1	0	0	0	0	0	0	0	0	0	0	0	0	0	0	0	0	0	0	0	0	0	0	0	0
Solyc00g031490.1	0	0	0	0	0	0	0	0	0	0	0	0	0	0	0	0	0	0	0	0	0	0	0	0
Solyc00g031500.1	0	0	0	0	0	0	0	0	0	0	0	0	0	0	0	0	0	0	0	0	0	0	0	0
Solyc00g031700.1	0	0	0	0	0	0	0	0	0	0	0	0	0	0	0	0	0	0	0	0	0	0	0	0
Solyc00g031710.1	0	0	0	0	0	0	0	0	0	0	0	0	0	0	0	0	0	0	0	0	0	0	0	0
Solyc00g031720.1	0	0	0	0	0	0	0	0	0	0	0	0	0	0	0	0	0	0	0	0	0	0	0	0
Solyc00g031730.1	0	0	0	0	0	0	0	0	0	0	0	0	0	0	0	0	0	0	0	0	0	0	0	0
Solyc00g032030.1	0	0	0	0	0	0	0	0	0	0	0	0	0	0	0	0	0	0	0	0	0	0	0	0
Solyc00g032230.1	0	0	0	0	0	0	0	0	0	0	0	0	0	0	0	0	0	0	0	0	0	0	0	0
Solyc00g032940.1	0	0	0	0	0	0	0	0	0	0	0	0	0	0	0	0	0	0	0	0	0	0	0	0
Solyc00g033460.2	0.236888	0	0	0.0687585	0	0.0683881	0	0	5.24976	2.81483	3.0387	2.92049	12.2424	10.8283	13.2682	6.55489	0.118444	0.0343793	0.034194	0	4.0323	2.9796	11.5353	9.91156
Solyc00g033860.1	0	0	0	0	0	0	0	0	0	0	0	0	0	0	0	0	0	0	0	0	0	0	0	0
Solyc00g033870.1	0	0	0	0	0	0	0	0	0	0	0	0	0	0	0	0	0	0	0	0	0	0	0	0
Solyc00g033880.1	0	0	0	0	0	0	0	0	0	0	0	0	0	0	0	0	0	0	0	0	0	0	0	0
Solyc00g033890.1	0	0	0	0	0	0	0	0	0	0	0	0	0	0	0	0	0	0	0	0	0	0	0	0
Solyc00g033990.1	0	0	0	0	0	0	0	0	0	0	0	0	0	0	0	0	0	0	0	0	0	0	0	0
Solyc00g034000.1	0	0	0	0	0	0	0	0	0	0	0	0	0	0	0	0	0	0	0	0	0	0	0	0
Solyc00g034010.1	0	0	0	0	0	0	0	0	0	0	0	0	0	0	0	0	0	0	0	0	0	0	0	0
Solyc00g034810.1	0	0	0	0	0	0	0	0	0	0	0	0	0	0	0	0	0	0	0	0	0	0	0	0
Solyc00g035010.1	0	0	0	0	0	0	0	0	0	0	0	0	0	0	0	0	0	0	0	0	0	0	0	0
Solyc00g035020.1	0	0	0	0	0	0	0	0	0	0	0	0	0	0	0	0	0	0	0	0	0	0	0	0
Solyc00g036320.1	0	0	0	0	0.187265	0.491211	0	0	0	0	0	0	0	0	0	0	0	0	0.339238	0	0	0	0	0
Solyc00g036520.1	0.317125	0.467702	0.358329	0.184095	1.78003	0	0	0.277937	0.374822	0	0	0.130323	0	0.0911696	0	0	0.392414	0.271212	0.890013	0.138968	0.187411	0.0651615	0.0455848	0
Solyc00g036530.1	0	0	0	0	0	0	0	0.331386	0	0	0	0	0	0	0	0	0	0	0	0.165693	0	0	0	0
Solyc00g036540.1	0	0	0	0	0	0	0	0	0	0	0	0	0	0	0	0	0	0	0	0	0	0	0	0
Solyc00g036740.1	0	0	0	0	0	0	0	0	0	0	0	0	0	0	0	0	0	0	0	0	0	0	0	0
Solyc00g036750.1	0	0	0	0	0	0	0	0	0	0	0	0	0	0	0	0	0	0	0	0	0	0	0	0
Solyc00g036760.1	0	0	0	0	0	0	0	0	0	0	0	0	0	0	0	0	0	0	0	0	0	0	0	0
Solyc00g036960.1	0	0	0	0	0	0	0.528022	0.327192	0	0	0	0	0	0	0	0	0	0	0	0.427607	0	0	0	0
Solyc00g038390.1	0	0	0	0	0	0	0	0	0	0	0	0	0	0	0	0	0	0	0	0	0	0	0	0
Solyc00g039290.1	0	0	0	0	0	0	0	0	0	0	0	0	0	0	0	0	0	0	0	0	0	0	0	0
Solyc00g039990.2	3.00852	1.34455	3.70845	1.19079	3.79277	1.42125	1.54734	1.03872	1.13142	1.01108	2.10502	0.899169	0.231714	1.02217	0	0.702187	2.17654	2.44962	2.60701	1.29303	1.07125	1.50209	0.626942	0.351094
Solyc00g040290.1	0	0	0	0	0	0	0	0	0	0	0	0	0	0	0	0	0	0	0	0	0	0	0	0
Solyc00g040390.1	0	0	0	0	0	0	0	0	0	0	0	0	0	0	0	0	0	0	0	0	0	0	0	0
Solyc00g040490.1	0	0	0	0	0	0	0	0.280197	0	0	0	0	0	0	0	0	0	0	0	0.140098	0	0	0	0
Solyc00g041090.1	0.60189	0	0	0.524108	0	0	0	0	0	0	0	0	0	0	0	0	0.300945	0.262054	0	0	0	0	0	0
Solyc00g041190.1	0	0	0	0	0	0	0	0	0	0	0	0	0	0	0	0	0	0	0	0	0	0	0	0
Solyc00g041200.1	0	0	0	0	0	0	0	0	0	0	0	0	0	0	0	0	0	0	0	0	0	0	0	0
Solyc00g041210.1	0	0	0	0	0	0	0	0	0	0	0	0	0	0	0	0	0	0	0	0	0	0	0	0
Solyc00g041220.1	0	0	0	0	0	0	0	0	0	0	0	0	0	0	0	0	0	0	0	0	0	0	0	0
Solyc00g042120.1	0	0	0	0	0	0	0	0	0	0	0	0	0	0	0	0	0	0	0	0	0	0	0	0
Solyc00g042130.1	0	0	0	0	0	0	0	0	0	0	0	0	0	0	0	0	0	0	0	0	0	0	0	0
Solyc00g042140.1	0	0	0	0	0	0	0	0	0	0	0	0	0	0	0	0	0	0	0	0	0	0	0	0
Solyc00g042640.1	0	0	0	0.0227369	0.310368	0	0.110793	0.0915383	0.0694391	0.041369	0	0	0	0.02252	0	0.0223459	0	0.0113684	0.155184	0.101166	0.055404	0	0.01126	0.011173
Solyc00g042840.1	0.466902	0.803362	0.879276	0.677607	0	0.314513	0.880501	0.363738	1.42561	1.15069	0.998201	0.895412	0.89002	1.11857	0.968569	0.710353	0.635132	0.778442	0.157256	0.622119	1.28815	0.946807	1.0043	0.839461
Solyc00g042850.1	0.282226	0	0	0	0	0	0	0	0	0.149047	0	0	0	0	0	0	0.141113	0	0	0	0.0745235	0	0	0
Solyc00g044350.2	2.41932	0.849537	1.56209	1.40445	1.71172	0.69844	0.977666	0.706785	0.816994	1.27767	0.886683	1.56235	0.366013	1.68913	1.07545	0.985927	1.63443	1.48327	1.20508	0.842225	1.04733	1.22452	1.02757	1.03069
Solyc00g044550.1	0	0	0	0	0	0	0	0	0	0	0	0	0	0	0	0	0	0	0	0	0	0	0	0
Solyc00g044750.1	0	0	0	0	0	0	0	0	0	0	0	0	0	0	0	0	0	0	0	0	0	0	0	0
Solyc00g045570.1	0	0	0	0	0	0	0	0	0	0	0	0	0	0	0	0	0	0	0	0	0	0	0	0
Solyc00g046570.1	0	0	0	0	0	0	0	0	0	0	0	0	0	0	0	0	0	0	0	0	0	0	0	0
Solyc00g046580.1	0	0	0	0	0	0	0	0	0	0	0	0	0	0	0	0	0	0	0	0	0	0	0	0
Solyc00g046980.1	0	0	0	0	0	0	0	0	0	0	0	0	0	0	0	0	0	0	0	0	0	0	0	0
Solyc00g047180.1	0	0	0	0	0	0	0	0	0.202665	0	0	0	0	0	0	0.195657	0	0	0	0	0.101333	0	0	0.0978284
Solyc00g047190.1	0	0	0	0	0	0.160647	0	0	0	0	0	0	0	0	0	0	0	0	0.0803237	0	0	0	0	0
Solyc00g047200.1	0	0	0	0	0	0	0	0	0	0	0	0	0	0	0	0	0	0	0	0	0	0	0	0
Solyc00g047700.2	111.031	145.158	167.015	120.148	159.814	100.569	205.624	127.011	199.821	149.066	192.72	187.362	103.547	128.877	227.45	91.4569	128.095	143.582	130.192	166.317	174.443	190.041	116.212	159.454
Solyc00g047810.1	0	0	1.65246	0.141495	0.482866	0.703662	0	0.569656	0.432129	0.128722	0.625319	0	0	0.56058	0	0.278124	0	0.896976	0.593264	0.284828	0.280426	0.31266	0.28029	0.139062
Solyc00g048410.1	0	0	0	0	0	0	0	0	0	0	0	0	0	0	0	0	0	0	0	0	0	0	0	0
Solyc00g048510.2	2.12104	3.724	1.3695	0.703597	0	0.962234	0.428566	0.531126	2.68601	4.40059	2.3321	2.24138	27.8531	19.1644	3.14287	3.54393	2.92252	1.03655	0.481117	0.479846	3.5433	2.28674	23.5087	3.3434
Solyc00g049210.1	0.3999	0.196594	0.564823	0.232147	0.693199	0.317483	0.707012	0.671759	0.0590821	0.501581	0.128243	1.02712	0.232925	0.459866	0.414788	1.14078	0.298247	0.398485	0.505341	0.689386	0.280332	0.577683	0.346395	0.777783
Solyc00g049220.1	0	0	0	0	0	0	0	0	0	0	0	0	0	0	0	0	0	0	0	0	0	0	0	0
Solyc00g049520.2	2.13629	0.875177	0	0	0.940471	0.71952	0	0	4.20826	14.1025	8.67772	4.38955	3.7706	8.0864	0.738607	6.50037	1.50573	0	0.829995	0	9.15538	6.53364	5.9285	3.61949
Solyc00g049620.1	0	0	0	0	0	0	0	0	0	0	0	0	0	0	0	0	0	0	0	0	0	0	0	0
Solyc00g049920.1	0	0	0	0	0	0	0	0	0	0	0	0	0	0	0	0	0	0	0	0	0	0	0	0
Solyc00g050020.1	0	0	0	0	0	0	0	0	0	0	0	0	0	0	0	0	0	0	0	0	0	0	0	0
Solyc00g050030.1	0	0	0	0	0	0	0	0	0	0	0	0	0	0	0	0	0	0	0	0	0	0	0	0
Solyc00g050130.1	5.37393	4.2773	5.49385	3.30533	1.7321	4.17405	4.16232	2.99038	3.13801	6.11529	6.40105	6.30979	4.52575	5.40729	4.24685	2.5185	4.82561	4.39959	2.95307	3.57635	4.62665	6.35542	4.96652	3.38268
Solyc00g050430.2	20.187	69.2487	18.3345	12.7943	194.686	97.8562	61.8026	20.6412	31.4481	41.6656	80.6351	20.0046	371.036	146.263	84.8144	71.2544	44.7178	15.5644	146.271	41.2219	36.5569	50.3198	258.65	78.0344
Solyc00g052430.2	3.71936	5.48539	2.10131	4.89959	4.7705	6.73161	2.0233	5.55829	2.19802	3.39965	3.11952	7.34845	0.27269	2.26192	1.63216	6.08039	4.60237	3.50045	5.75105	3.79079	2.79884	5.23399	1.26731	3.85627
Solyc00g052530.2	0	0.66576	0	0.262054	0	0.651606	0	0.395635	0.666934	0.715198	0.579059	0.371022	0	0.389331	0.468224	0.772645	0.33288	0.131027	0.325803	0.197817	0.691066	0.47504	0.194666	0.620434
Solyc00g052540.1	0.551264	0	0	0.320016	2.18418	0.477438	0	0.322095	0.16289	0.291129	0	0.226543	0	0	0.571787	0	0.275632	0.160008	1.33081	0.161048	0.22701	0.113271	0	0.285894
Solyc00g052940.2	0	0	0	0	0	0.0473456	0.231958	0.0479113	6.10588	12.4286	5.25929	3.90897	5.69664	2.59314	0.510316	0.935671	0	0	0.0236728	0.139934	9.26723	4.58413	4.14489	0.722994
Solyc00g053440.2	7.6274	9.67418	6.55	6.19894	21.4567	19.994	11.2196	34.8504	3.24544	5.156	5.47909	6.51975	11.3732	18.7703	10.1266	21.7584	8.65079	6.37447	20.7253	23.035	4.20072	5.99942	15.0717	15.9425
Solyc00g053740.1	0	0	0	0	0	0	0	0	0	0	0	0	0	0	0	0	0	0	0	0	0	0	0	0
Solyc00g055940.1	0	0	0	0	0	0	0	0	0	0	0	0	0	0	0	0	0	0	0	0	0	0	0	0
Solyc00g055950.1	0	0	0	0	0	0	0	0	0	0	0	0	0	0	0	0	0	0	0	0	0	0	0	0
Solyc00g055960.1	0	0	0	0	0	0	0	0	0	0	0	0	0	0	0	0	0	0	0	0	0	0	0	0
Solyc00g055970.1	0	0	0	0	0	0	0	0	0	0	0	0	0	0	0	0	0	0	0	0	0	0	0	0
Solyc00g055980.1	0	0	0	0	0	0	0	0	0	0	0	0	0	0	0	0	0	0	0	0	0	0	0	0
Solyc00g056180.1	0	0	0	0	0	0	0	0	0	0	0	0	0	0	0	0	0	0	0	0	0	0	0	0
Solyc00g056680.1	0.657828	1.02408	1.4866	1.14563	1.4842	0.759642	0.620279	0.672628	0.777511	0.98432	0.843833	2.07257	0.975309	1.32382	0.682319	0.406588	0.840952	1.31612	1.12192	0.646453	0.880916	1.4582	1.14957	0.544453
Solyc00g057280.1	0	0.0900545	0	0	0	0	0	0	0	0	0	0	0	0	0	0	0.0450272	0	0	0	0	0	0	0
Solyc00g057880.2	3.99148	3.92448	3.50785	3.73312	0	3.20087	0	2.59129	1.9657	3.63036	2.2756	3.46287	3.5695	2.04001	1.38003	1.01212	3.95798	3.62049	1.60044	1.29565	2.79803	2.86923	2.80475	1.19607
Solyc00g058280.1	0	0	0	0	0	0	0	0	0	0	0	0	0	0	0	0	0	0	0	0	0	0	0	0
Solyc00g058480.1	0	0	0	0	0	0	0	0	0	0	0	0	0	0	0	0	0	0	0	0	0	0	0	0
Solyc00g058490.1	0	0	0	0	0	0	0	0	0	0	0	0	0	0	0	0	0	0	0	0	0	0	0	0
Solyc00g058890.1	0	0	0	0	0	0	0	0	0	0	0	0	0	0	0	0	0	0	0	0	0	0	0	0
Solyc00g058900.1	0	0	0	0	0	0	0	0	0	0	0	0	0	0	0	0	0	0	0	0	0	0	0	0
Solyc00g059100.2	1.55634	1.18592	1.23099	1.94247	2.62073	1.4827	0.660376	0.50014	1.60956	1.39727	0.39928	1.91874	1.4504	1.566	1.29142	0.665956	1.37113	1.58673	2.05171	0.580258	1.50341	1.15901	1.5082	0.97869
Solyc00g059500.1	1.82429	1.0463	2.06131	1.58853	1.20468	0.877765	0	0.888252	0.71873	0.963428	0.780038	0.749694	0	0.17482	1.8922	1.38775	1.43529	1.82492	1.04122	0.444126	0.841079	0.764866	0.08741	1.63998
Solyc00g060700.1	0	0	0	0	0	0	0	0	0	0	0	0	0	0	0	0	0	0	0	0	0	0	0	0
Solyc00g060710.1	0	0	0	0	0	0	0	0	0	0	0	0	0	0	0	0	0	0	0	0	0	0	0	0
Solyc00g060810.2	0.213457	0	0	0	0	0	0	0	0	0	0	0	0	0	0	0	0.106728	0	0	0	0	0	0	0
Solyc00g062710.1	0	0	0	0	0	0	0	0	0	0	0	0	0	0	0	0	0	0	0	0	0	0	0	0
Solyc00g063110.2	0	0	0	0	0	0	0	0	0	0	0	0	0	0	0	0	0	0	0	0	0	0	0	0
Solyc00g063510.1	0	0	0	0	0	0	0	0	0	0	0	0	0	0	0	0	0	0	0	0	0	0	0	0
Solyc00g065510.1	0	0	0	0	0	0	0	0	0	0	0	0	0	0	0	0	0	0	0	0	0	0	0	0
Solyc00g065610.1	0	0	0	0	0	0	0	0	0	0	0	0	0	0	0	0	0	0	0	0	0	0	0	0
Solyc00g065620.1	0	0	0	0	0	0	0	0	0	0	0	0	0	0	0	0	0	0	0	0	0	0	0	0
Solyc00g065630.1	0	0	0	0	0	0	0	0	0	0	0	0	0	0	0	0	0	0	0	0	0	0	0	0
Solyc00g065930.1	0	0	0	0	0	0	0	0	0	0	0	0	0	0	0	0	0	0	0	0	0	0	0	0
Solyc00g065940.1	0	0	0	0	0	0	0	0	0	0	0	0	0	0	0	0	0	0	0	0	0	0	0	0
Solyc00g066140.1	0	0	0	0	0	0	0	0	0	0	0	0	0	0	0	0	0	0	0	0	0	0	0	0
Solyc00g066150.1	0	0	0	0	0	0	0	0	0	0	0	0	0	0	0	0	0	0	0	0	0	0	0	0
Solyc00g066350.1	0	0	0	0	0	0	0	0	0	0	0	0	0	0	0	0	0	0	0	0	0	0	0	0
Solyc00g066360.1	0	0	0	0	0	0	0	0	0	0	0	0	0	0	0	0	0	0	0	0	0	0	0	0
Solyc00g066370.1	0	0	0	0	0	0	0	0	0	0	0	0	0	0	0	0	0	0	0	0	0	0	0	0
Solyc00g067470.1	11.797	23.4617	9.69442	36.1095	23.3707	18.2671	9.10118	19.112	13.9434	10.7612	6.87851	12.7811	6.58735	17.5742	6.67432	8.56621	17.6293	22.9019	20.8189	14.1066	12.3523	9.82983	12.0808	7.62026
Solyc00g068970.2	0	0	0	0	0	0.074687	0	0	0	0	0	0	0	0	0	0	0	0	0.0373435	0	0	0	0	0
Solyc00g068980.1	0	0	0	0	0	0	0	0	0	0	0	0	0	0	0	0	0	0	0	0	0	0	0	0
Solyc00g069680.1	0	0	0	0	0	0	0	0	0	0	0	0	0	0	0	0	0	0	0	0	0	0	0	0
Solyc00g069880.2	0.213457	0.577153	0.482382	0.743488	0.140957	0.739482	0.603818	0.561238	0.756878	0.394552	0.273813	0.701764	0.632951	0.368198	0.221404	0.30446	0.395305	0.612935	0.44022	0.582528	0.575715	0.487788	0.500574	0.262932
Solyc00g070680.1	0	0	0	0	0	0	0	0	0	0	0	0	0	0	0	0	0	0	0	0	0	0	0	0
Solyc00g071180.2	5427.8	699.64	2156.46	1052.08	847.057	520.875	245.129	358.495	8791.25	1626.97	655.368	324.214	2666.83	1299.14	672.884	647.963	3063.72	1604.27	683.966	301.812	5209.11	489.791	1982.99	660.423
Solyc00g071580.1	0	0	0	0	0	0	0	0	0	0	0	0	0	0	0	0	0	0	0	0	0	0	0	0
Solyc00g071590.1	0	0	0	0	0	0	0	0	0	0	0	0	0	0	0	0	0	0	0	0	0	0	0	0
Solyc00g071600.1	0	0	0	0	0	0	0	0	0	0	0	0	0	0	0	0	0	0	0	0	0	0	0	0
Solyc00g072100.2	11.1511	11.0988	12.1869	6.73869	4.70794	9.1828	20.9431	21.0951	9.56086	10.1369	8.67631	12.5458	10.5315	12.035	15.5481	20.0249	11.1249	9.46278	6.94537	21.0191	9.84888	10.611	11.2832	17.7865
Solyc00g072400.2	0	0.0352768	0	0	0	0	0	0	0	0	0.184096	0	0	0	0	0	0.0176384	0	0	0	0	0.0920482	0	0
Solyc00g072800.2	0.279993	0.0688233	0	0	0	0.0808321	0	0	0	0	0	0.115064	0	0.0804947	0	0.31949	0.174408	0	0.0404161	0	0	0.0575319	0.0402473	0.159745
Solyc00g073200.1	0	0.0935405	0	0	0	0.164793	0	0	0	0	0	0	0	0	0	0	0.0467702	0	0.0823966	0	0	0	0	0
Solyc00g073900.1	0	0	0	0	0	0	0	0	0	0	0	0	0	0	0	0	0	0	0	0	0	0	0	0
Solyc00g073910.1	0	0	0	0	0	0	0	0	0	0	0	0	0	0	0	0	0	0	0	0	0	0	0	0
Solyc00g074210.1	0	0	0	0	0	0	0	0	0	0	0	0	0	0	0	0	0	0	0	0	0	0	0	0
Solyc00g074810.1	0	0	0	0	0	0	0	0	0	0	0	0	0	0	0	0	0	0	0	0	0	0	0	0
Solyc00g074820.1	0	0	0	0	0	0	0	0	0	0	0	0	0	0	0	0	0	0	0	0	0	0	0	0
Solyc00g074830.1	0	0	0	0	0	0	0	0	0	0	0	0	0	0	0	0	0	0	0	0	0	0	0	0
Solyc00g075030.2	0	0.130882	0.200549	0.0515172	0	0	0	0.0518518	0	0	0	0	0	0	0	0	0.0654408	0.126033	0	0.0259259	0	0	0	0
Solyc00g075040.1	0	0	0	0	0	0	0	0	0	0	0	0	0	0	0	0	0	0	0	0	0	0	0	0
Solyc00g075440.1	0	0.104308	0.47949	0	0	0.0612541	0.300099	0	0.313475	0.112053	0.272171	0.174389	0.314578	0.426989	0	0.121054	0.0521539	0.239745	0.030627	0.150049	0.212764	0.22328	0.370783	0.0605269
Solyc00g075450.2	0	0	0	0	0	0	0	0	0	0.294803	0	0	0	0.160482	0	1.43317	0	0	0	0	0.147401	0	0.0802408	0.716585
Solyc00g076250.1	0	0	0	0	0	0	0	0	0	0	0	0	0	0.164636	0	0	0	0	0	0	0	0	0.0823182	0
Solyc00g079050.1	0	0	0	0	0	0	0	0	0	0	0	0	0	0	0	0	0	0	0	0	0	0	0	0
Solyc00g080550.1	0	0	0	0	0	0	0	0	0	0	0	0	0	0	0	0	0	0	0	0	0	0	0	0
Solyc00g080750.2	2.07776	2.89408	1.17386	0.804111	0.914705	1.59956	1.22447	1.92217	26.6554	24.0032	16.88	11.6694	25.341	16.0781	5.56737	26.8203	2.48592	0.988985	1.25713	1.57332	25.3293	14.2747	20.7096	16.1938
Solyc00g082150.2	36.6036	27.8916	43.5567	26.1295	39.7317	30.1826	64.3907	31.6126	61.8529	50.7736	61.92	42.1655	55.5533	46.0386	68.8141	30.9338	32.2476	34.8431	34.9572	48.0016	56.3132	52.0427	50.796	49.8739
Solyc00g082550.1	0.346972	0.0852869	0	0.805688	1.26018	0.300505	0.49075	0.304096	0.615149	0.824581	0	0.285178	0.220469	0.399001	0.35989	1.58367	0.216129	0.402844	0.780345	0.397423	0.719865	0.142589	0.309735	0.971779
Solyc00g084650.1	0	0	0	0	0	0	0	0	0	0	0	0	0	0	0	0	0	0	0	0	0	0	0	0
Solyc00g084750.2	0	0	0	0	0	0	0	0	0	0	0	0	0	0	0	0	0	0	0	0	0	0	0	0
Solyc00g084760.1	0	0.379881	0.291044	0.373818	0	0.520526	1.09294	0.978241	0.913321	0.612134	1.65204	0.740964	0.491001	0.592403	0.534334	1.24913	0.18994	0.332431	0.260263	1.03559	0.762728	1.1965	0.541702	0.891731
Solyc00g084770.1	1.19162	0.292905	0	0.172938	0	0.344013	0	0.174061	1.05632	1.10129	0.764279	0.979398	0	1.02773	1.23598	0.509893	0.742263	0.086469	0.172006	0.0870307	1.0788	0.871838	0.513865	0.872939
Solyc00g084870.2	0	0	0	0	0	0	0	0	0	0	0	0	0	0	0	0	0	0	0	0	0	0	0	0
Solyc00g085070.2	47.0891	39.5488	35.8449	34.2417	37.3473	36.5472	46.2707	56.7066	28.6776	55.2338	52.6466	49.6209	44.1778	45.0016	66.1169	45.7567	43.3189	35.0433	36.9472	51.4886	41.9557	51.1338	44.5897	55.9368
Solyc00g085370.1	0	0	0	0	0	0	0	0	0	0	0	0	0	0	0	0	0	0	0	0	0	0	0	0
Solyc00g085770.1	0	0	0	0	0	0	0	0	0	0	0	0	0	0	0	0	0	0	0	0	0	0	0	0
Solyc00g085780.1	0	0	0	0	0	0	0	0	0	0	0	0	0	0	0	0	0	0	0	0	0	0	0	0
Solyc00g088080.1	0	0	0	0	0	0	0	0	0	0	0	0	0	0	0	0	0	0	0	0	0	0	0	0
Solyc00g088090.1	0	0	0	0	0	0	0	0	0	0	0	0	0	0	0	0	0	0	0	0	0	0	0	0
Solyc00g088190.1	0	0	0	0	0	0	0	0	0	0	0	0	0	0	0	0	0	0	0	0	0	0	0	0
Solyc00g088200.1	0	0	0	0	0	0	0	0	0	0	0	0	0	0	0	0	0	0	0	0	0	0	0	0
Solyc00g088210.1	0	0	0	0	0	0	0	0	0	0	0	0	0	0	0	0	0	0	0	0	0	0	0	0
Solyc00g090110.1	0	0	0	0	0	0	0	0	0	0	0	0	0	0	0	0	0	0	0	0	0	0	0	0
Solyc00g090120.1	0	0	0	0	0	0	0	0	0	0	0	0	0	0	0	0	0	0	0	0	0	0	0	0
Solyc00g090130.1	0	0	0	0	0	0	0	0	0	0	0	0	0	0	0	0	0	0	0	0	0	0	0	0
Solyc00g090430.2	0	0	0	0	0	0	0	0	0	0	0	0	0	0	0	0	0	0	0	0	0	0	0	0
Solyc00g090630.1	0	0	0	0	0	0	0	0	0	0	0	0	0	0	0	0	0	0	0	0	0	0	0	0
Solyc00g090640.1	0	0	0	0	0	0	0	0	0	0	0	0	0	0	0	0	0	0	0	0	0	0	0	0
Solyc00g090650.1	0	0	0	0	0	0	0	0	0	0	0	0	0	0	0	0	0	0	0	0	0	0	0	0
Solyc00g090660.1	0	0	0	0	0	0	0	0	0	0	0	0	0	0	0	0	0	0	0	0	0	0	0	0
Solyc00g090860.1	0	0	0	0	0	0	0	0	0	0	0	0	0	0	0	0	0	0	0	0	0	0	0	0
Solyc00g090870.2	16.1788	16.4043	18.8522	18.9308	19.3643	16.6394	16.0896	13.3672	9.48647	7.3427	7.78255	5.92151	8.13845	7.19485	5.24411	5.69697	16.2916	18.8915	18.0019	14.7284	8.41458	6.85203	7.66665	5.47054
Solyc00g091170.2	8.65279	6.97978	9.50163	8.70193	8.32943	5.10155	5.17112	2.91949	7.95838	9.75073	7.19117	11.3688	11.0994	6.09631	14.2841	6.43161	7.81629	9.10178	6.71549	4.0453	8.85455	9.27999	8.59784	10.3578
Solyc00g092870.1	0	0	0	0	0	0	0	0	0	0	0	0	0	0	0	0	0	0	0	0	0	0	0	0
Solyc00g092880.1	0	0	0	0	0	0	0	0	0	0	0	0	0	0	0	0	0	0	0	0	0	0	0	0
Solyc00g092890.1	0	0	0	0	0	0	0	0	0	0	0	0	0	0	0	0	0	0	0	0	0	0	0	0
Solyc00g092900.1	0	0	0	0	0	0	0	0	0	0.0436286	0	0	0	0	0	0	0	0	0	0	0.0218143	0	0	0
Solyc00g093000.1	0	0.345209	0	0.40764	0	0	0	0	0	0	0	1.15429	1.48729	0	0	0.400631	0.172604	0.20382	0	0	0	0.577145	0.743645	0.200315
Solyc00g093100.1	0	0	0	0	0	0	0	0	0	0	0	0	0	0	0	0	0	0	0	0	0	0	0	0
Solyc00g093300.1	0	0	0	0	0	0	0	0	0	0	0	0	0	0	0	0	0	0	0	0	0	0	0	0
Solyc00g093310.1	0	0	0	0	0	0	0	0	0	0	0	0	0	0	0	0	0	0	0	0	0	0	0	0
Solyc00g094010.1	0	0	0	0	0	0	0	0	0	0	0	0	0	0	0	0	0	0	0	0	0	0	0	0
Solyc00g094020.1	0	0	0	0	0	0	0	0	0	0	0	0	0	0	0	0	0	0	0	0	0	0	0	0
Solyc00g094520.1	4.75687	6.54783	6.44992	8.83658	3.14122	8.51432	17.4929	10.8395	3.93563	7.28528	3.66114	16.0297	0.403008	6.2907	2.96038	10.8558	5.65235	7.64325	5.82777	14.1662	5.61045	9.84544	3.34686	6.90809
Solyc00g094530.1	0	0.780703	0.512686	1.18529	0	1.04792	2.567	0.397664	0.134071	0.359433	0.582028	1.4917	0	0.130443	0	0.388303	0.390352	0.848988	0.523958	1.48233	0.246752	1.03686	0.0652213	0.194152
Solyc00g094540.1	0	0	0	0.311289	0	0	0	0.626621	0	0.566379	0	0	0	0	0.556193	0.458904	0	0.155644	0	0.313311	0.283189	0	0	0.507549
Solyc00g094550.1	0	0.371763	0.854476	0.219498	0	0.654947	1.06958	0.220924	0	0.599055	0	0.621541	0	0.217404	0.784375	0.215724	0.185882	0.536987	0.327474	0.645254	0.299527	0.31077	0.108702	0.50005
Solyc00g094850.1	0	0	0	0.0628673	0	0.0416858	0.102114	0	0	0.0190642	0	0	0	0	0	0	0	0.0314337	0.0208429	0.0510572	0.00953208	0	0	0
Solyc00g095450.1	0	0	0	0	0	0	0	0	0	0	0	0	0	0	0	0	0	0	0	0	0	0	0	0
Solyc00g095460.1	0	0	0	0	0	0	0	0	0	0	0	0	0	0	0	0	0	0	0	0	0	0	0	0
Solyc00g095760.1	0	0	0	0	0	0	0	0	0	0	0	0	0	0	0	0	0	0	0	0	0	0	0	0
Solyc00g095860.1	0	0	0	0	0	0	0	0	0	0	0	0	0	0	0	0	0	0	0	0	0	0	0	0
Solyc00g096060.1	0	0	0	0	0	0	0	0	0	0	0	0	0	0	0	0	0	0	0	0	0	0	0	0
Solyc00g096460.1	35.8694	23.1197	25.2186	21.054	21.5811	23.4719	28.185	17.6978	25.2017	15.9964	21.4721	13.7579	2.87007	19.02	12.4016	12.0514	29.4945	23.1363	22.5265	22.9414	20.599	17.615	10.945	12.2265
Solyc00g097260.1	0	0	0	0	0	0	0	0	0	0	0	0	0	0	0	0	0	0	0	0	0	0	0	0
Solyc00g097760.1	0	0	0	0	0	0	0	0	0	0	0	0	0	0	0	0	0	0	0	0	0	0	0	0
Solyc00g097960.1	5.21638	6.21376	6.34754	5.35755	3.31217	4.86532	11.3507	5.86125	3.20128	5.93349	7.20606	4.94696	3.22955	5.4218	6.24299	2.17485	5.71507	5.85254	4.08875	8.60596	4.56739	6.07651	4.32567	4.20892
Solyc00g098560.2	18.937	13.292	14.9782	12.52	13.6167	13.3637	16.0705	21.0842	32.5166	21.5574	22.1323	11.9327	20.9459	13.6104	10.694	19.8677	16.1145	13.7491	13.4902	18.5773	27.037	17.0325	17.2781	15.2808
Solyc00g099160.1	0	0	0	0	0	0	0	0	0	0	0	0	0	0	0	0	0	0	0	0	0	0	0	0
Solyc00g099460.1	0	0	0	0	0	0	0	0	0	0	0	0	0	0	0	0	0	0	0	0	0	0	0	0
Solyc00g099470.1	0	0	0	0	0	0	0	0	0	0	0	0	0	0	0	0	0	0	0	0	0	0	0	0
Solyc00g099570.1	0	0	0	0	0	0	0	0	0	0	0	0	0	0	0	0	0	0	0	0	0	0	0	0
Solyc00g099580.1	1.28229	0.977091	1.44889	0.52107	0	0.333169	1.45091	0.561916	0.492565	0.203158	0.493459	0.948525	0	0	0.399008	0.182897	1.12969	0.984982	0.166584	1.00641	0.347861	0.720992	0	0.290952
Solyc00g099880.1	0	0	0	0	0	0	0	0	0	0	0	0	0	0	0	0	0	0	0	0	0	0	0	0
Solyc00g100880.2	10.0723	1.50489	0.669467	1.77705	3.97771	2.90779	2.23466	1.21163	5.71896	3.28544	1.01335	0.81161	1.63137	1.19233	0.409696	8.00009	5.78858	1.22326	3.44275	1.72315	4.5022	0.912481	1.41185	4.20489
Solyc00g101700.1	0	0	0	0	0	0	0	0	0	0	0	0	0	0	0	0	0	0	0	0	0	0	0	0
Solyc00g102000.1	0	0	0	0	0	0	0	0	0	0	0	0	0	0	0	0	0	0	0	0	0	0	0	0
Solyc00g102400.2	0	0	0	0	0	0	0	0	0	0	0	0	0	0	0	0	0	0	0	0	0	0	0	0
Solyc00g104200.1	0	0	0	0	0	0	0	0	0	0	0	0	0	0	0	0	0	0	0	0	0	0	0	0
Solyc00g104210.1	0	0	0	0	0	0	0	0	0	0	0	0	0	0	0	0	0	0	0	0	0	0	0	0
Solyc00g104310.1	0	0	0	0	0	0	0	0	0	0	0	0	0	0	0	0	0	0	0	0	0	0	0	0
Solyc00g104320.1	0	0	0	0	0	0	0	0	0	0	0	0	0	0	0	0	0	0	0	0	0	0	0	0
Solyc00g104330.1	0	0	0	0	0	0	0	0	0	0	0	0	0	0	0	0	0	0	0	0	0	0	0	0
Solyc00g104630.1	0	0	0	0	0	0	0	0	0	0	0	0	0	0	0	0	0	0	0	0	0	0	0	0
Solyc00g104730.1	0	0	0	0	0	0	0	0	0	0	0	0	0	0	0	0	0	0	0	0	0	0	0	0
Solyc00g104740.1	0	0	0	0	0	0	0	0	0	0	0	0	0	0	0	0	0	0	0	0	0	0	0	0
Solyc00g104940.1	0	0	0	0	0	0	0	0	0.233949	0	0	0	0	0	0	0	0	0	0	0	0.116975	0	0	0
Solyc00g105340.1	0	0	0	0	0	0	0	0	0	0	0	0	0	0	0	0	0	0	0	0	0	0	0	0
Solyc00g105350.1	0	0	0	0	0	0	0	0	0	0	0	0	0	0	0	0	0	0	0	0	0	0	0	0
Solyc00g105750.1	0	0	0	0	0	0	0	0	0	0	0	0	0	0	0	0	0	0	0	0	0	0	0	0
Solyc00g106650.1	0	6.95941	0	5.70696	1.81772	3.17868	1.11237	2.52737	1.62673	6.85318	0	4.52482	0.999459	4.29591	0	8.07671	3.47971	2.85348	2.4982	1.81987	4.23995	2.26241	2.64769	4.03836
Solyc00g107050.1	0	0	0	0	0	0	0	0	0	0	0	0	0	0	0	0	0	0	0	0	0	0	0	0
Solyc00g107550.1	0	0	0	0	0	0	0	0	0	0	0	0	0	0	0	0	0	0	0	0	0	0	0	0
Solyc00g108550.1	0	0.178997	0	0	0	0	0	0	0	0	0	0	0	0	0	0	0.0894986	0	0	0	0	0	0	0
Solyc00g109450.1	0	0	0	0	0	0	0	0	0	0	0	0	0	0	0	0	0	0	0	0	0	0	0	0
Solyc00g109850.1	0	0	0	0	0	0	0	0	0	0	0	0	0	0	0	0	0	0	0	0	0	0	0	0
Solyc00g109860.1	0	0	0	0	0	0	0	0	0	0	0	0	0	0	0	0	0	0	0	0	0	0	0	0
Solyc00g110060.1	0	0	0	0	0	0	0	0	0	0	0	0	0	0	0	0	0	0	0	0	0	0	0	0
Solyc00g110070.1	0	0	0	0	0	0	0	0	0	0	0	0	0	0	0	0	0	0	0	0	0	0	0	0
Solyc00g110370.1	0	0	0	0	0	0	0	0	0	0	0	0	0	0	0	0	0	0	0	0	0	0	0	0
Solyc00g110870.2	1.45743	0.686627	1.37232	0.775551	0	1.122	2.40491	0.674145	6.89034	8.88344	7.47808	7.78611	7.15124	5.62148	8.18829	4.22683	1.07203	1.07394	0.560998	1.53953	7.88689	7.6321	6.38636	6.20756
Solyc00g111170.1	0	0	0	0	0	0	0	0	0.106276	0	0	0	0	0	0	0	0	0	0	0	0.0531378	0	0	0
Solyc00g111270.1	0	0	0	0	0	0	0	0	0	0	0	0	0	0	0	0	0	0	0	0	0	0	0	0
Solyc00g111370.1	0	0	0	0	0	0	0	0	0	0	0	0	0	0	0	0	0	0	0	0	0	0	0	0
Solyc00g111770.1	0	0	0	0	0	0.327474	3.20875	2.65109	0	0	0	0	0	0	0	0	0	0	0.163737	2.92992	0	0	0	0
Solyc00g111780.1	0	0	0	0	0	0.246792	3.62728	1.99792	0	0	0	0	0	0	0	0	0	0	0.123396	2.8126	0	0	0	0
Solyc00g112180.1	0	0.0735978	0	0	0	0	0	0	0	0	0	0	0.0634175	0	0	0	0.0367989	0	0	0	0	0	0.0317087	0
Solyc00g112190.2	0.225134	0.0553388	0	0.0653468	0.148669	0	0	0.0657713	0	0	0	0.0925194	0.0476841	0	0	0	0.140237	0.0326734	0.0743343	0.0328857	0	0.0462597	0.0238421	0
Solyc00g112490.1	0	0	0	0	0	0	0	0	0	0	0	0	0	0	0	0	0	0	0	0	0	0	0	0
Solyc00g112500.1	0	0	0	0	0	0	0	0	0	0	0	0	0	0	0	0	0	0	0	0	0	0	0	0
Solyc00g112600.1	0	0	0	0	0	0	0	0	0	0	0	0	0	0	0	0	0	0	0	0	0	0	0	0
Solyc00g112700.1	0	0	0	0	0	0	0	0	0	0	0	0	0	0	0	0	0	0	0	0	0	0	0	0
Solyc00g112710.1	0	0	0	0	0	0	0	0	0	0	0	0	0	0	0	0	0	0	0	0	0	0	0	0
Solyc00g112810.1	0	0	0	0	0	0	0	0	0	0	0	0	0	0	0	0	0	0	0	0	0	0	0	0
Solyc00g112820.1	0	0	0	0	0	0	0	0	0	0	0	0	0	0	0	0	0	0	0	0	0	0	0	0
Solyc00g112830.1	0	0	0	0	0	0	0	0	0	0	0	0	0	0	0	0	0	0	0	0	0	0	0	0
Solyc00g112930.2	0	0.133835	0	0	0	0	0	0	0.482655	0.143773	0	0.223755	0	0.156531	0	0	0.0669174	0	0	0	0.313214	0.111877	0.0782656	0
Solyc00g113230.1	0	0	0	0	0	0	0	0	0	0	0	0	0	0	0	0	0	0	0	0	0	0	0	0
Solyc00g113330.1	0	0	0	0	0	0	0	0	0	0	0	0	0	0	0	0	0	0	0	0	0	0	0	0
Solyc00g113730.1	0	0	0	0	0	0	0	0	0	0	0	0	0	0	0	0	0	0	0	0	0	0	0	0
Solyc00g113740.1	0	0	0	0	0	0	0	0	0	0	0	0	0	0	0	0	0	0	0	0	0	0	0	0
Solyc00g113750.1	0	0	0	0	0	0	0	0	0	0	0	0	0	0	0	0	0	0	0	0	0	0	0	0
Solyc00g114550.1	0	0	0	0	0	0	0	0	0	0	0	0	0	0	0	0	0	0	0	0	0	0	0	0
Solyc00g116150.1	0	0	0	0	0	0	0	0	0	0	0	0	0	0	0	0	0	0	0	0	0	0	0	0
Solyc00g117450.2	0	0.0667121	0	0	0	0.0783526	0	0	0	0	0	0	0	0	0	0.387112	0.0333561	0	0.0391763	0	0	0	0	0.193556
Solyc00g117650.1	0	0	0	0	0	0	0	0	0	0	0	0	0	0	0	0	0	0	0	0	0	0	0	0
Solyc00g118680.2	0	0.462727	0	0.437129	0	0.760854	0	0.329976	0	0	0	0	0	0.216479	0	0.859225	0.231363	0.218564	0.380427	0.164988	0	0	0.10824	0.429612
Solyc00g118690.1	3.38996	11.8323	11.4912	20.8599	11.8644	18.0073	8.63043	12.2803	9.21544	7.51917	2.60909	10.309	0.430801	3.50846	9.84526	11.6045	7.61114	16.1756	14.9359	10.4554	8.36731	6.45905	1.96963	10.7249
Solyc00g120120.1	0	0	0	0	0	0	0	0	0	0	0	0	0	0	0	0	0	0	0	0	0	0	0	0
Solyc00g120820.1	0	0	0	0	0	0	0	0	0	0	0	0	0	0	0	0	0	0	0	0	0	0	0	0
Solyc00g120830.1	0	0	0	0	0	0	0	0	0	0	0	0	0	0	0	0	0	0	0	0	0	0	0	0
Solyc00g120930.1	0	0	0	0	0	0	0	0	0	0	0	0	0	0	0	0	0	0	0	0	0	0	0	0
Solyc00g121230.1	0	0	0	0	0	0	0	0	0	0	0	0	0	0	0	0	0	0	0	0	0	0	0	0
Solyc00g121730.1	0	0	0	0	0	0	0	0	0	0	0	0	0	0	0	0	0	0	0	0	0	0	0	0
Solyc00g122530.1	0	0	0	0	0	0	0	0	0	0	0	0	0	0	0	0	0	0	0	0	0	0	0	0
Solyc00g123030.1	0	0	0	0	0	0	0	0	0	0	0	0	0	0	0	0	0	0	0	0	0	0	0	0
Solyc00g123040.1	0	0	0	0	0	0	0	0	0	0	0	0	0	0	0	0	0	0	0	0	0	0	0	0
Solyc00g123240.1	0	0	0	0	0	0	0	0	0	0	0	0	0	0	0	0	0	0	0	0	0	0	0	0
Solyc00g124840.1	0	0	0	0	0	0	0	0	0	0	0	0	0	0	0	0	0	0	0	0	0	0	0	0
Solyc00g124850.1	0	0	0	0	0	0	0	0	0	0	0	0	0	0	0	0	0	0	0	0	0	0	0	0
Solyc00g124860.1	0	0	0	0	0	0	0	0	0	0	0	0	0	0	0	0	0	0	0	0	0	0	0	0
Solyc00g125260.1	0	0	0	0	0	0	0	0	0	0	0	0	0	0	0	0	0	0	0	0	0	0	0	0
Solyc00g125270.1	0	0	0	0	0	0	0	0	0	0	0	0	0	0	0	0	0	0	0	0	0	0	0	0
Solyc00g125580.1	0	0	0	0	0	0	0	0	0	0	0	0	0	0	0	0	0	0	0	0	0	0	0	0
Solyc00g125980.1	6.93944	10.6609	7.84107	6.04266	4.29609	9.01516	3.68062	16.2184	6.92042	15.8045	8.90161	13.1895	0.367448	4.73814	3.5989	9.15559	8.80015	6.94187	6.65562	9.94953	11.3624	11.0455	2.55279	6.37724
Solyc00g125990.1	0	0.134872	0	0.477792	0	0.0792029	1.1641	0.721343	0.40533	0.651994	0	0.789212	0	0.157745	1.42282	0.939153	0.0674362	0.238896	0.0396015	0.942724	0.528662	0.394606	0.0788723	1.18099
Solyc00g126000.1	4.62629	5.97008	7.84107	12.0853	0.381874	8.68126	0	10.8123	5.80974	3.3594	1.4836	5.70355	0	1.33	8.39743	9.23807	5.29819	9.9632	4.53157	5.40615	4.58457	3.59358	0.665002	8.81775
Solyc00g126010.1	13.2208	11.749	9.19298	23.615	6.71572	13.2119	17.2609	20.7973	8.1136	13.4271	1.30455	9.19452	1.077	4.67794	15.8227	24.6595	12.4849	16.404	9.96379	19.0291	10.7703	5.24953	2.87747	20.2411
Solyc00g126420.1	0	0	0	0	0	0	0	0	0	0	0	0	0	0	0	0	0	0	0	0	0	0	0	0
Solyc00g126430.1	0	0	0	0	0	0	0	0	0	0	0	0	0	0	0	0	0	0	0	0	0	0	0	0
Solyc00g126440.1	0	0	0	0	0	0	0	0	0	0	0	0	0	0	0	0	0	0	0	0	0	0	0	0
Solyc00g127540.1	0	0	0	0	0	0	0	0	0	0	0	0	0	0	0	0	0	0	0	0	0	0	0	0
Solyc00g127550.1	0	0	0	0	0	0	0	0	0	0	0	0	0	0	0	0	0	0	0	0	0	0	0	0
Solyc00g127560.1	0	0	0	0	0	0	0	0	0	0	0	0	0	0	0	0	0	0	0	0	0	0	0	0
Solyc00g127660.2	24.2945	17.2694	26.7091	17.8197	10.0811	18.9558	21.3599	19.8537	17.5586	18.8986	14.3185	19.6979	17.4535	17.8385	20.7721	15.3592	20.7819	22.2644	14.5184	20.6068	18.2286	17.0082	17.646	18.0657
Solyc00g127670.1	16.323	6.74786	12.9945	9.15267	3.55215	4.81942	10.494	6.82781	6.46744	8.71832	8.5657	8.38494	4.00727	6.61238	6.54139	3.38646	11.5354	11.0736	4.18579	8.66091	7.59288	8.47532	5.30982	4.96393
Solyc00g127870.2	15.8394	12.836	15.9399	9.05131	11.2768	11.6462	11.2014	11.2069	6.58166	12.8089	13.6512	14.6458	4.87499	6.1901	13.6053	6.42466	14.3377	12.4956	11.4615	11.2042	9.69527	14.1485	5.53254	10.015
Solyc00g128870.2	44.0036	60.0966	44.6691	58.0561	56.0182	53.4636	45.2638	44.1343	52.2876	70.2136	63.6903	92.2542	67.0349	78.3385	36.8552	49.2712	52.0501	51.3626	54.7409	44.6991	61.2506	77.9722	72.6867	43.0632
Solyc00g129670.1	0	0	0	0	0	0	0	0	0	0	0	0	0	0	0	0	0	0	0	0	0	0	0	0
Solyc00g129680.1	0	0	0	0	0	0	0	0	0	0	0	0	0	0	0	0	0	0	0	0	0	0	0	0
Solyc00g129880.1	0	0	0	0	0	0	0	0	0	0	0	0	0	0	0	0	0	0	0	0	0	0	0	0
Solyc00g129980.1	0	0	0	0	0	0	0	0	0	0	0	0	0	0	0	0	0	0	0	0	0	0	0	0
Solyc00g130180.1	0	0	0	0	0	0	0	0	0	0	0	0	0	0	0	0	0	0	0	0	0	0	0	0
Solyc00g130190.1	0	0	0	0	0	0	0	0	0	0	0	0	0	0	0	0	0	0	0	0	0	0	0	0
Solyc00g130290.1	0	0	0	0	0	0	0	0	0	0	0	0	0	0	0	0	0	0	0	0	0	0	0	0
Solyc00g130690.1	0	0	0	0	0	0	0	0	0	0	0	0	0	0	0	0	0	0	0	0	0	0	0	0
Solyc00g130700.1	0	0	0	0	0	0	0	0	0	0	0	0	0	0	0	0	0	0	0	0	0	0	0	0
Solyc00g130800.1	0	0	0	0	0	0	0	0	0	0	0	0	0	0	0	0	0	0	0	0	0	0	0	0
Solyc00g130810.1	0	0	0	0	0	0	0	0	0	0	0	0	0	0	0	0	0	0	0	0	0	0	0	0
Solyc00g131610.1	0	0.0823794	0.378688	0	0	0	0	0	0	0	0	0	0	0	0	0	0.0411897	0.189344	0	0	0	0	0	0
Solyc00g131710.1	0	0	0	0.0335703	0	0	0	0	0.273399	0.21378	0	0.190118	0.0244966	0.0332501	0.119963	0	0	0.0167852	0	0	0.24359	0.0950592	0.0288733	0.0599816
Solyc00g133110.1	0	0	0	0	0	0	0	0	0	0	0	0	0	0	0	0	0	0	0	0	0	0	0	0
Solyc00g133710.1	0	0	0	0	0	0	0	0	0	0	0	0	0	0	0	0	0	0	0	0	0	0	0	0
Solyc00g133720.1	0	0	0	0	0	0	0	0	0	0	0	0	0	0	0	0	0	0	0	0	0	0	0	0
Solyc00g134620.1	0	0	0	0	0	0	0	0	0	0	0	0	0	0	0	0	0	0	0	0	0	0	0	0
Solyc00g134820.1	0	0	0	0	0	0	0	0	0	0	0	0	0	0	0	0	0	0	0	0	0	0	0	0
Solyc00g134830.1	0	0	0	0	0	0	0	0	0	0	0	0	0	0	0	0	0	0	0	0	0	0	0	0
Solyc00g134840.1	0	0	0	0	0	0	0	0	0	0	0	0	0	0	0	0	0	0	0	0	0	0	0	0
Solyc00g135040.1	0	0	0	0	0	0	0	0	0	0	0	0	0	0	0	0	0	0	0	0	0	0	0	0
Solyc00g135050.1	0	0	0	0	0	0	0	0	0	0	0	0	0	0	0	0	0	0	0	0	0	0	0	0
Solyc00g135060.1	0	0	0	0	0	0	0	0	0	0	0	0	0	0	0	0	0	0	0	0	0	0	0	0
Solyc00g135260.1	0	0	0	0	0	0	0	0	0	0	0	0	0	0	0	0	0	0	0	0	0	0	0	0
Solyc00g136260.1	3.44439	0.10583	2.43245	0.999759	0	0.124297	0.60896	0.125782	81.0395	45.8167	24.3007	37.3333	37.2973	19.4331	8.93157	10.6854	1.77511	1.7161	0.0621483	0.367371	63.4281	30.817	28.3652	9.8085
Solyc00g136560.2	0.556464	0.341952	0	0.565312	0	0.240971	1.18058	2.03209	1.2332	0.514283	0.356904	0.11434	0.471443	0.0799884	0	1.98426	0.449208	0.282656	0.120486	1.60633	0.873741	0.235622	0.275716	0.992128
Solyc00g138060.2	0	0	0	0.0448974	0	0	0	0	0	0	0	0	0	0	0	0	0	0.0224487	0	0	0	0	0	0
Solyc00g139760.1	0	0	0	0	0	0	0	0	0	0	0	0	0	0	0	0	0	0	0	0	0	0	0	0
Solyc00g140060.2	61.4015	53.8201	70.5838	40.1618	42.0954	39.6993	34.0746	55.1219	22.049	37.381	42.9368	38.901	20.1397	25.6815	19.2389	44.8841	57.6108	55.3728	40.8974	44.5983	29.715	40.9189	22.9106	32.0615
Solyc00g141360.1	0	0	0	0	0	0	0	0	0	0	0	0	0	0	0	0	0	0	0	0	0	0	0	0
Solyc00g141560.1	0	0	0	0	0	0	0	0	0	0	0	0	0	0	0	0	0	0	0	0	0	0	0	0
Solyc00g142160.1	0.556464	1.64137	0	3.06884	3.30717	1.76712	0.787052	2.9262	0.328853	1.76325	1.42762	1.1434	0	2.23968	0.577182	3.65103	1.09892	1.53442	2.53715	1.85663	1.04605	1.28551	1.11984	2.11411
Solyc00g142170.2	0.676695	3.49301	1.33808	5.49963	1.61986	4.83509	0.239276	4.84344	0.199953	3.48437	0.434017	4.17134	1.21827	2.43177	1.40378	7.52848	2.08485	3.41885	3.22748	2.54136	1.84216	2.30268	1.82502	4.46613
Solyc00g143770.1	0	0.743527	0	0.658495	6.99124	0.436632	0	0.220924	0.670354	1.39779	0	1.86462	0.16017	0.652213	0	0.215724	0.371763	0.329247	3.71393	0.110462	1.03407	0.932311	0.406192	0.107862
Solyc00g144470.1	0	0	0	0	0	0	0	0	0	0	0	0	0	0	0	0	0	0	0	0	0	0	0	0
Solyc00g145170.1	0	0	0	0	0	0	0	0	10.6038	0.980271	0.529116	0.169511	4.2809	4.15045	0	1.17668	0	0	0	0	5.79203	0.349314	4.21568	0.588339
Solyc00g147570.2	0	0.0428113	0	0	0	0	0	0	0	0	0	0	0	0	0	0	0.0214057	0	0	0	0	0	0	0
Solyc00g147770.1	0.748544	0.66238	1.01496	0.608356	0	0.518639	0.846979	0.306154	0.486602	0.434847	0.19204	0.492185	0	0.129118	0.776412	0.298948	0.705462	0.811659	0.259319	0.576567	0.460724	0.342112	0.0645592	0.53768
Solyc00g149970.2	0	0	0	0	0	0	0	0	0	0	0	0	0	0	0	0	0	0	0	0	0	0	0	0
Solyc00g153680.1	0	0	0	0	0	0	0	0	0.218777	0	0	0.202846	0	0.0709521	0	0	0	0	0	0	0.109388	0.101423	0.035476	0
Solyc00g153980.1	0	0	0	0	0	0.304083	0	0	0	0	0	0.432859	0	0	0	0	0	0	0.152041	0	0	0.216429	0	0
Solyc00g154480.1	0	0	0	0	0	0	0	0	0	0	0	0	0	0	0	0	0	0	0	0	0	0	0	0
Solyc00g154980.1	0	0	0	0	0	0	0	0	0	0	0	0	0	0	0	0	0	0	0	0	0	0	0	0
Solyc00g156980.2	0.698509	0.515088	1.31544	0.540659	2.15256	1.00827	4.93978	2.24471	8.32474	4.11929	5.3761	4.78423	3.69866	2.34282	20.7694	5.91141	0.606799	0.928051	1.58042	3.59224	6.22201	5.08017	3.02074	13.3404
Solyc00g157080.1	0	0	0	0	0	0	0	0	0.300504	0.0895139	0	0.139311	0	0	0	0	0	0	0	0	0.195009	0.0696554	0	0
Solyc00g157180.2	0	0.0384923	0	0.136361	0.310231	0.0452088	0.442978	0.320242	0.0462722	0	0	0.0643542	0	0.04502	0	0	0.0192462	0.0681805	0.17772	0.38161	0.0231361	0.0321771	0.02251	0
Solyc00g160780.2	3.85448	1.72263	7.12684	4.67857	9.9499	2.93365	5.9473	2.55922	4.03805	1.20285	4.49487	3.45601	4.82412	3.52583	5.08834	0.999593	2.78855	5.90271	6.44177	4.25326	2.62045	3.97544	4.17498	3.04397
Solyc00g163580.1	0	0	0	0	0	0	0	0	0	0	0	0	0	0	0	0	0	0	0	0	0	0	0	0
Solyc00g164580.1	0	0.488723	0	0.192369	0	0.478332	0	0.387238	0	0.175005	0	0.13618	0	0.0952671	0	0.756246	0.244361	0.0961847	0.239166	0.193619	0.0875023	0.0680901	0.0476336	0.378123
Solyc00g164680.1	55.3812	21.822	34.2069	34.5207	48.8675	39.5716	13.4232	17.4076	16.5773	7.35946	4.00663	3.94951	2.08645	3.03923	1.49526	3.22136	38.6016	34.3638	44.2195	15.4154	11.9684	3.97807	2.56284	2.35831
Solyc00g165080.1	0	0	0	0	0	0	0	0	0	0	0	0	0	0	0	0	0	0	0	0	0	0	0	0
Solyc00g165090.1	0	0	0	0	0	0	0	0	0	0	0	0	0	0	0	0	0	0	0	0	0	0	0	0
Solyc00g165190.1	0	0	0	0	0	0	0	0	0	0	0	0	0	0	0	0	0	0	0	0	0	0	0	0
Solyc00g166190.1	0	0	0	0	0	0	0	0	0	0	0	0	0	0	0	0	0	0	0	0	0	0	0	0
Solyc00g166490.1	0	0	0	0	0	0	0	0	0	0	0	0	0	0	0	0	0	0	0	0	0	0	0	0
Solyc00g166690.1	0	0	0	0	0	0	0	0	0	0	0	0	0	0	0	0	0	0	0	0	0	0	0	0
Solyc00g167290.1	0	0	0	0	0	0	0	0	0	0	0	0	0	0	0	0	0	0	0	0	0	0	0	0
Solyc00g167300.1	0	0	0	0	0	0	0	0	0	0	0	0	0	0	0	0	0	0	0	0	0	0	0	0
Solyc00g167800.1	0	0	0	0	0	0	0	0	0	0	0	0	0	0	0	0	0	0	0	0	0	0	0	0
Solyc00g168200.1	23.0812	13.8684	17.3867	20.8428	0	8.8845	10.8818	5.24455	18.9448	10.8351	9.86917	12.647	5.43184	14.0084	10.6402	5.1211	18.4748	19.1148	4.44225	8.0632	14.8899	11.2581	9.72013	7.88066
Solyc00g170200.1	0.921644	0	0	0.133757	0	0.133036	0	0	1.36166	26.5269	5.91122	2.84064	2.7329	1.58977	0.955957	13.0142	0.460822	0.0668784	0.0665181	0	13.9443	4.37593	2.16133	6.98509
Solyc00g170210.2	7.23136	5.5416	6.24836	4.93871	11.0955	4.6665	6.0164	3.23102	3.77074	5.61614	2.72826	4.54502	2.43258	4.64702	3.08848	1.69883	6.38648	5.59353	7.88098	4.62371	4.69344	3.63664	3.5398	2.39365
Solyc00g170510.1	0	0	0	0	0	0	0	0	0	0	0	0	0	0	0	0	0	0	0	0	0	0	0	0
Solyc00g171710.1	0	0	0.217098	0	0	0.277339	0	0	0	0	0	0.078958	0	0	0	0	0	0.108549	0.13867	0	0	0.039479	0	0
Solyc00g171810.2	8.7563	41.6974	9.74633	51.135	11.7371	40.1443	10.5363	27.3753	10.5039	39.4102	11.5675	32.4395	20.5945	35.8814	8.1334	30.3846	25.2268	30.4407	25.9407	18.9558	24.957	22.0035	28.2379	19.259
Solyc00g172410.1	0	0	0	0.047558	0	0.0473018	0	0	0.0484145	0	0	0	0	0	0	0	0	0.023779	0.0236509	0	0.0242072	0	0	0
Solyc00g173430.1	0	0	0	0	0	0	0	0	0	0	0	0	0	0	0	0	0	0	0	0	0	0	0	0
Solyc00g174330.2	0	3.68942	0.669467	0.286622	1.43459	0.570155	0	0.288484	0	0	0	0	0	0	0.614544	3.26764	1.84471	0.478044	1.00237	0.144242	0	0	0	1.94109
Solyc00g174340.1	0	11.6896	1.24967	1.17706	2.67789	1.27715	0	0.646203	0	0	0	0	0	0.105985	1.52953	9.88556	5.84482	1.21337	1.97752	0.323102	0	0	0.0529923	5.70755
Solyc00g175240.1	0	0	0	0	0	0	0	0	0	0	0	0	0	0	0	0	0	0	0	0	0	0	0	0
Solyc00g178340.1	0	0	0	0	0	0	0	0	0	0.0763501	0	0	0	0	0	0	0	0	0	0	0.038175	0	0	0
Solyc00g179240.1	1.07246	0	0	0.311289	0	0	0	0	0.950684	0.849568	0	0	0	0.308319	2.22477	0.305936	0.536229	0.155644	0	0	0.900126	0	0.15416	1.26535
Solyc00g179640.1	0	0	0	0	0	0	0	0	0	0	0	0	0	0	0	0	0	0	0	0	0	0	0	0
Solyc00g179840.1	0	0	0	0	0	0	0	0	0	0	0	0	0	0	0	0	0	0	0	0	0	0	0	0
Solyc00g180440.1	0	0	0	0	0	0	0	0	0	0	0	0	0	0	0	0	0	0	0	0	0	0	0	0
Solyc00g180840.1	0	0.309803	0.284825	0.292664	0	0	0	0	0	0	0	0	0	0	0	0	0.154901	0.288745	0	0	0	0	0	0
Solyc00g181240.1	0	0	0	0	0	0	0	0	0	0	0	0	0	0.282626	0	0	0	0	0	0	0	0	0.141313	0
Solyc00g181250.2	0	0	0	0	0	0.0643399	0	0	0	0	0	0	0	0.0640713	0	0.127152	0	0	0.03217	0	0	0	0.0320357	0.0635761
Solyc00g183050.1	0	0.362469	1.66623	0.856043	0	0	0	0.430802	0	0	0	0.606002	0	0.423939	0	1.26199	0.181235	1.26114	0	0.215401	0	0.303001	0.211969	0.630993
Solyc00g183550.1	0	0	0	0	0	0	0	0	0	0	0	0	0	0	0	0	0	0	0	0	0	0	0	0
Solyc00g184350.2	7.65674	10.7695	13.9386	6.9142	2.80898	8.59618	6.61804	7.20765	5.53042	7.97491	6.54782	7.51676	2.79296	4.15786	4.41211	5.82455	9.21313	10.4264	5.70258	6.91285	6.75267	7.03229	3.47541	5.11833
Solyc00g185750.1	0	0	0	0	0	0	0	0	0	0	0	0	0	0	0	0	0	0	0	0	0	0	0	0
Solyc00g185850.1	0	0	0	0	0	0	0	0	0	0	0	0	0	0	0	0	0	0	0	0	0	0	0	0
Solyc00g186050.1	0.327696	0.241646	0	0.285348	0	0.0946035	0	0.287201	0	0	0.420354	0	0	0	0	0.280441	0.284671	0.142674	0.0473018	0.143601	0	0.210177	0	0.140221
Solyc00g187050.2	0.687016	0.192995	0	0.113949	0	0.170003	0	0.344068	7.27909	0.544233	0	0.322663	0.457323	2.9062	1.22159	1.17589	0.440006	0.0569746	0.0850015	0.172034	3.91166	0.161332	1.68176	1.19874
Solyc00g188250.1	0	0	0	0	0	0	0	0	0	0	0	0	0	0	0	0	0	0	0	0	0	0	0	0
Solyc00g188750.1	0	0	0	0	0	0	0	0	0	0	0	0	0	0	0	0	0	0	0	0	0	0	0	0
Solyc00g188850.2	0	0	0	0	0	0	0	0	0	0	0	0	0	0	0	0	0	0	0	0	0	0	0	0
Solyc00g192150.2	0	0	0	0	0	0	0	0	0	0	0	0	0	0	0	0	0	0	0	0	0	0	0	0
Solyc00g195350.1	0	0	0	0	0	0	0	0	0	0	0	0	0	0	0	0	0	0	0	0	0	0	0	0
Solyc00g195360.1	0	0	0	0	0	0	0	0	0	0	0	0	0	0	0	0	0	0	0	0	0	0	0	0
Solyc00g196060.2	20.3484	21.6	16.0094	13.475	7.51486	9.31208	10.6594	9.68755	46.7649	59.1441	43.5034	51.2263	23.9117	22.403	30.6427	45.2337	20.9742	14.7422	8.41347	10.1735	52.9545	47.3648	23.1574	37.9382
Solyc00g196460.1	0	0	0	0	0	0	0	0	0	0	0	0	0	0	0	0	0	0	0	0	0	0	0	0
Solyc00g198360.1	0	0	0	0	0	0	0	0	0	0	0	0	0	0	0	0	0	0	0	0	0	0	0	0
Solyc00g199960.1	0	0	0	0	0	0	0	0	0	0	0	0	0	0	0	0	0	0	0	0	0	0	0	0
Solyc00g201060.1	0	0	0	0	0	0	0	0	0	0	0	0	0	0	0	0	0	0	0	0	0	0	0	0
Solyc00g201160.2	0.321445	0.948149	0	0.0933017	0	0.788792	0	2.01902	1.0448	0.806357	0.412336	0.396296	0.782955	0.138618	0.166706	3.5762	0.634797	0.0466509	0.394396	1.00951	0.92558	0.404316	0.460786	1.87145
Solyc00g201460.1	0	0	0	0	0	0	0	0	0	0	0	0	0	0	0	0	0	0	0	0	0	0	0	0
Solyc00g201760.1	0	0	0	0	0	0	0	0	0	0	0	0	0	0	0	0	0	0	0	0	0	0	0	0
Solyc00g202560.1	0	0	0	0	0	0	0	0	0	0	0	0	0	0	0	0	0	0	0	0	0	0	0	0
Solyc00g203660.1	0	0	0	0	0	0	0	0	0	0	0	0	0	0	0	0	0	0	0	0	0	0	0	0
Solyc00g206460.1	16.525	50.7739	56.7944	4.79651	208.775	260.465	52.9131	149.591	12.8854	32.8478	68.3034	41.0289	101.55	124.245	24.5201	58.7945	33.6495	30.7954	234.62	101.252	22.8666	54.6662	112.898	41.6573
Solyc00g207960.1	0	0	0	0	0	0	0	0	0	0	0	0	0	0	0	0	0	0	0	0	0	0	0	0
Solyc00g209460.1	0.531398	1.82867	2.40177	0.308484	0	1.22729	0	0.310488	0.31404	0.280638	0.681655	0.873517	0	0.611083	0	0.15159	1.18004	1.35513	0.613644	0.155244	0.297339	0.777586	0.305541	0.075795
Solyc00g209560.1	0	0	0	0	0	0	0	0	0	0	0	0	0	0	0	0	0	0	0	0	0	0	0	0
Solyc00g210860.1	0	0.66661	0	0.393583	0	0.978657	0	0.59421	0	0	0	0.278622	0	0.389829	0	0.386816	0.333305	0.196792	0.489328	0.297105	0	0.139311	0.194914	0.193408
Solyc00g212260.1	0	0	0	0.0238785	0	0.0474997	0	0	0	0	0	0	0	0	0	0	0	0.0119392	0.0237498	0	0	0	0	0
Solyc00g213960.1	0	0	0	0	0	0	0	0	0	0	0	0	0	0	0	0	0	0	0	0	0	0	0	0
Solyc00g215560.1	0	0	0	0	0	0	0	0	0	0	0	0	0	0	0	0	0	0	0	0	0	0	0	0
Solyc00g217560.1	0	0	0	0	0	0	0	0	0	0	0	0	0	0	0	0.095605	0	0	0	0	0	0	0	0.0478025
Solyc00g217960.1	14.3478	14.5967	5.85432	8.21339	20.6599	22.7815	12.4014	28.759	24.1418	18.7326	10.2248	8.68057	19.0775	28.6445	15.2953	42.2936	14.4722	7.03385	21.7207	20.5802	21.4372	9.4527	23.861	28.7945
Solyc00g218560.1	0	0	0	0	0	0	0	0	0.670354	0	0	0	0	0	0	0	0	0	0	0	0.335177	0	0	0
Solyc00g220360.1	0	0	0	0	0	0	0	0	0	0	0	0	0	0	0	0	0	0	0	0	0	0	0	0
Solyc00g222060.1	0	0	0	0	0	0	0	0	0	0	0	0	0	0	0	0	0	0	0	0	0	0	0	0
Solyc00g222460.1	0	0	0	0	0	0	0	0	0	0	0	0	0	0	0	0	0	0	0	0	0	0	0	0
Solyc00g226760.1	0	0	0	0	0	0	0	0	0	0	0	0	0	0	0	0	0	0	0	0	0	0	0	0
Solyc00g227860.1	3.88226	3.87865	3.96216	3.38055	3.05986	2.24156	4.25108	1.68296	7.40094	7.14287	5.30127	3.5511	3.42172	2.34021	2.59793	1.7148	3.88045	3.67135	2.65071	2.96702	7.2719	4.42619	2.88096	2.15637
Solyc00g227960.1	0	0	0	0	0	0	0	0	0	0	0	0	0	0	0	0	0	0	0	0	0	0	0	0
Solyc00g228260.1	0	0	0	0	0	0.163737	0	0	0	0	0	0	0	0	0	0	0	0	0.0818684	0	0	0	0	0
Solyc00g229260.1	0	0	0	0	0	0	0	0	0	0	0	0	0	0	0	0	0	0	0	0	0	0	0	0
Solyc00g230060.1	0	0	0	0.058433	0	0	0	0	0	0.106317	0	0	0	0.115751	0.20881	0.0574283	0	0.0292165	0	0	0.0531584	0	0.0578756	0.133119
Solyc00g230070.1	0.670287	0	0.757376	0.972777	0	1.16104	1.89608	1.37073	0.792237	1.06196	0	0	0	0.578098	0	1.14726	0.335143	0.865077	0.580522	1.63341	0.927099	0	0.289049	0.57363
Solyc00g230080.1	0.991348	3.41148	0.560077	2.30197	0	1.43098	1.40214	2.75134	2.0505	2.09417	0.635829	2.44438	0.20997	0.855002	2.05651	3.67637	2.20141	1.43102	0.715489	2.07674	2.07233	1.5401	0.532486	2.86644
Solyc00g230280.1	0	0	0	0	0	0	0	0	0	0	0	0	0	0	0	0	0	0	0	0	0	0	0	0
Solyc00g231680.1	0	0	0	0	0	0	0	0	0	0	0	0	0	0	0	0	0	0	0	0	0	0	0	0
Solyc00g231780.1	0	0.134248	0	0	0	0	0	0	0	0.144217	0	0	0	0	0	0	0.0671239	0	0	0	0.0721084	0	0	0
Solyc00g233480.1	0.320572	0	0	0	0	0.277641	0	0.187305	1.42086	1.94693	1.23365	0.790438	1.62955	0.645124	1.66253	4.20662	0.160286	0	0.13882	0.0936527	1.68389	1.01204	1.13734	2.93458
Solyc00g237680.1	0	0	0	0	0	0	0	0	0	0	0	0	0	0	0	0	0	0	0	0	0	0	0	0
Solyc00g240580.1	0	0	0	0	0	0	0	0	0	0	0	0	0	0	0	0	0	0	0	0	0	0	0	0
Solyc00g244280.1	0	0	0	0	0	0	0	0.282493	0	0	0	0	0	0	0	0	0	0	0	0.141247	0	0	0	0
Solyc00g244290.1	2.158	11.2277	3.25118	13.467	0.712521	21.0781	6.61315	12.7139	4.03848	11.3017	3.22955	13.5981	0.990318	11.6842	6.71502	20.2123	6.69285	8.3591	10.8953	9.66354	7.67007	8.41382	6.33724	13.4637
Solyc00g244300.1	48.0112	114.81	73.624	84.4099	21.7402	98.6077	18.4316	137.857	39.5197	87.2948	59.8271	90.4776	6.53716	59.1542	15.651	90.1978	81.4106	79.017	60.1739	78.1442	63.4072	75.1523	32.8457	52.9244
Solyc00g245200.1	0	0	0	0	0	0	0	0	0	0	0	0	0	0	0	0	0	0	0	0	0	0	0	0
Solyc00g246800.1	0	0	0	0	0	0	0	0	0	0	0	0	0	0	0	0	0	0	0	0	0	0	0	0
Solyc00g247300.2	0	0.0504013	0	0	0	0	0	0	0.212059	0.027072	0	0.0842645	0	0.0294743	0.106341	0.409451	0.0252006	0	0	0	0.119565	0.0421323	0.0147372	0.257896
Solyc00g249200.1	0	0	0	0	0	0	0	0	0	0	0	0	0	0	0	0	0	0	0	0	0	0	0	0
Solyc00g249900.2	0	0	0	0	0	0	0	0	0	0	0	0	0	0	0	0	0	0	0	0	0	0	0	0
Solyc00g249910.1	0	0	0	0	0	0	0	0	0	0	0	0	0	0	0	0	0	0	0	0	0	0	0	0
Solyc00g254110.1	0	0	0	0	0	0	0	0	0	0	0	0	0	0	0	0	0	0	0	0	0	0	0	0
Solyc00g254910.1	0	0	0	0	0	0	0	0	0	0	0	0	0	0	0	0	0	0	0	0	0	0	0	0
Solyc00g255510.1	0	0	0	0	0	0.0753479	0.553722	0.114372	0	0	0	0	0	0.0375167	0.135357	0	0	0	0.037674	0.334047	0	0	0.0187584	0.0676784
Solyc00g256710.1	6.39599	7.86078	9.63602	10.5201	5.63149	6.77042	12.0618	4.77516	6.29971	7.88154	11.8509	4.96484	0.150521	7.35508	5.15986	11.1501	7.12838	10.078	6.20096	8.41848	7.09063	8.40789	3.7528	8.15497
Solyc00g257110.2	0	0.399252	0.203924	0.471457	0.774654	0.260509	0	0.0527244	0.0266638	0.119139	1.50478	0.815832	0.535152	0.544786	0.093597	0.231675	0.199626	0.33769	0.517581	0.0263622	0.0729013	1.16031	0.539969	0.162636
Solyc00g263210.1	0	0	0	0	0	0	0	0	0	0	0	0	0	0	0	0	0	0	0	0	0	0	0	0
Solyc00g265110.2	0	0	0	0	0	0	0	0	0	0	0	0	0	0	0	0	0	0	0	0	0	0	0	0
Solyc00g265510.1	0	0	0	0	0	0	0	0	0	0	0	0	0	0	0	0	0	0	0	0	0	0	0	0
Solyc00g266110.1	0	0	0	0	0	0	0	0	0	0	0	0	0	0	0	0	0	0	0	0	0	0	0	0
Solyc00g268310.1	0	0	0	0	0	0	0	0	0	0	0	0	0	0	0	0	0	0	0	0	0	0	0	0
Solyc00g269810.1	0	0	0	0	0	0	0	0	0	0	0	0	0	0	0	0	0	0	0	0	0	0	0	0
Solyc00g270510.1	0	0	0	0	0	0	0	0	0	0	0	0	0	0	0	0	0	0	0	0	0	0	0	0
Solyc00g272810.1	0.974963	0.119825	0.550819	0.141495	0	0.281465	0	0.356035	3.60108	9.39674	2.81394	2.60431	4.7495	3.92406	1.01126	4.10232	0.547394	0.346157	0.140732	0.178017	6.49891	2.70912	4.33678	2.55679
Solyc00g273110.1	14.9804	7.13432	22.2164	11.9574	2.47309	6.2168	2.64849	5.4705	12.4494	4.45012	16.8141	9.61908	3.96611	3.49918	4.85566	2.67087	11.0573	17.0869	4.34495	4.0595	8.44978	13.2166	3.73264	3.76326
Solyc00g275310.1	0	0	0	0	0	0	0	0	0	0	0	0	0	0	0	0	0	0	0	0	0	0	0	0
Solyc00g277510.1	0	0	0	0	0	0	0	0	0	0	0	0	0	0	0	0	0	0	0	0	0	0	0	0
Solyc00g278110.2	0	0	0	0	0	0	0	0	0	0	0	0	0	0	0	0	0	0	0	0	0	0	0	0
Solyc00g280110.1	0	0	0	0	0	0	0	0	0.348584	0	0	0	0	0	0	0	0	0	0	0	0.174292	0	0	0
Solyc00g281110.1	0	0.117876	0	0.556776	0	0.138444	0	0.140098	0.850205	0	0	0.197074	0	0.137866	0	0	0.0589381	0.278388	0.0692221	0.0700491	0.425103	0.098537	0.0689331	0
Solyc00g282510.1	0	0	0	0	0	0	0	0	0	0	0	0	0	0	0	0	0	0	0	0	0	0	0	0
Solyc00g283010.1	0	0	0	0	0	0	0	0	0	0	0	0	0	0	0	0	0	0	0	0	0	0	0	0
Solyc00g283110.1	0	0	0	0	0	0	0	0	0	0	0	0	0	0	0	0	0	0	0	0	0	0	0	0
Solyc00g284510.1	0	0.107398	0	0	0	0	0	0	0	0	0	0	0	0	0	0	0.0536992	0	0	0	0	0	0	0
Solyc00g286010.1	0	0	0	0	0	0	0	0	0	0	0	0	0	0	0	0	0	0	0	0	0	0	0	0
Solyc00g286020.1	0	0	0	0	0	0	0	0	0	0	0	0	0	0	0	0	0	0	0	0	0	0	0	0
Solyc00g286030.1	0	0	0	0	0	0	0	0	0	0	0	0	0	0	0	0	0	0	0	0	0	0	0	0
Solyc00g287330.1	0	0	0	0	0	0	0	0	0	0	0	0	0	0	0	0	0	0	0	0	0	0	0	0
Solyc00g289230.1	3.21123	1.95256	3.24652	1.71699	3.01341	0.92706	0.717141	1.28377	0.599285	0.446287	0.433603	0.277823	0.143189	0	0	2.98923	2.58189	2.48176	1.97024	1.00045	0.522786	0.355713	0.0715945	1.49462
Solyc00g294230.1	0	0	0	0	0	0	0	0	0	0	0	0	0	0	0	0	0	0	0	0	0	0	0	0
Solyc00g294630.1	0	0	0	0	0	0	0	0	0	0	0	0	0	0	0	0	0	0	0	0	0	0	0	0
Solyc00g297330.1	0	0	0	0	0	0	0	0	0	0	0	0	0	0	0	0	0	0	0	0	0	0	0	0
Solyc00g300430.1	0	0	0	0	0	0	0	0	0	0	0	0	0	0	0	0	0	0	0	0	0	0	0	0
Solyc00g300730.1	0	0	0	0	0	0	0	0	0	0	0	0	0	0	0	0	0	0	0	0	0	0	0	0
Solyc00g303630.1	0	0	0	0	0	0	0	0	1.20201	0	0	0	0	0	0	0	0	0	0	0	0.601007	0	0	0
Solyc00g304030.1	0	0	0	0	0	0	0	0	0	0	0	0	0	0	0	0	0	0	0	0	0	0	0	0
Solyc00g304630.1	0	0	0	0	0	0	0	0	0	0	0	0	0	0	0	0	0	0	0	0	0	0	0	0
Solyc00g306730.1	0	0	0	0	0	0	0	0	0	0	0	0	0	0	0	0	0	0	0	0	0	0	0	0
Solyc00g306830.1	0	0	0	0	0	0	0	0	0	0	0	0	0	0	0	0	0	0	0	0	0	0	0	0
Solyc00g308530.1	0	0	0	0	0	0	0	0	0	0	0	0	0	0	0	0	0	0	0	0	0	0	0	0
Solyc00g308930.1	0	0	0	0	0	0	0	0	0	0	0	0	0	0	0	0	0	0	0	0	0	0	0	0
Solyc00g309530.1	0	0	0	0	0	0	0	0	0	0	0	0	0	0	0	0	0	0	0	0	0	0	0	0
Solyc00g311230.2	3.29731	5.40327	5.89907	5.66265	3.62899	4.20427	1.55455	5.69943	5.35867	4.28082	4.93459	3.83927	3.3173	2.21185	2.56505	5.25174	4.35029	5.78086	3.91663	3.62699	4.81975	4.38693	2.76458	3.9084
Solyc00g313030.1	0	0	0	0	0	0	0	0	0	0	0	0	0	0	0	0	0	0	0	0	0	0	0	0
Solyc00g313530.1	0	0	0	0	0	0	0	0	0	0	0	0	0	0	0	0	0	0	0	0	0	0	0	0
Solyc00g313930.1	0	0	0	0	0	0	0	0	0	0	0	0	0	0	0	0	0	0	0	0	0	0	0	0
Solyc00g316030.1	0	0	0	0	0	0	0	0	0	0	0	0	0	0	0	0	0	0	0	0	0	0	0	0
Solyc00g316530.1	0	0	0	0	0	0	0	0	0	0.197157	0	0	0	0	0	0	0	0	0	0	0.0985786	0	0	0
Solyc00g316730.1	0	0	0	0	0	0	0	0	0	0	0	0	0	0	0	0	0	0	0	0	0	0	0	0
Solyc00g318030.1	0	0	0	0	0	0	0	0	0	0	0	0	0	0	0	0	0	0	0	0	0	0	0	0
Solyc00g318130.1	0.208428	0.461092	0.471019	0.120996	0	0.240687	1.47398	1.03514	0	0	0.267363	0	0	0	0	0	0.33476	0.296007	0.120344	1.25456	0	0.133681	0	0
Solyc00g318830.1	0	0	0	0	0	0	0	0	0	0	0	0	0	0	0	0	0	0	0	0	0	0	0	0
Solyc00g320430.1	0	0	0	0	0	0	0	0.287201	0	0	0	0	0	0	0	0.280441	0	0	0	0.143601	0	0	0	0.140221
Solyc00g322630.1	0	0	0	0	0	0	0	0	0	0	0	0	0	0	0	0	0	0	0	0	0	0	0	0
Solyc00g322830.1	0	0	0	0	0	0	0	0	0	0	0	0	0	0	0	0	0	0	0	0	0	0	0	0
Solyc00g323130.2	0	0	0	0	0	0	0	0	0	0	0	0	0	0	0	0	0	0	0	0	0	0	0	0
Solyc00g324530.1	0	0	0	0	0	0	0	0	0	0	0	0	0	0	0	0	0	0	0	0	0	0	0	0
Solyc01g005000.2	2.47346	3.09059	1.16452	0.777768	3.4709	1.84469	6.41376	2.67965	11.7244	4.24537	8.32873	8.9365	6.65773	5.62947	3.74143	2.64598	2.78203	0.971142	2.65779	4.54671	7.98487	8.63262	6.1436	3.1937
Solyc01g005010.2	0.805809	0.752669	0.546304	0.467783	0	0.139579	1.36766	0.42374	2.95249	1.65968	4.34136	4.2387	2.8673	1.94595	2.34027	1.14935	0.779239	0.507044	0.0697895	0.895702	2.30608	4.29003	2.40662	1.74481
Solyc01g005020.2	16.2754	15.0492	14.6204	12.8766	9.61623	11.5187	17.727	13.632	18.1441	13.381	15.5568	15.1555	10.7617	9.88938	15.8058	12.6681	15.6623	13.7485	10.5675	15.6795	15.7626	15.3561	10.3255	14.2369
Solyc01g005030.2	5.92699	8.09923	8.797	8.26642	7.28054	5.98878	11.2957	7.23425	6.39681	4.4697	5.21892	5.53194	5.35121	3.74	3.75111	5.33022	7.01311	8.53171	6.63466	9.265	5.43325	5.37543	4.5456	4.54066
Solyc01g005040.2	0	0.0638712	0	0	0.0857955	0	0	0	0	0	0	0.106785	0.495327	0	0.269521	0.889506	0.0319356	0	0.0428978	0	0	0.0533923	0.247663	0.579513
Solyc01g005050.2	0	0	0	0	0	0	0	0.0732242	0	0	0	0	0	0	0	0	0	0	0	0.0366121	0	0	0	0
Solyc01g005060.2	0.817977	2.31221	1.54043	0.593559	2.16062	1.5743	4.04925	1.47362	5.59937	7.16373	18.1873	15.799	12.7339	8.42652	11.5952	3.92791	1.56509	1.06699	1.86746	2.76144	6.38155	16.9931	10.5802	7.76156
Solyc01g005070.2	0	0.057007	0	0.134633	0	0.200862	0.492036	0	0.0342645	0.214341	1.04124	0.476542	0.0736823	0.0666745	0.120278	0	0.0285035	0.0673167	0.100431	0.246018	0.124303	0.758892	0.0701784	0.0601388
Solyc01g005080.2	9.35169	10.9578	10.9771	9.27637	10.4922	8.23036	15.4099	11.7769	43.2198	26.3719	34.7067	27.0882	13.3458	12.1374	36.1625	28.7233	10.1547	10.1267	9.3613	13.5934	34.7959	30.8974	12.7416	32.4429
Solyc01g005090.2	0	0	0	0	0	0	0	0	0	0	0	0	0	0	0	0	0	0	0	0	0	0	0	0
Solyc01g005100.2	14.5252	13.6977	17.5171	13.3778	6.22542	8.34631	12.2474	7.54839	11.1013	10.5106	13.2576	12.3975	5.82755	6.54478	8.2573	6.05594	14.1115	15.4474	7.28587	9.89791	10.806	12.8275	6.18617	7.15662
Solyc01g005110.2	8.57225	13.3951	13.1453	14.8401	16.78	12.7273	16.4546	15.9203	17.5498	24.2524	14.1378	19.1237	13.4875	17.515	14.9248	9.95615	10.9837	13.9927	14.7536	16.1874	20.9011	16.6308	15.5012	12.4405
Solyc01g005120.2	241.969	166.489	194.07	173.885	93.0067	98.4521	66.3742	35.3966	50.7857	93.6086	110.235	77.7723	15.6729	15.972	12.8738	5.02434	204.229	183.978	95.7294	50.8854	72.1971	94.0039	15.8225	8.94908
Solyc01g005130.2	1.20848	1.06089	1.56056	1.25275	1.59605	1.59488	1.95342	3.32873	0.765185	1.0029	0.885818	1.20609	1.90141	2.1838	1.0744	2.7579	1.13468	1.40666	1.59546	2.64108	0.884045	1.04596	2.04261	1.91615
Solyc01g005140.2	0.483486	0.158457	0.364203	0.140335	1.11745	0.418737	0.227944	0.188329	0.238104	0	0	0	0.341345	0	0	0	0.320971	0.252269	0.768094	0.208136	0.119052	0	0.170673	0
Solyc01g005150.2	0.446858	0	0	0	0	0	0	0	1.05632	0.707974	0.859814	0.826367	0.0473229	0.256933	0.231747	0.318683	0.223429	0	0	0	0.882145	0.84309	0.152128	0.275215
Solyc01g005160.2	0.207087	0.279965	0	0	0	0	0	1.63347	0.305955	0.300754	1.59385	0.340411	0.153516	0.0297675	2.57756	3.10143	0.243526	0	0	0.816734	0.303354	0.967131	0.0916415	2.83949
Solyc01g005170.1	1.13706	0.139747	0.963602	0.536316	0	0.28723	0	0.456754	0.167992	0.112593	0	0.292049	0.391355	0.245169	0	0.121637	0.638406	0.749959	0.143615	0.228377	0.140293	0.146025	0.318262	0.0608186
Solyc01g005180.1	0	0	0	0	0	0	0	0	0	0	0	0	0	0	0	0	0	0	0	0	0	0	0	0
Solyc01g005190.1	0.61443	0.402744	1.1571	0.356685	0	0.473018	0	0.119667	0.242072	0.270407	0	0.252501	0	0.294402	0	0.116851	0.508587	0.756894	0.236509	0.0598336	0.256239	0.12625	0.147201	0.0584253
Solyc01g005200.1	0.198603	0.146452	0.224408	0.461168	1.31149	0	0	0.0580205	0	0	0	0	0	0.0570961	0	0	0.172528	0.342788	0.655744	0.0290102	0	0	0.0285481	0
Solyc01g005210.2	61.7315	45.0665	49.9194	66.7333	57.9931	55.0156	67.2148	65.0912	46.1486	24.6085	27.1103	23.1851	37.4418	35.2024	35.4207	65.671	53.399	58.3263	56.5043	66.153	35.3786	25.1477	36.3221	50.5458
Solyc01g005220.2	8.68494	5.85161	11.2153	5.8295	5.83756	8.17106	3.18063	8.17807	3.96396	2.70283	3.48146	1.88015	1.79022	1.49363	2.17164	3.42871	7.26828	8.52239	7.00431	5.67935	3.3334	2.6808	1.64193	2.80017
Solyc01g005230.2	0	0.199372	0.305496	0	0	0.0390267	0	0.0394929	0.0798894	0	0	0	0	0	0	0	0.099686	0.152748	0.0195133	0.0197465	0.0399447	0	0	0
Solyc01g005240.2	29.612	32.5782	36.5176	29.4821	21.6308	22.2222	24.6567	22.6505	31.4714	36.3426	36.147	42.7882	23.9412	22.3812	24.0266	21.9812	31.0951	32.9998	21.9265	23.6536	33.907	39.4676	23.1612	23.0039
Solyc01g005250.2	25.7478	39.5855	31.9751	39.1653	39.82	36.0792	33.1534	25.0853	60.3264	47.7846	59.8247	71.0732	67.7568	53.6659	52.909	38.1108	32.6667	35.5702	37.9496	29.1193	54.0555	65.4489	60.7113	45.5099
Solyc01g005260.2	0.15942	0.509416	0.180133	0.462726	1.26328	0.368187	0.22548	0.232866	6.12378	7.15627	4.49892	4.52045	3.57914	2.9332	2.14961	3.86554	0.334418	0.321429	0.815734	0.229173	6.64002	4.50968	3.25617	3.00758
Solyc01g005270.2	0.597319	0.587292	0.337464	0.43344	0	0.474215	0	0.349004	3.30934	4.49518	3.63952	5.89126	2.24562	2.74755	3.56245	3.74868	0.592305	0.385452	0.237108	0.174502	3.90226	4.76539	2.49659	3.65557
Solyc01g005280.2	0.304309	0.972403	1.03154	0.750786	0	0.307482	0.860816	0.266705	3.73162	4.37933	5.0746	3.37652	0.99903	2.09964	1.57819	1.82299	0.638356	0.891164	0.153741	0.563761	4.05547	4.22556	1.54934	1.70059
Solyc01g005290.2	0.219005	0.0538321	0.24746	0	0	0.0632251	0	0.0639805	1.0354	3.12279	1.96651	3.60001	1.6235	1.63699	0.227158	0.562271	0.136418	0.12373	0.0316126	0.0319903	2.0791	2.78326	1.63025	0.394715
Solyc01g005300.2	88.1496	54.3301	102.146	126.107	73.165	84.3039	29.8429	53.0935	8.58991	72.7266	64.2359	99.6195	86.0226	88.1038	13.812	52.459	71.2398	114.126	78.7345	41.4682	40.6582	81.9277	87.0632	33.1355
Solyc01g005310.2	0	0.265221	0.281352	0.240913	0	0.047923	0	0.0242478	0.196201	0.0219166	0	0	0	0.0238615	0.0860899	0.0710311	0.132611	0.261132	0.0239615	0.0121239	0.109059	0	0.0119307	0.0785605
Solyc01g005320.2	0	0.0371129	0.341207	0.0876495	0	0.0871773	0	0	0	0.119606	0	0.124096	0.191876	0.13022	0.156607	0	0.0185565	0.214428	0.0435886	0	0.0598032	0.062048	0.161048	0.0783037
Solyc01g005330.2	61.8171	63.0374	76.3265	58.2992	64.6982	50.9663	104.138	68.9284	69.1862	65.3657	72.3855	65.9081	85.1852	66.1225	102.518	66.5572	62.4272	67.3128	57.8322	86.5331	67.2759	69.1468	75.6539	84.5376
Solyc01g005340.2	9.66971	6.72	6.95296	5.56237	8.06887	4.87257	2.85966	3.31288	7.61067	8.86708	6.65299	6.61093	6.62831	4.95332	6.83844	8.52609	8.19485	6.25767	6.47072	3.08627	8.23887	6.63196	5.79081	7.68226
Solyc01g005350.2	0	0.0790842	0	0	0	0	0	0	0	0	0	0.132219	0	0	0	0.137671	0.0395421	0	0	0	0	0.0661093	0	0.0688356
Solyc01g005360.2	0	0	0	0	0	0	0	0	0	0	0	0	0	0	0	0	0	0	0	0	0	0	0	0
Solyc01g005370.2	3.43603	3.51912	4.52955	3.49066	6.49186	4.29849	2.96991	4.90752	5.92255	6.25033	4.40759	4.15769	15.5256	11.5245	12.8698	17.6978	3.47758	4.01011	5.39518	3.93871	6.08644	4.28264	13.5251	15.2838
Solyc01g005380.2	8.27351	10.0726	5.71907	7.37384	5.07779	6.94071	7.43413	7.42174	8.74337	9.32983	9.9886	10	9.73071	12.3684	7.97577	15.577	9.17304	6.54645	6.00925	7.42794	9.0366	9.99432	11.0495	11.7764
Solyc01g005390.2	0.502715	2.10067	0.568032	0.364791	3.23671	2.61235	1.77757	1.54208	0.297089	0.26549	0.32243	0	3.35401	2.24013	0.521431	6.45334	1.30169	0.466412	2.92453	1.65982	0.281289	0.161215	2.79707	3.48738
Solyc01g005400.2	0.349025	1.15819	0.985934	0.911762	1.09478	0.90685	3.94923	1.73341	1.54697	1.19811	4.25328	2.94037	2.14381	1.65562	2.35313	5.22716	0.753606	0.948848	1.00082	2.84132	1.37254	3.59682	1.89971	3.79014
Solyc01g005410.2	9.57068	4.20448	7.82303	2.54153	12.1022	8.05382	0.288012	6.30587	2.22629	1.6131	1.30605	1.17156	4.7874	2.98562	0.84485	6.21554	6.88758	5.18228	10.078	3.29694	1.91969	1.2388	3.88651	3.53019
Solyc01g005420.2	0	0.210381	0.483549	0.124214	0	0.123545	1.51319	1.37523	0.126451	0	0	0.0879326	0.226601	0.184544	0.221939	0.79351	0.105191	0.303881	0.0617725	1.44421	0.0632257	0.0439663	0.205572	0.507725
Solyc01g005430.2	12.5317	8.94888	8.42269	8.65451	15.1596	12.2881	9.01506	14.4232	11.4918	10.8971	8.869	5.54947	16.6577	14.0381	10.7571	16.4567	10.7403	8.5386	13.7238	11.7191	11.1944	7.20924	15.3479	13.6069
Solyc01g005440.2	347.375	201.327	125.822	153.912	164.89	204.693	292.224	469.227	527.025	398.42	270.309	241.191	445.04	505.142	294.524	566.012	274.351	139.867	184.791	380.726	462.722	255.75	475.091	430.268
Solyc01g005450.2	6.04844	1.56297	1.75239	1.93566	0	1.43273	0.658061	1.44985	7.74462	4.79139	2.78517	2.61309	5.84697	3.38854	3.53897	3.0969	3.80571	1.84403	0.716367	1.05396	6.268	2.69913	4.61775	3.31793
Solyc01g005460.2	21.6036	12.7088	12.891	13.5276	27.9711	12.3335	14.4196	13.97	31.9177	34.2275	33.3169	26.5344	26.3232	22.1914	19.3867	10.2482	17.1562	13.2093	20.1523	14.1948	33.0726	29.9257	24.2573	14.8174
Solyc01g005470.2	7.78605	7.59736	1.86618	0.890285	8.41345	2.31589	1.00113	5.85891	109.246	193.135	69.6106	41.2082	140.474	76.0376	14.1941	51.691	7.6917	1.37823	5.36467	3.43002	151.191	55.4094	108.256	32.9425
Solyc01g005480.2	10.6865	10.2238	8.99704	10.8564	7.12606	10.7979	10.2247	15.8547	19.9368	34.443	26.3412	19.1596	22.0795	21.084	24.9941	23.1028	10.4552	9.92672	8.96198	13.0397	27.1899	22.7504	21.5818	24.0485
Solyc01g005490.2	20.2532	14.0095	25.3785	14.282	11.4882	13.0807	23.1369	18.1677	14.8845	12.89	14.6553	12.9115	10.6417	12.7648	16.5634	14.7401	17.1313	19.8303	12.2844	20.6523	13.8873	13.7834	11.7033	15.6518
Solyc01g005500.2	0	0	0	0.106231	0	0.105659	0	0	0	0	0	0	0	0	0	0.261011	0	0.0531154	0.0528293	0	0	0	0	0.130505
Solyc01g005510.2	0.979008	1.52408	1.65931	2.10755	0.942802	0.423949	0	0.190673	0	0.129257	1.67444	0.435852	0.466553	0.492543	0.507728	0.325824	1.25154	1.88343	0.683375	0.0953366	0.0646283	1.05514	0.479548	0.416776
Solyc01g005520.2	7.42944	8.66606	6.41053	6.62617	9.58912	4.60163	10.6991	6.59029	12.6528	5.31467	8.31723	6.71691	7.61039	5.59211	11.3489	12.485	8.04775	6.51835	7.09538	8.64469	8.98374	7.51707	6.60125	11.9169
Solyc01g005530.2	1.35287	0.931114	3.97449	1.64926	1.25073	1.17169	1.14808	1.18569	1.67896	1.57183	2.42957	2.44625	2.63619	1.71131	2.52583	0.849043	1.14199	2.81187	1.21121	1.16689	1.6254	2.43791	2.17375	1.68744
Solyc01g005540.2	8.68599	7.99595	10.007	8.79937	11.3873	7.10482	9.8764	7.33898	6.54224	10.0963	12.3436	10.8136	10.3529	10.8208	12.6308	9.08533	8.34097	9.40318	9.24607	8.60769	8.31927	11.5786	10.5869	10.8581
Solyc01g005550.2	81.5817	93.8173	135.981	154.349	70.5109	55.6662	73.5675	32.9455	64.2475	49.9159	56.0828	64.7555	48.9356	39.5993	55.54	39.7304	87.6995	145.165	63.0886	53.2565	57.0817	60.4192	44.2674	47.6352
Solyc01g005560.2	175.396	122.82	172.625	134.002	119.907	111.405	98.9782	106.192	85.379	102.25	90.0531	86.8705	88.2945	80.5056	101.481	88.4026	149.108	153.313	115.656	102.585	93.8147	88.4618	84.4001	94.9417
Solyc01g005570.2	99.9617	186.752	79.92	87.7255	195.359	140.449	69.769	37.8953	58.7657	46.7952	70.3069	36.3601	56.2749	45.02	28.6956	28.4412	143.357	83.8227	167.904	53.8322	52.7805	53.3335	50.6475	28.5684
Solyc01g005580.2	80.8983	92.6003	65.9708	70.7053	80.6279	78.6437	72.601	44.0668	65.5924	69.3562	71.2355	49.5904	60.0184	59.0278	58.6904	47.2255	86.7493	68.338	79.6358	58.3339	67.4743	60.413	59.5231	52.9579
Solyc01g005590.2	85.9378	40.2705	88.0151	35.7572	36.4818	30.676	14.3703	12.2439	109.704	110.444	98.8334	46.7985	15.3326	27.0185	18.4422	11.2311	63.1042	61.8862	33.5789	13.3071	110.074	72.8159	21.1756	14.8366
Solyc01g005600.2	29.4106	25.3476	25.4453	28.9317	23.0375	18.6154	16.0125	18.4784	25.7075	25.9626	20.0472	20.6833	19.7042	17.4057	18.5075	21.4836	27.3791	27.1885	20.8265	17.2454	25.8351	20.3652	18.5549	19.9956
Solyc01g005610.2	0.305623	0.150246	0	0.133064	0	0.132347	0	0	0.0903068	0	0	0	0	0	0	0	0.227935	0.0665319	0.0661734	0	0.0451534	0	0	0
Solyc01g005620.2	111.503	127.501	117.274	137.702	123.993	127.917	121.339	110.461	137.523	173.665	133.136	183.194	148.953	163.807	159.661	151.105	119.502	127.488	125.955	115.9	155.594	158.165	156.38	155.383
Solyc01g005630.1	0	0.185091	0	0.509983	0	0	0	0	0	0	0	0	0	0	0	0	0.0925454	0.254992	0	0	0	0	0	0
Solyc01g005640.2	12.1692	9.41277	13.1196	10.791	7.07756	8.41225	7.73744	7.07766	8.70911	7.25215	7.1606	7.20321	5.62787	4.94283	6.60063	4.90463	10.791	11.9553	7.74491	7.40755	7.98063	7.1819	5.28535	5.75263
Solyc01g005650.1	0.338347	0.083167	0.127436	0	0	0.0976786	0	0.0658971	0	0	0	0	0	0	0	0	0.210757	0.0637181	0.0488393	0.0329485	0	0	0	0
Solyc01g005660.1	12.9806	12.8096	9.0591	10.5828	8.00453	8.37654	3.77988	12.6592	0.225621	0.504059	0	0	0	0.0548788	0	0	12.8951	9.82095	8.19054	8.21953	0.36484	0	0.0274394	0
Solyc01g005670.2	5.52634	4.51874	5.60719	4.45208	3.3142	3.28851	3.66889	3.88793	3.69912	3.75239	3.47214	2.91993	4.03701	3.37206	2.69057	3.66772	5.02254	5.02964	3.30136	3.77841	3.72576	3.19604	3.70453	3.17915
Solyc01g005680.2	0	0	0	0	0	0	0	0	0	0	0	0	0	0	0	0	0	0	0	0	0	0	0	0
Solyc01g005690.2	35.5463	28.5951	33.0081	23.8992	25.9912	23.2107	41.5004	20.0139	28.7983	25.9059	24.2079	22.6288	20.9164	16.7594	34.9926	15.8924	32.0707	28.4536	24.6009	30.7572	27.3521	23.4184	18.8379	25.4425
Solyc01g005700.2	8.35624	9.94202	9.99737	9.43686	3.80238	6.71009	6.65433	5.86712	6.61895	5.37723	4.14349	7.07003	3.07869	4.17882	4.37009	4.92776	9.14913	9.71711	5.25623	6.26072	5.99809	5.60676	3.62876	4.64892
Solyc01g005710.2	0	0	0	0	0	0	0	0	0	0	0	0	0	0	0	0	0	0	0	0	0	0	0	0
Solyc01g005720.2	0	0	0	0	0	0	0	0.0234876	0.0475126	0.0424591	0	0.0330397	0	0	0	0.0229348	0	0	0	0.0117438	0.0449859	0.0165198	0	0.0114674
Solyc01g005730.2	0	0.0320415	0	0	0	0	0	0	0	0	0	0	0	0	0	0	0.0160207	0	0	0	0	0	0	0
Solyc01g005740.2	0	0	0	0	6.57617	0.221151	0	0	0	0.202278	0	0	0	0	0	0	0	0	3.39866	0	0.101139	0	0	0
Solyc01g005750.1	0	0	0	0	0	0	0	0	0	0	0	0	0	0	0	0	0	0	0	0	0	0	0	0
Solyc01g005760.2	0	0.0153806	0	0	0	0	0	0	0.203382	0.0991363	0.0802655	0.257144	0	0	0	0.0713995	0.0076903	0	0	0	0.151259	0.168705	0	0.0356998
Solyc01g005770.2	0.526654	1.55344	1.19016	1.52865	0.173889	0.760207	1.48978	1.07701	1.24494	0.556265	0.675568	0.432859	1.8963	0.151407	0	0	1.04005	1.35941	0.467048	1.28339	0.900604	0.554214	1.02385	0
Solyc01g005780.1	0	0	0	0	0	0	0	0	0	0	0	0	0	0	0	0	0	0	0	0	0	0	0	0
Solyc01g005790.1	7.9675	6.91772	6.82464	7.94498	4.11576	5.45361	4.36222	7.77133	5.46799	3.7666	5.60471	5.59793	3.21177	3.87918	3.99877	3.92251	7.44261	7.38481	4.78468	6.06678	4.6173	5.60132	3.54547	3.96064
Solyc01g005800.2	0.399088	0.549345	0.992071	0.463352	3.6632	1.58995	0.564462	1.39909	0.0707546	0.273992	0.204773	0.229608	0.710035	1.28501	1.07626	4.30339	0.474216	0.727712	2.62658	0.981774	0.172374	0.217191	0.997523	2.68983
Solyc01g005810.2	52.6608	75.0319	65.4824	81.5957	81.7378	75.008	63.1639	64.5166	78.031	99.8599	106.79	103.644	107.655	90.799	79.5222	69.0364	63.8464	73.5391	78.3729	63.8403	88.9454	105.217	99.227	74.2793
Solyc01g005820.2	164.038	252.562	172.162	215.298	162.742	176.487	245.66	216.606	188.318	185.384	207.825	225.964	178.762	232.126	237.461	173.992	208.3	193.73	169.614	231.133	186.851	216.895	205.444	205.726
Solyc01g005830.2	33.4265	43.0604	35.1488	27.8792	35.7678	37.8122	35.1206	19.8893	25.6399	26.9117	36.4026	33.5287	27.7991	22.2004	49.5299	16.9692	38.2434	31.514	36.79	27.5049	26.2758	34.9656	24.9998	33.2496
Solyc01g005840.2	14.2672	13.9754	11.7899	13.6596	15.9601	13.9549	7.83074	12.3797	12.773	10.5148	8.19462	8.75094	18.3565	13.2844	6.18439	12.9995	14.1213	12.7248	14.9575	10.1052	11.6439	8.47278	15.8205	9.59195
Solyc01g005850.1	1.78743	1.61097	2.69289	2.99759	0.459021	1.43339	1.9663	1.50853	1.29105	0.786637	0	1.22425	2.90247	1.94127	0.82399	1.69964	1.6992	2.84524	0.946204	1.73742	1.03884	0.612124	2.42187	1.26182
Solyc01g005860.2	0	0	0	0	0	0	0	0	0	0	0	0	0	0	0	0	0	0	0	0	0	0	0	0
Solyc01g005870.1	0	0	0	0	0	0	0	0	0.568581	0.488564	0.189871	0.121657	0	0.0425534	0	0	0	0	0	0	0.528573	0.155764	0.0212767	0
Solyc01g005880.1	0	0	0	0	0	0	0	0	0	0.134271	0	0	0	0	0	0	0	0	0	0	0.0671354	0	0	0
Solyc01g005890.1	0	0	0	0	0	0	0	0	0	0	0	0	0	0	0	0	0	0	0	0	0	0	0	0
Solyc01g005900.2	11.797	9.11351	19.0426	14.8585	1.39111	5.53431	9.23661	6.40049	13.4454	8.84461	8.9175	11.1678	10.0838	5.32952	9.8327	5.70899	10.4553	16.9505	3.46271	7.81855	11.145	10.0426	7.70667	7.77084
Solyc01g005910.2	8.72876	8.28966	7.62131	8.44527	9.21379	7.71252	6.17288	6.25919	6.76066	7.19403	6.10738	8.20685	6.13457	5.62717	6.99606	7.88506	8.50921	8.03329	8.46315	6.21604	6.97734	7.15711	5.88087	7.44056
Solyc01g005920.2	0	0.379549	0.116316	0.0597587	1.49551	0.0594368	0.291195	1.59389	0.912524	1.35911	0.660241	1.01529	1.24278	0.532698	1.92192	2.49608	0.189775	0.0880374	0.777472	0.942544	1.13582	0.837767	0.887741	2.209
Solyc01g005930.2	7.04238	7.27037	7.52335	5.83497	5.79194	4.54672	2.53542	4.82548	5.86439	4.97016	3.44921	3.78861	5.4511	3.93876	2.39058	4.60232	7.15637	6.67916	5.16933	3.68045	5.41727	3.61891	4.69493	3.49645
Solyc01g005940.2	0	0	0	0	0	0	0	0	0	0	0	0	0	0	0	0	0	0	0	0	0	0	0	0
Solyc01g005950.2	27.4791	27.9203	33.5922	26.919	24.4814	26.4662	27.1391	23.2183	30.4836	30.6191	27.6522	27.7447	23.3308	26.1173	26.6593	21.8609	27.6997	30.2556	25.4738	25.1787	30.5514	27.6984	24.7241	24.2601
Solyc01g005960.2	31.9581	36.1212	40.1314	37.8131	24.5826	26.1876	30.5945	27.8866	27.3603	29.8856	31.1486	34.8977	14.5426	16.1886	24.9695	22.0748	34.0396	38.9722	25.3851	29.2405	28.623	33.0232	15.3656	23.5221
Solyc01g005970.2	6.69506	4.43065	6.28473	5.23193	3.23082	4.40088	5.8273	3.15955	5.75225	5.87478	2.90675	4.3175	4.51589	3.90872	3.09824	3.29086	5.56286	5.75833	3.81585	4.49342	5.81351	3.61213	4.21231	3.19455
Solyc01g005980.2	14.6421	7.5932	14.1234	13.9938	6.30844	5.30963	10.6073	9.755	15.6177	10.5617	13.5141	13.1351	21.1036	17.2998	11.2979	7.99725	11.1177	14.0586	5.80904	10.1812	13.0897	13.3246	19.2017	9.64755
Solyc01g005990.2	7.70134	4.64649	7.51533	9.70352	7.744	5.50778	8.41701	6.34059	35.4273	54.2135	31.882	66.4624	36.0339	32.5565	28.5028	20.3216	6.17391	8.60943	6.62589	7.3788	44.8204	49.1722	34.2952	24.4122
Solyc01g006000.2	10.1984	12.0371	12.5616	11.5473	7.15925	8.08993	7.40711	7.86449	12.5154	9.72857	11.3142	10.1189	7.25853	6.49775	6.67085	7.31244	11.1178	12.0544	7.62459	7.6358	11.122	10.7166	6.87814	6.99165
Solyc01g006010.2	22.5791	19.0762	16.8384	16.2158	8.49882	11.6773	12.7742	17.6593	8.33018	14.6669	15.392	15.403	7.6927	10.9238	6.89209	9.69838	20.8277	16.5271	10.0881	15.2167	11.4985	15.3975	9.30825	8.29524
Solyc01g006020.2	45.8237	43.0956	34.5866	69.7102	38.4528	40.8896	52.7719	50.2147	40.8882	33.0958	41.1232	34.8343	46.9168	66.9624	36.6336	61.7947	44.4597	52.1484	39.6712	51.4933	36.992	37.9788	56.9396	49.2142
Solyc01g006030.2	18.7491	18.8733	21.9922	19.5914	22.6986	15.2588	23.2351	19.9273	15.8287	14.4752	12.5979	12.8416	14.8255	13.0903	13.7056	11.512	18.8112	20.7918	18.9787	21.5812	15.152	12.7198	13.9579	12.6088
Solyc01g006040.2	14.1159	14.1737	13.448	13.0415	15.0789	11.4797	12.5272	13.5036	11.15	9.03829	9.34947	9.51657	9.16475	7.47971	8.42119	10.4222	14.1448	13.2447	13.2793	13.0154	10.0941	9.43302	8.32223	9.42172
Solyc01g006050.2	0	0.0312923	0	0	0	0.110257	0	0	0	0	0	0	0	0	0	0	0.0156462	0	0.0551287	0	0	0	0	0
Solyc01g006060.2	0	0	0	0	0	0.0691284	1.69339	0.629589	1.13207	0.252916	1.22864	0.295211	0	0.0688398	3.72552	1.50277	0	0	0.0345642	1.16149	0.692495	0.761925	0.0344199	2.61414
Solyc01g006070.2	0	0	0	0	0	0	0	0	0	0	0	0	0	0	0	0.105275	0	0	0	0	0	0	0	0.0526376
Solyc01g006080.1	0	0	0.497382	0	0	0	0	0	0.195103	0.0581172	0	0	0	0	0.228288	0	0	0.248691	0	0	0.12661	0	0	0.114144
Solyc01g006090.2	29.1299	33.2909	25.9156	37.0277	30.3465	21.604	30.0718	17.8516	18.4021	30.5909	26.4143	35.9129	32.1964	32.2947	22.4003	10.6499	31.2104	31.4717	25.9753	23.9617	24.4965	31.1636	32.2456	16.5251
Solyc01g006100.2	2.35086	4.36014	11.2692	4.05277	6.32721	4.73018	23.0735	7.15922	3.64161	8.16393	6.03116	12.2957	5.3564	5.07907	12.2658	2.84506	3.3555	7.66097	5.52869	15.1164	5.90277	9.16343	5.21774	7.55543
Solyc01g006110.2	61.3404	59.6265	57.94	56.3653	48.7773	55.6598	59.8073	52.3217	48.302	43.8712	49.7101	37.482	30.6322	33.8228	48.301	41.0737	60.4834	57.1526	52.2186	56.0645	46.0866	43.596	32.2275	44.6874
Solyc01g006120.2	97.4818	112.114	106.694	101.722	92.2585	82.6045	82.5189	96.6369	92.9514	72.1686	77.5673	65.0468	62.7993	57.6926	73.6794	75.3306	104.798	104.208	87.4315	89.5779	82.56	71.3071	60.2459	74.505
Solyc01g006130.2	10.2843	11.797	12.3584	11.0875	7.65369	9.37831	15.9313	15.547	15.1943	12.0264	13.4017	14.8258	12.3434	13.3283	19.3026	16.811	11.0406	11.7229	8.516	15.7391	13.6103	14.1137	12.8358	18.0568
Solyc01g006140.2	1.67334	7.65042	3.78151	2.79277	3.31499	2.41541	1.77505	1.3199	1.63167	1.28138	0.536622	2.06299	0.301255	0.529172	0.781037	0.190939	4.66188	3.28714	2.8652	1.54748	1.45653	1.2998	0.415214	0.485988
Solyc01g006150.2	64.8878	65.1998	81.9524	80.9692	70.1602	56.9683	65.5297	36.2476	14.8011	14.9562	11.3573	12.4606	9.11947	9.55388	18.6186	14.4968	65.0438	81.4608	63.5642	50.8887	14.8787	11.909	9.33667	16.5577
Solyc01g006160.2	252.967	267.107	401.809	342.605	264.079	309.59	541.308	285.284	321.236	423.796	422.93	385.587	336.856	531.623	648.053	309.299	260.037	372.207	286.835	413.296	372.516	404.258	434.239	478.676
Solyc01g006170.2	50.7139	68.1226	60.1069	63.2467	60.7311	54.7125	90.8124	50.1105	51.6002	72.3213	55.5044	86.678	91.2521	85.2931	87.0264	34.3313	59.4182	61.6768	57.7218	70.4614	61.9607	71.0912	88.2726	60.6789
Solyc01g006180.2	15.7486	14.0592	19.7503	16.9032	13.3139	10.9416	20.3163	14.7884	10.0229	14.2121	13.3198	15.0419	14.9369	11.2691	11.9371	5.52929	14.9039	18.3267	12.1277	17.5524	12.1175	14.1808	13.103	8.73318
Solyc01g006190.2	35.1431	52.7105	42.6679	31.7216	45.8222	41.6167	48.9259	35.3902	45.3241	37.119	33.7658	35.6805	36.8375	29.5172	29.1612	38.41	43.9268	37.1948	43.7195	42.1581	41.2215	34.7231	33.1774	33.7856
Solyc01g006200.2	4.97642	3.84955	3.63841	4.29084	2.12637	2.07048	0.621048	1.75314	5.27634	3.13054	4.31827	3.6691	2.35605	2.18807	2.1254	1.75363	4.41299	3.96463	2.09842	1.18709	4.20344	3.99368	2.27206	1.93952
Solyc01g006210.2	0.863199	3.11193	4.06397	1.7956	8.17025	3.23959	7.52882	3.74062	3.01823	3.49497	4.61364	6.91729	2.10252	4.01191	2.08912	1.76473	1.98757	2.92979	5.70492	5.63472	3.2566	5.76547	3.05721	1.92692
Solyc01g006220.2	6.06227	5.52375	8.14907	5.58223	8.17906	5.55216	8.42652	7.1758	6.08427	5.82353	5.89935	5.84168	8.4346	6.22011	7.58893	6.20185	5.79301	6.86565	6.86561	7.80116	5.9539	5.87051	7.32735	6.89539
Solyc01g006230.2	26.8602	27.3985	28.7588	23.2139	23.2179	23.3502	18.9241	22.7769	22.1754	21.9951	20.1311	22.0765	22.2236	20.6209	21.2865	22.3843	27.1294	25.9863	23.2841	20.8505	22.0852	21.1038	21.4223	21.8354
Solyc01g006240.2	0	0.193604	0	0	0.26006	0	0	0	1.62914	0.693268	0.673564	2.15787	0.111216	0.150957	0.54464	0.524267	0.0968019	0	0.13003	0	1.1612	1.41572	0.131087	0.534454
Solyc01g006250.1	10.2241	6.57278	7.10924	3.88073	4.93382	5.67621	3.3371	3.44642	3.95062	1.45371	5.04424	1.61601	0.333153	3.61761	0.81575	0.897412	8.39844	5.49499	5.30501	3.39176	2.70216	3.33012	1.97538	0.856581
Solyc01g006260.2	6.33795	8.16335	6.58852	6.69627	8.53801	6.14787	6.0957	5.85101	7.26633	6.49348	5.20323	7.50123	5.79916	8.30871	4.47026	5.71329	7.25065	6.6424	7.34294	5.97336	6.8799	6.35223	7.05393	5.09178
Solyc01g006270.2	0	0	0	0	0	0	0	0	0.950684	0	0	2.64437	0	0.924957	0	0	0	0	0	0	0.475342	1.32219	0.462479	0
Solyc01g006280.2	33.0612	32.9382	39.0482	24.274	17.2766	21.1183	21.6316	25.2682	31.6149	28.3898	29.72	26.4778	33.0412	27.9154	27.0692	24.9148	32.9997	31.6611	19.1974	23.4499	30.0023	28.0989	30.4783	25.992
Solyc01g006290.2	0	0	0	0	0	0	0	0.0409962	0	0.0370549	0	0	0	0	0	0.0400313	0	0	0	0.0204981	0.0185275	0	0	0.0200156
Solyc01g006300.2	0	0	0	0	0	0	0	0	0.0419644	0	0	0	0	0	0	1.58001	0	0	0	0	0.0209822	0	0	0.790007
Solyc01g006310.2	0	0	0	0	0	0	0	0	0	0	0	0	0	0	0	0	0	0	0	0	0	0	0	0
Solyc01g006320.2	1.33049	1.90773	3.00673	1.8022	0.146433	1.53642	4.07728	2.39694	14.6117	25.1783	17.067	27.6118	16.0158	14.2163	30.5906	26.8844	1.61911	2.40446	0.841425	3.23711	19.895	22.3394	15.116	28.7375
Solyc01g006330.2	0.238485	0.351722	0.269471	0.692218	0.826794	0.275396	1.18058	0.592208	0.739919	0.28338	0.458877	0.68604	0.126279	0.137123	1.85523	0.986458	0.295104	0.480845	0.551095	0.886393	0.51165	0.572458	0.131701	1.42084
Solyc01g006340.2	7.92501	7.76529	9.20003	8.66547	10.1799	5.9548	6.75609	6.97741	3.78524	6.01995	5.43107	5.84439	4.34581	4.18217	4.27893	2.78721	7.84515	8.93275	8.06734	6.86675	4.90259	5.63773	4.26399	3.53307
Solyc01g006350.2	34.3483	28.8094	42.0003	25.7577	27.1205	23.1054	36.5376	29.8103	24.2991	28.1949	28.6577	29.6071	20.4776	19.5156	30.5162	25.4785	31.5788	33.879	25.1129	33.1739	26.247	29.1324	19.9966	27.9974
Solyc01g006360.2	25.3577	20.1309	28.575	14.442	12.0836	13.1375	18.902	23.005	15.6944	16.6311	15.9122	20.053	7.72239	7.82201	19.2643	19.3746	22.7443	21.5085	12.6106	20.9535	16.1627	17.9826	7.7722	19.3194
Solyc01g006370.2	61.7502	73.2089	72.9626	72.9142	62.107	56.3824	75.7691	73.3205	53.1727	52.567	59.1861	63.7604	53.5233	46.6995	61.1813	66.205	67.4795	72.9384	59.2447	74.5448	52.8699	61.4733	50.1114	63.6931
Solyc01g006380.2	0.330965	0.244057	0.249311	0.544367	0	0	0.624146	0.161148	0.423778	0.116524	0.141516	0.0906737	0.0700992	0.126864	0	0.031471	0.287511	0.396839	0	0.392647	0.270151	0.116095	0.0984818	0.0157355
Solyc01g006390.2	263.41	38.0948	281.299	178.091	37.2327	25.1256	89.1529	62.0017	249.477	17.4842	26.7048	33.9837	73.1835	105.07	224.331	81.5754	150.752	229.695	31.1792	75.5773	133.481	30.3442	89.1269	152.953
Solyc01g006400.2	3772.21	1540.44	2851.87	1618.52	631.391	987.719	1691.29	2286.1	5112.45	2965.97	1805.58	1710.15	1503.41	3143.17	3033.76	4488.2	2656.33	2235.2	809.555	1988.7	4039.21	1757.86	2323.29	3760.98
Solyc01g006410.2	0	0	0	0	0	0	0	0.405461	0.410099	2.2905	0	0.142589	0.881876	0.897753	0.35989	1.48469	0	0	0	0.20273	1.3503	0.0712944	0.889814	0.92229
Solyc01g006420.2	0	0	0	0	0	0	0	0	0	0	0	0	0	0	0	0	0	0	0	0	0	0	0	0
Solyc01g006430.2	206.03	168.324	149.703	106.928	92.76	155.825	52.5722	117.882	91.7729	115.34	89.8018	121.122	43.4929	63.9514	95.2015	86.8103	187.177	128.316	124.293	85.2272	103.557	105.462	53.7221	91.0059
Solyc01g006440.1	0.0984728	0.024205	0	0.0285824	0	0.0568569	0	0	0.0581944	0	0	0	0	0	0	0	0.0613389	0.0142912	0.0284284	0	0.0290972	0	0	0
Solyc01g006450.2	20.1413	22.0429	23.0292	21.9927	13.3004	19.4168	45.2747	24.9725	17.0041	19.406	18.6083	23.8952	18.4859	17.4745	45.0155	13.1671	21.0921	22.5109	16.3586	35.1236	18.205	21.2518	17.9802	29.0913
Solyc01g006460.1	0.164304	0.0403866	0	0.0476904	0	0.094867	0	0.0960005	0	0	0	0	0	0	0	0	0.102345	0.0238452	0.0474335	0.0480002	0	0	0	0
Solyc01g006470.1	0	0	0	0	0	0	0	0	0.0603087	0	0	0	0	0	0	0	0	0	0	0	0.0301543	0	0	0
Solyc01g006480.2	14.2324	13.6047	13.4013	12.898	17.9614	10.6372	13.6436	10.3485	12.3827	14.1557	14.1996	12.7374	15.1058	12.6841	10.4976	7.71402	13.9186	13.1497	14.2993	11.9961	13.2692	13.4685	13.8949	9.1058
Solyc01g006490.2	6.06705	5.40597	4.76065	5.06289	4.6185	4.841	5.12483	4.43111	4.75568	4.93963	4.756	4.98653	5.49703	4.16671	4.7197	5.07198	5.73651	4.91177	4.72975	4.77797	4.84766	4.87127	4.83187	4.89584
Solyc01g006500.2	9.3921	9.0508	9.04466	7.03215	11.8052	9.02785	7.39677	5.39412	6.465	4.9319	5.33935	4.56146	9.38123	8.40718	7.85984	7.70284	9.22145	8.03841	10.4165	6.39544	5.69845	4.95041	8.89421	7.78134
Solyc01g006510.2	35.3451	39.7325	33.1728	34.9881	40.9405	27.3544	19.5406	24.4859	36.5027	26.8136	28.7985	20.2973	28.1403	23.831	20.5397	34.4193	37.5388	34.0804	34.1475	22.0133	31.6582	24.5479	25.9857	27.4795
Solyc01g006520.2	0.465148	0.179669	0.525585	0.3086	0	0.191836	0.18797	0.097064	0.176714	0.263197	0.426194	0.628076	0.46445	0.210139	0.275695	0.303294	0.322409	0.417092	0.0959179	0.142517	0.219955	0.527135	0.337294	0.289494
Solyc01g006530.1	0	0	0	0	0	0	0	0	0	0	0	0	0	0	0	0	0	0	0	0	0	0	0	0
Solyc01g006540.2	0.0564092	0.138656	0.0637384	0	0.391126	0	0	0	0.0666721	0.0446856	0.144718	0.254996	0.0716858	0	1.2287	0.370108	0.0975325	0.0318692	0.195563	0	0.0556789	0.199857	0.0358429	0.799402
Solyc01g006550.2	0	0	0	0	0	0	0	0	0	0	0	0	0	0	0	0	0	0	0	0	0	0	0	0
Solyc01g006560.2	0	0	0	0	0	0	0	0	1.4178	0.0457951	0	0.0950281	0.0979542	0.315773	0.359772	0.098947	0	0	0	0	0.731795	0.0475141	0.206863	0.22936
Solyc01g006570.1	0	0	0	0	0	0	0	0	0	0	0	0	0	0	0	0	0	0	0	0	0	0	0	0
Solyc01g006580.2	0	0	0	0	0	0	0	0	0.0720712	0.161014	0.156438	0.100235	0	0	0	0.0347894	0	0	0	0	0.116543	0.128336	0	0.0173947
Solyc01g006590.1	0	0	0	0	0	0	0	0	0	0	0	0	0	0	0	0	0	0	0	0	0	0	0	0
Solyc01g006600.1	0	0	0	0	0	0	0	0	0.0243425	0	0	0	0	0	0	0	0	0	0	0	0.0121712	0	0	0
Solyc01g006610.1	0	0	0	0	0	0	0	0	0	0	0	0	0	0	0	0	0	0	0	0	0	0	0	0
Solyc01g006620.2	0.376341	0.296019	0.255143	0.284013	0.621297	0.0434589	0	0.0439781	0	0	0	0	0	0	0	0	0.33618	0.269578	0.332378	0.0219891	0	0	0	0
Solyc01g006630.2	28.922	23.4166	25.0768	26.0411	24.0879	21.8112	32.2245	25.0377	17.9292	22.2254	19.6857	21.4425	17.8523	21.5844	28.8968	18.2521	26.1693	25.5589	22.9495	28.6311	20.0773	20.5641	19.7183	23.5744
Solyc01g006640.1	0	0	0	0	0	0	0	0	0	0	0	0	0	0	0	0	0	0	0	0	0	0	0	0
Solyc01g006650.1	9.63753	5.46172	4.63821	3.26358	0.736596	1.2881	0.63107	0.677813	1.84576	1.81438	1.60256	1.21017	0.907225	0.333507	0.277676	0.865507	7.54962	3.9509	1.01235	0.654441	1.83007	1.40636	0.620366	0.571592
Solyc01g006660.1	0	0.0214479	0.29578	0.0506535	0	0.0251903	0.123413	0.0764738	0	0.0460811	0.111928	0	0.203292	0.225766	0	0	0.0107239	0.173217	0.0125951	0.0999436	0.0230406	0.0559642	0.214529	0
Solyc01g006670.2	1.70354	0.811303	1.44366	1.5143	0.984326	0.676227	0.451773	0.466573	0.314607	4.24529	1.63892	3.10658	6.74274	2.81606	0.552177	0.698572	1.25742	1.47898	0.830276	0.459173	2.27995	2.37275	4.7794	0.625375
Solyc01g006680.2	44.0588	31.6337	51.0042	41.7103	29.4908	36.8068	16.3006	22.6566	8.12338	48.66	54.2068	64.7773	56.6773	66.5072	9.46359	30.1027	37.8463	46.3573	33.1488	19.4786	28.3917	59.492	61.5922	19.7832
Solyc01g006690.2	3.08047	3.11289	5.99455	3.75036	1.07361	2.12446	4.72003	2.7248	15.1705	6.84625	7.35416	8.8263	3.62473	2.53379	4.17145	6.20009	3.09668	4.87246	1.59903	3.72241	11.0084	8.09023	3.07926	5.18577
Solyc01g006700.2	11.8021	11.4738	18.4646	13.3073	14.1133	13.1701	35.2043	26.3233	9.85842	12.166	10.1898	13.8974	15.6873	12.9193	21.9719	12.1073	11.6379	15.8859	13.6417	30.7638	11.0122	12.0436	14.3033	17.0396
Solyc01g006710.2	10.8695	9.22649	13.701	12.2552	5.64648	8.14473	9.83911	7.69164	10.3205	10.0519	9.48119	12.3285	5.7606	5.41642	6.7144	5.29187	10.048	12.9781	6.89561	8.76537	10.1862	10.9048	5.58851	6.00314
Solyc01g006720.2	0	0.197466	0.0825206	0	0.819855	0.0632512	0.103294	0	6.58181	4.04974	15.6449	22.1492	11.957	6.23573	18.7862	11.8959	0.0987329	0.0412603	0.441553	0.0516472	5.31577	18.897	9.09637	15.341
Solyc01g006730.2	0.083667	0.205656	0.0945378	0.14571	0.248624	0.0241541	0	0.0977707	0.173056	0.243021	0.214649	0.240682	0	0.168373	0.0867819	0.0954694	0.144662	0.120124	0.136389	0.0488854	0.208038	0.227665	0.0841864	0.0911257
Solyc01g006740.2	2.04511	3.43949	3.40543	3.96779	1.42158	2.01982	4.11048	3.20743	3.56217	3.32541	5.38482	3.9368	1.1171	2.35178	3.12605	3.83816	2.7423	3.68661	1.7207	3.65895	3.44379	4.66081	1.73444	3.4821
Solyc01g006750.2	0	0	0	0	0	0	0	0	0	0	0	0	0	0	0	0	0	0	0	0	0	0	0	0
Solyc01g006760.2	0	0	0	0	0	0	0	0	0	0	0.313957	0	0	0.0703633	0	0	0	0	0	0	0	0.156979	0.0351816	0
Solyc01g006770.1	0	0	0	0	0	0	0	0	0	0	0	0	0	0	0	0	0	0	0	0	0	0	0	0
Solyc01g006780.2	0	0.140537	0	0.0829768	0	0	0	0	0	0.22646	0.366706	0	0	0	0	0	0.0702687	0.0414884	0	0	0.11323	0.183353	0	0
Solyc01g006790.2	0	0.416517	0.273526	0.702635	0	0.349425	0.342384	0.0707199	0.286116	0.319605	0.310521	0.0994805	0	0.139186	0.502172	1.31205	0.208259	0.48808	0.174712	0.206552	0.30286	0.205001	0.0695932	0.907112
Solyc01g006800.2	94.2481	105.211	107.798	99.5988	105.422	95.0272	111.902	93.2406	100.407	96.0258	101.159	99.7006	83.7047	74.5764	85.6538	68.4033	99.7294	103.698	100.225	102.571	98.2166	100.43	79.1405	77.0285
Solyc01g006810.2	18.4388	16.8645	22.7727	25.1834	16.4709	16.2996	20.4188	17.2878	11.9527	17.4752	16.8685	21.029	12.7455	14.8755	6.52336	7.70647	17.6517	23.9781	16.3852	18.8533	14.7139	18.9487	13.8105	7.11492
Solyc01g006820.2	0	0.0566358	0	0.133757	0	0.33259	0	0.201939	0.0680828	0.182524	0.295561	0.0946879	0	0.0662404	0	0	0.0283179	0.0668784	0.166295	0.100969	0.125304	0.195124	0.0331202	0
Solyc01g006830.2	70.6546	72.6595	75.2658	85.9853	94.6844	85.4913	80.6683	66.773	58.6074	49.9856	60.0577	49.2819	56.5238	46.3146	60.1511	46.928	71.6571	80.6255	90.0878	73.7207	54.2965	54.6698	51.4192	53.5396
Solyc01g006840.2	0	0	0	0	0	0	0	0	0	0	0	0	0	0	0	0	0	0	0	0	0	0	0	0
Solyc01g006850.1	1.28929	1.25445	1.57821	1.63724	0.461171	1.02358	1.51963	1.36538	0.936542	1.7306	1.44712	1.7882	1.09231	1.17375	1.3373	0.980779	1.27187	1.60773	0.742375	1.4425	1.33357	1.61766	1.13303	1.15904
Solyc01g006860.2	12.8871	9.1625	16.4405	10.6586	10.7062	9.72112	8.23168	8.42038	9.08994	12.0017	9.77643	13.781	6.10476	7.76834	9.9174	7.51065	11.0248	13.5496	10.2137	8.32603	10.5458	11.7787	6.93655	8.71402
Solyc01g006870.2	19.0435	14.7941	16.7361	14.3533	12.8083	11.8326	10.1975	10.6689	15.7465	14.2786	15.0791	11.272	12.0008	8.33608	9.18532	9.54594	16.9188	15.5447	12.3205	10.4332	15.0126	13.1755	10.1685	9.36563
Solyc01g006880.2	13.0446	12.4731	13.389	8.94038	10.6886	9.01052	7.14817	11.1134	7.66858	5.91517	5.69449	6.23076	5.98142	4.79079	5.4546	7.004	12.7588	11.1647	9.84958	9.13078	6.79188	5.96262	5.3861	6.2293
Solyc01g006890.2	25.7187	21.9543	26.3754	22.9428	29.721	27.2983	34.8932	36.8938	46.0924	65.4943	49.5758	36.6761	21.4191	18.5247	37.8396	35.5469	23.8365	24.6591	28.5097	35.8935	55.7933	43.1259	19.9719	36.6933
Solyc01g006900.2	460.015	382.116	417.839	542.499	481.704	508.441	434.662	454.815	249.475	432.149	456.444	570.503	383.705	408.085	615.433	498.273	421.065	480.169	495.072	444.738	340.812	513.474	395.895	556.853
Solyc01g006910.2	0	0	0	0	0	0	0	0	0	0.0620535	0	0	0	0	0	0	0	0	0	0	0.0310267	0	0	0
Solyc01g006920.2	1.74011	1.33253	1.43684	1.12671	1.34797	1.23657	1.60923	1.6815	0.711934	1.53751	1.45947	1.51271	1.13403	0.769632	1.4578	0.935512	1.53632	1.28178	1.29227	1.64536	1.12472	1.48609	0.951831	1.19666
Solyc01g006930.2	2.02107	2.95311	1.90305	3.25905	1.92779	1.39384	2.54094	1.11527	7.36539	9.57651	6.62537	7.38277	1.47446	3.13112	4.89139	4.80452	2.48709	2.58105	1.66081	1.82811	8.47095	7.00407	2.30279	4.84796
Solyc01g006940.2	11.4525	14.8993	14.6765	18.6073	15.5405	16.7329	30.2235	22.2779	19.9329	14.7149	22.932	17.6205	26.9191	22.1238	30.1319	21.8731	13.1759	16.6419	16.1367	26.2507	17.3239	20.2762	24.5215	26.0025
Solyc01g006950.2	1.1899	10.9472	0.960362	0.937454	9.26073	5.00553	0.240425	12.6137	1.30593	1.25681	1.30831	0.419137	0.612061	1.22173	1.2342	19.9784	6.06855	0.948908	7.13313	6.42706	1.28137	0.863721	0.916893	10.6063
Solyc01g006960.2	12.1322	12.5515	12.7226	10.2388	10.0968	10.6754	10.1077	13.2184	7.9432	9.81921	9.11375	8.79337	9.11693	8.34937	12.4115	13.0021	12.3419	11.4807	10.3861	11.663	8.8812	8.95356	8.73315	12.7068
Solyc01g006970.2	21.2103	22.5171	21.6672	21.7025	18.3896	18.1936	15.5392	16.2415	15.0295	12.6251	16.8335	13.7539	10.6331	9.95811	12.0287	14.0454	21.8637	21.6849	18.2916	15.8903	13.8273	15.2937	10.2956	13.0371
Solyc01g006980.2	23.037	16.7657	21.8194	20.6827	18.009	18.876	36.0969	28.2729	21.1553	28.4174	30.9994	30.8609	37.5993	39.2177	30.1026	26.2223	19.9013	21.2511	18.4425	32.1849	24.7864	30.9301	38.4085	28.1624
Solyc01g006990.2	28.5677	21.6475	20.2517	22.5784	27.7865	20.8021	21.2322	27.0309	25.7271	22.4863	20.3066	17.1986	41.4686	25.7371	28.027	31.9227	25.1076	21.4151	24.2943	24.1315	24.1067	18.7526	33.6028	29.9749
Solyc01g007000.2	0.128789	0.474851	0	0	0	0.0371804	0	0.0752493	0.114165	1.22427	1.81725	1.27022	0.436445	0.333227	2.53809	2.79217	0.30182	0	0.0185902	0.0376246	0.669217	1.54374	0.384836	2.66513
Solyc01g007010.2	0	0.447756	0	0	0	0.0751263	0	0.0760239	0.11534	0.927654	1.33524	0.855533	0	0.0748127	2.56421	4.12001	0.223878	0	0.0375632	0.038012	0.521497	1.09539	0.0374064	3.34211
Solyc01g007020.2	0.234223	0.115146	0	0.0339925	0	0.0338093	0	0	0.103814	1.05142	1.65248	0.673782	0	0.134673	3.03679	4.97779	0.174685	0.0169962	0.0169047	0	0.577616	1.16313	0.0673364	4.00729
Solyc01g007030.2	0.120789	0.564116	0	0	0	0.0348709	0.341682	1.76438	0.927972	3.98688	5.42299	2.53156	1.99551	2.15297	8.51944	39.4532	0.342452	0	0.0174355	1.05303	2.45743	3.97728	2.07424	23.9863
Solyc01g007040.2	0	0.737921	0	0	0	0.0481488	0.471786	2.14386	1.08419	4.3159	7.06004	3.28989	1.5543	2.39739	10.8985	48.4812	0.36896	0	0.0240744	1.30782	2.70005	5.17496	1.97584	29.6898
Solyc01g007050.1	0	0	0	0	0	0	0	0.0408343	0.206507	0.221451	0	0	0	0	0.144979	0.837337	0	0	0	0.0204172	0.213979	0	0	0.491158
Solyc01g007060.2	11.4965	9.03172	11.2072	8.80035	6.40089	7.3863	8.44902	8.16603	17.9177	15.7441	13.446	12.9229	10.7426	8.94322	10.6385	10.9319	10.2641	10.0038	6.8936	8.30753	16.8309	13.1844	9.84291	10.7852
Solyc01g007070.2	89.9637	101.984	64.1816	68.673	43.7978	55.7655	46.9996	79.6359	240.902	295.107	296.041	175.139	214.536	208.384	60.2472	154.926	95.9738	66.4273	49.7816	63.3178	268.004	235.59	211.46	107.586
Solyc01g007080.2	0	0	0	0	0	0	0	0	0.177607	0	0	0	0	0	0	0	0	0	0	0	0.0888037	0	0	0
Solyc01g007090.1	0	0	0	0	0	0	0	0	0	0	0.12145	0.0389087	0	0	0	0	0	0	0	0	0	0.0801796	0	0
Solyc01g007100.2	4.1305	7.09092	7.03779	10.2954	3.29043	2.55524	10.015	9.61524	6.68367	2.66611	2.77536	7.70582	1.5414	1.67753	11.6287	9.50113	5.61071	8.66658	2.92283	9.81512	4.67489	5.24059	1.60947	10.5649
Solyc01g007110.2	33.8817	32.0104	26.8532	30.5286	45.2251	48.6753	32.7048	69.804	28.279	35.9139	29.0433	25.4059	36.9356	37.0235	60.6261	79.4296	32.9461	28.6909	46.9502	51.2544	32.0964	27.2246	36.9795	70.0278
Solyc01g007120.2	23.3012	25.187	21.5809	23.9212	19.7383	18.4714	23.3669	20.5055	20.7119	18.4585	22.1723	20.7604	22.7144	18.6963	19.1171	17.5439	24.2441	22.7511	19.1049	21.9362	19.5852	21.4664	20.7053	18.3305
Solyc01g007130.2	4.0447	3.74068	4.57023	5.54716	1.31878	1.97046	3.43244	1.86107	4.60131	3.83155	5.12351	4.86187	2.28091	2.13665	2.25497	1.81726	3.89269	5.05869	1.64462	2.64675	4.21643	4.99269	2.20878	2.03611
Solyc01g007140.2	8.33823	8.32636	8.76733	8.31953	4.55025	5.43289	7.45278	6.05604	4.3459	9.64799	7.42771	10.732	5.62932	6.0095	5.52553	3.45229	8.33229	8.54343	4.99157	6.75441	6.99694	9.07983	5.81941	4.48891
Solyc01g007150.2	30.9687	31.4022	36.0389	22.531	21.4251	23.4791	31.0294	23.6751	33.4388	35.7058	36.2354	39.2028	32.7227	35.8954	45.5107	33.042	31.1854	29.285	22.4521	27.3523	34.5723	37.7191	34.3091	39.2763
Solyc01g007160.2	0	0.635256	1.71776	0.750141	0	0.789988	3.22529	0.977077	1.43746	1.52543	1.56008	3.37362	0.70838	1.00522	2.99599	0.607141	0.317628	1.23395	0.394994	2.10118	1.48144	2.46685	0.856798	1.80157
Solyc01g007170.2	0.121619	0.194313	0.480973	0.688365	0.883429	0.912875	13.6752	3.12665	1.1859	0.754685	1.56008	1.34945	6.3239	7.18511	8.13648	3.3653	0.157966	0.584669	0.898152	8.40093	0.970295	1.45476	6.7545	5.75089
Solyc01g007180.2	12.6553	18.1279	16.765	18.3664	19.8838	16.8187	10.8013	12.4938	12.6367	9.44896	16.2336	11.4774	16.175	12.3575	7.24217	9.21203	15.3916	17.5657	18.3512	11.6476	11.0428	13.8555	14.2662	8.2271
Solyc01g007190.2	5.38703	7.26276	6.08696	6.2071	40.5861	22.1969	3.46332	13.7348	2.50826	3.14669	2.09401	3.22009	21.091	14.877	2.70913	3.53915	6.32489	6.14703	31.3915	8.59906	2.82748	2.65705	17.984	3.12414
Solyc01g007200.2	81.9795	67.7429	95.4551	103.112	76.9121	58.3495	35.822	23.755	8.36996	8.79967	8.12209	7.94308	9.81108	6.80218	5.01202	2.61428	74.8612	99.2836	67.6308	29.7885	8.58482	8.03258	8.30663	3.81315
Solyc01g007210.2	0	0	0	0	0	0	0	0	0.127221	0	0	0	0	0	0	0	0	0	0	0	0.0636103	0	0	0
Solyc01g007220.2	333.659	239.597	197.321	205.065	217.483	202.331	9.62625	103.926	22.7593	35.8556	29.3853	23.3305	24.6466	30.4472	8.09245	43.5658	286.628	201.193	209.907	56.7761	29.3075	26.3579	27.5469	25.8291
Solyc01g007230.2	22.9049	25.2109	18.7809	25.6519	18.8732	19.2523	24.0822	29.9637	14.6142	29.0634	17.9409	27.6554	15.8849	19.6964	13.2454	19.1972	24.0579	22.2164	19.0628	27.0229	21.8388	22.7981	17.7906	16.2213
Solyc01g007240.2	0	0	0	0	0	0	0	0	0.0761101	0	0	0	0	0	0	0	0	0	0	0	0.038055	0	0	0
Solyc01g007250.2	18.2614	27.2484	21.6513	20.8661	17.7064	20.0482	28.375	22.7298	16.6439	23.3971	18.476	22.4608	12.8564	15.1213	32.2802	17.8659	22.7549	21.2587	18.8773	25.5524	20.0205	20.4684	13.9889	25.0731
Solyc01g007260.2	1.1997	0.720843	1.28027	0.135419	0.0660189	0.288621	0.0942683	0.467311	1.94971	2.21752	2.65037	3.12245	2.9645	1.7245	0.898708	1.3119	0.960271	0.707842	0.17732	0.28079	2.08361	2.88641	2.3445	1.1053
Solyc01g007270.1	0	0	0	0	0	0	0	0	0.490964	0	0	0	0	0	0	0	0	0	0	0	0.245482	0	0	0
Solyc01g007280.2	10.9457	36.4114	11.7495	48.0267	6.92688	40.5527	17.8036	41.5702	13.6918	59.6362	10.7645	47.9054	7.38003	52.0789	21.5711	59.0662	23.6785	29.8881	23.7398	29.6869	36.664	29.335	29.7295	40.3186
Solyc01g007290.1	1.11293	2.37087	0.838354	3.55339	0	3.74844	1.0494	1.40891	1.09618	3.03672	1.42762	2.89661	1.25718	2.77293	2.30873	4.76221	1.7419	2.19587	1.87422	1.22916	2.06645	2.16212	2.01506	3.53547
Solyc01g007300.1	3.65395	9.30231	1.17963	9.77253	2.92996	9.49384	4.42978	7.54857	3.0077	15.5754	2.67836	13.1926	2.81927	8.55381	5.14356	11.8381	6.47813	5.47608	6.2119	5.98917	9.29156	7.93549	5.68654	8.49083
Solyc01g007310.2	3.68658	12.2333	1.04139	17.7897	5.62966	9.71164	3.91066	7.67366	6.67212	13.0201	4.13786	11.1732	3.31852	8.47877	8.12564	16.5636	7.95996	9.41552	7.67065	5.79216	9.8461	7.65551	5.89865	12.3446
Solyc01g007320.2	330.351	431.952	292.344	403.62	384.286	380.036	281.145	392.328	380.194	541.764	362.107	448.566	775.559	453.811	331.296	632.947	381.151	347.982	382.161	336.736	460.979	405.336	614.685	482.122
Solyc01g007330.2	11.6948	21.2769	10.8314	27.5733	11.4891	26.4285	11.3888	18.567	19.006	31.0074	11.5586	40.4177	8.34462	23.4797	11.1359	28.5759	16.4859	19.2024	18.9588	14.9779	25.0067	25.9881	15.9122	19.8559
Solyc01g007340.2	0.276782	0.294813	0.208496	0.669481	0.639709	0.26635	0.260983	0.323439	0.463446	0.706497	0.355043	1.17535	0.0390821	0.450905	0.382782	0.394782	0.285798	0.438989	0.453029	0.292211	0.584972	0.765198	0.244993	0.388782
Solyc01g007350.2	0	0.517813	0	0.698811	1.39111	0.347523	0.851301	0.527513	0.711396	1.35093	0.386039	2.10246	0.254964	0.0865181	0.624299	1.63114	0.258907	0.349406	0.869318	0.689407	1.03116	1.24425	0.170741	1.12772
Solyc01g007360.2	0.941254	0.848332	0.354517	1.4571	0.103594	0.996356	1.33129	0.73328	0.463543	2.40259	0.402466	4.51278	0	1.5334	0.976297	2.59557	0.894793	0.905806	0.549975	1.03228	1.43307	2.45762	0.766698	1.78594
Solyc01g007370.2	0.239453	1.53032	0.811694	2.3631	2.37186	1.72821	0.338677	1.539	0.566037	3.66728	2.15012	3.93614	0.15215	1.65216	0.993471	3.62031	0.884885	1.5874	2.05003	0.938836	2.11666	3.04313	0.902153	2.30689
Solyc01g007380.1	1.28628	6.32345	0.622889	6.13364	0.667388	4.93353	0.519797	3.86514	1.35742	7.61788	0.942849	9.06172	0.233519	6.60341	0.952979	8.17736	3.80487	3.37827	2.80046	2.19247	4.48765	5.00228	3.41846	4.56517
Solyc01g007390.1	5.89852	20.7816	0	10.8432	0	26.6782	2.78092	14.9345	1.74292	33.2276	0	22.6241	0	33.3498	0	23.5571	13.34	5.42161	13.3391	8.8577	17.4852	11.312	16.6749	11.7785
Solyc01g007400.1	0	0	1.58688	1.22292	0	1.62177	7.94547	2.46173	4.14981	1.85422	1.80152	2.88573	0	2.01876	1.4567	4.80757	0	1.4049	0.810887	5.2036	3.00201	2.34362	1.00938	3.13213
Solyc01g007410.2	4.81512	3.84661	4.08056	5.24108	11.5264	5.90789	5.1078	4.92345	7.46966	4.76798	0	5.93635	0.764892	6.92145	8.74018	7.21135	4.33087	4.66082	8.71713	5.01563	6.11882	2.96817	3.84317	7.97576
Solyc01g007420.2	0	0.59584	0	0.703597	0	0	0	0	0.955025	0	0	1.99234	0	0.232295	0	0	0.29792	0.351799	0	0	0.477513	0.996168	0.116148	0
Solyc01g007430.2	0	0.307394	0	0	0	0	0.88439	0.182672	1.10857	0.330221	0	0.256962	0	0.359524	0.648565	0.891863	0.153697	0	0	0.533531	0.719396	0.128481	0.179762	0.770214
Solyc01g007440.1	0	0.315191	0	0.744386	0	0.370188	0	0	0.378896	0.338596	0	0	0	0	0	1.46317	0.157595	0.372193	0.185094	0	0.358746	0	0	0.731586
Solyc01g007450.1	0	0	0	0	0	0	0	0	0	0	0	0	0	0	0	0	0	0	0	0	0	0	0	0
Solyc01g007460.2	3.44719	11.5802	4.54426	14.3415	2.08667	14.0984	7.31345	10.9099	7.80919	14.2606	4.4219	10.6247	0.243375	15.3609	7.15106	15.8977	7.51369	9.44288	8.09252	9.11169	11.0349	7.52331	7.80214	11.5244
Solyc01g007470.1	10.974	27.6488	13.9498	20.0407	7.69965	16.8966	14.8747	37.0022	23.5092	37.55	16.4231	31.0048	8.81306	20.1124	27.9821	48.5229	19.3114	16.9953	12.2981	25.9384	30.5296	23.7139	14.4628	38.2525
Solyc01g007480.1	0	0.715989	0	0.211369	0	0.21023	0	0.212742	0	0.576867	0.934119	0.29926	0	0.418705	0	0	0.357994	0.105684	0.105115	0.106371	0.288434	0.61669	0.209352	0
Solyc01g007490.2	236.669	531.323	258.094	689.274	507.888	638.819	465.889	812.461	438.958	731.083	341.576	578.57	564.047	540.339	530.993	1073.16	383.996	473.684	573.353	639.175	585.021	460.073	552.193	802.074
Solyc01g007500.2	2.09528	2.06011	1.72183	2.3221	0	1.6772	1.88587	1.22424	4.61527	4.14953	2.19905	8.18005	1.06912	3.72372	4.44535	6.00428	2.07769	2.02196	0.838601	1.55506	4.3824	5.18955	2.39642	5.22482
Solyc01g007510.1	0	1.44988	0	1.14139	0	0	0	2.29761	2.32389	2.07672	0	0.808003	0	1.1305	0	1.68265	0.724939	0.570696	0	1.14881	2.20031	0.404002	0.565252	0.841324
Solyc01g007520.2	0.497766	0.183529	0.56244	0.3612	0	0.143702	0.352015	0.290837	1.76498	0.525752	0.638512	2.04558	0.210856	0.357754	0.516297	1.49095	0.340647	0.46182	0.0718508	0.321426	1.14537	1.34204	0.284305	1.00363
Solyc01g007530.2	0.500818	0.328274	0.18863	0.533008	0.440957	0.385554	0.472231	0.24385	0.49328	0.484895	0.428285	2.81277	0.282866	0.383945	0.692618	0.476221	0.414546	0.360819	0.413255	0.358041	0.489087	1.62053	0.333405	0.58442
Solyc01g007540.2	0	0.191053	0.292749	0	0.171089	0.149593	0.732891	0.15138	0.229667	0.0684133	0.997032	1.06472	0	0.0744841	0	0.0739084	0.0955263	0.146374	0.160341	0.442136	0.14904	1.03088	0.0372421	0.0369542
Solyc01g007550.1	8.25793	10.1491	11.9968	14.3815	8.17975	9.87661	10.0113	14.1303	12.2004	11.5258	6.05309	9.21123	13.7426	17.975	11.0126	20.5283	9.20354	13.1892	9.02818	12.0708	11.8631	7.63216	15.8588	15.7705
Solyc01g007560.2	19.1685	130.935	15.0474	125.976	13.2576	103.395	26.2554	145.186	21.8809	160.478	19.412	130.681	9.57293	140.436	28.2536	199.961	75.0519	70.5117	58.3263	85.7206	91.1796	75.0465	75.0046	114.107
Solyc01g007570.2	23.904	190.959	20.82	181.6	18.0871	145.542	30.5222	197.862	30.4112	243.976	19.8032	193.398	11.708	182.827	34.0916	311.4	107.432	101.21	81.8146	114.192	137.194	106.6	97.2673	172.746
Solyc01g007580.2	13.7141	105.75	11.497	101.345	12.7809	80.9073	16.5812	111.987	16.7974	141.551	12.0589	107.717	15.2496	90.3307	22.5988	183.114	59.7322	56.4209	46.8441	64.2841	79.1744	59.8879	52.7902	102.857
Solyc01g007590.2	16.5071	142.093	15.108	137.941	22.9456	109.558	23.5807	142.599	21.3638	186.077	19.0571	143.134	19.8587	125.853	32.1886	247.688	79.3002	76.5246	66.2519	83.0897	103.72	81.0956	72.8558	139.938
Solyc01g007600.2	33.6878	306.568	22.0263	253.187	26.1827	239.366	39.8846	324.608	33.8332	387.903	38.1151	345.635	20.203	322.157	58.891	612.88	170.128	137.607	132.774	182.246	210.868	191.875	171.18	335.885
Solyc01g007610.2	74.6279	577.993	70.557	622.789	92.3702	540.016	127.901	673.609	93.6621	724.32	127.843	539.358	153.225	670.43	167.944	962.64	326.311	346.673	316.193	400.755	408.991	333.601	411.828	565.292
Solyc01g007620.2	47.7984	339.471	52.8597	375.183	62.792	344.683	142.402	431.099	91.3531	515.063	112.191	346.048	57.7274	478.32	130.801	554.984	193.635	214.021	203.737	286.751	303.208	229.12	268.024	342.893
Solyc01g007630.2	201.892	925.878	215.316	1070.99	183.514	932.212	257.261	985.852	263.251	1078.44	255.215	890.618	256.003	1098.57	307.059	1366.52	563.885	643.153	557.863	621.556	670.843	572.917	677.288	836.79
Solyc01g007640.2	0.413107	0.447985	0.411866	0.789977	1.58062	0.561229	0.58429	0.603431	0.37338	0.686585	0.187029	2.29685	0.211023	0.824358	0.856974	0.894239	0.430546	0.600922	1.07092	0.59386	0.529983	1.24194	0.51769	0.875607
Solyc01g007650.2	0.575466	0.353629	0.650235	1.16923	1.04503	0.415332	0	0.252177	0.680164	0.911732	0.369091	3.1926	0.182828	1.40624	1.49223	1.23121	0.464547	0.909733	0.730182	0.126088	0.795948	1.78084	0.794532	1.36172
Solyc01g007660.2	10.4485	21.3064	8.12257	25.5236	8.50044	21.7181	9.10333	19.438	11.8061	27.325	8.57783	26.5874	5.01028	30.7351	8.66999	31.5944	15.8775	16.8231	15.1093	14.2707	19.5656	17.5826	17.8727	20.1322
Solyc01g007670.2	65.278	165.152	60.6524	198.849	65.9366	183.725	62.4097	162.996	86.1603	202.22	79.9428	210.59	41.0928	239.52	69.5956	244.092	115.215	129.75	124.831	112.703	144.19	145.266	140.306	156.844
Solyc01g007680.1	0	0.109839	0.504918	0	0	0.129005	0	0	0	0	0	0.367274	0	0.128466	0	0.637367	0.0549196	0.252459	0.0645024	0	0	0.183637	0.0642331	0.318683
Solyc01g007690.2	172.93	120.249	105.215	607.257	762.842	415.963	124.522	94.1373	293.917	158.435	119.67	2985.06	248.122	235.544	225.663	292.941	146.59	356.236	589.403	109.33	226.176	1552.36	241.833	259.302
Solyc01g007700.2	0.321154	0.473644	0.362881	1.67791	0	1.20529	2.27116	0.844404	0.569375	0.678421	0	7.78674	0.272085	1.84656	0	1.64906	0.397399	1.02039	0.602647	1.55778	0.623898	3.89337	1.05932	0.824528
Solyc01g007710.2	97.3445	90.7951	46.0433	435.761	322.531	329.825	84.3169	62.6087	175.481	112.282	83.7301	2663.05	145.763	178.325	100.577	253.258	94.0698	240.902	326.178	73.4628	143.882	1373.39	162.044	176.918
Solyc01g007720.2	5.39256	6.82391	3.83646	6.78265	6.06689	7.78397	11.8644	11.2028	5.01631	11.3388	5.63634	63.4456	5.24547	12.8043	32.317	29.7977	6.10823	5.30955	6.92543	11.5336	8.17754	34.541	9.02488	31.0573
Solyc01g007730.2	0	0	0	0.172358	0	0.171429	2.51962	0.173477	0.350924	0	0	1.22014	0.503084	0.341427	0	0.338788	0	0.0861789	0.0857146	1.34655	0.175462	0.610069	0.422255	0.169394
Solyc01g007740.2	16.2574	13.2948	20.8426	16.5613	11.0453	12.3202	11.276	11.0517	15.4738	17.7906	19.0496	18.694	14.5019	15.5944	14.5927	11.505	14.7761	18.7019	11.6828	11.1638	16.6322	18.8718	15.0481	13.0489
Solyc01g007750.2	24.0756	20.2898	22.9289	22.4618	26.8002	19.362	28.4578	18.9905	19.3601	13.1687	23.8241	15.3356	24.3309	19.825	14.9832	31.2492	22.1827	22.6953	23.0811	23.7241	16.2644	19.5798	22.0779	23.1162
Solyc01g007760.2	42.8883	45.0139	38.8683	40.9621	36.9854	33.8026	44.4427	31.3721	10.5553	15.8957	13.1527	17.761	10.1814	11.3156	18.1828	9.68702	43.9511	39.9152	35.394	37.9074	13.2255	15.4569	10.7485	13.9349
Solyc01g007770.2	35.7806	15.0173	12.3764	13.3529	18.4844	26.7024	11.7051	44.3009	19.8506	29.8225	32.7841	18.3051	14.8475	44.015	34.8405	61.5891	25.3989	12.8646	22.5934	28.003	24.8366	25.5446	29.4313	48.2148
Solyc01g007780.2	9.97209	10.4295	7.73277	11.6914	9.36119	20.3215	49.2268	55.5235	2.54216	3.87234	5.26719	3.37486	6.21211	6.46448	2.43373	10.3748	10.2008	9.71207	14.8413	52.3752	3.20725	4.32103	6.33829	6.40426
Solyc01g007790.2	22.8155	21.2307	23.3246	22.2716	14.6179	14.7416	23.626	16.6237	13.3628	11.2243	14.1107	15.1803	9.37712	8.90174	12.9593	9.29783	22.0231	22.7981	14.6797	20.1249	12.2936	14.6455	9.13943	11.1286
Solyc01g007800.2	0.794414	1.80624	2.24408	3.51641	1.50821	2.00674	6.74161	2.49488	3.52105	4.30028	6.11423	4.40729	4.20648	3.14029	1.85398	1.1331	1.30033	2.88024	1.75748	4.61825	3.91067	5.26076	3.67338	1.49354
Solyc01g007810.1	10.8501	5.96438	14.0431	9.73427	2.60543	3.36016	16.7413	8.06854	19.994	11.9811	14.6772	11.2688	4.80509	4.48042	4.09239	1.23807	8.40725	11.8887	2.9828	12.4049	15.9876	12.973	4.64276	2.66523
Solyc01g007820.1	15.7294	13.5322	17.7731	16.8926	14.2821	14.7581	13.3484	8.04164	11.8519	9.34525	10.0885	7.75683	3.66468	5.42642	8.97325	5.38447	14.6308	17.3328	14.5201	10.695	10.5986	8.92266	4.54555	7.17886
Solyc01g007830.1	1.62345	0.665081	0	1.09951	1.78675	0.312452	0	0.158093	0.159901	0.285787	0	0.222386	0	0.933443	1.68389	0.154371	1.14426	0.549753	1.0496	0.0790463	0.222844	0.111193	0.466722	0.91913
Solyc01g007840.2	7.09851	11.9231	13.559	11.9699	9.15185	9.85611	9.08379	8.24573	8.53981	6.3819	5.42003	9.446	4.61785	6.21939	6.66157	3.66422	9.51078	12.7644	9.50398	8.66476	7.46086	7.43301	5.41862	5.16289
Solyc01g007850.2	4.22934	3.79796	5.22488	3.81373	3.77968	2.24661	3.42962	3.44312	4.09903	3.32057	3.47214	3.54563	3.08151	1.6536	2.5151	2.07516	4.01365	4.51931	3.01314	3.43637	3.7098	3.50889	2.36756	2.29513
Solyc01g007860.2	156.283	134.452	173.65	139.709	155.404	152.244	114.567	104.456	218.14	207.092	236.998	233.068	163.605	185.063	114.496	109.675	145.367	156.68	153.824	109.512	212.616	235.033	174.334	112.085
Solyc01g007870.2	39.8342	18.3588	41.9803	24.9031	5.94385	16.6969	11.9182	19.8057	33.2739	9.81049	17.1963	21.4068	2.51487	7.48775	3.17825	4.15199	29.0965	33.4417	11.3204	15.862	21.5422	19.3016	5.00131	3.66512
Solyc01g007880.2	9.67518	9.34876	10.6307	10.2454	8.52608	7.37779	7.64437	8.36263	10.6862	9.49678	8.47364	7.76012	10.7973	7.84574	8.92803	6.96662	9.51197	10.438	7.95193	8.0035	10.0915	8.11688	9.32154	7.94733
Solyc01g007890.1	54.6275	97.7424	49.2395	76.5244	38.3345	48.0756	42.0439	30.0539	14.44	20.6713	15.7716	8.69829	17.8993	15.5705	8.23283	6.34878	76.1849	62.8819	43.205	36.0489	17.5557	12.2349	16.7349	7.29081
Solyc01g007900.2	9.33579	12.9689	12.6266	12.3993	8.96718	10.9032	13.6045	8.22347	11.0761	7.95579	7.07646	9.64953	7.28023	8.13312	12.0308	7.58604	11.1524	12.5129	9.9352	10.914	9.51595	8.36299	7.70668	9.80844
Solyc01g007910.2	41.3912	49.3457	43.3283	37.2862	39.9938	44.4438	53.7573	53.4755	39.2574	61.438	59.0263	66.0461	50.6657	60.7943	90.6606	57.9436	45.3684	40.3072	42.2188	53.6164	50.3477	62.5362	55.73	74.3021
Solyc01g007920.2	19.0092	19.222	12.7477	20.7245	11.6343	11.868	7.43197	8.71387	10.5489	14.3648	21.2123	10.8604	11.1621	15.8172	11.5416	14.0637	19.1156	16.7361	11.7512	8.07292	12.4568	16.0363	13.4896	12.8027
Solyc01g007930.2	28.1433	28.2079	23.6684	41.478	46.9705	35.6896	17.9942	37.5051	17.5431	15.813	14.3415	16.0544	17.4742	24.2726	10.7967	22.7286	28.1756	32.5732	41.3301	27.7496	16.678	15.198	20.8734	16.7626
Solyc01g007940.2	0	0.0304596	0	0.0359682	0	0.0357744	0	0	0	0	0	0	0	0	0	0	0.0152298	0.0179841	0.0178872	0	0	0	0	0
Solyc01g007950.2	14.1161	1.92766	7.53205	8.01575	3.73606	2.86236	20.9163	11.1771	10.8746	6.95199	3.3772	5.77803	7.18984	8.42241	18.0116	7.87793	8.02189	7.7739	3.29921	16.0467	8.91331	4.57761	7.80613	12.9448
Solyc01g007960.2	0	0.0434529	0	0	0	0	0	0	0	0.0700194	0	0	0	0	0	0.226931	0.0217264	0	0	0	0.0350097	0	0	0.113465
Solyc01g007970.1	0	0	0.101599	0	0	0	0	0	0	0	0	0	0	0	0	0.0513003	0	0.0507996	0	0	0	0	0	0.0256501
Solyc01g007980.2	1.42706	1.60945	2.08674	0.804064	0.471184	0.67856	0.712379	1.44691	14.1881	9.08812	11.7372	7.45141	4.96055	4.65769	14.889	22.3901	1.51825	1.4454	0.574872	1.07964	11.6381	9.59431	4.80912	18.6395
Solyc01g007990.2	7.75913	5.93574	5.81502	4.89496	5.85575	5.16573	6.04709	4.14033	7.32261	5.41481	8.93745	7.48352	3.57189	4.14265	8.048	9.35056	6.84744	5.35499	5.51074	5.09371	6.36871	8.21048	3.85727	8.69928
Solyc01g008000.2	261.362	289.438	251.786	305.466	277.117	330.367	126.967	180.734	229.749	319.48	276.16	324.589	247.593	300.04	104.235	188.094	275.4	278.626	303.742	153.85	274.614	300.374	273.817	146.164
Solyc01g008010.2	20.418	11.376	17.38	15.8039	10.0224	7.23062	11.9365	12.248	17.0538	12.9755	14.6671	14.2084	10.6096	10.018	23.2959	14.2507	15.897	16.592	8.62653	12.0923	15.0147	14.4378	10.3138	18.7733
Solyc01g008020.2	21.7108	24.529	19.3593	28.8132	37.267	31.6785	34.2219	31.7514	7.57456	6.83799	9.73058	7.47089	35.2359	31.0951	33.5072	40.2194	23.1199	24.0862	34.4728	32.9866	7.20627	8.60074	33.1655	36.8633
Solyc01g008030.2	0	0	0	0	0	0	0	0	0	0	0	0	0	0	0	0.296938	0	0	0	0	0	0	0	0.148469
Solyc01g008040.1	0	0	0	0	0	0	0	0	0	0	0	0	0	0	0	0	0	0	0	0	0	0	0	0
Solyc01g008050.2	0	0	0	0	0	0	0	0	0.144941	0.097144	0.157305	0	0	0	0	0.139929	0	0	0	0	0.121043	0.0786524	0	0.0699646
Solyc01g008060.2	39.9712	41.8844	41.9889	48.1902	34.1281	38.2844	51.2343	39.2283	51.0266	37.8757	36.9862	38.0284	28.7051	30.2243	35.0892	35.009	40.9278	45.0896	36.2062	45.2313	44.4512	37.5073	29.4647	35.0491
Solyc01g008070.2	10.6501	11.2193	8.46338	10.2929	7.49655	10.305	4.13827	7.18004	13.1065	7.38596	8.5572	7.3105	5.55255	6.56096	6.43374	11.8186	10.9347	9.37814	8.90079	5.65915	10.2462	7.93385	6.05675	9.12617
Solyc01g008080.2	168.75	232.257	150.571	303.357	239.588	287.216	174.712	203.775	147.522	294.298	244.941	394.185	381.399	395.808	168.237	245.738	200.503	226.964	263.402	189.243	220.91	319.563	388.603	206.988
Solyc01g008090.2	400.834	525.574	301.134	670.206	420.126	595.855	758.221	782.88	299.227	605.336	475.619	739.176	788.958	1103.5	631.111	681.604	463.204	485.67	507.99	770.551	452.281	607.397	946.231	656.357
Solyc01g008100.2	35.086	30.4099	32.9224	35.8653	29.1126	32.281	35.8163	31.4634	32.7248	36.0114	40.5061	30.4673	32.3747	45.1714	36.2341	27.2415	32.748	34.3938	30.6968	33.6398	34.3681	35.4867	38.7731	31.7378
Solyc01g008110.2	270.632	241.627	197.038	142.303	186.07	224.155	286.137	183.758	217.811	402.703	418.669	336.174	441.619	476.984	686.928	385.813	256.13	169.671	205.112	234.947	310.257	377.421	459.302	536.371
Solyc01g008120.2	25.7129	28.7863	26.2885	19.7854	18.822	20.8093	22.153	27.197	24.1913	20.412	19.5891	18.4114	12.8964	12.5047	20.2396	28.0834	27.2496	23.037	19.8156	24.675	22.3017	19.0002	12.7006	24.1615
Solyc01g008130.2	23.8853	18.2301	16.5923	13.6769	16.7854	13.9252	5.12658	8.47124	3.13067	5.20271	3.3381	4.85056	3.01176	2.67188	4.81995	8.13928	21.0577	15.1346	15.3553	6.79891	4.16669	4.09433	2.84182	6.47962
Solyc01g008140.2	14.1074	12.4006	10.8579	11.4831	14.6151	11.5984	6.28959	10.3183	21.5222	32.649	26.4233	15.5019	13.0995	13.9745	7.68742	13.3999	13.254	11.1705	13.1067	8.30397	27.0856	20.9626	13.537	10.5437
Solyc01g008150.1	0	0	0	0.684835	0	0.340573	0	0	0.348584	0	0	0	0	0.339151	0	0	0	0.342417	0.170286	0	0.174292	0	0.169575	0
Solyc01g008160.2	20.8601	22.695	21.2938	20.9166	21.9149	17.2111	20.2841	14.1619	21.6785	30.3267	29.3431	26.6917	34.7685	24.9763	24.0955	11.1237	21.7776	21.1052	19.563	17.223	26.0026	28.0174	29.8724	17.6096
Solyc01g008170.2	42.4634	48.9697	45.055	46.1877	40.8157	37.0971	36.517	34.8604	35.9805	32.9545	40.7103	34.0192	37.2917	31.051	30.2325	25.4297	45.7166	45.6214	38.9564	35.6887	34.4675	37.3648	34.1714	27.8311
Solyc01g008180.2	44.0407	44.9253	43.7914	57.703	60.8115	51.9505	70.8863	38.4956	30.6334	25.3285	42.5961	31.4916	29.7748	25.4996	26.9514	22.212	44.483	50.7472	56.381	54.691	27.9809	37.0439	27.6372	24.5817
Solyc01g008190.2	22.7917	32.2918	22.2807	34.4895	34.7517	32.3815	24.6298	31.7958	25.5006	21.9093	18.3958	13.1549	25.0588	23.559	13.281	21.6236	27.5417	28.3851	33.5666	28.2128	23.7049	15.7753	24.3089	17.4523
Solyc01g008200.2	12.5543	19.3235	17.5629	24.0328	30.6938	19.0709	21.9843	14.9325	19.2546	11.8394	6.13489	7.3703	23.5514	14.179	12.7116	9.63544	15.9389	20.7979	24.8824	18.4584	15.547	6.75259	18.8652	11.1735
Solyc01g008210.2	5.88344	4.11602	6.90355	5.71425	6.05188	3.78898	7.6813	6.34634	5.21539	4.78018	11.9011	5.48657	2.97154	6.4404	12.6744	3.48579	4.99973	6.3089	4.92043	7.01382	4.99778	8.69381	4.70597	8.08009
Solyc01g008220.2	4.00352	2.88663	6.03159	3.33121	5.99249	2.928	3.3975	3.35285	2.76028	3.73528	7.8745	4.16798	5.48346	2.30193	8.58199	3.12166	3.44508	4.6814	4.46024	3.37517	3.24778	6.02124	3.89269	5.85182
Solyc01g008230.2	24.8311	26.46	19.8868	22.2954	19.2353	23.4751	15.0517	14.3091	42.8944	35.6301	36.9276	29.5479	36.4105	34.4773	24.4819	25.4149	25.6455	21.0911	21.3552	14.6804	39.2623	33.2377	35.4439	24.9484
Solyc01g008240.2	0	0.0655723	0.602856	0.103241	0	0.102685	0	0.103912	0	0.0234805	0.570329	0.5116	0.169506	0.204513	0	0.101466	0.0327862	0.353049	0.0513426	0.051956	0.0117403	0.540964	0.18701	0.0507331
Solyc01g008250.2	13.3817	8.26646	9.35077	9.96588	7.55769	7.67559	12.7009	7.56154	9.67711	4.37042	8.35688	5.71632	7.94346	8.95966	9.13153	9.24201	10.8241	9.65833	7.61664	10.1312	7.02376	7.0366	8.45156	9.18677
Solyc01g008260.2	15.2196	22.9486	30.0306	20.3736	20.4006	17.2472	10.9237	14.2015	15.3037	10.6169	18.6488	19.6037	11.8357	10.2529	10.6027	10.7569	19.0841	25.2021	18.8239	12.5626	12.9603	19.1262	11.0443	10.6798
Solyc01g008270.2	232.981	270.61	220.011	304.266	254.733	288.132	264.572	274.491	167.718	218.352	232.096	215.393	239.274	270.558	266.107	226.808	251.796	262.138	271.432	269.531	193.035	223.745	254.916	246.457
Solyc01g008280.2	25.5743	37.6611	27.2125	41.8424	27.642	29.9629	22.2221	28.1766	18.8073	25.1952	21.6252	23.0933	13.894	20.3095	15.2259	27.0554	31.6177	34.5275	28.8024	25.1994	22.0013	22.3592	17.1017	21.1407
Solyc01g008290.2	11.1112	12.9983	11.3924	13.7365	16.1353	11.0191	11.2045	11.1508	7.84314	13.2029	11.0856	14.5863	16.1686	13.2801	15.4732	8.42302	12.0547	12.5644	13.5772	11.1776	10.523	12.836	14.7244	11.9481
Solyc01g008300.1	2.35941	1.1599	0.969442	1.30741	0	0.681145	0.303373	1.19058	1.58447	2.60534	2.47626	3.43769	0.4543	0.986621	0.667432	1.28493	1.75966	1.13843	0.340573	0.746977	2.09491	2.95698	0.72046	0.976182
Solyc01g008310.2	67.7048	63.3113	73.314	55.0845	49.3099	49.0375	54.0465	55.3425	61.2296	60.0895	49.2362	59.3707	49.2125	42.5413	51.9597	42.7978	65.508	64.1993	49.1737	54.6945	60.6595	54.3034	45.8769	47.3788
Solyc01g008320.2	16.6866	21.3666	23.3648	17.2335	18.1577	15.6042	12.9375	19.629	15.5454	9.33939	10.8091	11.915	6.69281	7.06033	9.8902	12.9045	19.0266	20.2991	16.881	16.2833	12.4424	11.3621	6.87657	11.3974
Solyc01g008330.2	26.1238	24.1855	28.5485	21.3642	25.7821	26.6164	89.8104	56.2085	25.355	33.7104	38.158	37.7315	46.6477	42.5401	77.3336	42.8912	25.1547	24.9564	26.1992	73.0095	29.5327	37.9447	44.5939	60.1124
Solyc01g008340.2	28.4803	24.4853	24.5549	23.076	23.2192	18.5094	26.1546	21.3725	19.9419	26.3748	23.7206	26.5698	27.9311	21.9245	30.9406	17.0575	26.4828	23.8154	20.8643	23.7636	23.1584	25.1452	24.9278	23.9991
Solyc01g008350.2	14.9555	15.0589	18.6489	20.914	15.0079	16.16	28.5562	17.5702	20.2332	18.871	15.7585	18.9648	17.6934	21.1752	25.0967	12.0218	15.0072	19.7815	15.5839	23.0632	19.5521	17.3616	19.4343	18.5593
Solyc01g008360.2	70.0791	68.8452	87.1294	95.0378	66.5523	75.0388	130.611	80.1121	91.5553	88.2538	75.1626	88.9017	83.4482	100.6	114.259	56.4969	69.4622	91.0836	70.7955	105.362	89.9046	82.0322	92.024	85.3779
Solyc01g008370.2	121.422	129.497	125.043	125.401	140.872	151.394	158.614	174.691	143.394	118.804	161.274	143.009	133.97	138.276	148.118	136.095	125.46	125.222	146.133	166.652	131.099	152.142	136.123	142.107
Solyc01g008380.1	8.66217	5.57645	4.66078	3.71152	2.17909	3.2152	3.50045	4.82016	3.16895	3.59433	7.40763	4.23778	1.83467	2.72744	3.85057	3.05936	7.11931	4.18615	2.69714	4.16031	3.38164	5.8227	2.28105	3.45496
Solyc01g008390.1	0	0	0	0	0	0	0	0	0	0	0	0	0	0	0	0	0	0	0	0	0	0	0	0
Solyc01g008400.2	0	41.207	0	27.033	0	37.6422	0	13.6043	0	46.7263	11.9469	49.756	0	32.1301	19.3204	10.6273	20.6035	13.5165	18.8211	6.80214	23.3631	30.8514	16.065	14.9738
Solyc01g008410.1	0	0	0	0	0	0	0	0	0	0	0	0	0	0	0	0	0	0	0	0	0	0	0	0
Solyc01g008420.2	0.188552	0.254907	0	0.0820926	0.0311277	0.108867	0	0.220336	1.69928	0.348518	0.604664	0.542399	0.0798716	0.108413	0.293357	0.349618	0.221729	0.0410463	0.0699974	0.110168	1.0239	0.573532	0.0941421	0.321488
Solyc01g008430.1	0.307215	0.151029	0	0.133757	0	0.0443454	0.869036	0.493628	0	0	0	0	0	0	0	0	0.229122	0.0668784	0.0221727	0.681332	0	0	0	0
Solyc01g008440.2	9.20359	5.78396	18.869	14.1282	3.28944	5.53316	7.91778	5.73787	3.64471	3.28211	3.2862	6.58967	2.85368	2.04582	5.21599	3.11267	7.49378	16.4986	4.4113	6.82782	3.46341	4.93793	2.44975	4.16433
Solyc01g008450.1	0	0.0521539	0.239745	0	1.26101	0	0	0.123972	0	0.0560267	0.272171	0.0871946	0	0.121997	0	0.121054	0.0260769	0.119873	0.630505	0.0619859	0.0280133	0.179683	0.0609984	0.0605269
Solyc01g008460.2	14.8889	21.4958	16.4367	18.8263	20.9636	17.1933	14.2811	10.5992	11.6307	17.2625	12.9521	13.5032	11.9616	12.6936	9.23044	7.42058	18.1923	17.6315	19.0784	12.4402	14.4466	13.2276	12.3276	8.32551
Solyc01g008470.2	17.0297	19.2932	16.9275	20.2552	21.0962	19.111	25.3542	17.6934	10.7829	11.9013	12.3186	12.6813	10.6852	10.9696	19.1247	10.41	18.1615	18.5913	20.1036	21.5238	11.3421	12.5	10.8274	14.7673
Solyc01g008480.2	7.03199	5.44592	7.07489	5.64793	2.63986	3.47618	3.67862	3.40514	4.46878	4.17153	3.58342	3.16691	2.20349	2.18777	2.29804	2.47314	6.23895	6.36141	3.05802	3.54188	4.32016	3.37517	2.19563	2.38559
Solyc01g008490.2	9.27103	12.0878	11.842	13.2989	6.52144	9.23192	8.36175	7.1048	9.21088	6.24436	8.44537	6.68121	7.25689	8.07318	8.78	6.93757	10.6794	12.5704	7.87668	7.73328	7.72762	7.56329	7.66504	7.85878
Solyc01g008500.2	0.501646	0.246613	1.41706	0.254811	0.662529	0.615493	0.177379	0.36638	0.185286	0.861008	1.44785	0.463843	0.903126	0.432652	0.260161	0.214654	0.374129	0.835936	0.639011	0.27188	0.523147	0.955847	0.667889	0.237408
Solyc01g008510.2	0.568076	0.488723	0.320943	1.40155	2.15701	0.737998	0.401737	1.57661	0	0	0	0	0	0	0	0.0810264	0.528399	0.861245	1.4475	0.989174	0	0	0	0.0405132
Solyc01g008520.2	8.34536	10.6334	8.6599	14.5832	16.8701	9.58782	5.05864	8.80677	8.10232	6.38607	9.17577	5.66924	6.16846	7.09965	7.77279	7.38487	9.48936	11.6216	13.229	6.93271	7.24419	7.4225	6.63406	7.57883
Solyc01g008530.2	35.0447	28.8556	40.0497	39.6823	27.3215	34.7753	23.1813	29.0791	9.52832	10.0982	10.5975	11.3352	12.3898	11.454	13.5446	10.8333	31.9502	39.866	31.0484	26.1302	9.81327	10.9663	11.9219	12.189
Solyc01g008540.2	0	0.0342491	0	0	0	0	0	0	2.09974	0.588677	1.78733	2.23314	0.0885348	0.520744	2.45688	1.19243	0.0171245	0	0	0	1.34421	2.01024	0.304639	1.82466
Solyc01g008550.2	129.019	118.771	143.544	123.385	110.618	121.501	91.3344	83.8714	93.0252	98.9969	76.7365	96.4358	89.7556	86.977	108.483	88.1507	123.895	133.465	116.059	87.6029	96.011	86.5861	88.3663	98.3166
Solyc01g008560.2	24.2735	20.9739	27.4273	17.9366	29.4581	30.919	20.704	29.5833	17.5205	18.1523	21.273	17.8945	14.2266	16.3805	27.4835	21.8304	22.6237	22.682	30.1885	25.1436	17.8364	19.5837	15.3035	24.6569
Solyc01g008570.1	0	0	0	0	0	0	0	0	0	0	0	0	0	0	0	0	0	0	0	0	0	0	0	0
Solyc01g008580.1	0	0	0	0	0	0	0	0	0	0	0	0	0	0	0	0	0	0	0	0	0	0	0	0
Solyc01g008590.1	0	0	0	0	0	0	0	0	0	0	0	0	0	0	0	0	0	0	0	0	0	0	0	0
Solyc01g008600.2	37.4201	33.7669	42.8459	47.3077	33.2494	31.4005	58.5717	28.569	25.0381	25.8883	33.3873	44.9376	41.3017	35.8356	46.6622	24.4806	35.5935	45.0768	32.325	43.5704	25.4632	39.1624	38.5686	35.5714
Solyc01g008610.2	0.495674	1.17777	0.186692	0.143873	0	0.0476992	0	0	0.439392	0.567172	0.423886	0.475296	0	0	0	0	0.836723	0.165283	0.0238496	0	0.503282	0.449591	0	0
Solyc01g008620.2	0.144572	0	0	0	0	0	0	0	0.0427187	0.3054	0	0.059412	0	0	0	0	0.0722858	0	0	0	0.174059	0.029706	0	0
Solyc01g008640.2	0	0	0	0	0	0	0	0	0	0	0	0	0	0	0	0	0	0	0	0	0	0	0	0
Solyc01g008650.2	0	0	0	0	0	0	0	0	0	0	0	0	0	0	0	0	0	0	0	0	0	0	0	0
Solyc01g008660.2	19.0913	13.9993	21.9344	16.9501	31.8354	16.3957	14.2954	13.9669	5.68859	5.29536	6.58541	4.0217	4.45135	9.22441	6.98897	5.03422	16.5453	19.4423	24.1155	14.1311	5.49197	5.30356	6.83788	6.01159
Solyc01g008670.2	0.104956	0.0515971	0	0	0	0.0606001	0	0.0919862	0.124051	0.582	0	0.258791	0	0.0603471	0.217727	0.149702	0.0782765	0	0.0303001	0.0459931	0.353025	0.129396	0.0301736	0.183714
Solyc01g008680.2	0.904373	0.666894	0	0.612501	0	0.522173	0.426375	0.440343	1.15799	0.87562	1.16009	0.247769	0	0.173331	0.938043	0.429978	0.785634	0.306251	0.261086	0.433359	1.0168	0.70393	0.0866655	0.684011
Solyc01g008690.2	0	0.0809234	0	0	0	0	0	0	0.145919	0.869326	0	0.20294	0	0.14197	0.853692	0	0.0404617	0	0	0	0.507622	0.10147	0.0709851	0.426846
Solyc01g008700.2	13.7215	12.7593	14.1879	13.5639	17.0963	10.7628	10.9853	9.41651	10.5187	11.0065	5.47966	11.1182	12.0089	10.6062	9.13019	9.12101	13.2404	13.8759	13.9296	10.2009	10.7626	8.29892	11.3075	9.1256
Solyc01g008710.2	0	0	0	0	0	0	0	0	0	0	0	0	0	0	0	0	0	0	0	0	0	0	0	0
Solyc01g008720.1	0	0.0360666	0	0	0	0.0847196	0.415062	0	0	0	0	0	0	0	0	0	0.0180333	0	0.0423598	0.207531	0	0	0	0
Solyc01g008730.2	14.5443	16.0281	15.4754	16.5345	9.08416	15.3258	13.7141	15.2964	14.6835	11.4575	10.1058	10.6092	8.39443	8.36263	8.54861	12.6199	15.2862	16.005	12.205	14.5053	13.0705	10.3575	8.37853	10.5842
Solyc01g008740.1	0	0	0	0	0	0	0	0	0.0321572	0	0	0	0	0	0	0	0	0	0	0	0.0160786	0	0	0
Solyc01g008750.1	0	0	0	0	0	0	0	0	0	0	0	0	0	0	0	0	0	0	0	0	0	0	0	0
Solyc01g008760.2	10.7855	8.76217	6.81639	9.86926	9.5366	9.76332	5.94679	9.07889	6.26587	8.88185	6.80035	8.78954	8.40196	10.1956	7.77406	7.77008	9.77385	8.34282	9.64996	7.51284	7.57386	7.79494	9.29876	7.77207
Solyc01g008770.2	28.6538	28.3977	28.0469	29.2505	21.5088	23.8753	24.3487	25.1297	25.6199	27.2897	26.4847	26.3476	16.4019	16.7383	23.1951	20.6225	28.5258	28.6487	22.692	24.7392	26.4548	26.4162	16.5701	21.9088
Solyc01g008780.2	15.7586	18.8834	13.54	23.5849	16.2598	14.4538	14.3947	17.5997	10.4284	6.025	7.36984	6.94823	5.18041	6.32369	8.68342	8.70981	17.321	18.5625	15.3568	15.9972	8.22671	7.15903	5.75205	8.69662
Solyc01g008790.2	8.26133	6.34269	10.2567	7.07531	7.67798	7.56719	35.7752	34.8317	3.55616	5.79028	4.44824	6.79002	6.43744	7.47696	12.6947	31.626	7.30201	8.66599	7.62259	35.3034	4.67322	5.61913	6.9572	22.1603
Solyc01g008800.1	1.50112	0.976714	2.14514	0.794531	1.22451	1.31284	1.31136	1.59939	2.49175	2.57647	2.77509	1.7418	1.15955	1.2312	2.97663	4.08067	1.23892	1.46984	1.26867	1.45537	2.53411	2.25845	1.19538	3.52865
Solyc01g008810.2	51.8557	57.3773	46.0748	71.5503	61.6783	74.541	55.9327	69.4528	71.4294	57.7374	55.6621	58.2395	48.2022	56.1369	44.3697	54.3422	54.6165	58.8126	68.1097	62.6927	64.5834	56.9508	52.1695	49.356
Solyc01g008820.2	27.3831	35.7184	38.2293	43.4145	50.149	39.9833	53.7057	48.2119	34.4509	28.8584	19.5144	26.4074	29.592	27.2557	50.8722	32.704	31.5508	40.8219	45.0661	50.9588	31.6546	22.9609	28.4238	41.7881
Solyc01g008830.1	0.308823	0.0253033	0	0.0298794	0	0	0	0	0.334592	0.407733	0.264097	0.169215	0.850325	0.503104	0	0.557946	0.167063	0.0149397	0	0	0.371163	0.216656	0.676714	0.278973
Solyc01g008840.2	34.1186	36.7278	43.5099	33.8809	31.0064	31.703	37.8604	31.9536	34.5234	29.6058	28.7081	29.6652	28.1621	29.7414	30.8372	28.1658	35.4232	38.6954	31.3547	34.907	32.0646	29.1866	28.9517	29.5015
Solyc01g008850.2	96.3576	97.341	63.5965	45.1873	65.9717	66.0672	47.2862	103.984	63.4303	62.6881	37.2542	25.3041	63.9683	58.1217	98.0768	197.005	96.8493	54.3919	66.0194	75.6353	63.0592	31.2792	61.045	147.541
Solyc01g008860.1	0	0	0	0	0	0.0414322	0	0.0838544	0	0	0	0	0	0	0	0	0	0	0.0207161	0.0419272	0	0	0	0
Solyc01g008870.1	0	0	0	0	0	0	0	0	0	0	0	0	0	0	0	0	0	0	0	0	0	0	0	0
Solyc01g008880.1	0	0	0	0	0	0	0	0	0	0.0778771	0	0	0	0	0	0	0	0	0	0	0.0389385	0	0	0
Solyc01g008890.2	33.8693	47.7873	34.3923	51.1028	42.3668	29.5058	31.2325	30.2942	36.5484	23.3631	28.7088	23.5452	24.9338	19.6027	21.6662	20.9834	40.8283	42.7475	35.9363	30.7634	29.9558	26.127	22.2683	21.3248
Solyc01g008900.2	4.28119	4.99182	5.08551	4.46077	5.50922	4.65858	4.03681	3.55973	4.02213	3.04358	4.64684	3.65406	3.44107	2.39846	4.6683	3.10016	4.6365	4.77314	5.0839	3.79827	3.53285	4.15045	2.91976	3.88423
Solyc01g008910.2	5.33112	13.5409	9.51124	9.17577	6.14531	5.67021	11.641	2.73236	5.96941	8.79204	7.43839	7.99462	2.65448	2.5275	2.32825	1.28066	9.436	9.34351	5.90776	7.1867	7.38073	7.71651	2.59099	1.80446
Solyc01g008920.2	2.10809	1.09731	1.96164	0.899835	0.532269	0.644391	0.701562	0.869454	1.02597	0.851354	0.636275	0.713443	0.525294	0.819952	0.514488	0.813614	1.6027	1.43074	0.58833	0.785508	0.93866	0.674859	0.672623	0.664051
Solyc01g008930.2	15.9927	12.7548	13.6505	13.9594	10.295	9.26721	12.8559	11.8989	8.60128	7.62568	9.15048	9.6456	4.33771	5.02773	5.84762	4.49654	14.3738	13.805	9.78108	12.3774	8.11348	9.39804	4.68272	5.17208
Solyc01g008940.2	4.71882	4.05966	1.59958	7.25925	6.38799	3.95064	6.00678	4.54927	0.418301	0	0	0	0	0.271321	0.48945	0.269224	4.38924	4.42941	5.16932	5.27802	0.209151	0	0.13566	0.379337
Solyc01g008950.2	167.358	156.734	211.018	199.879	170.791	180.33	238.97	190.838	172.342	196.937	173.898	215.614	200.866	233.669	199.098	152.18	162.046	205.448	175.561	214.904	184.64	194.756	217.268	175.639
Solyc01g008960.2	367.254	396.072	458.629	496.957	382.004	365.867	311.85	320.491	261.816	204.198	199.036	251.105	160.799	165.004	191.847	190.23	381.663	477.793	373.935	316.171	233.007	225.071	162.902	191.038
Solyc01g008970.2	387.476	512.639	427.113	666.62	617.778	524.438	470.369	527.168	617.939	497.74	545.95	526.166	480.925	423.096	383.547	503.85	450.058	546.867	571.108	498.769	557.839	536.058	452.011	443.699
Solyc01g008980.2	9.85521	13.458	14.6001	10.9336	10.485	10.9379	6.81462	8.18951	9.57744	6.24559	7.86602	6.39002	7.46811	6.98869	5.90611	8.05922	11.6566	12.7669	10.7115	7.50206	7.91151	7.12802	7.2284	6.98267
Solyc01g008990.2	18.3483	19.3847	18.3401	19.4082	16.8931	14.9234	20.2122	16.0294	14.6489	15.9792	14.7103	14.9356	24.2516	16.5349	16.6525	11.8272	18.8665	18.8742	15.9082	18.1208	15.314	14.8229	20.3932	14.2399
Solyc01g009000.2	40.5496	35.4899	24.0357	40.4032	40.0779	37.1918	29.7105	34.9562	24.9064	28.3657	27.2867	24.3129	41.1122	38.7183	24.8218	37.0537	38.0197	32.2195	38.6348	32.3333	26.6361	25.7998	39.9152	30.9378
Solyc01g009010.2	18.9935	11.6716	17.169	13.6293	13.1695	10.7229	11.7903	13.4096	14.0618	17.0522	9.33952	14.3099	9.18555	8.25126	10.507	8.42829	15.3325	15.3992	11.9462	12.5999	15.557	11.8247	8.7184	9.46763
Solyc01g009020.2	96.6252	88.6791	93.0288	70.4473	64.7508	78.3207	78.845	83.1817	82.3593	114.136	132.748	119.125	53.3435	79.9662	86.2863	88.5633	92.6522	81.738	71.5358	81.0134	98.2476	125.936	66.6549	87.4248
Solyc01g009030.2	10.206	13.1415	15.9674	11.143	13.5828	12.6921	17.4332	19.1739	9.41827	14.2832	13.9981	15.3893	12.3713	13.8805	16.6118	15.856	11.6737	13.5552	13.1375	18.3036	11.8507	14.6937	13.1259	16.2339
Solyc01g009040.2	0.914762	0.92439	6.77593	4.36626	6.87966	10.1526	71.3039	16.0641	5.04556	4.42839	5.47594	7.35139	15.4999	16.0128	40.9046	10.612	0.919576	5.5711	8.51614	43.684	4.73698	6.41367	15.7564	25.7583
Solyc01g009050.2	36.4816	32.4005	39.9532	37.1663	20.2521	24.6055	28.4644	26.0238	29.5673	24.6864	28.3867	27.0848	12.8046	17.9334	27.0284	21.866	34.441	38.5598	22.4288	27.2441	27.1268	27.7357	15.369	24.4472
Solyc01g009060.2	21.4124	28.4265	27.8466	25.4175	33.1485	21.7232	25.4282	23.4876	19.19	19.1492	19.8228	17.516	22.3124	16.0864	18.7525	16.0485	24.9195	26.632	27.4358	24.4579	19.1696	18.6694	19.1994	17.4005
Solyc01g009070.2	39.3789	37.4926	44.0447	38.7173	14.7466	19.1392	24.5347	16.8049	17.6452	17.6375	13.9392	13.3969	4.79318	3.69722	5.48046	4.72089	38.4357	41.381	16.9429	20.6698	17.6414	13.668	4.2452	5.10068
Solyc01g009080.2	2.48533	4.58178	3.3699	4.61686	0	1.148	2.46064	2.61386	17.6985	2.16568	5.10092	2.96192	0.31584	2.00061	11.0848	5.95544	3.53355	3.99338	0.573999	2.53725	9.93208	4.03142	1.15823	8.52012
Solyc01g009090.2	76.9868	89.4301	82.6742	86.7388	57.4976	67.8179	67.9487	76.7321	78.2236	66.6835	65.2352	70.7928	52.0402	54.3207	52.6099	52.8113	83.2085	84.7065	62.6578	72.3404	72.4536	68.014	53.1804	52.7106
Solyc01g009100.2	178.602	192.598	210.177	199.239	185.743	155.753	419.66	244.776	203.314	228.524	282.155	324.704	310.82	326.827	411.266	185.541	185.6	204.708	170.748	332.218	215.919	303.43	318.824	298.404
Solyc01g009110.2	8.37952	8.31963	8.54	8.01199	7.97468	5.69202	2.32388	6.24003	6.894	4.85918	6.74439	4.65896	6.43802	5.33761	3.23801	4.64017	8.34957	8.276	6.83335	4.28196	5.87659	5.70168	5.88782	3.93909
Solyc01g009120.2	6.92899	8.77787	6.62476	7.11651	6.86338	6.46267	4.14624	6.77346	5.03977	5.62967	3.41854	5.914	3.95118	3.37108	1.65853	4.86549	7.85343	6.87063	6.66303	5.45985	5.33472	4.66627	3.66113	3.26201
Solyc01g009130.1	0	0	0	0	0	0	0	0	0	0	0	0	0	0	0	0	0	0	0	0	0	0	0	0
Solyc01g009140.1	0	0	0	0	0	0	0	0	0	0	0	0	0	0	0	0	0	0	0	0	0	0	0	0
Solyc01g009150.2	5.83864	6.29261	8.45801	6.08356	5.93165	5.61858	6.1406	6.60418	6.06041	5.25769	6.52935	7.75191	10.2102	7.10151	6.21129	5.46647	6.06563	7.27078	5.77512	6.37239	5.65905	7.14063	8.65586	5.83888
Solyc01g009160.2	2.92362	11.309	7.12856	1.16124	17.1216	12.6604	4.35274	11.4631	2.72805	10.2798	19.541	10.0544	29.8534	26.2768	5.90532	19.1383	7.11633	4.1449	14.891	7.90791	6.50391	14.7977	28.0651	12.5218
Solyc01g009170.2	112.318	147.737	112.561	172.273	109.943	104.364	35.6256	53.6862	53.0843	48.5998	49.421	38.9844	27.3208	29.0264	12.2166	23.0942	130.028	142.417	107.153	44.6559	50.8421	44.2027	28.1736	17.6554
Solyc01g009180.2	15.3441	19.8542	21.691	21.324	14.9137	11.9661	17.9444	14.6706	12.8167	15.9788	12.4402	17.7433	12.7606	11.4769	15.0197	10.725	17.5992	21.5075	13.4399	16.3075	14.3978	15.0918	12.1187	12.8724
Solyc01g009190.1	0	0.0981858	0	0.0386476	0	0	0	0.0388986	0	0.035159	0	0	0	0.0382789	0	0	0.0490929	0.0193238	0	0.0194493	0.0175795	0	0.0191394	0
Solyc01g009200.2	0.732736	0.585354	0.206985	0.212682	0	0.317304	2.59091	0.856253	5.14216	3.09574	4.69961	3.98983	2.21154	2.15919	1.14002	2.5083	0.659045	0.209833	0.158652	1.72358	4.11895	4.34472	2.18536	1.82416
Solyc01g009210.1	0	0	0	0	0	0	0	0	0	0	0	0	0	0	0	0	0	0	0	0	0	0	0	0
Solyc01g009220.2	0.217124	0.640437	0	0	0	0.0626821	0	0	2.50211	1.37599	1.39258	1.69532	1.24166	0.249682	0.450414	1.61039	0.42878	0	0.031341	0	1.93905	1.54395	0.745671	1.0304
Solyc01g009230.2	3.56831	2.85058	5.58973	2.54224	4.32444	3.50016	2.46612	1.50445	4.99632	5.04309	5.61756	5.38237	3.34947	2.59959	7.48643	3.43547	3.20945	4.06598	3.9123	1.98529	5.01971	5.49996	2.97453	5.46095
Solyc01g009240.2	0.0803979	0.0197621	0	0	0	0	0	0	0.0950252	0	0	0.0660793	0	0.0462268	0	0	0.05008	0	0	0	0.0475126	0.0330397	0.0231134	0
Solyc01g009250.2	0.972284	0.896215	1.37326	0.987742	2.24718	0.491211	0.687589	0.497079	0.861884	0.641844	0.311801	0.799124	0.308899	1.18796	0.504241	0.970759	0.93425	1.1805	1.3692	0.592334	0.751864	0.555462	0.748429	0.7375
Solyc01g009260.1	0	0	0	0	0	0	0	0	0	0.0659975	0	0	0	0.035927	0	0	0	0	0	0	0.0329988	0	0.0179635	0
Solyc01g009270.1	0	0	0	0	0	0	0	0	0	0	0	0	0	0	0	0	0	0	0	0	0	0	0	0
Solyc01g009280.2	14.2954	16.337	15.2555	15.733	13.4554	12.0514	11.7945	12.0504	13.3176	11.4424	9.29612	11.5047	8.38957	8.63337	7.82571	9.50118	15.3162	15.4942	12.7534	11.9224	12.38	10.4004	8.51147	8.66344
Solyc01g009290.2	23.19	25.5207	24.1372	27.371	20.8735	20.2788	14.8346	17.0353	14.5291	16.2614	16.5399	17.6759	16.8343	15.3254	11.6773	12.6816	24.3553	25.7541	20.5762	15.9349	15.3953	17.1079	16.0799	12.1795
Solyc01g009300.2	4.58831	4.01003	4.78123	2.70797	1.76745	3.03189	4.18219	2.93407	12.3827	32.1739	30.8671	35.4907	15.7866	11.9743	6.18687	9.71486	4.29917	3.7446	2.39967	3.55813	22.2783	33.1789	13.8805	7.95086
Solyc01g009310.2	42.3177	32.9182	44.5743	34.7969	28.0124	26.2085	33.4773	27.7789	54.1345	52.868	46.5285	60.6353	41.9504	47.5145	51.3327	50.9179	37.6179	39.6856	27.1104	30.6281	53.5013	53.5819	44.7325	51.1253
Solyc01g009320.1	0	0	0	0	0	0	0	0	0	0	0	0	0	0	0	0	0	0	0	0	0	0	0	0
Solyc01g009330.1	0	0	0	0	0	0	0	0	0	0	0	0	0	0	0	0	0	0	0	0	0	0	0	0
Solyc01g009340.2	3.88061	2.51185	1.75392	1.12637	2.05006	1.23234	2.92728	3.47665	6.49773	3.58644	5.64159	6.91055	10.2193	11.305	9.12352	12.6199	3.19623	1.44015	1.6412	3.20196	5.04209	6.27607	10.7621	10.8717
Solyc01g009350.2	0	0	0.19356	0	0	0	0	0	0	0	0	0	0	0	0	0	0	0.0967799	0	0	0	0	0	0
Solyc01g009360.1	0	0	0	0	0	0.0616979	0.302273	0	0	0	0	0	0.497919	0	0	0	0	0	0.030849	0.151137	0	0	0.24896	0
Solyc01g009370.1	0.116113	0.0856227	0.131199	0	0	0.0670419	0	0.0339214	0.0343095	0.0306603	0.148944	0.0477167	0	0.033381	0	0	0.100868	0.0655995	0.0335209	0.0169607	0.0324849	0.0983305	0.0166905	0
Solyc01g009380.2	8.69459	7.69378	7.67229	8.55643	7.29993	6.86086	9.4866	6.53158	5.2361	6.49401	4.99231	8.16699	7.73447	5.87999	6.44164	4.72433	8.19419	8.11436	7.08039	8.00909	5.86506	6.57965	6.80723	5.58298
Solyc01g009390.2	9.98388	11.0574	14.5228	12.6241	4.2816	9.70698	11.1994	12.7062	9.15542	9.24222	7.50748	10.0922	6.63552	8.97364	5.95148	9.42807	10.5207	13.5735	6.99429	11.9528	9.19882	8.79983	7.80458	7.68978
Solyc01g009400.2	0	0	0	0	0	0	0	0	0.101431	0	0	0	0	0	0	0	0	0	0	0	0.0507154	0	0	0
Solyc01g009410.2	0	0	0	0	0	0	0	0	0.152888	0	0	0.141755	0	0	0	0	0	0	0	0	0.0764439	0.0708775	0	0
Solyc01g009420.2	90.5304	84.3637	84.8373	56.0034	69.092	74.6016	71.0509	68.4865	100.362	119.183	116.683	109.347	113.148	113.361	97.5987	120.528	87.4471	70.4203	71.8468	69.7687	109.772	113.015	113.255	109.063
Solyc01g009430.2	260.581	179.711	207.075	231.507	125.986	120.243	30.4274	97.4857	284.475	283.988	161.218	160.729	143.136	140.016	44.6276	108.941	220.146	219.291	123.115	63.9566	284.232	160.973	141.576	76.7846
Solyc01g009440.1	0	0	0	0	0	0	0	0	0.165206	0.0738171	0	0	0	0	0	0	0	0	0	0	0.119511	0	0	0
Solyc01g009450.2	102.945	162.87	122.893	149.108	113.301	131.262	92.5448	103.308	110.247	95.257	116.946	102.717	77.6696	94.9316	94.1095	122.113	132.908	136	122.281	97.9262	102.752	109.831	86.3006	108.111
Solyc01g009460.2	0	0	0	0	0	0	0	0	0	0	0	0	0	0	0	0	0	0	0	0	0	0	0	0
Solyc01g009470.1	0	0	0	0	0	0	0	0	0	0	0	0.0296696	0	0	0	0	0	0	0	0	0	0.0148348	0	0
Solyc01g009480.2	0	0	0	0.0385605	0	0	0	0	0.117765	0	0	0	0.309517	0.0381927	0.137796	0	0	0.0192803	0	0	0.0588825	0	0.173855	0.0688978
Solyc01g009490.1	0	0	0	0	0	0	0	0	0	0	0	0	0	0	0	0	0	0	0	0	0	0	0	0
Solyc01g009500.2	3.67961	4.74156	4.91364	5.08124	4.97014	3.47654	2.99645	3.42036	12.9484	10.5701	9.29705	7.19413	6.2112	5.60978	2.77571	4.29409	4.21059	4.99744	4.22334	3.2084	11.7592	8.24559	5.91049	3.5349
Solyc01g009510.1	0	0	0	0	0	0	0	0	0	0	0	0	0	0	0	0	0	0	0	0	0	0	0	0
Solyc01g009520.2	116.752	123.389	121.895	131.361	151.726	114.931	136.831	105.477	127.506	149.46	157.8	177.618	212.643	181.881	184.807	118.083	120.071	126.628	133.328	121.154	138.483	167.709	197.262	151.445
Solyc01g009530.1	0	0.0674362	0	0.318528	0	0.0792029	0	0	0.0810661	0	0	0.225489	0	0	0	0	0.0337181	0.159264	0.0396015	0	0.040533	0.112745	0	0
Solyc01g009540.1	0	0	0	0	0	0.177382	0	0	0	0	0	0	0	0	0	0	0	0	0.0886908	0	0	0	0	0
Solyc01g009550.1	0	0	0	0	0	0	0	0	0	0	0	0	0	0	0	0	0	0	0	0	0	0	0	0
Solyc01g009560.1	0	0.0823794	0	0	0	0	0	0	0	0	0	0	0	0	0	0	0.0411897	0	0	0	0	0	0	0
Solyc01g009570.2	1.56321	0.461092	0.706528	0.54448	2.68391	0.541547	0.88439	0.822025	5.54286	2.72432	0.401044	1.54177	2.25143	1.61786	3.89139	2.49722	1.01215	0.625504	1.61273	0.853208	4.13359	0.971408	1.93465	3.1943
Solyc01g009580.1	0	0	0	0	0	0	0	0	0	0	0	0	0	0	0	0	0	0	0	0	0	0	0	0
Solyc01g009590.2	0.332623	0	0	0	0	0	0	0	0	0	0	0	0	0	0	0	0.166312	0	0	0	0	0	0	0
Solyc01g009600.2	0	0	0	0.02408	0	0	0	0	0	0	0	0	0	0	0	0	0	0.01204	0	0	0	0	0	0
Solyc01g009610.2	41.5389	38.0338	36.1407	39.0645	28.8019	36.6355	39.0699	39.9857	64.0094	52.4299	58.3463	42.9323	64.8857	69.0841	66.7824	78.8593	39.7863	37.6026	32.7187	39.5278	58.2197	50.6393	66.9849	72.8208
Solyc01g009620.2	19.0118	18.8724	11.7738	23.3997	14.0031	18.3656	27.9241	21.2553	12.1536	18.536	17.8216	20.6592	20.5984	25.594	23.5118	15.0708	18.9421	17.5867	16.1843	24.5897	15.3448	19.2404	23.0962	19.2913
Solyc01g009630.2	34.6676	36.6051	39.5126	46.4626	39.7143	37.727	40.2925	42.317	29.5732	30.7263	32.0958	30.1659	32.4675	28.9896	34.7076	28.7225	35.6364	42.9876	38.7206	41.3047	30.1498	31.1309	30.7286	31.7151
Solyc01g009640.1	0	0.0414251	0	0	0	0	0	0	0	0	0	0	0	0	0	0	0.0207125	0	0	0	0	0	0	0
Solyc01g009650.1	0	0	0	0	0	0	0	0	0	0	0	0	0	0	0	0	0	0	0	0	0	0	0	0
Solyc01g009660.1	0	0	0	0.0887092	0	0	0	0	0	0.161403	0	0	0	0	0	0	0	0.0443546	0	0	0.0807016	0	0	0
Solyc01g009670.2	1.28306	0.604481	1.6914	1.08622	0.388335	0.833425	1.81474	1.24946	1.48491	0.875235	1.64586	1.45001	1.42672	1.13733	2.21805	1.55556	0.943772	1.38881	0.61088	1.5321	1.18007	1.54793	1.28203	1.88681
Solyc01g009680.2	0	0	0	0	0	0	0	0	0.0367964	0	0	0	0	0	0	0	0	0	0	0	0.0183982	0	0	0
Solyc01g009690.1	0	0	0	0	0	0	0	0	0.0603783	0	0.0873714	0	0	0	0	0.0194301	0	0	0	0	0.0301892	0.0436857	0	0.00971506
Solyc01g009700.1	0	0	0	0	0	0	0	0	0.128914	0	0.111928	0.0358581	0	0	0	0	0	0	0	0	0.0644571	0.0738933	0	0
Solyc01g009710.1	0	0	0	0	0	0	0	0	0	0	0	0	0	0	0	0	0	0	0	0	0	0	0	0
Solyc01g009720.1	0.174513	0.0428958	0	0.15196	0	0.100761	0	0.101965	0.257829	0.138243	0.223857	0.430297	0.591396	0.250851	0	0.099565	0.108704	0.0759802	0.0503806	0.0509825	0.198036	0.327077	0.421124	0.0497825
Solyc01g009730.1	0	0	0	0	0	0	0	0	0	0	0	0	0	0.0506195	0	0	0	0	0	0	0	0	0.0253098	0
Solyc01g009740.1	0	0	0	0	0	0	0.261939	0.0811558	0	0	0	0	0	0	0	0	0	0	0	0.171547	0	0	0	0
Solyc01g009750.2	67.318	84.8154	60.2733	82.7858	47.8333	72.7931	60.1346	121.966	77.8207	86.4877	76.2528	81.5373	53.6139	98.0671	84.3199	157.39	76.0667	71.5296	60.3132	91.0505	82.1542	78.8951	75.8405	120.855
Solyc01g009760.2	0.559396	0.0916677	0	0	0	0.215325	0	0.49027	0.716269	0.295424	2.87028	0.613027	0.118482	1.71541	0.386815	0.904268	0.325532	0	0.107663	0.245135	0.505847	1.74165	0.916946	0.645542
Solyc01g009770.2	2.74959	2.12413	3.55067	1.99522	1.75086	2.66486	6.94457	3.38522	3.07574	2.54116	5.03864	3.067	8.81876	9.42923	18.7414	7.22736	2.43686	2.77295	2.20786	5.16489	2.80845	4.05282	9.12399	12.9844
Solyc01g009780.2	18.8776	20.2087	18.1408	17.5135	16.4271	26.2305	12.7262	31.8527	17.2554	16.2587	21.9523	14.9356	17.787	17.7522	17.2015	29.9454	19.5431	17.8271	21.3288	22.2895	16.7571	18.4439	17.7696	23.5735
Solyc01g009790.1	0	0	0	0	0	0	0	0	0	0	0	0	0	0	0	0	0	0	0	0	0	0	0	0
Solyc01g009800.1	0	0	0	0	0	0	0	0	0.092381	0	0	0	0	0	0	0	0	0	0	0	0.0461905	0	0	0
Solyc01g009810.2	0	0.21712	0	0	0	0	0	0	0	0	0	0	0	0	0	1.34388	0.10856	0	0	0	0	0	0	0.671939
Solyc01g009820.2	15.7927	17.4781	16.0167	14.6686	20.8576	20.4833	9.91541	16.4744	12.1329	12.4291	14.2302	12.7585	13.853	14.3958	13.9835	19.8226	16.6354	15.3427	20.6705	13.1949	12.281	13.4943	14.1244	16.9031
Solyc01g009830.2	0	0	0	0	0	0.0876259	0	0.0443364	0	0.040074	0	0	0	0	0	0	0	0	0.0438129	0.0221682	0.020037	0	0	0
Solyc01g009840.1	0	0	0	0	0	0	0	0	0	0	0	0	0	0	0	0	0	0	0	0	0	0	0	0
Solyc01g009850.2	12.3721	15.7409	13.9796	16.7162	10.8166	16.0477	21.1958	17.4103	14.726	17.715	12.4057	18.7977	12.807	19.4624	14.8209	12.0544	14.0565	15.3479	13.4321	19.303	16.2205	15.6017	16.1347	13.4376
Solyc01g009860.2	30.4919	15.1163	11.42	12.1321	48.9246	41.1951	182.927	235.06	73.7493	78.435	68.1193	48.2925	171.616	133.658	85.1089	79.6041	22.8041	11.7761	45.0599	208.993	76.0922	58.2059	152.637	82.3565
Solyc01g009870.2	0	0.768389	0.12615	0.0648109	0.847833	0.451232	0.473721	2.41358	18.2759	2.59427	15.1805	6.69852	41.8543	34.0542	59.2898	131.915	0.384195	0.0954803	0.649532	1.44365	10.4351	10.9395	37.9543	95.6026
Solyc01g009880.2	0	0	0	0	0	0	0	0	0	0	0	0	0	0	0	0	0	0	0	0	0	0	0	0
Solyc01g009890.1	0	0	0	0	0	0	0	0	0.266095	0.951171	1.15517	1.48031	1.23979	0.647235	0	0.128446	0	0	0	0	0.608633	1.31774	0.943511	0.0642232
Solyc01g009900.2	0	0	0	0	0	0	0	0	0.55507	3.37302	2.40967	2.00714	0	0.864079	1.16907	0.750225	0	0	0	0	1.96405	2.20841	0.432039	0.959647
Solyc01g009910.1	0	0	0	0	0	0	0	0	0.864258	2.317	0.625319	2.60431	0	0.84087	0	0.556247	0	0	0	0	1.59063	1.61481	0.420435	0.278124
Solyc01g009920.1	0.227742	0.0746398	0.0857775	0.0661037	0	0.0219159	0	0	0	0	0	0	0	0	0	0	0.151191	0.0759406	0.0109579	0	0	0	0	0
Solyc01g009930.1	0	0.12371	0	0	0	0	0	0	0.0297427	0.0531584	0	0	0	0.115751	0	0.83271	0.0618548	0	0	0	0.0414505	0	0.0578756	0.416355
Solyc01g009940.1	0	0	0	0	0	0	0	0	0	0	0	0	0	0	0	0	0	0	0	0	0	0	0	0
Solyc01g009950.1	0	0	0	0	0	0	0	0	0	0	0	0	0	0	0	0	0	0	0	0	0	0	0	0
Solyc01g009960.2	0	0	0	0	0	0	0	0	0	0	0	0	0	0	0	0	0	0	0	0	0	0	0	0
Solyc01g009970.2	5.86525	7.97535	7.61436	8.72947	5.76851	6.3407	6.88365	7.03623	8.40732	7.64492	8.8043	9.89775	8.80166	9.3996	11.2611	10.4305	6.9203	8.17191	6.05461	6.95994	8.02612	9.35103	9.10063	10.8458
Solyc01g009980.1	0	0	0	0	0	0	0	0	0	0	0	0	0	0	0	0	0	0	0	0	0	0	0	0
Solyc01g009990.2	91.12	85.7639	119.581	106.456	78.5625	81.3086	176.551	127.3	101.326	130.6	118.534	142.154	148.164	117.8	209.32	94.7254	88.442	113.019	79.9356	151.926	115.963	130.344	132.982	152.023
Solyc01g010000.2	0.419078	0.28328	0.355146	0.851482	0.380518	0.24197	2.37094	1.43856	3.49822	1.77056	1.74712	3.2722	2.28562	3.10236	6.73754	10.5801	0.351179	0.603314	0.311244	1.90475	2.63439	2.50966	2.69399	8.6588
Solyc01g010010.1	0	0	0	0	0	0	0	0	0.0702791	0	0	0	0	0.0683772	0	0	0	0	0	0	0.0351395	0	0.0341886	0
Solyc01g010020.2	3.90219	3.79498	2.30045	3.4964	5.93791	5.63267	11.2783	9.31821	4.41161	9.45277	10.2287	6.275	7.04317	4.82876	3.87149	6.67897	3.84858	2.89842	5.78529	10.2983	6.93219	8.25187	5.93596	5.27523
Solyc01g010030.2	5.50921	7.49314	8.05102	8.69902	10.5503	10.3487	18.5972	16.1591	14.8463	10.8233	14.8877	9.96168	8.94597	7.45456	11.8858	8.17226	6.50117	8.37502	10.4495	17.3781	12.8348	12.4247	8.20027	10.029
Solyc01g010040.2	496.673	604.116	288.813	455.316	635.638	481.491	604.547	838.129	415.522	363.426	342.131	275.424	584.648	453.43	446.889	1800.43	550.394	372.064	558.564	721.338	389.474	308.777	519.039	1123.66
Solyc01g010050.2	55.7847	67.8524	32.4386	51.1397	71.3929	54.0795	67.9008	94.136	46.6702	40.8189	38.4271	30.9347	65.6658	50.9279	50.1932	202.219	61.8186	41.7891	62.7362	81.0184	43.7446	34.6809	58.2968	126.206
Solyc01g010060.2	13.3599	20.447	15.0957	8.70677	19.8085	27.5806	2.85222	10.2362	6.70354	13.2458	14.2274	10.359	15.5899	15.0009	0.784375	3.09205	16.9034	11.9013	23.6945	6.54419	9.97465	12.2932	15.2954	1.93821
Solyc01g010070.1	0	0	0	0	0	0	0	0	0.29541	0	0	0	0	0	0	0	0	0	0	0	0.147705	0	0	0
Solyc01g010080.2	0.0816593	0.642308	0.369077	0.189617	0	0.188596	0	0.214705	0	0.474378	0	0.033558	0.0172957	0	0.508197	0.209652	0.361984	0.279347	0.0942979	0.107353	0.237189	0.016779	0.00864784	0.358924
Solyc01g010090.1	0	0	0	0	0	0	0	0	0	0	0	0	0	0	0	0	0	0	0	0	0	0	0	0
Solyc01g010100.1	0	0	0	0	0	0	0.219546	0	0	0	0	0	0	0	0	0	0	0	0	0.109773	0	0	0	0
Solyc01g010110.1	0	0	0	0	0	0	0	0	0	0	0	0	0	0	0	0	0	0	0	0	0	0	0	0
Solyc01g010120.1	0	0	0	0	0	0	0	0	0	0	0	0	0	0	0	0	0	0	0	0	0	0	0	0
Solyc01g010130.2	6.62401	9.86614	9.53403	12.5202	3.80138	5.71415	8.69965	3.54778	22.0894	12.9101	15.4767	21.4855	5.22779	4.89683	4.90759	5.46636	8.24508	11.0271	4.75777	6.12372	17.4998	18.4811	5.06231	5.18697
Solyc01g010140.1	0	0	0	0	0	0	0	0	0	0	0	0	0	0	0	0	0	0	0	0	0	0	0	0
Solyc01g010150.2	4.95865	3.79995	5.9325	4.28962	6.51683	4.68755	1.78773	3.43695	2.70057	2.33631	2.49441	2.71702	1.05026	0.447232	0.705938	0.305096	4.3793	5.11106	5.60219	2.61234	2.51844	2.60571	0.748744	0.505517
Solyc01g010160.2	0.396762	0	0.448312	0.115163	0	0	0	0	0.234474	0	0	0	0	0	0	0	0.198381	0.281738	0	0	0.117237	0	0	0
Solyc01g010170.1	0	0.453087	0	0	0	0	0	0	0	0	0	0	0	0	0	0	0.226543	0	0	0	0	0	0	0
Solyc01g010180.2	11.2593	8.71579	4.74709	2.92664	15.3696	18.5326	8.55666	32.1567	12.6126	8.16489	3.23349	4.76515	7.33222	10.0972	31.2007	40.8917	9.98754	3.83687	16.9511	20.3567	10.3887	3.99932	8.71472	36.0462
Solyc01g010190.2	64.5051	52.489	48.5182	88.641	56.0109	56.478	32.9534	72.566	29.7567	27.0494	34.8267	30.465	58.116	40.7978	26.1635	48.2274	58.497	68.5796	56.2444	52.7597	28.403	32.6458	49.4569	37.1954
Solyc01g010200.2	117.91	93.0732	137.923	79.9265	69.5159	67.2457	101.135	104.711	63.2787	43.0072	77.5938	76.4305	39.9274	45.8892	65.3641	75.3071	105.492	108.925	68.3808	102.923	53.143	77.0122	42.9083	70.3356
Solyc01g010210.1	0	0	0	0	0	0	0	0	0	0	0	0	0	0	0	0	0	0	0	0	0	0	0	0
Solyc01g010220.2	4.46107	3.55072	2.88039	2.95967	12.2745	11.3456	4.80734	18.8663	3.76622	4.82408	7.35745	6.46014	7.24398	15.0236	7.0509	11.8775	4.00589	2.92003	11.8101	11.8368	4.29515	6.9088	11.1338	9.46421
Solyc01g010230.2	21.619	14.5644	9.95213	5.34543	11.7206	15.4876	15.1	57.3103	23.1864	28.1908	41.4267	47.493	37.9885	52.484	47.6162	68.6764	18.0917	7.64878	13.6041	36.2052	25.6886	44.4599	45.2362	58.1463
Solyc01g010240.2	0	0	0	0	0	0	0	0	0	0	0	0	0	0	0	0	0	0	0	0	0	0	0	0
Solyc01g010250.2	31.5443	22.6181	21.0379	18.2672	27.4352	31.8065	43.745	67.2501	43.2851	34.2117	17.9619	19.1602	55.7633	66.3999	11.651	19.3578	27.0812	19.6526	29.6208	55.4976	38.7484	18.5611	61.0816	15.5044
Solyc01g010260.2	0	0	0	0	0	0	0	0	0	0	0	0	0	0	0	0	0	0	0	0	0	0	0	0
Solyc01g010270.2	30.188	37.5239	22.7402	22.5112	38.8161	30.1839	38.8788	56.3568	85.8648	112.441	93.1891	71.4091	107.605	100.546	84.5167	114.611	33.8559	22.6257	34.5	47.6178	99.153	82.2991	104.075	99.5641
Solyc01g010280.2	0	0	0	0	0	0	0	0	0	0	0	0	0	0	0	0	0	0	0	0	0	0	0	0
Solyc01g010290.2	7.66516	6.26247	8.74357	11.9295	3.59141	6.06961	6.29836	6.41938	2.93363	2.67943	1.77922	2.88001	1.54619	1.46909	2.80162	3.72765	6.96381	10.3365	4.83051	6.35887	2.80653	2.32962	1.50764	3.26463
Solyc01g010300.1	0	0	0	0	1.53179	0.191333	11.2486	3.29152	0	0	0	0	0	0	0.68743	0	0	0	0.86156	7.27008	0	0	0	0.343715
Solyc01g010310.2	9.0351	9.1001	15.936	7.73957	7.85814	11.2605	25.8698	14.099	6.57665	7.56465	17.5261	19.4706	17.783	19.1327	29.2573	9.36667	9.0676	11.8378	9.55934	19.9844	7.07065	18.4983	18.4579	19.312
Solyc01g010320.1	0	0	0	0	0	0	0	0	0	0	0	0	0	0	0	0	0	0	0	0	0	0	0	0
Solyc01g010330.1	0	0	0	0	0	0	0	0	0	0	0	0	0	0	0	0	0	0	0	0	0	0	0	0
Solyc01g010340.1	0	0	0	0	0	0	0	0	0	0	0	0	0	0	0	0	0	0	0	0	0	0	0	0
Solyc01g010350.2	0	0	0	0	0	0	0	0	0	0	0	0	0	0	0.132046	0	0	0	0	0	0	0	0	0.0660229
Solyc01g010360.2	0.357486	0.746906	1.2118	0.466933	0	0.928834	0.25281	0	0.0528158	0.141595	0.458568	0.0734548	0	0	0	0.101979	0.552196	0.839368	0.464417	0.126405	0.0972052	0.266011	0	0.0509893
Solyc01g010370.2	2.75354	2.90639	3.66036	2.30368	4.49231	2.10422	4.69637	1.94009	4.09208	4.64055	5.9215	5.92412	5.23172	5.12219	9.40819	3.85815	2.82997	2.98202	3.29827	3.31823	4.36631	5.92281	5.17696	6.63317
Solyc01g010380.2	0	0	0	0	0	0	0	0	0	0	0	0	0	0	0	0	0	0	0	0	0	0	0	0
Solyc01g010390.2	46.4078	23.842	45.3513	28.2449	45.2781	38.2616	23.9491	43.8487	3.48996	5.96153	3.48598	1.76109	1.41684	2.07337	4.01129	3.57799	35.1249	36.7981	41.7699	33.8989	4.72574	2.62354	1.7451	3.79464
Solyc01g010400.1	0	0	0	0	0	0	0	0	0	0.0992065	0	0	0	0	0	0	0	0	0	0	0.0496032	0	0	0
Solyc01g010410.2	0.674545	0.221074	0.423438	0.348074	0.791892	0.454385	0.424028	0.394127	0.221464	0.316654	0.384567	0.462009	0.190494	0.0861883	0	0.0213805	0.44781	0.385756	0.623139	0.409077	0.269059	0.423288	0.138341	0.0106903
Solyc01g010420.2	1.43284	0.704394	0.539669	0.554522	0	0.620476	1.68881	1.74414	0.0705636	0.0630584	0	0	0	0	0	0	1.06862	0.547096	0.310238	1.71648	0.066811	0	0	0
Solyc01g010430.2	85.6011	54.1548	58.1925	39.306	204.146	176.957	67.8799	141.068	13.2689	26.0496	31.8615	14.2442	38.2822	26.1827	23.1431	84.6261	69.878	48.7492	190.552	104.474	19.6592	23.0529	32.2324	53.8846
Solyc01g010440.2	93.3695	107.048	114.087	118.605	80.9444	101.623	67.8436	63.1566	69.0152	71.5315	86.8731	84.3524	71.9216	78.9168	58.7182	61.0197	100.209	116.346	91.2839	65.5001	70.2734	85.6127	75.4192	59.869
Solyc01g010450.1	0	0	0	0	0	0	0	0	0	0	0	0	0	0	0	0	0	0	0	0	0	0	0	0
Solyc01g010460.2	7.58559	5.65483	7.16607	5.77514	4.92706	4.84652	6.50769	7.6291	4.70331	6.37027	4.46644	5.11035	2.37047	3.64653	5.41731	6.24342	6.62021	6.4706	4.88679	7.0684	5.53679	4.7884	3.0085	5.83037
Solyc01g010470.2	12.6254	10.9357	10.1898	10.7611	11.2486	7.52114	11.3378	11.9434	8.17179	12.6473	14.9099	11.7769	13.1582	7.20168	7.89883	8.68955	11.7805	10.4755	9.38489	11.6406	10.4096	13.3434	10.18	8.29419
Solyc01g010480.2	0.472891	0.371962	0.961799	1.09808	1.71752	0.546081	0.668847	0.414454	1.20169	0.849114	0.363962	1.04941	0.641021	0.543802	0.490496	1.0792	0.422426	1.02994	1.1318	0.54165	1.0254	0.706686	0.592412	0.784847
Solyc01g010490.2	0	0	0	0	0	0	0	0	0.0568035	0	0	0	0	0	0	0	0	0	0	0	0.0284018	0	0	0
Solyc01g010500.1	0	0	0	0	0	0	0	0	0	0	0	0	0	0	0	0	0	0	0	0	0	0	0	0
Solyc01g010510.2	4.0329	3.33657	3.77888	3.51173	2.17598	2.12976	2.92158	2.58625	1.19166	1.42854	2.27117	1.57648	2.25003	1.78153	2.75469	1.29075	3.68473	3.64531	2.15287	2.75392	1.3101	1.92383	2.01578	2.02272
Solyc01g010520.2	53.443	78.6891	62.176	79.1697	38.7769	43.2002	32.1018	26.1758	27.762	24.0774	25.8983	29.8256	11.6268	13.3157	19.025	12.7234	66.066	70.6728	40.9885	29.1388	25.9197	27.862	12.4712	15.8742
Solyc01g010530.1	0	0	0	0	0	0	0	0	0	0	0	0	0	0	0	0	0	0	0	0	0	0	0	0
Solyc01g010540.2	98.374	150.768	127.984	165.521	117.695	131.929	162.697	133.105	122.699	119.481	119.403	153.977	111.609	165.238	127.037	107.611	124.571	146.752	124.812	147.901	121.09	136.69	138.423	117.324
Solyc01g010550.1	0	0	0	0	0	0	0	0	0	0	0	0	0	0	0	0	0	0	0	0	0	0	0	0
Solyc01g010570.2	42.8984	42.0794	35.8996	42.1018	74.9367	37.8113	30.5269	30.1562	32.244	27.8234	41.0991	33.0547	33.9873	32.8745	24.1944	18.4326	42.4889	39.0007	56.374	30.3415	30.0337	37.0769	33.4309	21.3135
Solyc01g010580.2	190.831	299.38	228.453	337.309	288.98	304.278	188.859	217.366	239.607	325.847	253.805	338.645	252.358	359.372	183.544	230.293	245.106	282.881	296.629	203.113	282.727	296.225	305.865	206.918
Solyc01g010590.2	27.8589	27.6872	41.5828	31.6462	31.1723	31.2274	40.6192	29.0383	27.7445	32.7856	31.9861	29.5404	32.1255	30.0589	34.2472	30.5624	27.773	36.6145	31.1999	34.8288	30.265	30.7632	31.0922	32.4048
Solyc01g010600.2	0	0.240311	0.883745	0.0567543	0	0.282243	0.276555	0.114246	40.2124	12.4948	22.072	19.526	0.786867	1.91124	3.44778	1.22712	0.120156	0.47025	0.141121	0.195401	26.3536	20.799	1.34905	2.33745
Solyc01g010610.1	0	0	0	0	0	0	0	0	0	0	0	0	0	0	0	0	0	0	0	0	0	0	0	0
Solyc01g010630.1	0	0	0	0	0	0	0	0	0	0	0.184096	0	0	0	0	0	0	0	0	0	0	0.0920482	0	0
Solyc01g010640.2	7.61299	13.6924	5.66483	19.2408	10.7289	12.8653	14.1818	15.1346	18.874	8.18813	7.14557	6.94391	6.96108	9.39516	7.51123	19.8104	10.6527	12.4528	11.7971	14.6582	13.5311	7.04474	8.17812	13.6608
Solyc01g010650.2	36.9072	41.2971	63.4664	54.4285	44.0252	50.7989	25.4852	30.8943	32.386	20.4099	24.867	25.687	16.6343	24.7575	23.4585	24.9561	39.1021	58.9475	47.4121	28.1898	26.398	25.277	20.6959	24.2073
Solyc01g010660.2	10.2108	8.42934	9.36063	5.42425	19.0833	16.1573	5.44981	15.9282	20.0384	17.1185	29.2852	23.9894	24.728	28.1918	27.9762	17.5593	9.32009	7.39244	17.6203	10.689	18.5785	26.6373	26.4599	22.7677
Solyc01g010670.1	0	0	0	0	0	0	0	0	0	0	0	0	0	0	0	0	0	0	0	0	0	0	0	0
Solyc01g010680.1	0	0	0	0	0	0	0	0	0.0564052	0	0	0	0	0	0	0	0	0	0	0	0.0282026	0	0	0
Solyc01g010690.1	0	0	0	0	0	0	0	0	0	0	0	0	0	0	0	0	0	0	0	0	0	0	0	0
Solyc01g010700.2	6.16929	7.2536	5.80905	9.63982	5.12635	5.1353	2.90857	7.81001	5.34725	4.1269	4.22063	6.803	10.0178	10.1982	11.0915	32.0886	6.71144	7.72443	5.13083	5.35929	4.73708	5.51182	10.108	21.5901
Solyc01g010710.2	0	0	0	0	0	0	0	0.0289615	1.40605	1.41357	1.52599	1.38515	1.00786	0.484501	0.308477	0.367637	0	0	0	0.0144807	1.40981	1.45557	0.74618	0.338057
Solyc01g010720.2	0	0	0	0	0	0.0343319	0	0	0	0	0	0	0	0	0	0	0	0	0.017166	0	0	0	0	0
Solyc01g010730.1	0	0	0	0	0	0	0	0	0	0	0	0	0	0	0	0	0	0	0	0	0	0	0	0
Solyc01g010740.2	0	0	0	0.0589021	0	0	0	0	0	0	0	0	0	0	0	0	0	0.029451	0	0	0	0	0	0
Solyc01g010750.2	200.115	247.108	180.141	236.498	134.006	196.993	161.969	174.863	263.329	178.188	188.749	181.301	103.171	144.305	200.664	222.394	223.611	208.319	165.499	168.416	220.758	185.025	123.738	211.529
Solyc01g010760.2	46.15	60.3033	40.9492	46.6372	27.7177	53.1702	68.8777	67.2879	38.3164	51.511	49.03	57.5363	32.5024	56.8146	52.8606	59.0004	53.2267	43.7932	40.4439	68.0828	44.9137	53.2832	44.6585	55.9305
Solyc01g010770.2	1.23375	1.90621	1.79236	3.63222	3.08428	2.49324	0.49857	3.91326	2.96852	0.651561	1.58261	0.434583	0.783938	1.5201	0.182813	34.1893	1.56998	2.71229	2.78876	2.20592	1.81004	1.00859	1.15202	17.186
Solyc01g010780.2	43.095	48.5705	44.7267	54.482	30.2147	37.8767	43.6452	55.4888	51.9418	40.1514	44.3608	35.2451	20.6217	23.7385	27.813	35.9397	45.8327	49.6043	34.0457	49.567	46.0466	39.8029	22.1801	31.8763
Solyc01g010790.1	0	0	0	0	0	0	0	0	0	0	0	0	0	0	0	0	0	0	0	0	0	0	0	0
Solyc01g010800.1	0	0	0	0	0	0	0	0	0.544663	0	0	0	0	0	0	0	0	0	0	0	0.272331	0	0	0
Solyc01g010810.2	7.00815	8.87153	13.0659	11.9507	8.90863	8.80094	7.68193	8.49661	7.19602	6.93954	6.74231	7.92003	8.20101	10.5271	8.54115	7.24705	7.93984	12.5083	8.85479	8.08927	7.06778	7.33117	9.36406	7.8941
Solyc01g010820.2	18.7434	24.1717	23.6789	25.5207	17.2551	19.3334	18.1337	18.0623	17.9228	18.5943	17.5315	18.8821	16.6515	14.1261	12.7583	14.4068	21.4576	24.5998	18.2942	18.098	18.2585	18.2068	15.3888	13.5825
Solyc01g010830.2	14.6554	13.6812	16.5595	13.5308	8.3908	9.76708	18.9641	12.3433	15.1565	14.6148	14.9994	14.7363	11.7227	11.1606	16.0095	9.56219	14.1683	15.0451	9.07894	15.6537	14.8857	14.8678	11.4417	12.7859
Solyc01g010840.1	0	0	0	0	0	0	0	0	0	0	0	0	0	0	0	0	0	0	0	0	0	0	0	0
Solyc01g010850.1	0	0	0	0	0	0	0	0	0	0	0	0	0	0	0	0	0	0	0	0	0	0	0	0
Solyc01g010860.2	13.7567	10.3177	9.8313	11.0233	6.2503	9.40252	6.31942	6.52644	7.12224	8.04126	6.63628	5.50838	7.49595	6.82809	6.70758	6.50699	12.0372	10.4273	7.82641	6.42293	7.58175	6.07233	7.16202	6.60728
Solyc01g010870.2	21.6519	28.8031	27.7976	27.7483	21.5419	20.3928	12.6159	12.1045	20.6175	17.7978	14.6714	18.2096	11.3506	12.8422	17.9067	13.3586	25.2275	27.7729	20.9674	12.3602	19.2076	16.4405	12.0964	15.6326
Solyc01g010880.2	4.75553	6.39833	6.92887	7.37384	7.52028	8.9599	11.6822	13.5639	14.9393	12.0946	17.4979	10.7486	13.9422	15.6144	16.2256	18.7781	5.57693	7.15135	8.24009	12.623	13.517	14.1233	14.7783	17.5018
Solyc01g010890.2	0	0	0	0	0	0	0	0	0	0	0	0	0	0	0	0.047089	0	0	0	0	0	0	0	0.0235445
Solyc01g010900.2	0	0	0	0	0	0	0	0	0	0	0	0	0	0	0	0	0	0	0	0	0	0	0	0
Solyc01g010910.1	0	0	0	0	0	0	0	0	0	0.0464938	0	0.0723585	0.149173	0.101239	0	0	0	0	0	0	0.0232469	0.0361792	0.125206	0
Solyc01g010920.1	3.44943	3.39153	6.62594	3.30403	0	2.48957	3.41516	2.62008	4.68856	4.91855	3.53982	2.12632	4.01829	2.28084	3.22007	3.54242	3.42048	4.96498	1.24478	3.01762	4.80356	2.83307	3.14957	3.38124
Solyc01g010930.2	3.49796	3.94502	4.88244	3.22509	1.15495	2.6137	3.49231	3.18593	3.64797	3.09697	3.43126	2.95955	5.36047	1.36055	6.18927	3.05225	3.72149	4.05376	1.88432	3.33912	3.37247	3.1954	3.36051	4.62076
Solyc01g010940.2	19.9535	15.1011	18.9861	13.971	23.7521	12.0262	26.984	16.7719	15.7742	15.8065	16.1655	15.249	21.2793	13.5862	23.9642	17.8251	17.5273	16.4786	17.8891	21.8779	15.7904	15.7072	17.4327	20.8946
Solyc01g010950.2	19.7747	22.7481	16.9815	22.959	19.5502	23.0311	18.3796	20.5663	17.9634	14.6504	14.0601	12.6309	14.4079	14.3912	11.7205	13.9254	21.2614	19.9703	21.2906	19.4729	16.3069	13.3455	14.3995	12.823
Solyc01g010960.1	0	0	0	0	0	0	0	0	0	0	0	0	0	0	0	0	0	0	0	0	0	0	0	0
Solyc01g010970.2	6.46515	5.46615	7.80897	7.5224	3.60682	3.2341	1.26127	0.732703	1.58098	1.35396	1.14389	1.48876	0.401358	0.208297	0	0.143091	5.96565	7.66568	3.42046	0.996984	1.46747	1.31633	0.304828	0.0715457
Solyc01g010980.1	0	0	0	0	0	0	0	0	0	0	0	0	0	0	0	0	0	0	0	0	0	0	0	0
Solyc01g010990.2	8.09072	4.40361	8.09715	4.2271	7.25087	5.30546	5.39472	2.83637	6.35238	4.63905	5.93053	4.27487	4.79819	3.28961	3.9562	4.12144	6.24717	6.16212	6.27816	4.11555	5.49572	5.1027	4.0439	4.03882
Solyc01g011000.2	203.373	238.06	227.821	205.338	183.938	201.203	159.62	181.419	252.312	296.309	268.353	335.423	228.91	296.134	231.696	172.772	220.716	216.58	192.571	170.52	274.311	301.888	262.522	202.234
Solyc01g011010.2	9.13856	8.88305	7.0404	5.90791	4.93747	5.63624	5.28766	4.73276	6.62801	4.93587	4.26274	6.14538	1.75961	3.46316	2.58512	2.48842	9.0108	6.47415	5.28685	5.01021	5.78194	5.20406	2.61139	2.53677
Solyc01g011020.1	0	0	0	0	0	0	0	0	0	0	0	0	0	0	0	0	0	0	0	0	0	0	0	0
Solyc01g011030.2	11.8638	10.9619	10.9826	12.0731	12.9785	10.8114	8.28883	8.30982	9.24959	7.058	7.88418	9.92708	11.474	11.5059	7.41291	5.5454	11.4128	11.5278	11.8949	8.29933	8.1538	8.90563	11.49	6.47916
Solyc01g011040.2	32.257	28.6789	33.6046	24.4695	32.1781	33.716	32.1953	34.3862	26.0931	33.6175	24.0637	25.572	30.8172	31.0103	33.2206	24.3424	30.4679	29.037	32.9471	33.2908	29.8553	24.8178	30.9137	28.7815
Solyc01g011050.2	0.248185	0	0.140216	0.0360187	0	0.0358246	0	0	0	0	0.795901	0.305976	0.0262831	0.285401	0	0.0707987	0.124092	0.0881171	0.0179123	0	0	0.550938	0.155842	0.0353993
Solyc01g011060.1	0	0	0	0	0	0	0	0	0	0	0	0	0	0	0	0	0	0	0	0	0	0	0	0
Solyc01g011070.1	0	0	0	0	0	0	0	0	0	0	0	0	0	0	0	0	0	0	0	0	0	0	0	0
Solyc01g011080.2	0	0	0	0	0	0	0	0	0	0.17274	0	0	0	0	0	0	0	0	0	0	0.0863702	0	0	0
Solyc01g011090.2	4.36106	3.99716	3.88369	3.16457	2.56258	2.96614	2.30001	3.70339	2.6537	2.52759	2.37042	2.55159	1.89434	1.49813	2.49172	3.13124	4.17911	3.52413	2.76436	3.0017	2.59064	2.461	1.69623	2.81148
Solyc01g011100.2	31.3215	28.0068	33.7659	29.7476	23.0225	23.7591	22.9036	25.07	23.2162	23.3772	24.872	22.0875	14.2608	13.1852	21.3821	22.7325	29.6641	31.7568	23.3908	23.9868	23.2967	23.4798	13.723	22.0573
Solyc01g011110.1	0	0	0	0	0	0	0	0	0	0	0	0	0	0	0	0	0	0	0	0	0	0	0	0
Solyc01g011130.1	0	0	0	0	0	0	0	0	0	0	0	0	0	0	0	0	0	0	0	0	0	0	0	0
Solyc01g011150.1	0	0	0	0	0	0	0	0	0	0	0	0	0	0	0	0	0	0	0	0	0	0	0	0
Solyc01g011170.1	0	0	0	0	0	0.0733993	0	0	0	0	0	0	0	0	0	0	0	0	0.0366996	0	0	0	0	0
Solyc01g011180.1	0	0	0	0	0	0	0	0	0	0	0	0	0	0	0	0	0	0	0	0	0	0	0	0
Solyc01g011190.1	0	0	0	0	0	0	0	0	0	0	0	0	0	0	0	0	0	0	0	0	0	0	0	0
Solyc01g011200.2	0.480858	0.650081	0.271668	0.488503	0	0.555281	0.340058	0.913113	0.426258	0.444407	0.308412	0.395219	0.356465	0.138241	0	0.205759	0.565469	0.380085	0.277641	0.626585	0.435333	0.351815	0.247353	0.102879
Solyc01g011220.1	0.533803	0.787264	1.20632	1.70434	0	0.462316	0	0.857706	0.236596	0.070477	0	0.109684	0.395714	0.306924	0	0.685241	0.660533	1.45533	0.231158	0.428853	0.153536	0.0548418	0.351319	0.342621
Solyc01g011230.2	0.60189	1.77536	2.04028	1.57232	0	0.868808	0	1.05503	0.355698	0.158933	0.772078	0.742044	0	0.346072	0	0	1.18863	1.8063	0.434404	0.527513	0.257315	0.757061	0.173036	0
Solyc01g011240.1	0	0	0	0	0	0	0	0	0	0	0	0	0	0	0	0	0	0	0	0	0	0	0	0
Solyc01g011250.1	0	0	0	0	0	0	0	0	0	0	0	0	0	0	0	0	0	0	0	0	0	0	0	0
Solyc01g011260.1	0	0	0	0	0	0	0	0	0	0	0	0	0	0	0	0	0	0	0	0	0	0	0	0
Solyc01g011270.1	0	0	0	0	0	0	0	0	0	0	0	0	0	0	0	0	0	0	0	0	0	0	0	0
Solyc01g011280.1	0	0	0	0	0	0	0	0	0	0	0.272171	0	0	0	0	0	0	0	0	0	0	0.136086	0	0
Solyc01g011290.1	0	0	0	0	0	0	0	0	0	0	0	0	0	0	0	0	0	0	0	0	0	0	0	0
Solyc01g011300.1	0	0	0	0	0	0	0	0	0	0	0	0	0	0	0	0	0	0	0	0	0	0	0	0
Solyc01g011310.1	0	0	0	0	0	0	0	0	0	0	0	0	0	0	0	0	0	0	0	0	0	0	0	0
Solyc01g011320.1	0	0	0	0	0	0	0	0	0	0	0	0	0	0	0	0	0	0	0	0	0	0	0	0
Solyc01g011330.1	0	0	0	0	0	0	0	0	0	0	0	0	0	0	0	0	0	0	0	0	0	0	0	0
Solyc01g011340.2	34.1296	30.4004	33.473	24.8149	15.5086	26.2096	28.8358	27.9706	22.5659	29.624	26.7303	25.9219	25.7181	20.7895	29.0913	22.9744	32.265	29.144	20.8591	28.4032	26.095	26.3261	23.2538	26.0328
Solyc01g011350.2	23.2377	20.461	23.4217	22.483	17.6145	15.9053	16.5106	14.7886	36.7174	19.935	28.6887	27.3934	17.1455	20.5122	24.4423	20.1669	21.8493	22.9524	16.7599	15.6496	28.3262	28.0411	18.8288	22.3046
Solyc01g011370.1	0	0	0	0	0	0	0	0	0	0	0	0	0	0	0	0	0	0	0	0	0	0	0	0
Solyc01g011390.2	0	0	0	0	0	0	0	0	0	0	0	0	0	0	0	0	0	0	0	0	0	0	0	0
Solyc01g011400.1	0	0	0	0	0	0	0	0	0	0	0	0	0	0	0	0	0	0	0	0	0	0	0	0
Solyc01g011410.1	0.797098	1.17558	0	2.08227	0	3.22163	1.1274	2.79439	1.88424	3.57814	0	1.31028	0	2.52072	1.65355	4.09293	0.986337	1.04113	1.61082	1.9609	2.73119	0.655138	1.26036	2.87324
Solyc01g011420.1	0	0	0	0.71337	0	0.709526	0	0	0	0	0	2.02001	0	0	0	0	0	0.356685	0.354763	0	0	1.01	0	0
Solyc01g011430.2	0	0	0	0.0294005	0	0.0292421	0	0.0591829	0.867969	0.160479	0.389796	0.208129	0	0.05824	0.105062	1.87817	0	0.0147002	0.014621	0.0295914	0.514224	0.298962	0.02912	0.991616
Solyc01g011450.1	0	0	0	0	0	0	0	0	0	0	0	0	0	0	0	0	0	0	0	0	0	0	0	0
Solyc01g011460.1	0.390631	0.288055	0	0.113383	0	0	0	0.11412	0.23085	0	0	0.16053	0	0	0	0	0.339343	0.0566916	0	0.0570599	0.115425	0.0802652	0	0
Solyc01g011470.1	0	0	0	0	0	0	0	0	0	0	0	0	0	0	0	0	0	0	0	0	0	0	0	0
Solyc01g011480.1	0	0	0	0	0	0	0	0	0	0	0	0	0	0	0	0	0	0	0	0	0	0	0	0
Solyc01g011490.1	0.40962	0.100686	0	0.118895	0	0	0	0	0	0	0	0	0	0	0	0	0.255153	0.0594475	0	0	0	0	0	0
Solyc01g011500.1	0	0	0	0	0	0	0	0	0	0	0	0	0	0	0	0	0	0	0	0	0	0	0	0
Solyc01g011510.2	6.61317	5.76805	7.71346	2.72448	4.08529	2.43266	2.8664	2.46173	8.2576	6.08371	3.4206	5.78606	1.89771	1.62523	2.76588	2.00822	6.19061	5.21897	3.25898	2.66407	7.17065	4.60333	1.76147	2.38705
Solyc01g011520.1	0	0	0	0	0	0	0	0	0	0	0	0	0	0	0	0	0	0	0	0	0	0	0	0
Solyc01g011530.1	0	0	0	0	0	0	0	0	0	0	0	0	0	0	0	0	0	0	0	0	0	0	0	0
Solyc01g011540.1	0	0	0	0	0	0	0	0	0	0	0	0	0	0	0	0	0	0	0	0	0	0	0	0
Solyc01g012540.1	0	0	0	0	0	0	0	0	0	0	0	0	0	0	0	0	0	0	0	0	0	0	0	0
Solyc01g012550.1	0	0	0	0	0	0	0	0	0	0	0	0	0	0	0	0	0	0	0	0	0	0	0	0
Solyc01g012560.1	0	0	0	0	0	0	0	0	0	0	0	0	0	0	0	0	0	0	0	0	0	0	0	0
Solyc01g012570.1	0	0	0	0	0	0	0	0	0	0	0	0	0	0	0	0	0	0	0	0	0	0	0	0
Solyc01g012580.1	0	0	0	0	0	0	0	0	0	0	0	0	0	0	0	0	0	0	0	0	0	0	0	0
Solyc01g012590.1	0	0	0	0	0	0	0	0	0	0	0	0	0	0	0	0	0	0	0	0	0	0	0	0
Solyc01g012600.1	0	0	0	0	0	0	0	0	0	0	0	0	0	0	0	0	0	0	0	0	0	0	0	0
Solyc01g012610.1	0	0	0	0	0	0	0	0	0	0	0	0	0	0	0	0	0	0	0	0	0	0	0	0
Solyc01g012620.1	0	0	0	0	0	0	0	0	0	0	0	0	0	0	0	0	0	0	0	0	0	0	0	0
Solyc01g012630.1	0	0	0	0	0	0	0	0	0	0	0	0	0	0	0	0	0	0	0	0	0	0	0	0
Solyc01g012640.1	0	0	0	0	0	0	0	0	0	0	0	0	0	0	0	0	0	0	0	0	0	0	0	0
Solyc01g012650.1	0	0	0	0	0	0	0	0	0	0	0	0	0	0	0	0	0	0	0	0	0	0	0	0
Solyc01g012660.1	0	0	0	0	0	0	0	0	0	0	0	0	0	0	0	0	0	0	0	0	0	0	0	0
Solyc01g012670.1	0	0	0	0	0	0	0	0	0	0	0	0	0	0	0	0	0	0	0	0	0	0	0	0
Solyc01g012680.1	0	0	0	0	0	0	0	0	0	0	0	0	0	0	0	0	0	0	0	0	0	0	0	0
Solyc01g012690.1	0	0	0	0	0	0	0	0	0	0	0	0	0	0	0	0	0	0	0	0	0	0	0	0
Solyc01g012700.2	0	0	0	0	0	0	0	0	0	0	0	0	0	0	0	0	0	0	0	0	0	0	0	0
Solyc01g012710.1	0	0	0	0	0	0	0	0	0	0	0	0	0	0	0	0	0	0	0	0	0	0	0	0
Solyc01g012720.1	0	0	0	0	0	0	0	0	0	0	0	0	0	0	0	0	0	0	0	0	0	0	0	0
Solyc01g012730.1	0	0	0	0	0	0	0	0	0	0	0	0	0	0	0	0	0	0	0	0	0	0	0	0
Solyc01g012740.1	0	0	0	0	0	0	0	0	0	0	0	0	0	0	0	0	0	0	0	0	0	0	0	0
Solyc01g012750.1	0	0	0	0	0	0	0	0	0	0	0	0	0	0	0	0	0	0	0	0	0	0	0	0
Solyc01g012760.1	0	0	0	0	0	0	0	0	0	0	0	0	0	0	0	0	0	0	0	0	0	0	0	0
Solyc01g013760.1	0	0	0	0	0	0	0	0	0	0	0	0	0	0	0	0	0	0	0	0	0	0	0	0
Solyc01g013770.1	0	0	0	0	0	0	0	0	0	0	0	0	0	0	0	0	0	0	0	0	0	0	0	0
Solyc01g013780.1	0	0	0	0	0	0	0	0	0	0	0	0	0	0	0	0	0	0	0	0	0	0	0	0
Solyc01g013790.1	0	0	0	0	0	0	0	0	0	0	0	0	0	0	0	0	0	0	0	0	0	0	0	0
Solyc01g013800.1	0	0	0	0	0	0	0	0	0	0	0	0	0	0	0	0	0	0	0	0	0	0	0	0
Solyc01g013810.1	0	0	0	0	0	0	0	0	0	0	0	0	0	0	0	0	0	0	0	0	0	0	0	0
Solyc01g013820.1	0	0	0	0	0	0	0	0	0	0	0	0	0	0	0	0	0	0	0	0	0	0	0	0
Solyc01g013830.1	0	0	0	0	0	0	0	0	0	0	0	0	0	0	0	0	0	0	0	0	0	0	0	0
Solyc01g013840.1	0	0	0	0	0	0	0	0	0	0	0	0	0	0	0	0	0	0	0	0	0	0	0	0
Solyc01g013850.1	0	0	0	0	0	0	0	0	0	0	0	0	0	0	0	0	0	0	0	0	0	0	0	0
Solyc01g013860.1	0	0	0	0	0	0	0	0	0	0	0	0	0	0	0	0	0	0	0	0	0	0	0	0
Solyc01g013870.1	0	0	0	0	0	0	0	0	0	0	0	0	0	0	0	0	0	0	0	0	0	0	0	0
Solyc01g013880.1	0	0	0	0	0	0	0	0	0	0	0	0	0	0	0	0	0	0	0	0	0	0	0	0
Solyc01g013890.1	0	0	0	0	0	0	0	0	0	0	0.272171	0	0	0	0	0	0	0	0	0	0	0.136086	0	0
Solyc01g013900.2	0	0	0	0	0	0	0	0	0	0	0	0	0	0	0	0	0	0	0	0	0	0	0	0
Solyc01g013910.1	0	0	0	0	0	0	0	0	0	0	0	0	0	0	0	0	0	0	0	0	0	0	0	0
Solyc01g013920.1	0	0	0	0	0	0	0	0	0	0	0	0	0	0	0	0	0	0	0	0	0	0	0	0
Solyc01g013930.1	0	0	0	0	0	0	0	0	0	0	0	0	0	0	0	0	0	0	0	0	0	0	0	0
Solyc01g013940.1	0	0	0	0	0	0	0	0	0	0	0	0	0	0	0	0	0	0	0	0	0	0	0	0
Solyc01g013950.1	0	0	0	0	0	0	0	0	0	0	0	0	0	0	0	0	0	0	0	0	0	0	0	0
Solyc01g013960.1	0	0	0	0	0	0	0	0	0	0	0	0	0	0	0	0	0	0	0	0	0	0	0	0
Solyc01g013970.1	0	0	0	0	0	0	0	0	0	0	0	0	0	0	0	0	0	0	0	0	0	0	0	0
Solyc01g013980.1	0	0	0	0	0	0	0	0	0	0	0	0	0	0	0	0	0	0	0	0	0	0	0	0
Solyc01g013990.1	0	0	0	0	0	0	0	0	0	0	0	0	0	0	0	0	0	0	0	0	0	0	0	0
Solyc01g014000.1	0	0	0	0	0	0	0	0	0	0	0	0	0	0	0	0	0	0	0	0	0	0	0	0
Solyc01g014010.1	0	0	0	0	0	0	0	0	0.568344	0	0	0	0	0	0	0	0	0	0	0	0.284172	0	0	0
Solyc01g014020.1	0	0	0	0	0	0	0	0	0	0	0	0	0	0	0	0	0	0	0	0	0	0	0	0
Solyc01g014030.1	0	0	0	0	0	0	0	0	0	0	0	0	0	0	0	0	0	0	0	0	0	0	0	0
Solyc01g014040.1	0	0	0	0	0	0	0	0	0	0	0	0	0	0	0	0	0	0	0	0	0	0	0	0
Solyc01g014050.1	0	0	0	0	0	0	0	0	0	0	0	0	0	0	0	0	0	0	0	0	0	0	0	0
Solyc01g014060.1	0	0	0	0	0	0	0	0.09166	0	0	0	0	0	0	0	0	0	0	0	0.04583	0	0	0	0
Solyc01g014070.1	0	0	0	0	0	0	0	0	0	0	0	0	0	0	0	0	0	0	0	0	0	0	0	0
Solyc01g014080.1	0	0	0	0	0	0	0	0	0	0	0	0	0	0	0	0	0	0	0	0	0	0	0	0
Solyc01g014090.1	0	0	0	0	0	0	0	0	0	0	0	0	0	0	0	0	0	0	0	0	0	0	0	0
Solyc01g014100.2	33.7471	97.9465	33.2431	136.632	73.1406	73.3189	86.2832	89.6153	1.02274	2.39915	0	4.6228	4.3986	7.08983	13.0141	11.3548	65.8468	84.9376	73.2297	87.9492	1.71094	2.3114	5.74421	12.1844
Solyc01g014110.2	0	0	0	0	0	0	0	0	0.429761	0.768103	0.621893	0.996168	0	0.696886	0.50286	0.1383	0	0	0	0	0.598932	0.809031	0.348443	0.32058
Solyc01g014120.2	0	0	0	0	0	0	0	0.120411	1.13669	0.943232	0.528706	0.564598	0.581983	0.592461	0.99752	0.627074	0	0	0	0.0602053	1.03996	0.546652	0.587222	0.812297
Solyc01g014130.1	0	0	0	0	0	0	0	0	0	0	0	0	0	0	0	0	0	0	0	0	0	0	0	0
Solyc01g014140.2	0	0	0	0.466933	0	0.116104	0.568824	0.117492	0	0.318588	0.515889	0.49582	1.61844	0.924957	1.25143	3.0976	0	0.233466	0.0580522	0.343158	0.159294	0.505854	1.2717	2.17452
Solyc01g014150.1	0	0	0	0	0	0	0	0	0	0.0707974	0	0	0	0	0	0	0	0	0	0	0.0353987	0	0	0
Solyc01g014160.1	0	0	0	0	0	0	0	0	0	0	0	0	0	0	0	0	0	0	0	0	0	0	0	0
Solyc01g014170.1	0	0	0	0	0	0	0	0	0	0	0	0	0	0	0	0	0	0	0	0	0	0	0	0
Solyc01g014180.2	202.468	226.11	270.89	289.374	207.6	234.379	127.188	131.302	277.05	211.988	221.421	236.378	163.753	187.99	113.542	124.34	214.289	280.132	220.989	129.245	244.519	228.899	175.871	118.941
Solyc01g014190.1	0	0	0	0	0	0	0	0	0	0	0	0	0	0	0	0	0	0	0	0	0	0	0	0
Solyc01g014200.1	7.11891	4.49962	13.7895	9.15081	10.0736	10.8631	8.63043	4.45657	8.1136	4.83375	2.60909	4.17933	0.430801	3.50846	6.3291	4.06156	5.80926	11.4701	10.4683	6.5435	6.47367	3.39421	1.96963	5.19533
Solyc01g014210.1	0	0	0	0	0	0	0	0	0	0	0	0	0	0	0	0	0	0	0	0	0	0	0	0
Solyc01g014220.1	0	0	0	0	0	0	0	0	0	0	0	0	0	0	0	0	0	0	0	0	0	0	0	0
Solyc01g014230.2	3.52216	5.08232	3.46389	3.9	4.35024	3.80367	2.12182	4.47793	8.03684	9.42103	6.44243	6.40625	4.98717	7.08804	6.22412	9.69399	4.30224	3.68194	4.07695	3.29987	8.72893	6.42434	6.0376	7.95905
Solyc01g014240.1	0	0	0	0	0	0	0	0	0	0	0	0	0	0	0	0	0	0	0	0	0	0	0	0
Solyc01g014250.2	3.13751	2.77636	3.89968	2.54992	6.21561	2.53618	1.33129	3.48308	1.57605	0.497088	1.2074	0.77362	0.39872	0.541198	0	0.537015	2.95694	3.2248	4.3759	2.40719	1.03657	0.990509	0.469959	0.268508
Solyc01g014260.1	0	0	0	0	0	0	0	0	0	0	0	0	0	0	0	0	0	0	0	0	0	0	0	0
Solyc01g014270.2	13.7418	10.963	14.1652	13.4355	16.3181	9.04791	9.20657	8.31084	8.12097	3.18299	5.25728	9.41202	6.68916	6.3071	10.0024	9.00927	12.3524	13.8003	12.683	8.75871	5.65198	7.33465	6.49813	9.50583
Solyc01g014280.2	0	0	0	0	0	0	0	0	0	0	0	0	0	0	0	0	0	0	0	0	0	0	0	0
Solyc01g014290.1	0	0	0	0	0	0	0	0	0	0	0	0	0	0	0	0	0	0	0	0	0	0	0	0
Solyc01g014300.1	0	0	0	0	0	0	0	0	0	0	0	0	0	0	0	0	0	0	0	0	0	0	0	0
Solyc01g014310.1	0	0	0	0	0	0	0	0	0	0	0	0	0	0	0	0	0	0	0	0	0	0	0	0
Solyc01g014320.2	0	0	0	0	0	0	0	0	0	0	0	0	0	0	0	0	0	0	0	0	0	0	0	0
Solyc01g014330.2	0	0	0	0	0	0	0	0	0	0	0	0	0	0	0	0	0	0	0	0	0	0	0	0
Solyc01g014340.1	0	0	0	0	0	0.0830665	0	0	0.0850205	0	0	0	0	0.0827198	0	0	0	0	0.0415332	0	0.0425103	0	0.0413599	0
Solyc01g014350.1	0	0	0	0	0	0	0	0	0	0	0	0	0	0	0	0	0	0	0	0	0	0	0	0
Solyc01g014360.1	0	0	0	0	0	0	0	0	0	0	0	0	0	0	0	0	0	0	0	0	0	0	0	0
Solyc01g014370.1	0	0	0	0	0	0	0	0	0	0	0	0	0	0	0	0	0	0	0	0	0	0	0	0
Solyc01g014380.2	0	0	0	0.0757561	0	0	0.553722	0.19062	0	0	0	0.0536285	0	0.0375167	0.135357	0.0372267	0	0.037878	0	0.372171	0	0.0268143	0.0187584	0.0862917
Solyc01g014390.2	0	0.424354	0.975353	0.501099	0	0.498399	1.22089	0	0.510123	1.59553	0	1.0642	0	0.248159	0	0.246241	0.212177	0.738226	0.249199	0.610445	1.05283	0.5321	0.12408	0.123121
Solyc01g014400.1	0	0	0	0	0	0	0	0	0	0	0	0	0	0	0	0	0	0	0	0	0	0	0	0
Solyc01g014410.1	0	0	0	0	0	0	0	0	0	0	0	0	0	0	0	0	0	0	0	0	0	0	0	0
Solyc01g014420.1	0	0	0	0	0	0	0	0	0	0	0	0	0	0	0	0	0	0	0	0	0	0	0	0
Solyc01g014430.1	0	0	0	0	0	0	0	0	0	0	0	0	0	0	0	0	0	0	0	0	0	0	0	0
Solyc01g014440.1	0	0	0	0	0	0	0	0	0	0	0	0	0	0	0	0	0	0	0	0	0	0	0	0
Solyc01g014450.1	0	0	0	0	0	0	0	0	0	0	0	0	0	0	0	0	0	0	0	0	0	0	0	0
Solyc01g014460.1	0	0	0	0	0	0	0	0	0	0	0	0	0	0	0	0	0	0	0	0	0	0	0	0
Solyc01g014470.1	0	0	0	0.118895	0	0.473018	0	0.119667	0.121036	0	0	0	0	0.353282	0.42487	0.116851	0	0.0594475	0.236509	0.0598336	0.0605181	0	0.176641	0.27086
Solyc01g014480.2	14.5477	12.6065	14.6733	10.7592	12.4018	10.7487	9.6486	12.0777	10.3458	10.4608	7.80183	8.6805	8.87815	7.20676	8.09877	7.50275	13.5771	12.7163	11.5752	10.8631	10.4033	8.24116	8.04246	7.80076
Solyc01g014490.2	23.6967	27.119	28.1665	26.0609	18.3663	18.08	19.0432	20.9932	20.3467	20.1939	20.3305	20.7411	14.8289	11.9661	20.908	17.6459	25.4078	27.1137	18.2231	20.0182	20.2703	20.5358	13.3975	19.2769
Solyc01g014500.1	0	0	0	0	0	0	0	0	0	0	0	0	0	0	0	0	0	0	0	0	0	0	0	0
Solyc01g014510.1	0	0	0	0	0	0	0	0	0	0	0	0	0	0	0	0	0	0	0	0	0	0	0	0
Solyc01g014520.1	0	0	0	0	0	0	0	0	0	0	0	0	0	0	0	0	0	0	0	0	0	0	0	0
Solyc01g014530.2	0	0	0	0	0	0	0	0	0	0	0	0	0	0	0	0	0	0	0	0	0	0	0	0
Solyc01g014540.1	0	0	0	0	0	0	0	0	0	0	0	0	0	0	0	0	0	0	0	0	0	0	0	0
Solyc01g014550.1	0	0	0	0	0	0	0	0	0	0.0372618	0	0	0	0	0	0	0	0	0	0	0.0186309	0	0	0
Solyc01g014560.2	0.691774	0.578137	0.468993	0.642535	2.19272	0.559189	0	0.767966	0.286172	0.292267	0.177475	0.227429	0.791206	0.159101	0.143506	0.19734	0.634955	0.555764	1.37595	0.383983	0.289219	0.202452	0.475154	0.170423
Solyc01g014570.1	0	0	0	0	0	0	0	0	0	0	0	0	0	0	0	0	0	0	0	0	0	0	0	0
Solyc01g014580.1	0	0	0	0	0	0	0	0	0	0	0	0	0	0	0	0	0	0	0	0	0	0	0	0
Solyc01g014600.1	0	0	0	0	0	0	0	0	0	0	0	0	0	0	0	0	0	0	0	0	0	0	0	0
Solyc01g014610.1	0	0	0.95213	0.733752	0	0.729798	0	0	0	0	0	0	2.49865	0	0	0	0	0.842941	0.364899	0	0	0	1.24932	0
Solyc01g014620.1	15.1002	26.3298	14.3962	24.5171	26.331	14.849	8.00904	32.1206	3.62528	3.6135	3.63186	2.13313	2.09886	1.76359	0	7.40365	20.715	19.4566	20.59	20.0648	3.61939	2.88249	1.93122	3.70183
Solyc01g014630.1	0	0	0	0	0	0	0	0	0	0	0	0	0	0	0	0	0	0	0	0	0	0	0	0
Solyc01g014640.1	0	0	0	0	0	0	0	0	0	0	0	0	0	0	0	0	0	0	0	0	0	0	0	0
Solyc01g014650.1	0	0	0	0	0	0	0	0	0	0	0	0	0	0	0	0	0	0	0	0	0	0	0	0
Solyc01g014660.1	0	0	0	0	0	0	0	0	0	0	0	0	0	0	0	0	0	0	0	0	0	0	0	0
Solyc01g014670.1	0	0	0	0	0	0	0	0	0.0912524	0	0	0	0	0	0	0	0	0	0	0	0.0456262	0	0	0
Solyc01g014680.1	0	0	0	0	0	0	0	0	0	0	0	0	0	0	0	0	0	0	0	0	0	0	0	0
Solyc01g014690.2	0	0	0	0	0	0	0	0	0	0	0	0	0	0	0	0	0	0	0	0	0	0	0	0
Solyc01g014700.2	0	0	0	0	0	0	0	0	0	0	0	0	0	0	0	0	0	0	0	0	0	0	0	0
Solyc01g014710.1	0	0	0	0	0	0	0	0	0	0	0	0	0	0	0	0	0	0	0	0	0	0	0	0
Solyc01g014720.1	0	0	0	0	0	0	0	0	0	0	0	0	0	0	0	0	0	0	0	0	0	0	0	0
Solyc01g014730.1	0	0	0	0	0	0	0	0	0	0	0	0	0	0	0	0	0	0	0	0	0	0	0	0
Solyc01g014740.1	0	0	0	0	0	0	0	0	0	0	0	0	0	0	0	0	0	0	0	0	0	0	0	0
Solyc01g014760.1	0	0	0	0	0	0	0	0	0	0	0	0	0	0	0	0	0	0	0	0	0	0	0	0
Solyc01g014770.1	0	0	0	0	0	0	0	0	0	0	0	0	0	0	0	0	0	0	0	0	0	0	0	0
Solyc01g014780.1	0	0	0	0	0	0	0	0	0	0	0	0	0	0	0	0	0	0	0	0	0	0	0	0
Solyc01g014790.1	0	0	0	0	0	0	0	0	0	0	0	0	0	0	0	0	0	0	0	0	0	0	0	0
Solyc01g014800.1	0	0	0	0	0	0	0	0	0	0	0	0	0	0	0	0	0	0	0	0	0	0	0	0
Solyc01g014820.1	0	0	0	0	0	0	0	0	0	0	0	0	0	0	0	0	0	0	0	0	0	0	0	0
Solyc01g014830.1	0	0	0	0	0	0	0	0.101365	0	0	0	0	0	0	0	0	0	0	0	0.0506826	0	0	0	0
Solyc01g014840.2	0.476153	0.32984	0.63584	0.376927	0.157215	0.749793	0.367342	0.935793	0.537202	1.10872	0.832892	1.01396	0.238374	0.373332	1.07756	2.01276	0.402996	0.506384	0.453504	0.651568	0.822961	0.923425	0.305853	1.54516
Solyc01g014850.2	24.336	30.5105	28.0507	39.8264	26.6494	38.4821	37.7067	32.4754	31.0401	30.3543	24.158	29.3494	32.5843	33.4346	34.3748	27.8736	27.4233	33.9386	32.5658	35.091	30.6972	26.7537	33.0095	31.1242
Solyc01g014860.2	7.05258	15.7595	8.69336	20.6567	9.31441	20.3603	5.44092	18.3559	19.1342	15.0675	2.46729	7.6409	1.62955	15.2987	8.64518	15.912	11.4061	14.675	14.8374	11.8984	17.1009	5.0541	8.46411	12.2786
Solyc01g014870.1	0	0	0	0	0	0	0	0	0	0	0	0	0	0	0	0	0	0	0	0	0	0	0	0
Solyc01g014880.2	0	0	0	0	0	0	0	0	0	0	0	0	0	0	0	0	0	0	0	0	0	0	0	0
Solyc01g014890.1	0	0	0	0	0	0	0	0	0	0	0	0	0	0	0	0	0	0	0	0	0	0	0	0
Solyc01g014900.1	0	0	0	0	0	0	0	0	0	0	0	0	0	0	0	0	0	0	0	0	0	0	0	0
Solyc01g014910.1	0	0.183529	0.42183	0	0.554684	0.0538881	0.792033	0.436255	0.0551557	0	0	0	0	0	0	0	0.0917644	0.210915	0.304286	0.614144	0.0275779	0	0	0
Solyc01g014920.1	0	0	0	0	0	0	0	0	0	0	0	0	0	0	0	0	0	0	0	0	0	0	0	0
Solyc01g014930.1	0	0	0	0	0	0	0	0	0	0	0	0	0	0	0	0	0	0	0	0	0	0	0	0
Solyc01g014940.1	0	0	0	0	0	0	0	0	0	0	0	0	0	0	0	0	0	0	0	0	0	0	0	0
Solyc01g014950.1	0	0	0	0	0	0	0	0	0	0	0	0	0	0	0	0	0	0	0	0	0	0	0	0
Solyc01g014960.1	0	0.11599	0	0	0	0	0	0	0	0	0	0	0	0	0	0	0.0579951	0	0	0	0	0	0	0
Solyc01g014970.1	0	0	0	0	0	0	0	0	0	0	0	0	0	0	0	0	0	0	0	0	0	0	0	0
Solyc01g014980.2	0	0	0	0	0	0	0	0	0	0	0	0	0	0	0	0	0	0	0	0	0	0	0	0
Solyc01g014990.1	0	0	0	0	0	0	0	0	0	0	0	0	0	0	0	0	0	0	0	0	0	0	0	0
Solyc01g015000.2	0	0	0	0	0	0	0	0	0	0	0	0	0	0	0	0	0	0	0	0	0	0	0	0
Solyc01g015010.1	0	0	0	0	0	0	0	0	0	0	0	0	0	0	0	0	0	0	0	0	0	0	0	0
Solyc01g015020.2	92.0568	94.3868	76.7847	97.4916	97.7668	70.1548	74.0723	107.998	81.3095	79.3365	81.7074	69.8904	52.9475	52.3835	63.1548	69.7614	93.2218	87.1382	83.9608	91.0353	80.323	75.7989	52.6655	66.4581
Solyc01g015030.1	0	0	0	0	0	0	0	0	0	0	0	0	0	0	0	0	0	0	0	0	0	0	0	0
Solyc01g015040.1	0	0	0	0	0	0	0	0	0	0	0	0	0	0	0	0	0	0	0	0	0	0	0	0
Solyc01g015050.1	0	0	0	0	0	0	0	0	0	0	0	0	0	0	0	0	0	0	0	0	0	0	0	0
Solyc01g015060.1	0	0	0	0	0	0	0	0	0	0	0	0	0	0	0	0	0	0	0	0	0	0	0	0
Solyc01g015070.2	0	0	0	0	0	0	0	0	0	0	0	0	0	0	0	0	0	0	0	0	0	0	0	0
Solyc01g015080.2	0	0	0	0	0	0	0	0	0	0	0	0	0	0	0	0	0	0	0	0	0	0	0	0
Solyc01g015090.1	0	0	0	0	0	0	0	0	0	0	0	0	0	0	0	0	0	0	0	0	0	0	0	0
Solyc01g015100.1	0	0	0	0	0	0	0	0	0	0	0	0	0	0	0	0	0	0	0	0	0	0	0	0
Solyc01g015110.1	0	0	0	0	0	0	0	0	0.0548088	0.0489793	0	0	0.628591	0.213303	0	0.0529135	0	0	0	0	0.0518941	0	0.420947	0.0264567
Solyc01g015120.1	0	0	0	0	0	0	0	0	0	0	0	0	0	0.150067	0	0	0	0	0	0	0	0	0.0750334	0
Solyc01g015130.1	0	0	0	0	0	0	0	0	0	0	0	0	0	0	0	0	0	0	0	0	0	0	0	0
Solyc01g015140.1	0	0	0	0	0	0	0	0	0	0	0	0	0	0	0	0	0	0	0	0	0	0	0	0
Solyc01g015150.1	0	0	0	0	0	0	0	0	0	0	0	0	0	0	0	0	0	0	0	0	0	0	0	0
Solyc01g015160.1	0	0	0	0	0	0	0	0	0	0	0	0	0	0	0	0	0	0	0	0	0	0	0	0
Solyc01g015170.1	0	0	0	0	0	0	0	0	0	0	0	0	0	0	0	0	0	0	0	0	0	0	0	0
Solyc01g015180.1	0	0	0	0	0	0	0	0	0	0	0	0	0	0	0	0	0	0	0	0	0	0	0	0
Solyc01g015190.1	0	0	0	0	0	0	0	0	0	0	0	0	0	0	0	0	0	0	0	0	0	0	0	0
Solyc01g015200.1	0	0	0	0	0	0	0	0	0	0	0	0	0	0	0	0	0	0	0	0	0	0	0	0
Solyc01g015210.1	0	0	0	0	0	0	0	0	0	0	0	0	0	0	0	0	0	0	0	0	0	0	0	0
Solyc01g015220.1	0	0	0	0	0	0	0	0	0	0	0	0	0	0	0	0	0	0	0	0	0	0	0	0
Solyc01g015230.1	0	0	0	0	0	0	0	0	0	0	0	0	0	0	0	0	0	0	0	0	0	0	0	0
Solyc01g015240.1	0	0	0	0	0	0	0	0	0	0	0	0	0	0	0	0	0	0	0	0	0	0	0	0
Solyc01g015250.1	0	0	0	0	0	0	0	0	0	0	0	0	0	0	0	0	0	0	0	0	0	0	0	0
Solyc01g015260.1	0	0	0	0	0	0	0	0	0	0	0	0	0	0	0	0	0	0	0	0	0	0	0	0
Solyc01g015270.1	0	0	0	0	0	0	0	0	0	0	0	0	0	0	0	0	0	0	0	0	0	0	0	0
Solyc01g015280.1	0	0	0	0	0	0	0	0	0	0	0	0	0	0	0	0	0	0	0	0	0	0	0	0
Solyc01g015290.1	0	0	0	0	0	0	0	0	0.137238	0	0	0	0	0	0	0	0	0	0	0	0.0686189	0	0	0
Solyc01g015300.1	0	0	0	0	0	0	0	0	0	0	0	0	0	0	0	0	0	0	0	0	0	0	0	0
Solyc01g016300.1	0	0	0	0	0	0	0	0	0	0	0	0	0	0	0	0	0	0	0	0	0	0	0	0
Solyc01g016310.1	0	0	0	0	0	0	0	0	0	0	0	0	0	0	0	0	0	0	0	0	0	0	0	0
Solyc01g016320.1	0	0	0	0	0	0	0	0	0.29541	0	0	0	0	0	0	0	0	0	0	0	0.147705	0	0	0
Solyc01g016330.1	0	0	0	0	0	0	0	0	0	0	0	0	0	0	0	0	0	0	0	0	0	0	0	0
Solyc01g016340.1	0	0	0	0	0	0	0	0	0	0	0	0	0	0	0	0	0	0	0	0	0	0	0	0
Solyc01g016350.1	0	0	0	0	0	0	0	0	0	0	0	0	0	0	0	0	0	0	0	0	0	0	0	0
Solyc01g016360.1	0	0	0	0	0	0	0	0	0	0	0	0	0	0	0	0	0	0	0	0	0	0	0	0
Solyc01g016370.1	0	0	0	0	0	0	0	0	0	0	0	0	0	0	0	0	0	0	0	0	0	0	0	0
Solyc01g016380.2	0	0	0.245334	0.126043	0	0	0	0	0	0	0	0.178455	0	0	0	0	0	0.185689	0	0	0	0.0892273	0	0
Solyc01g016390.2	0	0.024505	0	0.0289367	0	0.0287808	0	0.0582493	0	0	0	0.0409692	0	0	0	0	0.0122525	0.0144683	0.0143904	0.0291247	0	0.0204846	0	0
Solyc01g016400.1	0	0.357994	0	0.211369	0	0.21023	0	0	0	0.576867	0	0	2.77628	0	0.755324	0.207734	0.178997	0.105684	0.105115	0	0.288434	0	1.38814	0.481529
Solyc01g016410.2	13.8218	12.2934	6.16487	14.5167	9.2474	12.9159	5.14455	9.40415	6.1262	8.06784	8.39843	7.69804	7.47283	10.2477	3.77274	8.14519	13.0576	10.3408	11.0816	7.27435	7.09702	8.04823	8.86028	5.95897
Solyc01g016430.1	0	0	0	0	0	0	0	0	0	0	0	0	0	0	0	0	0	0	0	0	0	0	0	0
Solyc01g016450.1	0	0	0	0	0	0	0	0	0	0	0	0	0	0	0	0	0	0	0	0	0	0	0	0
Solyc01g016460.2	0	0	0	0	0	0	0	0	0	0	0	0	0	0	0	0	0	0	0	0	0	0	0	0
Solyc01g016470.2	59.6802	75.9744	83.9249	76.5522	86.2203	68.3904	118.691	93.4187	95.5655	119.465	109.985	139.015	239.892	184.46	181.922	82.3729	67.8273	80.2386	77.3054	106.055	107.515	124.5	212.176	132.147
Solyc01g016480.1	0	0	0	0	0	0	0	0	0.0300504	0	0	0	0	0	0	0	0	0	0	0	0.0150252	0	0	0
Solyc01g016510.1	0.536229	0.395421	3.63541	0.778221	0	0.309611	0	0.156655	0	0	0	0	0	0	0	0	0.465825	2.20681	0.154806	0.0783277	0	0	0	0
Solyc01g016520.1	0	0	0	0	0	0	0	0	0	0	0	0	0	0	0	0	0	0	0	0	0	0	0	0
Solyc01g016530.1	0.670287	0.164759	1.51475	0.389111	0	0.193507	0	0.195819	0	0	0	0	0	0	0	0	0.417523	0.951932	0.0967536	0.0979096	0	0	0	0
Solyc01g016540.1	2.09167	1.43959	2.83613	1.33567	0	0.603852	1.77505	0.73328	0	0	0	0	0	0	0	0	1.76563	2.0859	0.301926	1.25417	0	0	0	0
Solyc01g016550.1	0	0	0	0	0	0	0	0	0	0	0	0	0	0	0	0	0	0	0	0	0	0	0	0
Solyc01g016560.1	0.943764	0.347971	0	0	0	0.272458	0	0.137857	0.557735	0	0	0.193921	0.599676	0	0	0	0.645867	0	0.136229	0.0689284	0.278867	0.0969604	0.299838	0
Solyc01g016570.1	9.05064	5.13978	6.70018	4.0764	7.11013	4.14453	2.20708	4.92345	10.7895	8.15855	6.00505	5.13018	4.62713	3.23001	6.47421	4.45145	7.09521	5.38829	5.62733	3.56526	9.47403	5.56761	3.92857	5.46283
Solyc01g016580.1	0	0	0	0	0	0	0	0	0	0	0	0	0	0	0	0	0	0	0	0	0	0	0	0
Solyc01g016590.1	0	0	0	0	0	0	0	0	0	0	0	0	0	0	0	0	0	0	0	0	0	0	0	0
Solyc01g016600.1	0	0	0	0	0	0	0	0	0	0	0	0	0	0	0	0	0	0	0	0	0	0	0	0
Solyc01g016610.1	0	0	0	0	0	0	0	0	0	0	0	0	0	0	0	0	0	0	0	0	0	0	0	0
Solyc01g016620.1	0	0	0	0	0	0	0	0	0	0	0	0	0	0	0	0	0	0	0	0	0	0	0	0
Solyc01g016630.1	0	0	0	0	0	0	0	0	0	0	0	0	0	0	0	0	0	0	0	0	0	0	0	0
Solyc01g016640.1	0	0	0	0	0	0	0	0	0	0	0	0	0	0	0	0	0	0	0	0	0	0	0	0
Solyc01g016650.1	0	0	0	0	0	0	0	0	0	0	0	0	0	0	0	0	0	0	0	0	0	0	0	0
Solyc01g016660.1	0	0	0	0	0	0	0	0	0	0	0	0	0	0	0	0	0	0	0	0	0	0	0	0
Solyc01g016670.1	0	0	0	0	0	0	0	0	0	0	0	0	0	0	0	0	0	0	0	0	0	0	0	0
Solyc01g016680.1	0	0	0	0	0	0	0	0	0	0	0	0	0	0	0	0	0	0	0	0	0	0	0	0
Solyc01g016690.1	0	0	0	0	0	0	0	0	0	0	0	0	0	0	0	0	0	0	0	0	0	0	0	0
Solyc01g016700.2	0	0	0	0	0	0	0	0	0	0	0	0	0	0	0	0	0	0	0	0	0	0	0	0
Solyc01g016710.1	0	0	0	0	0	0	0	0	0	0	0	0	0	0	0	0	0	0	0	0	0	0	0	0
Solyc01g016720.2	0	0.155901	0.716657	0	0	0	0.897069	0	0	0	0	0	0	0	0	0	0.0779504	0.358329	0	0.448535	0	0	0	0
Solyc01g016730.1	0	0	0	0	0	0	0	0	0	0	0	0	0	0	0	0	0	0	0	0	0	0	0	0
Solyc01g016740.1	0	0	0	0	0	0	0	0	0	0	0	0	0	0	0	0	0	0	0	0	0	0	0	0
Solyc01g016750.1	0	0	0	0	0	0	0	0	0	0	0	0	0	0	0	0	0	0	0	0	0	0	0	0
Solyc01g016760.1	0	0	0	0	0	0	0	0	0	0	0	0	0	0	0	0	0	0	0	0	0	0	0	0
Solyc01g016770.1	0	0	0	0	0	0	0	0	0	0	0	0	0	0	0	0	0	0	0	0	0	0	0	0
Solyc01g016780.1	0	0	0	0	0	0	0	0	0	0	0	0	0	0	0	0	0	0	0	0	0	0	0	0
Solyc01g016790.1	0	0	0	0	0	0	0	0	0	0	0	0	0	0	0	0	0	0	0	0	0	0	0	0
Solyc01g016800.1	0	0	0	0	0	0	0	0	0	0	0	0	0	0	0	0	0	0	0	0	0	0	0	0
Solyc01g016810.1	0	0	1.44889	0.744386	0	0	0	0	0	0	0	0	0	0	0	0	0	1.09664	0	0	0	0	0	0
Solyc01g016820.1	0	0	0	0	0	0	0	0	0	0	0	0	0	0	0	0	0	0	0	0	0	0	0	0
Solyc01g016830.1	0	0	0	0	0	0	0	0	0	0	0	0	0	0	0	0	0	0	0	0	0	0	0	0
Solyc01g016840.1	0	0	0	0	0	0	0	0	0	0	0	0	0	0	0	0	0	0	0	0	0	0	0	0
Solyc01g016850.1	0	0	0	0	0	0	0	0	0	0	0	0	0	0	0	0	0	0	0	0	0	0	0	0
Solyc01g016860.1	0	0	0	0	0	0	0	0	0	0	0	0	0	0	0	0	0	0	0	0	0	0	0	0
Solyc01g016870.1	0	0	0	0	0	0	0	0	0	0	0	0	0	0	0	0	0	0	0	0	0	0	0	0
Solyc01g016880.1	0	0	0	0	0	0	0	0	0	0	0	0	0	0	0	0	0	0	0	0	0	0	0	0
Solyc01g016890.1	0	0	0	0	0	0	0	0	0	0	0	0	0	0	0	0	0	0	0	0	0	0	0	0
Solyc01g016900.1	0	0	0	0	0	0	0	0	0	0	0	0	0	0	0	0	0	0	0	0	0	0	0	0
Solyc01g016910.1	0	0	0	0	0	0	0	0	0	0	0	0	0	0	0	0	0	0	0	0	0	0	0	0
Solyc01g016920.1	0	0	0	0	0	0	0	0	0	0	0	0	0	0	0	0	0	0	0	0	0	0	0	0
Solyc01g016930.1	0	0	0	0	0	0	0	0	0	0	0	0	0	0	0	0	0	0	0	0	0	0	0	0
Solyc01g016940.1	0	0	0	0	0	0	0	0	0	0	0	0	0	0	0	0	0	0	0	0	0	0	0	0
Solyc01g016950.1	0	0	0	0	0	0	0.280901	0	0	0	0	0	0	0	0	0	0	0	0	0.14045	0	0	0	0
Solyc01g016960.1	0	0	0	0	0	0	0	0	0	0	0	0	0	0	0	0	0	0	0	0	0	0	0	0
Solyc01g016970.1	0.45725	0.561968	0	0.53088	0.301947	0.792029	0.646724	0.534328	0.13511	0	0	0	0	0	0	0	0.509609	0.26544	0.546988	0.590526	0.0675551	0	0	0
Solyc01g016980.1	0	0	0	0	0	0	0	0	0	0	0	0	0	0	0	0	0	0	0	0	0	0	0	0
Solyc01g016990.1	0	0	0	0	0	0	0	0	0	0	0	0	0	0	0	0	0	0	0	0	0	0	0	0
Solyc01g017000.1	0	0	0	0	0	0	0	0	0	0	0	0	0	0	0	0	0	0	0	0	0	0	0	0
Solyc01g017010.1	0	0	0	0	0	0	0	0	0	0	0	0	0	0	0	0	0	0	0	0	0	0	0	0
Solyc01g017020.1	0	0	0	0	0	0	0	0	0	0	0	0	0	0	0	0	0	0	0	0	0	0	0	0
Solyc01g017030.1	0	0	0	0	0	0.110576	0	0	0	0	0	0	0	0	0	0	0	0	0.0552878	0	0	0	0	0
Solyc01g017040.1	0	0	0	0	0	0	0	0	0	0	0	0	0	0	0	0	0	0	0	0	0	0	0	0
Solyc01g017050.1	0	0	0	0	0	0	0	0	0	0	0	0	0	0	0	0	0	0	0	0	0	0	0	0
Solyc01g017060.1	0	0	0	0	0	0	0	0	0	0	0	0	0	0	0	0	0	0	0	0	0	0	0	0
Solyc01g017070.1	0	0	0	0	0	0	0	0	0	0	0	0	0	0	0	0	0	0	0	0	0	0	0	0
Solyc01g017080.1	0	0	0	0	0	0	0	0	0	0	0	0	0	0	0	0	0	0	0	0	0	0	0	0
Solyc01g017090.2	0	0	0	0	0	0	0	0	0	0	0	0	0	0	0	0	0	0	0	0	0	0	0	0
Solyc01g017100.1	0	0	0	0	0	0	0	0	0	0	0	0	0	0	0	0	0	0	0	0	0	0	0	0
Solyc01g017110.1	0	0	0	0	0	0	0	0	0	0	0	0	0	0	0	0	0	0	0	0	0	0	0	0
Solyc01g017120.1	0	0	0	0	0	0	0	0	0	0	0	0	0	0	0	0	0	0	0	0	0	0	0	0
Solyc01g017130.1	0	0	0	0	0	0	0	0	0	0	0	0	0	0	0	0	0	0	0	0	0	0	0	0
Solyc01g017140.1	0	0	0	0	0	0	0	0	0	0	0	0	0	0	0	0	0	0	0	0	0	0	0	0
Solyc01g017150.1	0	0	0	0	0	0	0	0	0	0	0	0	0	0	0	0	0	0	0	0	0	0	0	0
Solyc01g017160.1	0	0	0	0	0	0	0	0	0	0	0	0	0	0	0	0	0	0	0	0	0	0	0	0
Solyc01g017170.1	0	0	0	0	0	0	0	0	0	0	0	0	0	0	0	0	0	0	0	0	0	0	0	0
Solyc01g017180.1	0	0	0	0	0	0	0	0	0	0	0	0	0	0	0	0	0	0	0	0	0	0	0	0
Solyc01g017190.1	0	0	0	0	0	0	0	0	0	0	0	0	0	0	0	0	0	0	0	0	0	0	0	0
Solyc01g017200.1	0	0	0	0	0	0	0	0	0	0	0	0	0	0	0	0	0	0	0	0	0	0	0	0
Solyc01g017210.1	0	0	0	0	0	0	0	0	0	0	0	0	0	0	0	0	0	0	0	0	0	0	0	0
Solyc01g017220.1	0	0	0	0	0	0	0	0	0	0	0	0	0	0	0	0	0	0	0	0	0	0	0	0
Solyc01g017230.1	0	0	0	0	0	0	0	0	0.166787	0	0	0	0	0	0	0	0	0	0	0	0.0833933	0	0	0
Solyc01g017240.1	0	0	0	0	0	0	0	0	0	0	0	0	0	0	0	0	0	0	0	0	0	0	0	0
Solyc01g017250.1	0	0	0	0	0	0	0	0	0	0	0	0	0	0	0	0	0	0	0	0	0	0	0	0
Solyc01g017260.1	0	0	0	0	0	0	0	0	0	0	0	0	0	0	0	0	0	0	0	0	0	0	0	0
Solyc01g017270.1	0	0	0	0	0	0	0	0	0	0	0	0	0	0	0	0	0	0	0	0	0	0	0	0
Solyc01g017280.1	0	0	0	0	0	0	0	0	0	0	0	0	0	0	0	0	0	0	0	0	0	0	0	0
Solyc01g017290.1	0	0	0	0	0	0	0	0	0	0	0	0	0	0	0	0	0	0	0	0	0	0	0	0
Solyc01g017300.1	0	0	0	0	0	0	0	0	0	0	0	0	0	0	0	0	0	0	0	0	0	0	0	0
Solyc01g017310.1	0	0	0	0	0	0	0	0	0	0	0	0	0	0	0	0	0	0	0	0	0	0	0	0
Solyc01g017320.1	0	0	0	0	0	0	0	0	0	0	0	0	0	0	0	0	0	0	0	0	0	0	0	0
Solyc01g017330.1	0	0	0	0	0	0	0	0	0	0	0	0	0	0	0	0	0	0	0	0	0	0	0	0
Solyc01g017340.1	0	0	0	0	0	0	0	0.0739575	0	0	0	0	0	0	0	0	0	0	0	0.0369787	0	0	0	0
Solyc01g017350.1	0	0	0	0	0	0	0	0	0	0	0	0	0	0	0	0	0	0	0	0	0	0	0	0
Solyc01g017360.1	0	0	0	0	0	0	0	0	0	0	0	0	0	0	0	0	0	0	0	0	0	0	0	0
Solyc01g017370.1	0	0	0	0	0	0	0	0	0	0	0	0	0	0	0	0	0	0	0	0	0	0	0	0
Solyc01g017380.1	0	0	0	0	0	0	0	0	0	0	0	0	0	0	0	0	0	0	0	0	0	0	0	0
Solyc01g017390.1	0	0	0	0	0	0	0	0	0	0	0	0	0	0	0	0	0	0	0	0	0	0	0	0
Solyc01g017400.1	0	0	0	0	0	0	0	0	0	0	0	0	0	0	0	0	0	0	0	0	0	0	0	0
Solyc01g017410.1	0	0	0	0	0	0	0	0	0	0	0	0	0	0	0	0	0	0	0	0	0	0	0	0
Solyc01g017420.1	0	0	0	0	0	0	0	0	0	0	0	0	0	0	0	0	0	0	0	0	0	0	0	0
Solyc01g017430.1	0	0	0	0	0	0	0	0	0	0	0	0	0	0	0	0	0	0	0	0	0	0	0	0
Solyc01g017440.1	0	0	0	0	0	0	0	0	0	0	0	0	0	0	0	0	0	0	0	0	0	0	0	0
Solyc01g017450.1	0	0	0	0	0	0	0	0	0	0	0	0	0	0	0	0	0	0	0	0	0	0	0	0
Solyc01g017460.1	0	0	0	0	0	0	0	0	0	0	0	0	0	0	0	0	0	0	0	0	0	0	0	0
Solyc01g017470.1	0	0	0	0	0	0	0	0	0	0	0	0	0	0	0	0	0	0	0	0	0	0	0	0
Solyc01g017480.1	0	0	0	0	0	0	0	0	0	0	0	0	0	0	0	0	0	0	0	0	0	0	0	0
Solyc01g017490.1	0	0	0	0	0	0	0	0	0	0	0	0	0	0	0	0	0	0	0	0	0	0	0	0
Solyc01g017500.1	0	0	0	0	0	0	0	0	0	0	0	0	0	0	0	0	0	0	0	0	0	0	0	0
Solyc01g017510.1	0	0.0488174	0	0	0	0	0	0	0	0	0	0	0	0	0	0	0.0244087	0	0	0	0	0	0	0
Solyc01g017520.1	0	0	0	0	0	0	0	0	0	0	0	0	0	0	0	0	0	0	0	0	0	0	0	0
Solyc01g017530.1	0	0	0	0	0	0	0	0	0	0	0	0	0	0	0	0	0	0	0	0	0	0	0	0
Solyc01g017540.1	0	0	0	0	0	0	0	0	0	0	0	0	0	0	0	0	0	0	0	0	0	0	0	0
Solyc01g017550.1	0	0.280984	0	0.06636	0	0.198007	0.646724	0	0	0	0	0	0	0	0	0.0652189	0.140492	0.03318	0.0990037	0.323362	0	0	0	0.0326095
Solyc01g017560.1	0	0	0	0	0	0	0	0.120504	0	0	0	0	0	0	0	0	0	0	0	0.0602521	0	0	0	0
Solyc01g017570.1	0	0	0	0	0	0	0	0	0	0	0	0	0	0	0	0	0	0	0	0	0	0	0	0
Solyc01g017580.1	0	0	0	0	0	0	0	0	0	0	0	0	0	0	0	0	0	0	0	0	0	0	0	0
Solyc01g017590.1	0	2.63614	0	0.778221	8.85254	3.09611	7.58431	0	1.58447	0.707974	0	3.30547	2.2715	1.5416	0	0	1.31807	0.389111	5.97433	3.79216	1.14622	1.65273	1.90655	0
Solyc01g017600.2	4.30287	5.12305	1.97516	0.819616	6.21561	2.32914	0.190184	0.314263	47.0032	115.75	122.12	121.514	108.908	58.2561	53.4174	52.8193	4.71296	1.39739	4.27238	0.252224	81.3768	121.817	83.5819	53.1183
Solyc01g017610.1	0	0	0	0	0	0	0	0	0	0	0	0	0	0	0	0	0	0	0	0	0	0	0	0
Solyc01g017620.1	0	0	0	0	0	0	0	0	0	0	0	0	0	0	0	0	0	0	0	0	0	0	0	0
Solyc01g017630.1	0	0	0	0	0	0	0	0	0	0	0	0	0	0	0	0	0	0	0	0	0	0	0	0
Solyc01g017640.1	0	0	0	0	0	0	0	0	0	0	0	0	0	0	0	0	0	0	0	0	0	0	0	0
Solyc01g017650.1	0	0	0	0	0	0	0	0	0	0	0	0	0	0	0	0	0	0	0	0	0	0	0	0
Solyc01g017660.1	0	0	0	0	0	0	0	0	0	0	0	0	0	0	0	0	0	0	0	0	0	0	0	0
Solyc01g017670.1	0	0	0	0	0	0	0	0	0	0	0	0	0	0	0	0	0	0	0	0	0	0	0	0
Solyc01g017680.1	0	0.254364	0	0.300366	0	0	0	0	0	0	0	0	0	0	0	0.295201	0.127182	0.150183	0	0	0	0	0	0.147601
Solyc01g017690.1	0	0	0	0	0	0	0	0	0	0	0	0	0	0	0	0	0	0	0	0	0	0	0	0
Solyc01g017700.1	0	0	0	0	0	0	0	0	0	0	0	0	0	0	0	0	0	0	0	0	0	0	0	0
Solyc01g017710.1	1.13433	1.39411	5.12686	0.658495	0	0.327474	0	0.994159	0	0.299527	0	0	0	0.326107	0	0.323586	1.26422	2.89268	0.163737	0.497079	0.149764	0	0.163053	0.161793
Solyc01g017720.1	0	0.67963	0	0	6.99904	0	0	0.269251	0.272331	0	0	0	2.7329	0	0	0.525828	0.339815	0	3.49952	0.134626	0.136166	0	1.36645	0.262914
Solyc01g017730.1	0	0.122871	0	0	0	0	0.707012	0	0	0	0	0	0	0	0	0	0.0614355	0	0	0.353506	0	0	0	0
Solyc01g017740.1	0	0	0	0	0	0	0	0	0	0	0	0	0	0	0	0	0	0	0	0	0	0	0	0
Solyc01g017750.1	1.15657	0	0	0.223802	0	0.222596	0	0	0	0	0	0	0	0	0	0	0.578287	0.111901	0.111298	0	0	0	0	0
Solyc01g017760.1	0	0	0	0	0	0	0	0	0	0	0	0	0	0	0	0	0	0	0	0	0	0	0	0
Solyc01g017770.1	0	0	0	0	0	0	0	0	0	0	0	0	0	0	0	0	0	0	0	0	0	0	0	0
Solyc01g017780.1	0	0	0	0	0	0	0	0	0	0	0	0	0	0	0	0	0	0	0	0	0	0	0	0
Solyc01g017790.1	0	0.223058	0	0.131699	0	0	0	0	0	0	0	0	0	0	0	0	0.111529	0.0658495	0	0	0	0	0	0
Solyc01g017800.1	0	0	0	0	0	0	0	0	0	0	0	0	0	0	0	0	0	0	0	0	0	0	0	0
Solyc01g017810.1	0	0	0	0	0	0	0	0	0	0	0	0	0	0	0	0	0	0	0	0	0	0	0	0
Solyc01g017820.1	0	0	0	0	0	0	0	0	0	0	0	0	0	0	0	0	0	0	0	0	0	0	0	0
Solyc01g017830.1	0	0	0	0	0	0	0	0	0	0	0	0	0	0	0	0	0	0	0	0	0	0	0	0
Solyc01g017840.1	0	0	0	0	0	0	0	0	0	0	0	0	0	0	0	0	0	0	0	0	0	0	0	0
Solyc01g017850.1	0	0	0	0	0	0	0	0	0	0	0	0	0	0	0	0	0	0	0	0	0	0	0	0
Solyc01g017860.2	5.24869	4.60766	6.77788	3.48221	0	3.24698	3.18156	1.75242	6.86829	2.96989	3.8473	5.23832	3.17625	1.50893	4.66637	3.85013	4.92817	5.13004	1.62349	2.46699	4.91909	4.54281	2.34259	4.25825
Solyc01g017870.1	0	0.814538	0	0.961847	0	0	2.81216	1.35533	0	0	0	0	0.982615	0	0	0	0.407269	0.480923	0	2.08375	0	0	0.491307	0
Solyc01g017880.1	0	0	0	0	0	0	0	0	0	0	0	0	0	0	0	0	0	0	0	0	0	0	0	0
Solyc01g017890.1	0	0	0	0	0	0	0	0	0	0	0	0	0	0	0	0	0	0	0	0	0	0	0	0
Solyc01g017900.1	0	0	0	0	0	0	0	0	0	0	0	0	0	0	0	0	0	0	0	0	0	0	0	0
Solyc01g017910.1	0	0	0	0	0	0	0	0	0	0	0	0	0	0	0	0	0	0	0	0	0	0	0	0
Solyc01g017920.1	0	0	0	0	0	0	0	0	0	0	0	0	0	0	0	0	0	0	0	0	0	0	0	0
Solyc01g017930.1	0	0	0	0	0	0	0	0	0	0	0	0	0	0	0	0	0	0	0	0	0	0	0	0
Solyc01g017940.1	0	0	0	0	0	0	0	0	0	0	0	0	0	0	0	0	0	0	0	0	0	0	0	0
Solyc01g017950.1	0	0	0	0	0	0	0	0	0	0	0	0	0	0	0	0	0	0	0	0	0	0	0	0
Solyc01g017960.1	0	0	0	0	0	0	0	0	0	0	0	0	0	0	0	0	0	0	0	0	0	0	0	0
Solyc01g017970.1	0	0	0	0	0	0	0	0	0	0	0	0	0	0	0	0	0	0	0	0	0	0	0	0
Solyc01g017980.1	0	0	0	0	0	0	0	0	0	0	0	0	0	0	0	0	0	0	0	0	0	0	0	0
Solyc01g017990.1	0	0	0	0	0	0	0	0	0	0	0	0	0	0	0	0	0	0	0	0	0	0	0	0
Solyc01g018000.1	0	0	0	0	0	0	0	0	0	0	0	0	0	0	0	0	0	0	0	0	0	0	0	0
Solyc01g018010.1	0	0	0	0	6.49186	0	3.08991	0	0	0	0	0	0.462713	0.628057	0	0	0	0	3.24593	1.54495	0	0	0.545385	0
Solyc01g018020.1	0	0	0	0.021727	0.519019	0	0	0	0.110591	0.0197658	0	0	0	0	0	0	0	0.0108635	0.25951	0	0.0651786	0	0	0
Solyc01g018040.1	0	0	0	0	0	0	0	0	0	0	0	0	0	0	0	0	0	0	0	0	0	0	0	0
Solyc01g018050.1	0	0	0	0	0	0	0	0	0	0	0	0	0	0	0	0	0	0	0	0	0	0	0	0
Solyc01g018060.1	0	0	0	0	0	0	0	0	0	0	0	0	0	0	0	0	0	0	0	0	0	0	0	0
Solyc01g018070.1	0	0	0	0	0	0	0	0	0	0	0	0	0	0	0	0	0	0	0	0	0	0	0	0
Solyc01g018080.1	0	0	0	0	0	0	0	0	0	0	0	0	0	0	0	0	0	0	0	0	0	0	0	0
Solyc01g018090.1	0	0	0	0	0	0	0	0	0.174292	0	0	0	0	0	0	0	0	0	0	0	0.087146	0	0	0
Solyc01g018100.1	0	0	0	0	0	0	0	0	0	0	0	0	0	0	0	0	0	0	0	0	0	0	0	0
Solyc01g019100.1	0	0	0	0	0	0	0	0	0	0	0	0	0	0	0	0	0	0	0	0	0	0	0	0
Solyc01g020100.1	0	0	0	0	0	0	0	0	0	0	0	0	0	0	0	0	0	0	0	0	0	0	0	0
Solyc01g020110.1	0	0	0	0	0	0	0	0	0.23085	0	0	0	0	0	0	0	0	0	0	0	0.115425	0	0	0
Solyc01g020120.1	0	0	0	0	0	0	0	0	0	0	0	0	0	0	0	0	0	0	0	0	0	0	0	0
Solyc01g020130.2	0.806176	0.544942	1.59411	0.350997	0.0665453	0.465475	0.570119	0.588796	1.0124	0.638628	0.775595	0.745424	0.17075	0.173825	0.627143	0.229975	0.675559	0.972555	0.26601	0.579458	0.825515	0.76051	0.172287	0.428559
Solyc01g020140.2	0.327696	0.886036	1.85136	0.570696	0.108198	1.22985	0	0.191468	1.35561	0.692241	0.840707	1.212	0.208221	0.188417	0.679792	0.373922	0.606866	1.21103	0.669022	0.0957338	1.02392	1.02636	0.198319	0.526857
Solyc01g020150.2	0.719332	1.2377	0.812794	1.04396	3.56261	0.622999	1.01741	1.68118	1.70041	1.51955	0.922727	0.295611	0.152357	0.413599	0	0.410402	0.978516	0.928375	2.0928	1.34929	1.60998	0.609169	0.282978	0.205201
Solyc01g020160.1	0	0.188296	0	0.222349	0	0.221151	0	0	0.226353	0	0	0.314806	0	0	0	0	0.0941479	0.111174	0.110576	0	0.113177	0.157403	0	0
Solyc01g020170.1	0	0	0	0	0	0	0	0.0564986	0	0	0	0	0	0	0	0	0	0	0	0.0282493	0	0	0	0
Solyc01g020180.1	0	0	0	0	0	0	0	0	0	0	0	0	0	0	0	0	0	0	0	0	0	0	0	0
Solyc01g020190.2	0	0.401258	0.737813	0.094765	0	0.84829	0.461776	0.667664	0.482358	0.603476	0.418802	0.13417	0	0.187722	0	0.279407	0.200629	0.416289	0.424145	0.56472	0.542917	0.276486	0.093861	0.139703
Solyc01g020200.1	0	0	0	0	0	0	0	0	0	0	0	0	0	0	0	0	0	0	0	0	0	0	0	0
Solyc01g020210.1	0	0	0	0	0	0	0	0	0	0	0	0	0	0	0	0	0	0	0	0	0	0	0	0
Solyc01g020220.1	7.78683	7.08191	8.79856	7.28908	4.43503	4.38361	4.95609	5.34593	4.83186	4.52355	2.99658	4.64002	3.29855	2.74231	2.82686	2.72111	7.43437	8.04382	4.40932	5.15101	4.67771	3.8183	3.02043	2.77399
Solyc01g020230.2	1.84329	3.17161	5.55409	3.21016	6.49186	2.30596	2.60711	1.43601	1.08933	1.78468	1.57633	2.02001	1.95207	1.41313	3.82383	1.22693	2.50745	4.38213	4.39891	2.02156	1.437	1.79817	1.6826	2.52538
Solyc01g020240.2	21.6734	20.9848	29.1185	26.5827	24.3481	21.9757	19.6263	14.5167	19.1344	14.6565	17.7999	19.2255	26.6753	15.1212	19.4647	13.6849	21.3291	27.8506	23.1619	17.0715	16.8954	18.5127	20.8982	16.5748
Solyc01g020250.1	0	0	0	0	0	0	0	0	0	0	0	0	0	0	0	0	0	0	0	0	0	0	0	0
Solyc01g020260.1	0	0	0	0	0	0	0	0	0	0	0	0	0	0	0	0	0	0	0	0	0	0	0	0
Solyc01g020270.1	0	0	0	0	0	0	0	0	0	0	0	0	0	0	0	0	0	0	0	0	0	0	0	0
Solyc01g020280.1	0	0	0	0	0	0	0	0	0	0	0	0	0	0	0	0	0	0	0	0	0	0	0	0
Solyc01g020290.1	0	0	0	0	0	0	0	0	0	0	0	0	0	0	0	0	0	0	0	0	0	0	0	0
Solyc01g020300.2	0	0	0	0	0	0	0	0	0	0	0	0	0	0	0	0	0	0	0	0	0	0	0	0
Solyc01g020310.1	0	0	0	0	0	0	0	0	0	0	0	0	0	0	0	0	0	0	0	0	0	0	0	0
Solyc01g020320.2	30.6897	45.4224	39.1041	57.4276	49.5873	40.4351	27.2448	36.34	26.4332	36.812	27.2222	31.2617	29.804	32.8513	19.9799	28.0338	38.056	48.2658	45.0112	31.7924	31.6226	29.2419	31.3277	24.0068
Solyc01g020330.2	0	0	0	0.498666	0	0	0	0	0	0	0	0	0	0	0	0	0	0.249333	0	0	0	0	0	0
Solyc01g020340.1	0.649617	0.51097	1.17443	0.942779	0.77216	0.450096	0.183761	0.417518	0.153561	0.58322	0.66664	0.854276	0.0275182	0.410866	0.404281	0.481816	0.580294	1.05861	0.611128	0.300639	0.368391	0.760458	0.219192	0.443049
Solyc01g020350.1	0	0	0	0	0	0	0	0	0.335177	0	0	0	0	0	0	0	0	0	0	0	0.167589	0	0	0
Solyc01g020360.1	0	0	0	0	0	0	0	0	0	0	0	0	0	0	0	0	0	0	0	0	0	0	0	0
Solyc01g020370.1	0	0	0	0	0	0	0	0	0	0	0	0	0	0	0	0	0	0	0	0	0	0	0	0
Solyc01g020380.1	0	0	0	0	0	0	0	0	0	0	0	0	0	0	0	0	0	0	0	0	0	0	0	0
Solyc01g020390.1	0	0	0	0	0	0	0	0	0	0	0	0	0	0	0	0	0	0	0	0	0	0	0	0
Solyc01g020400.1	0	0	0	0	0	0	0	0	0	0	0	0	0	0	0	0	0	0	0	0	0	0	0	0
Solyc01g020410.1	0	0	0	0	0	0	0	0	0	0	0	0	0	0	0	0	0	0	0	0	0	0	0	0
Solyc01g020430.1	0	0	0	0	0	0	0	0	0	0	0	0	0	0	0	0	0	0	0	0	0	0	0	0
Solyc01g020440.2	37.1688	37.1076	42.7589	41.0041	46.0211	38.606	65.142	42.5294	29.6456	40.0054	34.2041	39.7914	41.7012	37.7867	52.8003	23.9336	37.1382	41.8815	42.3135	53.8357	34.8255	36.9977	39.7439	38.3669
Solyc01g020450.1	0	0	0	0	0	0	0	0	0	0	0	0	0	0	0	0	0	0	0	0	0	0	0	0
Solyc01g020460.1	0	0	0	0	0	0	0	0	0	0	0	0	0	0	0	0	0	0	0	0	0	0	0	0
Solyc01g020470.1	0	0	0	0	0	0	0	0	0	0	0	0	0	0	0	0	0	0	0	0	0	0	0	0
Solyc01g020480.1	0	0	0	0	0	0	0	0	0	0	0	0	0	0	0	0	0	0	0	0	0	0	0	0
Solyc01g020490.1	0	0	0	0	0	0	0	0	0	0	0	0	0	0	0	0	0	0	0	0	0	0	0	0
Solyc01g020500.1	34.6218	11.3469	30.4268	16.7487	0	11.4758	1.81364	15.7336	37.1318	11.5123	23.0281	20.0244	13.308	7.0042	13.3003	5.85269	22.9843	23.5877	5.73791	8.77364	24.322	21.5262	10.1561	9.57648
Solyc01g020510.1	0	0	0	0	0	0	0	0	0	0	0	0	0	0	0	0	0	0	0	0	0	0	0	0
Solyc01g020520.2	2.9786	4.29306	4.89542	2.94736	3.48683	2.14975	2.29793	2.3732	2.80041	3.71808	3.47347	3.95037	1.74925	0.700618	2.6682	1.35178	3.63583	3.92139	2.81829	2.33556	3.25924	3.71192	1.22493	2.00999
Solyc01g020530.1	0	0	0	0	0	0	0	0	0	0	0	0	0	0	0	0	0	0	0	0	0	0	0	0
Solyc01g020550.1	0	0	0	0	0	0	0	0	0	0	0	0	0	0	0	0	0	0	0	0	0	0	0	0
Solyc01g020560.1	0	0	0	0	0	0	0	0	0	0	0	0	0	0	0	0	0	0	0	0	0	0	0	0
Solyc01g020570.1	0	0	0	0	0	0	0	0	0	0	0	0	0	0	0	0	0	0	0	0	0	0	0	0
Solyc01g020580.1	0	0	0	0	0	0	0	0	0.0929558	0	0	0.0646402	0	0	0	0	0	0	0	0	0.0464779	0.0323201	0	0
Solyc01g020590.1	0	0	0	0	0	0	0	0	0	0	0	0	0	0	0	0	0	0	0	0	0	0	0	0
Solyc01g020600.1	0	0	0	0	0	0	0	0	0	0	0	0	0	0	0	0	0	0	0	0	0	0	0	0
Solyc01g021600.2	0.229813	0.282444	2.33705	1.00057	0	1.52594	9.10118	2.28269	2.37671	0.788885	0	0	0	0.0660684	2.14532	2.22896	0.256128	1.66881	0.762971	5.69193	1.5828	0	0.0330342	2.18714
Solyc01g021610.1	0	0	0	0	0	0	0	0	0	0	0	0	0	0	0	0	0	0	0	0	0	0	0	0
Solyc01g021620.1	0	0	0	0	0	0	0	0	0	0	0	0	0	0	0	0	0	0	0	0	0	0	0	0
Solyc01g021630.1	0	0	0	0	0	0	0	0	0	0	0	0	0	0	0	0	0	0	0	0	0	0	0	0
Solyc01g021640.2	9.40077	15.5635	12.6009	12.0649	6.54258	8.51432	8.34275	14.028	12.9357	11.2678	10.2855	10.3399	6.34422	5.45821	6.5961	10.2011	12.4821	12.3329	7.52845	11.1854	12.1018	10.3127	5.90122	8.39858
Solyc01g021650.1	0	0	0	0	0	0	0	0	0	0	0	0	0	0	0	0	0	0	0	0	0	0	0	0
Solyc01g021660.1	0	0	0	0	0	0	0	0	0	0	0	0	0	0	0	0	0	0	0	0	0	0	0	0
Solyc01g021670.2	20.1344	19.3085	25.9547	24.6936	19.382	15.9643	31.6864	21.9543	16.0885	17.2977	16.7333	19.9282	19.1603	20.1371	19.4133	14.2378	19.7214	25.3241	17.6731	26.8204	16.6931	18.3307	19.6487	16.8255
Solyc01g021680.1	0	0	0	0	0	0	0	0	0	0	0	0	0	0	0	0	0	0	0	0	0	0	0	0
Solyc01g021690.1	0	0	0	0	0	0	0	0	0	0	0	0	0	0	0	0	0	0	0	0	0	0	0	0
Solyc01g021700.1	0	0	0	0	0	0	0	0	0	0	0	0	0	0	0	0	0	0	0	0	0	0	0	0
Solyc01g021710.1	0	0	0	0	0	0	0	0	0	0	0	0	0	0	0	0	0	0	0	0	0	0	0	0
Solyc01g021720.1	0	0.333305	0	0.196792	2.91014	0.195731	0	0.19807	0.200336	0.179028	0	0.278622	0	0	0	0	0.166653	0.0983958	1.55294	0.099035	0.189682	0.139311	0	0
Solyc01g021730.2	0.166	2.04017	3.18865	0.626373	0.493284	1.62938	0.939146	4.21911	0.147151	0	0.212937	0.136436	0	0.0477229	0	0.331479	1.10308	1.90751	1.06133	2.57913	0.0735755	0.174686	0.0238615	0.165739
Solyc01g021740.1	0	0	0	0	0	0	0	0	0	0	0	0	0	0	0	0	0	0	0	0	0	0	0	0
Solyc01g022740.2	6.69988	7.82256	7.68172	7.09239	9.04379	5.43285	9.33681	4.40397	5.35686	4.9432	3.79161	4.65637	3.25548	2.57762	4.08783	3.429	7.26122	7.38705	7.23832	6.87039	5.15003	4.22399	2.91655	3.75842
Solyc01g022750.2	55.4674	57.2511	54.3546	51.7188	36.7902	58.809	78.799	89.4826	44.1653	82.8889	79.6515	91.682	72.8801	119.032	78.1525	76.3843	56.3592	53.0367	47.7996	84.1408	63.5271	85.6667	95.9561	77.2684
Solyc01g022760.1	0	0	0	0	0	0	0	0	0	0	0	0	0	0	0	0	0	0	0	0	0	0	0	0
Solyc01g022770.1	0	0	0	0	0	0	0	0	0	0	0	0	0	0	0	0	0	0	0	0	0	0	0	0
Solyc01g022780.1	0	0	0	0	0	0	0	0	0	0	0	0	0	0	0	0	0	0	0	0	0	0	0	0
Solyc01g022790.1	0	0	0	0	0	0	0	0	0	0	0	0	0	0	0	0	0	0	0	0	0	0	0	0
Solyc01g028800.1	4.6902	4.22067	4.13189	2.26125	3.28093	3.90144	2.92333	2.36883	0.751664	1.25947	1.32564	1.27407	1.54903	1.00557	0.577182	1.38331	4.45543	3.19657	3.59118	2.64608	1.00557	1.29986	1.2773	0.980245
Solyc01g028810.2	368.35	408.904	396.703	356.486	411.112	351.62	451.174	393.832	356.391	368.215	527.263	452.897	539.758	433.895	537.527	327.949	388.627	376.594	381.366	422.503	362.303	490.08	486.827	432.738
Solyc01g028830.2	7.91394	5.78395	8.46527	5.08419	3.97177	3.71645	3.28337	3.26762	25.1617	23.5164	22.6043	16.2179	16.7173	16.9272	16.0888	20.4386	6.84894	6.77473	3.84411	3.2755	24.339	19.4111	16.8222	18.2637
Solyc01g028840.1	0	0	0	0	0	0	0	0	0	0	0	0	0	0	0	0	0	0	0	0	0	0	0	0
Solyc01g028850.1	0	0	0	0	0	0	0	0	0	0	0	0	0	0	0	0	0	0	0	0	0	0	0	0
Solyc01g028860.2	175.627	176.648	179.149	191.583	218.086	204.823	137.124	180.675	240.134	198.187	225.883	239.16	194.576	167.404	161.971	161.788	176.137	185.366	211.454	158.9	219.161	232.522	180.99	161.879
Solyc01g028870.2	20.1393	15.847	19.4258	18.713	12.8125	17.3004	18.4108	20.7359	16.2197	15.4025	17.0125	19.2272	18.4147	19.3111	19.9975	13.2417	17.9932	19.0694	15.0565	19.5733	15.8111	18.1199	18.8629	16.6196
Solyc01g028880.1	0	0	0	0	0	0	0	0	0	0	0	0	0	0	0	0	0	0	0	0	0	0	0	0
Solyc01g028890.1	0	0	0	0.0734801	0	0.0730843	0	0	0	0	0	0	0	0	0	0	0	0.0367401	0.0365421	0	0	0	0	0
Solyc01g028900.2	70.1414	70.481	76.5727	61.8005	64.579	58.6237	47.6728	53.4645	84.5159	75.5267	60.7441	65.6482	36.1977	37.9071	38.5306	60.3654	70.3112	69.1866	61.6014	50.5687	80.0213	63.1961	37.0524	49.448
Solyc01g028910.1	0	0	0	0	0	0	0	0	0	0	0	0	0	0	0	0	0	0	0	0	0	0	0	0
Solyc01g028920.1	0	0	0	0	0	0	0	0	0	0	0	0	0	0	0	0	0	0	0	0	0	0	0	0
Solyc01g028930.2	28.9133	25.0881	27.8498	20.9578	39.9597	21.2554	36.425	38.4029	19.001	24.3644	24.3205	23.3744	23.9268	21.4846	29.4981	26.9524	27.0007	24.4038	30.6076	37.414	21.6827	23.8474	22.7057	28.2253
Solyc01g028940.1	0	0	0	0	0	0	0	0	0	0	0	0	0	0	0	0	0	0	0	0	0	0	0	0
Solyc01g028950.1	0	0	0	0	0	0	0	0	0	0	0	0	0	0	0	0	0	0	0	0	0	0	0	0
Solyc01g028960.1	0	0	0	0	0	0	0	0	0	0	0	0	0	0	0	0	0	0	0	0	0	0	0	0
Solyc01g028970.1	0	0	0	0	0	0	0	0	0	0	0	0	0	0	0	0	0	0	0	0	0	0	0	0
Solyc01g028980.1	0	0	0	0	0	0	0	0	0	0	0	0	0	0	0	0	0	0	0	0	0	0	0	0
Solyc01g033980.2	4.23846	6.59824	2.79368	6.66381	1.98254	5.30233	1.4987	3.81789	1.8786	3.91717	3.17153	6.09631	3.44125	4.26477	1.83177	4.33257	5.41835	4.72874	3.64244	2.65829	2.89788	4.63392	3.85301	3.08217
Solyc01g033990.1	0	0	0	0	0	0	0	0	0	0	0	0	0	0	0	0	0	0	0	0	0	0	0	0
Solyc01g034000.1	0	0	0	0	0	0	0	0	0	0	0	0	0	0	0	0	0	0	0	0	0	0	0	0
Solyc01g034010.1	0	0	0	0	0	0.0321295	0	0	0	0	0	0	0	0	0	0	0	0	0.0160647	0	0	0	0	0
Solyc01g034020.2	31.8622	39.8456	36.002	34.7084	45.2242	36.9402	44.1675	38.902	37.059	40.0894	32.7297	36.7775	33.8232	36.275	42.0018	35.7412	35.8539	35.3552	41.0822	41.5347	38.5742	34.7536	35.0491	38.8715
Solyc01g034030.1	0	0	0	0	0	0	0	0	0	0	0	0	0	0	0	0	0	0	0	0	0	0	0	0
Solyc01g034040.1	0	0	0	0	0	0	0	0	0	0	0	0	0	0	0	0	0	0	0	0	0	0	0	0
Solyc01g034050.1	0	0	0	0	0	0	0	0	0	0	0	0	0	0	0	0	0	0	0	0	0	0	0	0
Solyc01g034060.1	0	0	0	0	0	0	0	0	0	0	0	0	0	0	0	0	0	0	0	0	0	0	0	0
Solyc01g034070.1	0	0	0	0	0	0	0	0	0	0	0	0	0	0	0	0	0	0	0	0	0	0	0	0
Solyc01g034080.1	0.751404	0.246264	0.424517	0.545251	0	0.253079	0.354257	0.0365862	0.518066	0.595239	0.321289	0.926373	1.72412	0.648059	0.519586	0.2858	0.498834	0.484884	0.12654	0.195421	0.556652	0.623831	1.18609	0.402693
Solyc01g034090.1	0	0	0	0	0	0	0	0	0	0	0	0	0	0	0	0	0	0	0	0	0	0	0	0
Solyc01g034100.1	0	0	0	0	0	0	0	0	0	0	0	0	0	0	0	0	0	0	0	0	0	0	0	0
Solyc01g034110.1	0	0	0	0	0	0	0	0	0	0	0	0	0	0	0	0	0	0	0	0	0	0	0	0
Solyc01g034120.2	0	0	0	0	0	0	0	0	0	0	0	0	0	0	0	0	0	0	0	0	0	0	0	0
Solyc01g034130.1	0	0	0	0	0	0	0	0	0	0	0	0	0	0	0	0	0	0	0	0	0	0	0	0
Solyc01g034140.1	0	0	0	0	0	0	0	0	0	0	0	0	0	0	0	0	0	0	0	0	0	0	0	0
Solyc01g034150.2	19.444	18.9441	19.224	18.0236	11.2867	11.8831	10.202	11.8647	14.711	12.5666	8.14633	12.2113	2.44108	3.62893	5.36725	7.828	19.194	18.6238	11.5849	11.0334	13.6388	10.1788	3.03501	6.59763
Solyc01g034160.1	0	0	0	0	0	0	0	0.0588126	0	0	0	0	0	0	0	0	0	0	0	0.0294063	0	0	0	0
Solyc01g034170.1	0	0	0	0	0	0	0	0	0	0	0	0	0	0	0	0	0	0	0	0	0	0	0	0
Solyc01g034180.1	0	0	0	0	0	0	0.083511	0	0	0	0	0	0	0	0	0	0	0	0	0.0417555	0	0	0	0
Solyc01g034190.1	0	0	0	0	0	0	0	0	0	0	0	0	0	0	0	0	0	0	0	0	0	0	0	0
Solyc01g034200.1	0	0	0	0	0	0	0	0	0	0	0	0	0	0	0	0	0	0	0	0	0	0	0	0
Solyc01g034210.1	0	0	0	0	0	0	0	0	0	0	0	0	0	0	0	0	0	0	0	0	0	0	0	0
Solyc01g034220.1	0.0721091	0	0	0	0	0	0	0	0	0	0	0	0	0	0	0	0.0360545	0	0	0	0	0	0	0
[truncated: 32,728 more rows]
