# Supplementary material for: Spatiotemporal transcriptome provides insights into early fruit development of tomato (Solanum lycopersicum)
Source: Sci Rep. 2016 Mar 18;6:23173. doi: 10.1038/srep23173 (PMC4796798; doi:10.1038/srep23173)
Supplement: Supplementary Dataset 2 [file srep23173-s3.xls]

## Sheet: S3
Supplementary Table S3. The expression, fold change and adjusted P value of all differential expressed genes (DEGs). ov, ovule; ow, ovary wall/pericarp; DPA, days post anthesis; e, emasculation.
Gene	FPKM																								ov 1 DPA vs 0 DPAe Fold change	ov 1 DPA vs 0 DPAe adjusted P value	ov 2 DPA vs 0 DPAe Fold change	ov 2 DPA vs 0 DPAe adjusted P value	ov 5 DPA vs 0 DPAe Fold change	ov 5 DPA vs 0 DPAe adjusted P value	ov 2 DPA vs 1 DPA Fold change	ov 2 DPA vs 1 DPA adjusted P value	ov 5 DPA vs 2 DPA Fold change	ov 5 DPA vs 2 DPA adjusted P value	ow 1 DPA vs 0 DPAe Fold change	ow 1 DPA vs 0 DPAe adjusted P value	ow 2 DPA vs 0 DPAe Fold change	ow 2 DPA vs 0 DPAe adjusted P value	ow 5 DPA vs 0 DPAe Fold change	ow 5 DPA vs 0 DPAe adjusted P value	ow 2 DPA vs 1 DPA Fold change	ow 2 DPA vs 1 DPA adjusted P value	ow 5 DPA vs 2 DPA Fold change	ow 5 DPA vs 2 DPA adjusted P value
	ov-0 DPAe rep1	ov-0 DPAe rep2	ov-1 DPA rep1	ov-1 DPA rep2	ov-2 DPA rep1	ov-2 DPA rep2	ov-5 DPA rep1	ov-5 DPA rep2	ow-0 DPAe rep1	ow-0 DPAe rep2	ow-1 DPA rep1	ow-1 DPA rep2	ow-2 DPA rep1	ow-2 DPA rep2	ow-5 DPA rep1	ow-5 DPA rep2	ov-0 DPAe average	ov-1 DPA average	ov-2 DPA average	ov-5 DPA average	ow-0 DPAe average	ow-1 DPA average	ow-2 DPA average	ow-5 DPA average
Solyc00g006470.1	0	0.465201	0	1.28178	0.104148	1.54806	0	0.460751	0	0.083291	0	15.1663	0.267235	0.272046	0	0.899812	0.232601	0.640888	0.826102	0.230376	0.0416455	7.58313	0.269641	0.449906	2.75532	1.81477e-45	3.55159	0	0.990434	5.52354e-09	0.775797	2.05637e-140	0.27887	5.0207e-242	182.088	0	6.47467	4.85506e-50	10.8032	5.67002e-54	28.1231	0	1.66854	0.205543
Solyc00g006820.2	19.4714	16.8472	17.865	13.451	7.04618	10.4555	12.5582	11.2175	5.38526	8.864	4.59577	5.21717	1.51766	1.90325	13.6527	22.418	18.1593	15.658	8.75085	11.8879	7.12463	4.90647	1.71046	18.0354	0.862261	1.46265e-05	0.481895	5.39189e-65	0.654645	9.33246e-33	1.78931	1.36306e-32	1.35848	1.02092e-06	0.688663	3.59383e-09	0.240076	1.2318e-84	2.53141	6.52557e-87	2.86852	2.53902e-33	10.5442	0
Solyc00g007160.1	2.45772	0.949324	2.77705	2.14011	0	0.608165	1.48978	0.307716	0.933708	0.648976	0.450379	0	0	0.201876	0.728348	0	1.70352	2.45858	0.304083	0.898746	0.791342	0.225189	0.100938	0.364174	1.44323	0.770872	0.178502	6.15457e-05	0.527581	0.00358479	8.08523	2.38118e-05	2.9556	0.295387	0.284567	0.115123	0.127553	0.00886334	0.460198	0.0261078	2.23097	0.555593	3.60791	0.826465
Solyc00g007200.2	26.7912	29.7631	19.176	15.1376	16.5899	12.276	3.50611	5.87711	8.39532	10.8256	4.40284	2.15497	1.57512	2.05574	2.4723	2.96458	28.2772	17.1568	14.433	4.69161	9.61045	3.2789	1.81543	2.71844	0.606736	3.41741e-38	0.510411	6.22588e-66	0.165915	2.80564e-267	1.18872	0.000124721	0.325062	8.63967e-69	0.341181	1.27296e-41	0.188901	7.39006e-101	0.282863	1.45434e-65	1.80613	3.14275e-09	1.49741	0.0005
Solyc00g007300.2	6.61786	8.32795	9.02202	2.83956	8.88277	10.0095	3.15396	2.08046	1.08401	2.81117	2.12227	2.83786	2.89478	3.66035	0.895335	0.902884	7.4729	5.93079	9.44614	2.61721	1.94759	2.48007	3.27756	0.89911	0.793639	2.74167e-07	1.26405	3.13634e-07	0.350227	2.15268e-61	0.627853	4.9781e-24	0.277067	8.49218e-96	1.2734	0.00885791	1.68288	2.07756e-07	0.461652	1.52464e-07	0.756681	0.0699372	0.274323	8.69175e-27
Solyc00g009050.1	0.48481	1.82724	3.10421	2.72058	3.52161	3.17246	16.4569	5.61813	1.00278	1.19483	1.45108	1.66028	1.54026	1.62607	5.19622	1.4752	1.15603	2.91239	3.34704	11.0375	1.0988	1.55568	1.58316	3.33571	2.51931	6.33353e-07	2.89529	1.66961e-10	9.54782	4.28389e-80	0.870141	0.252851	3.2977	1.26688e-35	1.4158	0.0111129	1.44081	0.0291098	3.03577	1.81861e-09	0.982641	0.470479	2.10699	5.22206e-05
Solyc00g009090.2	1.2389	1.04046	1.34154	1.91786	0.25566	0.476881	0.365056	0.165886	1.79987	1.56754	1.1919	1.46374	0.557604	0.415529	0.107085	0.206159	1.13968	1.6297	0.36627	0.265471	1.6837	1.32782	0.486567	0.156622	1.42996	0.0055172	0.321381	3.52547e-13	0.232935	1.62825e-24	4.44944	9.1818e-23	0.724796	0.00488919	0.788632	0.315896	0.288986	7.89257e-24	0.0930224	7.25984e-42	2.72896	3.61793e-16	0.321892	5.8965e-06
Solyc00g009110.2	29.8838	26.6516	28.3745	18.8012	22.601	20.0098	7.74525	17.0493	25.4966	18.5707	12.7444	14.1454	5.73297	4.58798	3.89483	9.21663	28.2677	23.5878	21.3054	12.3973	22.0336	13.4449	5.16048	6.55573	0.834445	1.11239e-09	0.753701	8.46995e-20	0.438566	8.63386e-127	1.10713	0.00890459	0.581884	4.89936e-45	0.610199	8.01412e-40	0.234209	2.13076e-233	0.297533	2.27873e-162	2.60536	5.28599e-64	1.27037	2.92827e-05
Solyc00g009120.2	31.8051	22.9812	32.0784	22.4285	27.98	19.8428	10.8687	12.0978	34.5641	20.2913	15.0597	13.9476	4.11418	4.66384	5.9779	7.55061	27.3931	27.2535	23.9114	11.4833	27.4277	14.5036	4.38901	6.76425	0.994902	0.643152	0.872898	0.00431314	0.419202	1.64751e-52	1.13977	0.000797435	0.480242	1.08069e-31	0.528796	3.41821e-25	0.160021	6.57708e-135	0.246622	2.2277e-93	3.30454	6.76123e-36	1.54118	0.000845646
Solyc00g013120.2	9.81652	15.3666	15.1785	22.7195	3.32649	13.7223	20.0957	27.3198	9.46521	8.73133	3.64511	8.38672	0.930154	3.7876	16.3448	17.023	12.5916	18.949	8.52441	23.7077	9.09827	6.01591	2.35888	16.6839	1.5049	3.64067e-08	0.676995	6.26164e-09	1.88283	8.25227e-21	2.22291	1.07981e-28	2.78116	7.54959e-49	0.661215	2.81801e-05	0.259267	1.27708e-49	1.83374	2.72384e-24	2.55033	1.1138e-20	7.07281	1.77317e-135
Solyc00g013140.1	4.21323	11.2664	3.17377	9.89453	2.36068	6.19223	7.76489	13.8752	7.28103	12.103	6.38719	15.8977	0.892374	8.22184	11.786	22.2168	7.7398	6.53415	4.27645	10.82	9.692	11.1425	4.55711	17.0014	0.844227	0.0297368	0.552528	5.83106e-12	1.39797	0.269516	1.52794	2.18465e-05	2.53014	4.87117e-15	1.14965	0.0982652	0.470193	1.12271e-24	1.75417	7.04091e-17	2.44507	6.41768e-31	3.73074	1.07766e-78
Solyc00g013160.1	9.6584	10.9377	9.74402	8.10989	0.341677	5.87538	20.0031	20.2553	11.5175	10.2014	7.96459	10.0646	0.511419	4.36335	20.7515	23.8129	10.298	8.92695	3.10853	20.1292	10.8595	9.0146	2.43738	22.2822	0.86686	0.58389	0.301856	4.57144e-16	1.95466	1.5522e-17	2.87176	1.29928e-12	6.47547	2.90738e-56	0.830112	0.292237	0.224447	8.37008e-24	2.05187	4.51283e-27	3.69847	5.56138e-16	9.14187	9.09798e-95
Solyc00g013180.1	1.66625	5.81589	3.01239	6.38405	1.65047	6.34966	5.18476	11.3907	4.6281	6.95174	4.70226	7.25833	0	6.61057	7.25879	15.4005	3.74107	4.69822	4.00007	8.28773	5.78992	5.9803	3.30528	11.3297	1.25585	0.565976	1.06923	0.214047	2.21534	0.173826	1.17454	0.0561656	2.0719	0.00915123	1.03288	0.840403	0.570869	4.45162e-06	1.95679	0.560376	1.80931	4.92383e-06	3.42774	1.57635e-07
Solyc00g013190.1	0	0.426435	0	0.167852	0	0.333895	0	0.675768	0.341749	0.916201	0.7418	1.18824	0	0.332501	0.599816	1.97959	0.213217	0.0839258	0.166947	0.337884	0.628975	0.96502	0.16625	1.2897	0.393617	0.760098	0.782992	0.712485	1.58469	0.00333523	0.502708	1	2.0239	0.00127269	1.53427	0.122436	0.26432	0.000839713	2.05048	7.34307e-05	5.80462	9.81882e-07	7.75758	2.45009e-13
Solyc00g014820.2	0.252794	2.4855	0.571278	1.68763	4.75761	2.40834	0	2.80637	0.298786	1.33504	1.62136	2.18161	1.92753	0.872103	0.786616	1.37016	1.36915	1.12945	3.58297	1.40318	0.816911	1.90149	1.39982	1.07839	0.824931	0.537897	2.61693	0.000148396	1.02486	0.846573	0.315228	1.04413e-05	0.391626	9.50455e-05	2.32765	0.371113	1.71355	0.206845	1.32008	0.827993	1.35838	0.926512	0.770377	0.132528
Solyc00g014850.1	1.13433	5.57645	5.76771	5.76183	0	6.05826	0.802187	4.47372	1.84347	2.84551	5.82028	23.0747	0.720764	2.77191	4.70625	11.3255	3.35539	5.76477	3.02913	2.63795	2.34449	14.4475	1.74634	8.01588	1.71806	0.577148	0.902766	0.783529	0.786183	0.726311	1.90311	0.356014	0.870861	0.531938	6.16231	1.26747e-16	0.744867	0.135931	3.41903	1.09514e-07	8.27303	6.91296e-24	4.59012	1.94945e-12
Solyc00g019730.1	0.40126	0.394524	1.81358	1.8635	0	0.579205	0.567534	1.75838	0.474264	1.27146	0	3.29797	0	0.692145	0	2.17485	0.397892	1.83854	0.289603	1.16296	0.872863	1.64899	0.346072	1.08743	4.6207	0.178738	0.727842	0.0751422	2.92279	0.4822	6.34849	0.00124294	4.01569	0.0129835	1.88917	3.27391e-06	0.396479	0.583034	1.24581	0.044897	4.76486	2.3202e-08	3.14219	0.00680387
Solyc00g019740.1	4.88413	4.98684	2.97162	5.23441	1.11643	2.92849	2.12554	3.84155	4.66259	3.76985	1.4458	10.9621	0.477449	3.2403	6.62472	5.46593	4.93548	4.10301	2.02246	2.98354	4.21622	6.20394	1.85887	6.04532	0.831329	0.231492	0.40978	0.0010116	0.604509	0.9919	2.02872	5.47455e-06	1.4752	0.00138169	1.47145	1.96213e-07	0.440886	1.00467e-06	1.43383	0.000294205	3.33748	2.01584e-24	3.25215	2.54188e-18
Solyc00g019950.1	0	0.379549	0.348948	1.07566	2.34523	0.534931	1.31038	0.541322	1.18628	0.652373	0.396145	5.45719	0.196229	1.15418	3.84385	1.32145	0.189775	0.712303	1.44008	0.925851	0.919327	2.92667	0.675204	2.58265	3.75341	0.0333682	7.58837	1.14699e-05	4.87869	0.00333523	0.494627	0.0516399	0.642916	0.177108	3.18349	1.2672e-11	0.734454	0.186351	2.80928	4.47198e-05	4.3345	3.04075e-17	3.82499	1.74733e-08
Solyc00g020030.1	0.880377	3.67879	0.994763	3.83303	3.19748	3.55822	1.24519	2.57195	0.520275	1.85975	2.25862	6.51226	0.745865	1.01239	6.39207	6.52968	2.27958	2.4139	3.37785	1.90857	1.19001	4.38544	0.879128	6.46088	1.05892	0.936277	1.48178	0.557218	0.837244	0.644414	0.714625	0.50419	0.565025	0.290957	3.6852	0.00222729	0.738755	0.759807	5.42925	4.86238e-05	4.9884	0.000241235	7.34919	4.82753e-06
Solyc00g021630.1	1.0823	1.46318	0.61146	1.49219	0	1.09358	1.14808	2.13425	1.11931	1.85762	1.7354	10.0074	0.401159	3.42262	5.05166	5.01707	1.27274	1.05182	0.546791	1.64117	1.48846	5.87139	1.91189	5.03437	0.826425	0.184056	0.429618	0.00180624	1.28948	0.00386481	1.92363	0.132293	3.00145	4.74763e-09	3.9446	9.37231e-15	1.28447	0.889541	3.38226	1.70223e-10	3.07098	4.4158e-17	2.63319	7.92551e-12
Solyc00g022100.1	6.63584	4.34963	3.74901	6.95535	4.26028	5.21502	2.60711	4.20032	2.39652	7.00894	4.25608	13.9381	1.48357	4.55734	4.97098	7.36159	5.49274	5.35218	4.73765	3.40371	4.70273	9.09707	3.02046	6.16628	0.974411	0.100148	0.86253	0.369993	0.619676	0.334511	1.12971	0.447632	0.718439	0.0605515	1.93442	3.41455e-05	0.642278	0.0104421	1.31121	0.255969	3.01182	3.09843e-12	2.04151	0.000127552
Solyc00g022110.2	19.9237	45.8146	23.0452	82.5703	55.8577	69.7028	23.1774	43.5681	20.8663	29.3868	18.1472	44.136	5.66815	18.8781	27.5132	51.5893	32.8692	52.8078	62.7802	33.3728	25.1265	31.1416	12.2731	39.5512	1.60661	0.000207782	1.91001	2.92382e-06	1.01532	0.0175446	0.841152	0.476454	0.531581	3.50458e-12	1.23939	1.52244e-31	0.488453	1.55627e-08	1.57408	4.1302e-18	2.53738	1.12351e-69	3.22259	3.31744e-49
Solyc00g026160.2	0.10957	0.0269327	0	0.0954104	0	0	0.154974	0.0320101	0.161881	0.086798	0.983862	0.180112	0	0.189001	0	0.28131	0.0682514	0.0477052	0	0.0934918	0.12434	0.581987	0.0945003	0.140655	0.698963	0.919286	0	NA	1.36982	0.878031	NA	NA	NA	NA	4.68062	0.000152739	0.760018	0.6071	1.13121	0.500306	6.15857	4.24886e-06	1.48841	0.209859
Solyc00g030510.2	0	0.0946258	0.724972	0.223478	0	0.148182	0	0.187441	0.0758341	0.0677683	4.77356	0.685543	0.190252	0.885383	0.266198	0.366058	0.0473129	0.474225	0.0740912	0.0937206	0.0718012	2.72955	0.537818	0.316128	10.0232	5.74761e-05	1.56598	0.690528	1.98087	0.474544	6.40056	1.32356e-05	1.26493	0.264543	38.0154	4.72352e-30	7.49037	1.66707e-05	4.40283	0.0129229	5.07523	5.9752e-20	0.587798	0.1026
Solyc00g033460.2	0.236888	0	0	0.0687585	0	0.0683881	0	0	5.24976	2.81483	3.0387	2.92049	12.2424	10.8283	13.2682	6.55489	0.118444	0.0343793	0.034194	0	4.0323	2.9796	11.5353	9.91156	0.290257	NA	0.288693	NA	0	NA	1.00542	1	0	NA	0.738933	0.230075	2.86074	4.59789e-24	2.45804	4.55989e-11	0.258302	1.03877e-27	0.859234	0.00217296
Solyc00g042840.1	0.466902	0.803362	0.879276	0.677607	0	0.314513	0.880501	0.363738	1.42561	1.15069	0.998201	0.895412	0.89002	1.11857	0.968569	0.710353	0.635132	0.778442	0.157256	0.622119	1.28815	0.946807	1.0043	0.839461	1.22564	0.861864	0.247597	0.000278764	0.979512	0.137653	4.95014	0.000184789	3.95608	0.0423985	0.735013	0.125612	0.779642	0.179027	0.65168	0.0105933	0.942757	0.646614	0.83587	0.202879
Solyc00g048510.2	2.12104	3.724	1.3695	0.703597	0	0.962234	0.428566	0.531126	2.68601	4.40059	2.3321	2.24138	27.8531	19.1644	3.14287	3.54393	2.92252	1.03655	0.481117	0.479846	3.5433	2.28674	23.5087	3.3434	0.354677	1.37332e-07	0.164624	2.82766e-09	0.164189	1.05758e-12	2.15446	0.610346	0.997358	0.259146	0.64537	0.274767	6.6347	2.60474e-96	0.943585	0.0702883	0.0972719	8.96522e-95	0.14222	6.5355e-80
Solyc00g049520.2	2.13629	0.875177	0	0	0.940471	0.71952	0	0	4.20826	14.1025	8.67772	4.38955	3.7706	8.0864	0.738607	6.50037	1.50573	0	0.829995	0	9.15538	6.53364	5.9285	3.61949	0	1.02574e-06	0.551224	0.164986	0	4.17287e-07	0	0.000267392	0	0.000229722	0.71364	0.0166166	0.647543	7.98375e-07	0.39534	1.17459e-12	1.10207	0.0700298	0.610524	0.014947
Solyc00g050430.2	20.187	69.2487	18.3345	12.7943	194.686	97.8562	61.8026	20.6412	31.4481	41.6656	80.6351	20.0046	371.036	146.263	84.8144	71.2544	44.7178	15.5644	146.271	41.2219	36.5569	50.3198	258.65	78.0344	0.348058	8.64119e-242	3.27097	0	0.921822	2.74629e-08	0.106408	0	0.281819	0	1.37648	7.17292e-32	7.07527	0	2.1346	3.68372e-194	0.194548	0	0.301699	0
Solyc00g052430.2	3.71936	5.48539	2.10131	4.89959	4.7705	6.73161	2.0233	5.55829	2.19802	3.39965	3.11952	7.34845	0.27269	2.26192	1.63216	6.08039	4.60237	3.50045	5.75105	3.79079	2.79884	5.23399	1.26731	3.85627	0.760574	0.95635	1.24958	0.295028	0.823661	0.885649	0.608662	0.280327	0.659148	0.237229	1.87006	8.1421e-12	0.452797	0.000242987	1.37781	0.133638	4.13001	4.67008e-24	3.04289	1.80801e-07
Solyc00g052940.2	0	0	0	0	0	0.0473456	0.231958	0.0479113	6.10588	12.4286	5.25929	3.90897	5.69664	2.59314	0.510316	0.935671	0	0	0.0236728	0.139934	9.26723	4.58413	4.14489	0.722994	NA	NA	NA	0.929026	NA	0.54577	0	NA	5.91119	0.632937	0.49466	9.24194e-13	0.447263	4.4569e-21	0.0780162	5.20168e-82	1.10597	0.277602	0.17443	5.26859e-30
Solyc00g053440.2	7.6274	9.67418	6.55	6.19894	21.4567	19.994	11.2196	34.8504	3.24544	5.156	5.47909	6.51975	11.3732	18.7703	10.1266	21.7584	8.65079	6.37447	20.7253	23.035	4.20072	5.99942	15.0717	15.9425	0.736865	0.877494	2.39577	9.54259e-49	2.66276	2.08807e-44	0.307569	2.82908e-46	1.11144	0.491055	1.42819	0.0676594	3.58789	1.00937e-56	3.79518	9.93465e-50	0.398059	2.8382e-37	1.05777	0.805811
Solyc00g059100.2	1.55634	1.18592	1.23099	1.94247	2.62073	1.4827	0.660376	0.50014	1.60956	1.39727	0.39928	1.91874	1.4504	1.566	1.29142	0.665956	1.37113	1.58673	2.05171	0.580258	1.50341	1.15901	1.5082	0.97869	1.15725	0.0647796	1.49637	0.00541847	0.423198	1.81446e-05	0.773368	0.49316	0.282816	6.73622e-12	0.77092	0.960007	1.00319	0.698082	0.650979	0.00514391	0.768472	0.677574	0.648912	0.0122682
Solyc00g071180.2	5427.8	699.64	2156.46	1052.08	847.057	520.875	245.129	358.495	8791.25	1626.97	655.368	324.214	2666.83	1299.14	672.884	647.963	3063.72	1604.27	683.966	301.812	5209.11	489.791	1982.99	660.423	0.523635	0	0.223247	0	0.0985116	0	2.34554	0	0.441268	0	0.0940258	0	0.380677	0	0.126782	0	0.246996	0	0.333045	0
Solyc00g072100.2	11.1511	11.0988	12.1869	6.73869	4.70794	9.1828	20.9431	21.0951	9.56086	10.1369	8.67631	12.5458	10.5315	12.035	15.5481	20.0249	11.1249	9.46278	6.94537	21.0191	9.84888	10.611	11.2832	17.7865	0.850592	0.000225843	0.624306	3.81014e-12	1.88936	2.90181e-19	1.36246	0.0044148	3.02634	2.89666e-53	1.07738	0.24553	1.14564	0.12121	1.80594	3.93747e-18	0.940425	0.94801	1.57637	1.08072e-13
Solyc00g075450.2	0	0	0	0	0	0	0	0	0	0.294803	0	0	0	0.160482	0	1.43317	0	0	0	0	0.147401	0	0.0802408	0.716585	NA	NA	NA	NA	NA	NA	NA	NA	NA	NA	0	NA	0.544369	NA	4.86145	0.0223805	0	NA	8.93044	0.000351744
Solyc00g099580.1	1.28229	0.977091	1.44889	0.52107	0	0.333169	1.45091	0.561916	0.492565	0.203158	0.493459	0.948525	0	0	0.399008	0.182897	1.12969	0.984982	0.166584	1.00641	0.347861	0.720992	0	0.290952	0.871905	0.44544	0.14746	0.000241089	0.890877	0.910623	5.91281	0.00949585	6.04147	0.000218672	2.07264	0.0195734	0	1.95743e-05	0.836404	0.851433	NA	4.64928e-11	NA	6.47857e-05
Solyc00g100880.2	10.0723	1.50489	0.669467	1.77705	3.97771	2.90779	2.23466	1.21163	5.71896	3.28544	1.01335	0.81161	1.63137	1.19233	0.409696	8.00009	5.78858	1.22326	3.44275	1.72315	4.5022	0.912481	1.41185	4.20489	0.211323	7.20804e-17	0.59475	0.00104163	0.297681	3.59819e-21	0.355315	1.36616e-06	0.500515	6.62028e-09	0.202675	1.38096e-19	0.313591	4.03538e-13	0.933964	0.865759	0.646302	0.00360114	2.97829	2.87986e-12
Solyc00g111770.1	0	0	0	0	0	0.327474	3.20875	2.65109	0	0	0	0	0	0	0	0	0	0	0.163737	2.92992	0	0	0	0	NA	NA	NA	NA	NA	5.70453e-10	0	NA	17.8941	1.71584e-08	NA	NA	NA	NA	NA	NA	NA	NA	NA	NA
Solyc00g111780.1	0	0	0	0	0	0.246792	3.62728	1.99792	0	0	0	0	0	0	0	0	0	0	0.123396	2.8126	0	0	0	0	NA	NA	NA	NA	NA	4.32578e-12	0	NA	22.7933	2.83815e-11	NA	NA	NA	NA	NA	NA	NA	NA	NA	NA
Solyc00g118690.1	3.38996	11.8323	11.4912	20.8599	11.8644	18.0073	8.63043	12.2803	9.21544	7.51917	2.60909	10.309	0.430801	3.50846	9.84526	11.6045	7.61114	16.1756	14.9359	10.4554	8.36731	6.45905	1.96963	10.7249	2.12525	2.35054e-06	1.96237	4.55027e-06	1.37369	0.261646	1.083	0.852776	0.700019	0.00116697	0.771939	0.874377	0.235396	4.37599e-16	1.28176	0.582832	3.27932	5.01259e-15	5.44512	2.84055e-18
Solyc00g125980.1	6.93944	10.6609	7.84107	6.04266	4.29609	9.01516	3.68062	16.2184	6.92042	15.8045	8.90161	13.1895	0.367448	4.73814	3.5989	9.15559	8.80015	6.94187	6.65562	9.94953	11.3624	11.0455	2.55279	6.37724	0.788835	0.0818336	0.756308	4.69179e-05	1.13061	0.560828	1.04301	0.0474459	1.49491	0.000964726	0.972109	0.450765	0.224669	2.97496e-16	0.561256	0.0989175	4.32684	6.50144e-18	2.49814	3.51345e-10
Solyc00g125990.1	0	0.134872	0	0.477792	0	0.0792029	1.1641	0.721343	0.40533	0.651994	0	0.789212	0	0.157745	1.42282	0.939153	0.0674362	0.238896	0.0396015	0.942724	0.528662	0.394606	0.0788723	1.18099	3.54255	0.246165	0.587244	0.156084	13.9795	0.203786	6.0325	0.00708496	23.8053	0.00710417	0.746424	0.141465	0.149192	0.000265935	2.23391	0.0258391	5.0031	2.55519e-07	14.9734	1.77673e-09
Solyc00g126000.1	4.62629	5.97008	7.84107	12.0853	0.381874	8.68126	0	10.8123	5.80974	3.3594	1.4836	5.70355	0	1.33	8.39743	9.23807	5.29819	9.9632	4.53157	5.40615	4.58457	3.59358	0.665002	8.81775	1.88049	0.0191062	0.855305	0.000148923	1.02038	1.48674e-10	2.19862	6.93705e-10	1.193	3.16489e-23	0.783841	0.00122432	0.145052	1.03914e-23	1.92335	3.30965e-17	5.40386	5.82955e-09	13.2597	2.27322e-74
Solyc00g126010.1	13.2208	11.749	9.19298	23.615	6.71572	13.2119	17.2609	20.7973	8.1136	13.4271	1.30455	9.19452	1.077	4.67794	15.8227	24.6595	12.4849	16.404	9.96379	19.0291	10.7703	5.24953	2.87747	20.2411	1.3139	0.0167574	0.798067	0.981882	1.52417	4.04131e-07	1.64636	0.0145145	1.90982	1.12597e-06	0.487406	0.000284927	0.267166	2.01048e-13	1.87934	2.06398e-12	1.82435	0.00496884	7.03434	2.5582e-47
Solyc00g131710.1	0	0	0	0.0335703	0	0	0	0	0.273399	0.21378	0	0.190118	0.0244966	0.0332501	0.119963	0	0	0.0167852	0	0	0.24359	0.0950592	0.0288733	0.0599816	NA	0.698967	NA	0.115935	NA	0.105297	NA	0.306394	NA	0.994842	0.390243	0.39948	0.118533	2.30174e-08	0.24624	5.13077e-05	3.29228	2.28541e-05	2.07741	0.14987
Solyc00g136260.1	3.44439	0.10583	2.43245	0.999759	0	0.124297	0.60896	0.125782	81.0395	45.8167	24.3007	37.3333	37.2973	19.4331	8.93157	10.6854	1.77511	1.7161	0.0621483	0.367371	63.4281	30.817	28.3652	9.8085	0.966758	0.956695	0.0350109	2.42419e-07	0.206956	2.36129e-05	27.6131	5.21444e-07	5.91119	0.219794	0.485857	1.87208e-28	0.447203	3.49202e-44	0.15464	1.32101e-150	1.08644	0.220056	0.345793	1.66171e-44
Solyc00g136560.2	0.556464	0.341952	0	0.565312	0	0.240971	1.18058	2.03209	1.2332	0.514283	0.356904	0.11434	0.471443	0.0799884	0	1.98426	0.449208	0.282656	0.120486	1.60633	0.873741	0.235622	0.275716	0.992128	0.629231	0.393213	0.268218	0.507863	3.57592	3.82735e-06	2.34597	0.105597	13.3321	5.17122e-07	0.26967	0.00113552	0.315558	0.00462502	1.13549	0.423123	0.854583	0.35935	3.59837	0.000208191
Solyc00g143770.1	0	0.743527	0	0.658495	6.99124	0.436632	0	0.220924	0.670354	1.39779	0	1.86462	0.16017	0.652213	0	0.215724	0.371763	0.329247	3.71393	0.110462	1.03407	0.932311	0.406192	0.107862	0.885637	0.21195	9.99005	0.00342843	0.29713	7.17664e-05	0.088652	0.163488	0.0297426	1.75886e-11	0.90159	0.793966	0.392807	0.131188	0.104308	0.099838	2.29525	0.311216	0.265545	0.000913175
Solyc00g145170.1	0	0	0	0	0	0	0	0	10.6038	0.980271	0.529116	0.169511	4.2809	4.15045	0	1.17668	0	0	0	0	5.79203	0.349314	4.21568	0.588339	NA	NA	NA	NA	NA	NA	NA	NA	NA	NA	0.0603094	6.84262e-20	0.727841	0.0672996	0.101577	1.30685e-17	0.0828607	3.60657e-16	0.13956	8.84539e-13
Solyc00g147770.1	0.748544	0.66238	1.01496	0.608356	0	0.518639	0.846979	0.306154	0.486602	0.434847	0.19204	0.492185	0	0.129118	0.776412	0.298948	0.705462	0.811659	0.259319	0.576567	0.460724	0.342112	0.0645592	0.53768	1.15053	0.59468	0.367588	0.0314461	0.817289	0.607882	3.12996	0.00603357	2.22339	0.126692	0.742553	0.556774	0.140125	2.47149e-06	1.16703	0.986384	5.2992	0.000269726	8.32848	3.6825e-06
Solyc00g156980.2	0.698509	0.515088	1.31544	0.540659	2.15256	1.00827	4.93978	2.24471	8.32474	4.11929	5.3761	4.78423	3.69866	2.34282	20.7694	5.91141	0.606799	0.928051	1.58042	3.59224	6.22201	5.08017	3.02074	13.3404	1.52942	0.863105	2.60452	0.0168511	5.91999	2.39925e-16	0.587218	0.0108051	2.27297	3.90489e-08	0.816482	0.0404132	0.485492	6.62e-10	2.14407	1.99475e-12	1.68176	0.000855457	4.41628	2.29474e-41
Solyc00g157180.2	0	0.0384923	0	0.136361	0.310231	0.0452088	0.442978	0.320242	0.0462722	0	0	0.0643542	0	0.04502	0	0	0.0192462	0.0681805	0.17772	0.38161	0.0231361	0.0321771	0.02251	0	3.54255	0.112194	9.23403	0.0247883	19.8279	0.000979257	0.38364	0.62431	2.14726	0.327223	1.39077	0.878558	0.972938	0.919983	0	NA	1.42946	0.775464	0	NA
Solyc00g164680.1	55.3812	21.822	34.2069	34.5207	48.8675	39.5716	13.4232	17.4076	16.5773	7.35946	4.00663	3.94951	2.08645	3.03923	1.49526	3.22136	38.6016	34.3638	44.2195	15.4154	11.9684	3.97807	2.56284	2.35831	0.890216	0.379626	1.14554	0.00813747	0.399345	9.84049e-161	0.777118	0.000310202	0.34861	1.49055e-179	0.332382	2.17605e-26	0.214135	4.38172e-52	0.197046	1.79389e-84	1.55221	0.00453239	0.920195	1.38139e-07
Solyc00g170200.1	0.921644	0	0	0.133757	0	0.133036	0	0	1.36166	26.5269	5.91122	2.84064	2.7329	1.58977	0.955957	13.0142	0.460822	0.0668784	0.0665181	0	13.9443	4.37593	2.16133	6.98509	0.145128	0.208601	0.144347	0.168528	0	0.15716	1.00542	1	0	0.99352	0.313816	2.69196e-24	0.154998	3.00878e-46	0.500929	1.95433e-11	2.02464	0.00599765	3.23185	1.07521e-13
Solyc00g174330.2	0	3.68942	0.669467	0.286622	1.43459	0.570155	0	0.288484	0	0	0	0	0	0	0.614544	3.26764	1.84471	0.478044	1.00237	0.144242	0	0	0	1.94109	0.259143	3.17503e-11	0.543376	5.78489e-05	0.0781921	5.00721e-18	0.476914	0.010162	0.143901	2.49517e-06	NA	NA	NA	NA	NA	1.30153e-16	NA	NA	NA	9.77673e-18
Solyc00g174340.1	0	11.6896	1.24967	1.17706	2.67789	1.27715	0	0.646203	0	0	0	0	0	0.105985	1.52953	9.88556	5.84482	1.21337	1.97752	0.323102	0	0	0.0529923	5.70755	0.207597	8.71312e-19	0.338337	9.8516e-12	0.05528	5.58708e-27	0.613579	0.037279	0.163387	1.6125e-05	NA	NA	NA	NA	NA	8.37602e-25	0	NA	107.705	1.67588e-28
Solyc00g179240.1	1.07246	0	0	0.311289	0	0	0	0	0.950684	0.849568	0	0	0	0.308319	2.22477	0.305936	0.536229	0.155644	0	0	0.900126	0	0.15416	1.26535	0.290257	0.983491	0	0.100638	0	0.483588	NA	0.120704	NA	0.377986	0	0.0155151	0.171264	8.9247e-05	1.40575	0.0841719	0	0.346496	8.20808	0.0406263
Solyc00g187050.2	0.687016	0.192995	0	0.113949	0	0.170003	0	0.344068	7.27909	0.544233	0	0.322663	0.457323	2.9062	1.22159	1.17589	0.440006	0.0569746	0.0850015	0.172034	3.91166	0.161332	1.68176	1.19874	0.129486	3.97477e-44	0.193183	7.50867e-188	0.390982	4.01413e-14	0.670278	5.53359e-50	2.0239	7.21071e-99	0.0412438	0	0.429936	2.9351e-10	0.306453	0	0.0959301	0	0.712789	0
Solyc00g201160.2	0.321445	0.948149	0	0.0933017	0	0.788792	0	2.01902	1.0448	0.806357	0.412336	0.396296	0.782955	0.138618	0.166706	3.5762	0.634797	0.0466509	0.394396	1.00951	0.92558	0.404316	0.460786	1.87145	0.0734894	7.8521e-05	0.621295	0.146947	1.59029	0.0307247	0.118284	0.0143713	2.55963	0.000355751	0.436824	0.55701	0.497835	0.0591065	2.02193	0.000166353	0.877448	0.331797	4.06143	4.16873e-09
Solyc00g206460.1	16.525	50.7739	56.7944	4.79651	208.775	260.465	52.9131	149.591	12.8854	32.8478	68.3034	41.0289	101.55	124.245	24.5201	58.7945	33.6495	30.7954	234.62	101.252	22.8666	54.6662	112.898	41.6573	0.915184	0.000178274	6.97248	0	3.00902	0	0.131257	0	0.431556	0	2.39066	6.15335e-133	4.93724	0	1.82175	2.25818e-59	0.484209	5.46667e-157	0.368983	0
Solyc00g217960.1	14.3478	14.5967	5.85432	8.21339	20.6599	22.7815	12.4014	28.759	24.1418	18.7326	10.2248	8.68057	19.0775	28.6445	15.2953	42.2936	14.4722	7.03385	21.7207	20.5802	21.4372	9.4527	23.861	28.7945	0.486023	5.21261e-10	1.50085	3.26149e-07	1.42204	0.000223998	0.323831	2.32963e-28	0.94749	0.1976	0.440948	3.24004e-09	1.11307	0.530868	1.3432	0.000394741	0.396157	2.57989e-12	1.20676	0.00252525
Solyc00g227860.1	3.88226	3.87865	3.96216	3.38055	3.05986	2.24156	4.25108	1.68296	7.40094	7.14287	5.30127	3.5511	3.42172	2.34021	2.59793	1.7148	3.88045	3.67135	2.65071	2.96702	7.2719	4.42619	2.88096	2.15637	0.946115	0.783884	0.683093	0.000161451	0.764607	0.000265	1.38505	0.00117916	1.11933	0.890676	0.60867	5.05995e-12	0.396178	2.01437e-26	0.296534	1.15364e-47	1.53636	0.014052	0.748487	4.29873e-06
Solyc00g230080.1	0.991348	3.41148	0.560077	2.30197	0	1.43098	1.40214	2.75134	2.0505	2.09417	0.635829	2.44438	0.20997	0.855002	2.05651	3.67637	2.20141	1.43102	0.715489	2.07674	2.07233	1.5401	0.532486	2.86644	0.650047	0.188958	0.325014	0.00465262	0.943368	0.0916436	2.00006	0.213297	2.90255	0.298896	0.743173	0.516045	0.25695	0.00101373	1.3832	0.0242177	2.89229	8.88869e-05	5.38313	1.37646e-08
Solyc00g231780.1	0	0.134248	0	0	0	0	0	0	0	0.144217	0	0	0	0	0	0	0.0671239	0	0	0	0.0721084	0	0	0	0	0.172218	0	0.135835	0	0.955554	NA	1	NA	0.16643	0	0.585594	0	0.000610285	0	0.553078	NA	0.0133459	NA	0.00688779
Solyc00g247300.2	0	0.0504013	0	0	0	0	0	0	0.212059	0.027072	0	0.0842645	0	0.0294743	0.106341	0.409451	0.0252006	0	0	0	0.119565	0.0421323	0.0147372	0.257896	0	0.919286	0	NA	0	NA	NA	NA	NA	NA	0.352378	0.396576	0.123256	0.0109655	2.15694	0.118729	2.85891	0.176089	17.4997	5.43704e-05
Solyc00g257110.2	0	0.399252	0.203924	0.471457	0.774654	0.260509	0	0.0527244	0.0266638	0.119139	1.50478	0.815832	0.535152	0.544786	0.093597	0.231675	0.199626	0.33769	0.517581	0.0263622	0.0729013	1.16031	0.539969	0.162636	1.69161	0.0998152	2.59275	0.0340782	0.132058	0.000125976	0.652439	0.775863	0.0509334	1.68177e-08	15.9162	4.81767e-23	7.40685	1.15542e-08	2.23091	0.0859239	2.14884	1.08033e-08	0.301195	0.000102475
Solyc00g273110.1	14.9804	7.13432	22.2164	11.9574	2.47309	6.2168	2.64849	5.4705	12.4494	4.45012	16.8141	9.61908	3.96611	3.49918	4.85566	2.67087	11.0573	17.0869	4.34495	4.0595	8.44978	13.2166	3.73264	3.76326	1.5453	0.045338	0.392947	0.0068074	0.367131	0.000484528	3.93259	1.86428e-06	0.934303	0.536825	1.56414	0.632808	0.441745	0.000326282	0.445368	0.00104838	3.54082	6.5095e-05	1.0082	0.916159
Solyc00g281110.1	0	0.117876	0	0.556776	0	0.138444	0	0.140098	0.850205	0	0	0.197074	0	0.137866	0	0	0.0589381	0.278388	0.0692221	0.0700491	0.425103	0.098537	0.0689331	0	4.7234	0.40669	1.17449	0.812243	1.18852	0.26502	4.02167	0.24228	1.01195	0.182254	0.231796	0.877454	0.162156	3.95814e-05	0	0.000177344	1.42946	0.000281005	0	0.877633
Solyc00g289230.1	3.21123	1.95256	3.24652	1.71699	3.01341	0.92706	0.717141	1.28377	0.599285	0.446287	0.433603	0.277823	0.143189	0	0	2.98923	2.58189	2.48176	1.97024	1.00045	0.522786	0.355713	0.0715945	1.49462	0.961215	0.88386	0.763098	0.457391	0.387488	1.16917e-08	1.25962	0.613171	0.507783	3.45586e-06	0.680418	0.553643	0.136948	1.45769e-05	2.85894	2.25399e-06	4.96844	1.87656e-06	20.8761	1.88433e-18
Solyc00g318130.1	0.208428	0.461092	0.471019	0.120996	0	0.240687	1.47398	1.03514	0	0	0.267363	0	0	0	0	0	0.33476	0.296007	0.120344	1.25456	0	0.133681	0	0	0.884236	0.985614	0.359492	0.0524617	3.74765	0.00120993	2.45968	0.0592655	10.4248	7.65595e-07	NA	NA	NA	NA	NA	NA	NA	NA	NA	NA
Solyc01g005010.2	0.805809	0.752669	0.546304	0.467783	0	0.139579	1.36766	0.42374	2.95249	1.65968	4.34136	4.2387	2.8673	1.94595	2.34027	1.14935	0.779239	0.507044	0.0697895	0.895702	2.30608	4.29003	2.40662	1.74481	0.650691	0.712159	0.0895611	7.99369e-06	1.14946	0.288299	7.26533	0.000125568	12.8343	9.28964e-08	1.86031	0.00437903	1.0436	0.605506	0.756611	0.0388553	1.78259	0.00911182	0.725002	0.00618827
Solyc01g005040.2	0	0.0638712	0	0	0.0857955	0	0	0	0	0	0	0.106785	0.495327	0	0.269521	0.889506	0.0319356	0	0.0428978	0	0	0.0533923	0.247663	0.579513	0	NA	1.34326	0.929026	0	NA	0	NA	0	NA	NA	NA	NA	0.0042137	NA	0.000220411	0.215584	0.0286128	2.33992	0.247204
Solyc01g005070.2	0	0.057007	0	0.134633	0	0.200862	0.492036	0	0.0342645	0.214341	1.04124	0.476542	0.0736823	0.0666745	0.120278	0	0.0285035	0.0673167	0.100431	0.246018	0.124303	0.758892	0.0701784	0.0601388	2.3617	0.272498	3.52346	0.133347	8.63116	0.078066	0.670278	0.808012	2.44962	0.847948	6.1052	0.00183707	0.564577	0.299677	0.48381	0.0220143	10.8138	1.23705e-05	0.856942	0.168787
Solyc01g005120.2	241.969	166.489	194.07	173.885	93.0067	98.4521	66.3742	35.3966	50.7857	93.6086	110.235	77.7723	15.6729	15.972	12.8738	5.02434	204.229	183.978	95.7294	50.8854	72.1971	94.0039	15.8225	8.94908	0.900839	6.11788e-17	0.468735	0	0.249158	0	1.92185	3.85699e-303	0.531554	8.59947e-177	1.30204	1.09304e-39	0.219156	0	0.123953	0	5.94117	0	0.565593	8.0251e-21
Solyc01g005150.2	0.446858	0	0	0	0	0	0	0	1.05632	0.707974	0.859814	0.826367	0.0473229	0.256933	0.231747	0.318683	0.223429	0	0	0	0.882145	0.84309	0.152128	0.275215	0	NA	0	NA	0	NA	NA	NA	NA	NA	0.955728	0.954263	0.172452	1.45769e-05	0.311984	0.000919129	5.54199	7.38005e-05	1.80911	0.409594
Solyc01g005160.2	0.207087	0.279965	0	0	0	0	0	1.63347	0.305955	0.300754	1.59385	0.340411	0.153516	0.0297675	2.57756	3.10143	0.243526	0	0	0.816734	0.303354	0.967131	0.0916415	2.83949	0	0.0021153	0	0.000554111	3.35379	3.13432e-09	NA	NA	NA	1.14585e-14	3.18812	0.000844718	0.302094	0.0113865	9.36032	1.30319e-37	10.5534	2.42143e-09	30.9848	3.59561e-51
Solyc01g005200.1	0.198603	0.146452	0.224408	0.461168	1.31149	0	0	0.0580205	0	0	0	0	0	0.0570961	0	0	0.172528	0.342788	0.655744	0.0290102	0	0	0.0285481	0	1.98686	0.102881	3.8008	0.000381717	0.168148	0.263865	0.522747	0.0928752	0.0442402	1.43918e-05	NA	NA	NA	NA	NA	NA	0	NA	0	NA
Solyc01g005280.2	0.304309	0.972403	1.03154	0.750786	0	0.307482	0.860816	0.266705	3.73162	4.37933	5.0746	3.37652	0.99903	2.09964	1.57819	1.82299	0.638356	0.891164	0.153741	0.563761	4.05547	4.22556	1.54934	1.70059	1.39603	0.743328	0.240839	9.41206e-06	0.883145	0.026915	5.79654	2.92502e-06	3.66695	0.0329349	1.04194	0.685062	0.382036	2.39499e-15	0.419332	1.87223e-12	2.72734	8.35408e-12	1.09762	0.662069
Solyc01g005290.2	0.219005	0.0538321	0.24746	0	0	0.0632251	0	0.0639805	1.0354	3.12279	1.96651	3.60001	1.6235	1.63699	0.227158	0.562271	0.136418	0.12373	0.0316126	0.0319903	2.0791	2.78326	1.63025	0.394715	0.906988	NA	0.231732	NA	0.234501	NA	3.91394	NA	1.01195	NA	1.33869	0.098575	0.784113	0.487521	0.189849	1.7901e-08	1.70726	0.00961158	0.24212	2.46676e-07
Solyc01g005310.2	0	0.265221	0.281352	0.240913	0	0.047923	0	0.0242478	0.196201	0.0219166	0	0	0	0.0238615	0.0860899	0.0710311	0.132611	0.261132	0.0239615	0.0121239	0.109059	0	0.0119307	0.0785605	1.96916	0.985614	0.18069	0.000554111	0.0914246	0.00546002	10.898	0.000848102	0.505974	NA	0	0.103605	0.109397	0.0211296	0.720349	0.444721	0	0.775464	6.58472	0.148073
Solyc01g005370.2	3.43603	3.51912	4.52955	3.49066	6.49186	4.29849	2.96991	4.90752	5.92255	6.25033	4.40759	4.15769	15.5256	11.5245	12.8698	17.6978	3.47758	4.01011	5.39518	3.93871	6.08644	4.28264	13.5251	15.2838	1.15313	0.669245	1.55142	0.0662725	1.1326	0.840685	0.743277	0.0201718	0.730044	0.0437498	0.703636	0.473845	2.22216	7.95964e-30	2.51112	1.06156e-35	0.316645	7.13057e-31	1.13004	0.0969725
Solyc01g005390.2	0.502715	2.10067	0.568032	0.364791	3.23671	2.61235	1.77757	1.54208	0.297089	0.26549	0.32243	0	3.35401	2.24013	0.521431	6.45334	1.30169	0.466412	2.92453	1.65982	0.281289	0.161215	2.79707	3.48738	0.358311	6.41721e-06	2.24671	0.00458666	1.27513	0.782883	0.159483	1.13467e-12	0.567553	0.0148804	0.573129	0.620473	9.94374	1.03563e-17	12.3979	3.98258e-21	0.0576372	2.0906e-17	1.2468	0.158949
Solyc01g005400.2	0.349025	1.15819	0.985934	0.911762	1.09478	0.90685	3.94923	1.73341	1.54697	1.19811	4.25328	2.94037	2.14381	1.65562	2.35313	5.22716	0.753606	0.948848	1.00082	2.84132	1.37254	3.59682	1.89971	3.79014	1.25908	0.451604	1.32804	0.903996	3.7703	1.34598e-17	0.948075	0.496202	2.839	9.86315e-16	2.62056	7.53928e-07	1.38409	0.0236474	2.76141	2.31295e-12	1.89335	0.00173913	1.99511	5.35382e-07
Solyc01g005410.2	9.57068	4.20448	7.82303	2.54153	12.1022	8.05382	0.288012	6.30587	2.22629	1.6131	1.30605	1.17156	4.7874	2.98562	0.84485	6.21554	6.88758	5.18228	10.078	3.29694	1.91969	1.2388	3.88651	3.53019	0.75241	0.0331788	1.46322	1.19717e-09	0.47868	0.00016648	0.514217	3.95199e-16	0.327142	8.35672e-22	0.645312	0.0348044	2.02455	7.33513e-08	1.83893	4.13092e-05	0.318744	9.1023e-14	0.90832	0.345587
Solyc01g005420.2	0	0.210381	0.483549	0.124214	0	0.123545	1.51319	1.37523	0.126451	0	0	0.0879326	0.226601	0.184544	0.221939	0.79351	0.105191	0.303881	0.0617725	1.44421	0.0632257	0.0439663	0.205572	0.507725	2.88886	0.375108	0.587244	0.411145	13.7295	1.15735e-10	4.91936	0.0710615	23.3795	1.63566e-11	0.695387	0.829625	3.25141	0.106403	8.03036	0.000417988	0.213873	0.232966	2.46981	0.0328579
Solyc01g005450.2	6.04844	1.56297	1.75239	1.93566	0	1.43273	0.658061	1.44985	7.74462	4.79139	2.78517	2.61309	5.84697	3.38854	3.53897	3.0969	3.80571	1.84403	0.716367	1.05396	6.268	2.69913	4.61775	3.31793	0.484542	0.0639709	0.188235	7.22183e-17	0.276941	4.20526e-10	2.57414	1.67006e-09	1.47125	0.039498	0.43062	7.79212e-11	0.736718	0.00638768	0.529345	6.33489e-11	0.584511	1.68677e-05	0.718517	6.02578e-05
Solyc01g005470.2	7.78605	7.59736	1.86618	0.890285	8.41345	2.31589	1.00113	5.85891	109.246	193.135	69.6106	41.2082	140.474	76.0376	14.1941	51.691	7.6917	1.37823	5.36467	3.43002	151.191	55.4094	108.256	32.9425	0.179184	9.88836e-37	0.697462	0.000249082	0.445938	1.03146e-10	0.256909	2.34308e-18	0.639372	0.0128977	0.366486	4.77998e-269	0.716022	2.84809e-47	0.217887	0	0.511837	1.52109e-121	0.304302	0
Solyc01g005510.2	0.979008	1.52408	1.65931	2.10755	0.942802	0.423949	0	0.190673	0	0.129257	1.67444	0.435852	0.466553	0.492543	0.507728	0.325824	1.25154	1.88343	0.683375	0.0953366	0.0646283	1.05514	0.479548	0.416776	1.50489	0.000163826	0.546027	6.98864e-05	0.0761753	3.91938e-19	2.75607	2.02561e-14	0.139508	1.59457e-06	16.3264	2.33422e-20	7.42009	8.86241e-10	6.44882	2.87755e-05	2.20029	6.38804e-06	0.869102	0.0879188
Solyc01g005570.2	99.9617	186.752	79.92	87.7255	195.359	140.449	69.769	37.8953	58.7657	46.7952	70.3069	36.3601	56.2749	45.02	28.6956	28.4412	143.357	83.8227	167.904	53.8322	52.7805	53.3335	50.6475	28.5684	0.584714	1.19407e-99	1.17123	1.32995e-10	0.375512	1.93966e-306	0.499231	1.98729e-156	0.320613	0	1.01048	0.181691	0.959587	0.0109635	0.541269	2.61295e-34	1.05303	0.45758	0.564064	1.4733e-53
Solyc01g005590.2	85.9378	40.2705	88.0151	35.7572	36.4818	30.676	14.3703	12.2439	109.704	110.444	98.8334	46.7985	15.3326	27.0185	18.4422	11.2311	63.1042	61.8862	33.5789	13.3071	110.074	72.8159	21.1756	14.8366	0.980699	0.677233	0.532118	3.05331e-20	0.210875	1.62356e-112	1.84301	6.1868e-21	0.396293	1.47637e-37	0.661518	5.47917e-15	0.192376	8.5911e-275	0.134788	0	3.43868	1.68717e-139	0.700649	1.10192e-05
Solyc01g005660.1	12.9806	12.8096	9.0591	10.5828	8.00453	8.37654	3.77988	12.6592	0.225621	0.504059	0	0	0	0.0548788	0	0	12.8951	9.82095	8.19054	8.21953	0.36484	0	0.0274394	0	0.761605	0.000452531	0.635167	7.4351e-09	0.637416	2.96452e-08	1.19906	0.0554287	1.00354	0.805695	0	0.00222268	0.0752094	0.000189423	0	0.000483132	0	NA	0	NA
Solyc01g005740.2	0	0	0	0	6.57617	0.221151	0	0	0	0.202278	0	0	0	0	0	0	0	0	3.39866	0	0.101139	0	0	0	NA	NA	NA	3.82348e-05	NA	NA	0	8.37048e-05	0	7.09526e-05	0	NA	0	NA	0	NA	NA	NA	NA	NA
Solyc01g005760.2	0	0.0153806	0	0	0	0	0	0	0.203382	0.0991363	0.0802655	0.257144	0	0	0	0.0713995	0.0076903	0	0	0	0.151259	0.168705	0	0.0356998	0	NA	0	NA	0	NA	NA	NA	NA	NA	1.11534	0.932897	0	1.53222e-05	0.236017	0.0326257	NA	8.36645e-05	NA	0.0190987
Solyc01g005800.2	0.399088	0.549345	0.992071	0.463352	3.6632	1.58995	0.564462	1.39909	0.0707546	0.273992	0.204773	0.229608	0.710035	1.28501	1.07626	4.30339	0.474216	0.727712	2.62658	0.981774	0.172374	0.217191	0.997523	2.68983	1.53456	0.838578	5.53877	5.31451e-28	2.07031	0.0312094	0.277057	4.23101e-27	0.373785	1.57033e-17	1.26	0.135745	5.78699	3.53269e-14	15.6046	5.54705e-49	0.21773	7.85737e-08	2.6965	1.2232e-17
Solyc01g005850.1	1.78743	1.61097	2.69289	2.99759	0.459021	1.43339	1.9663	1.50853	1.29105	0.786637	0	1.22425	2.90247	1.94127	0.82399	1.69964	1.6992	2.84524	0.946204	1.73742	1.03884	0.612124	2.42187	1.26182	1.67446	0.0467513	0.556851	0.000671636	1.02249	0.776617	3.00701	5.97663e-08	1.8362	0.00295561	0.589235	0.792861	2.33131	4.15943e-08	1.21463	0.647813	0.252748	2.2728e-06	0.52101	9.96399e-07
Solyc01g005870.1	0	0	0	0	0	0	0	0	0.568581	0.488564	0.189871	0.121657	0	0.0425534	0	0	0	0	0	0	0.528573	0.155764	0.0212767	0	NA	NA	NA	NA	NA	NA	NA	NA	NA	NA	0.294688	3.61841e-07	0.0402532	9.83738e-14	0	1.34601e-12	7.32086	0.0508335	0	NA
Solyc01g005900.2	11.797	9.11351	19.0426	14.8585	1.39111	5.53431	9.23661	6.40049	13.4454	8.84461	8.9175	11.1678	10.0838	5.32952	9.8327	5.70899	10.4553	16.9505	3.46271	7.81855	11.145	10.0426	7.70667	7.77084	1.62124	0.426325	0.331192	0.00124573	0.747809	0.0868721	4.89517	4.81841e-05	2.25793	0.165107	0.901088	0.683374	0.691491	0.676251	0.697249	0.142403	1.30311	0.358607	1.00833	0.0448385
Solyc01g005920.2	0	0.379549	0.116316	0.0597587	1.49551	0.0594368	0.291195	1.59389	0.912524	1.35911	0.660241	1.01529	1.24278	0.532698	1.92192	2.49608	0.189775	0.0880374	0.777472	0.942544	1.13582	0.837767	0.887741	2.209	0.463905	0.144887	4.09682	0.000129949	4.96665	1.76232e-12	0.113235	1.76866e-07	1.21232	0.00276821	0.737589	0.387811	0.781587	0.180496	1.94485	7.06922e-05	0.943707	0.851936	2.48834	2.42933e-08
Solyc01g006060.2	0	0	0	0	0	0.0691284	1.69339	0.629589	1.13207	0.252916	1.22864	0.295211	0	0.0688398	3.72552	1.50277	0	0	0.0345642	1.16149	0.692495	0.761925	0.0344199	2.61414	NA	NA	NA	0.929026	NA	3.34343e-09	0	NA	33.6038	1.90148e-08	1.10026	0.539066	0.0497042	4.33582e-06	3.77497	8.70792e-08	22.1362	0.000336611	75.9486	3.78405e-19
Solyc01g006100.2	2.35086	4.36014	11.2692	4.05277	6.32721	4.73018	23.0735	7.15922	3.64161	8.16393	6.03116	12.2957	5.3564	5.07907	12.2658	2.84506	3.3555	7.66097	5.52869	15.1164	5.90277	9.16343	5.21774	7.55543	2.28311	7.00947e-35	1.64765	3.18223e-09	4.50496	2.41345e-144	1.38567	1.50728e-09	2.73417	5.77213e-80	1.5524	2.82066e-15	0.883948	0.0255165	1.27998	0.0192185	1.75621	2.73384e-26	1.44803	1.64125e-06
Solyc01g006140.2	1.67334	7.65042	3.78151	2.79277	3.31499	2.41541	1.77505	1.3199	1.63167	1.28138	0.536622	2.06299	0.301255	0.529172	0.781037	0.190939	4.66188	3.28714	2.8652	1.54748	1.45653	1.2998	0.415214	0.485988	0.70511	4.48943e-06	0.614602	1.01102e-09	0.331943	4.4444e-26	1.14726	0.220753	0.540094	4.46735e-05	0.8924	0.768071	0.285071	1.44912e-13	0.333662	3.97103e-14	3.13045	9.14108e-11	1.17045	0.595028
Solyc01g006200.2	4.97642	3.84955	3.63841	4.29084	2.12637	2.07048	0.621048	1.75314	5.27634	3.13054	4.31827	3.6691	2.35605	2.18807	2.1254	1.75363	4.41299	3.96463	2.09842	1.18709	4.20344	3.99368	2.27206	1.93952	0.8984	0.654069	0.475511	5.74948e-05	0.269	9.00517e-08	1.88934	8.52209e-06	0.565708	0.274316	0.950099	0.292035	0.540524	3.79955e-05	0.461412	1.10561e-08	1.75774	0.0125907	0.853638	0.0741969
Solyc01g006240.2	0	0.193604	0	0	0.26006	0	0	0	1.62914	0.693268	0.673564	2.15787	0.111216	0.150957	0.54464	0.524267	0.0968019	0	0.13003	0	1.1612	1.41572	0.131087	0.534454	0	0.0627298	1.34326	0.507863	0	0.042211	0	NA	0	NA	1.21918	0.405518	0.112889	6.64204e-07	0.460258	0.016392	10.7999	2.0699e-08	4.0771	0.0142864
Solyc01g006300.2	0	0	0	0	0	0	0	0	0.0419644	0	0	0	0	0	0	1.58001	0	0	0	0	0.0209822	0	0	0.790007	NA	NA	NA	NA	NA	NA	NA	NA	NA	NA	0	NA	0	NA	37.6513	2.1871e-10	NA	NA	NA	3.83446e-11
Solyc01g006320.2	1.33049	1.90773	3.00673	1.8022	0.146433	1.53642	4.07728	2.39694	14.6117	25.1783	17.067	27.6118	16.0158	14.2163	30.5906	26.8844	1.61911	2.40446	0.841425	3.23711	19.895	22.3394	15.116	28.7375	1.48505	0.875085	0.519683	5.78957e-05	1.99931	0.284402	2.85761	0.000283036	3.84718	5.23871e-07	1.12287	0.203195	0.75979	1.66811e-07	1.44446	5.41059e-07	1.47786	9.42838e-11	1.90113	3.74162e-26
Solyc01g006330.2	0.238485	0.351722	0.269471	0.692218	0.826794	0.275396	1.18058	0.592208	0.739919	0.28338	0.458877	0.68604	0.126279	0.137123	1.85523	0.986458	0.295104	0.480845	0.551095	0.886393	0.51165	0.572458	0.131701	1.42084	1.62941	0.184106	1.86746	0.0468905	3.00367	0.00227476	0.872526	0.65018	1.60842	0.372224	1.11885	0.989843	0.257405	0.000122507	2.77698	5.46104e-06	4.34665	0.000330907	10.7884	9.95809e-17
Solyc01g006380.2	0.330965	0.244057	0.249311	0.544367	0	0	0.624146	0.161148	0.423778	0.116524	0.141516	0.0906737	0.0700992	0.126864	0	0.031471	0.287511	0.396839	0	0.392647	0.270151	0.116095	0.0984818	0.0157355	1.38026	0.0674129	0	2.24934e-05	1.36568	0.171167	NA	2.08013e-08	NA	1.93987e-07	0.42974	0.0152317	0.364544	0.0194797	0.058247	0.00210936	1.17884	0.616262	0.159781	0.374046
Solyc01g006390.2	263.41	38.0948	281.299	178.091	37.2327	25.1256	89.1529	62.0017	249.477	17.4842	26.7048	33.9837	73.1835	105.07	224.331	81.5754	150.752	229.695	31.1792	75.5773	133.481	30.3442	89.1269	152.953	1.52366	1.78538e-96	0.206824	0	0.501335	1.48334e-140	7.36693	0	2.42397	3.39275e-92	0.227331	3.13048e-278	0.667714	9.19522e-50	1.14589	5.44118e-13	0.340461	2.39817e-126	1.71613	3.30442e-111
Solyc01g006400.2	3772.21	1540.44	2851.87	1618.52	631.391	987.719	1691.29	2286.1	5112.45	2965.97	1805.58	1710.15	1503.41	3143.17	3033.76	4488.2	2656.33	2235.2	809.555	1988.7	4039.21	1757.86	2323.29	3760.98	0.841461	0	0.304765	0	0.748665	0	2.76102	0	2.45653	0	0.4352	0	0.575184	0	0.931117	8.36402e-50	0.756627	4.23889e-238	1.61882	0
Solyc01g006410.2	0	0	0	0	0	0	0	0.405461	0.410099	2.2905	0	0.142589	0.881876	0.897753	0.35989	1.48469	0	0	0	0.20273	1.3503	0.0712944	0.889814	0.92229	NA	NA	NA	NA	NA	NA	NA	NA	NA	NA	0.0527989	2.49799e-05	0.658975	0.122148	0.683025	0.127308	0.0801228	0.000908875	1.0365	0.939742
Solyc01g006520.2	0.465148	0.179669	0.525585	0.3086	0	0.191836	0.18797	0.097064	0.176714	0.263197	0.426194	0.628076	0.46445	0.210139	0.275695	0.303294	0.322409	0.417092	0.0959179	0.142517	0.219955	0.527135	0.337294	0.289494	1.29368	0.0437005	0.297504	0.00713375	0.442038	0.0496011	4.34843	2.37951e-06	1.48582	0.509203	2.39655	0.00452856	1.53347	0.0499134	1.31615	0.489842	1.56283	0.21698	0.858283	0.260143
Solyc01g006540.2	0.0564092	0.138656	0.0637384	0	0.391126	0	0	0	0.0666721	0.0446856	0.144718	0.254996	0.0716858	0	1.2287	0.370108	0.0975325	0.0318692	0.195563	0	0.0556789	0.199857	0.0358429	0.799402	0.326755	0.305824	2.00511	0.09287	0	0.000778964	0.162961	0.00536532	0	3.99645e-06	3.58946	0.00198746	0.643743	0.0191642	14.3574	1.52611e-21	5.57593	5.50165e-07	22.3029	1.38446e-23
Solyc01g006560.2	0	0	0	0	0	0	0	0	1.4178	0.0457951	0	0.0950281	0.0979542	0.315773	0.359772	0.098947	0	0	0	0	0.731795	0.0475141	0.206863	0.22936	NA	NA	NA	NA	NA	NA	NA	NA	NA	NA	0.0649281	6.12249e-16	0.282679	9.28816e-09	0.31342	2.72666e-09	0.229688	0.000303945	1.10875	0.630908
Solyc01g006620.2	0.376341	0.296019	0.255143	0.284013	0.621297	0.0434589	0	0.0439781	0	0	0	0	0	0	0	0	0.33618	0.269578	0.332378	0.0219891	0	0	0	0	0.801885	0.365836	0.988689	0.315812	0.0654085	2.61543e-05	0.811059	1	0.0661568	6.60054e-07	NA	NA	NA	NA	NA	NA	NA	NA	NA	NA
Solyc01g006650.1	9.63753	5.46172	4.63821	3.26358	0.736596	1.2881	0.63107	0.677813	1.84576	1.81438	1.60256	1.21017	0.907225	0.333507	0.277676	0.865507	7.54962	3.9509	1.01235	0.654441	1.83007	1.40636	0.620366	0.571592	0.523324	8.77045e-11	0.134092	1.85915e-72	0.0866853	2.75666e-90	3.90272	1.27798e-28	0.64646	0.0290899	0.768476	0.00334634	0.338985	2.29365e-11	0.312333	1.31712e-11	2.26699	0.00372402	0.921378	0.697482
Solyc01g006660.1	0	0.0214479	0.29578	0.0506535	0	0.0251903	0.123413	0.0764738	0	0.0460811	0.111928	0	0.203292	0.225766	0	0	0.0107239	0.173217	0.0125951	0.0999436	0.0230406	0.0559642	0.214529	0	16.1523	0.525492	1.17449	0.100638	9.31967	0.954015	13.7527	0.0212423	7.93509	0.125488	2.42894	0.51765	9.31094	0.000126066	0	0.992856	0.26087	0.00404804	0	0.000154727
Solyc01g006670.2	1.70354	0.811303	1.44366	1.5143	0.984326	0.676227	0.451773	0.466573	0.314607	4.24529	1.63892	3.10658	6.74274	2.81606	0.552177	0.698572	1.25742	1.47898	0.830276	0.459173	2.27995	2.37275	4.7794	0.625375	1.1762	0.58061	0.6603	0.123539	0.36517	2.14663e-07	1.78131	0.0296345	0.553036	0.00078474	1.04071	0.527754	2.09628	1.60125e-14	0.274294	9.30969e-18	0.496454	2.63379e-10	0.130848	2.12861e-59
Solyc01g006680.2	44.0588	31.6337	51.0042	41.7103	29.4908	36.8068	16.3006	22.6566	8.12338	48.66	54.2068	64.7773	56.6773	66.5072	9.46359	30.1027	37.8463	46.3573	33.1488	19.4786	28.3917	59.492	61.5922	19.7832	1.22488	6.8662e-12	0.875881	0.00449595	0.514677	2.48343e-69	1.39846	1.04912e-21	0.58761	2.8072e-44	2.0954	4.69334e-100	2.16938	4.53838e-142	0.696794	3.09246e-25	0.965902	0.19385	0.321196	7.27781e-283
Solyc01g006690.2	3.08047	3.11289	5.99455	3.75036	1.07361	2.12446	4.72003	2.7248	15.1705	6.84625	7.35416	8.8263	3.62473	2.53379	4.17145	6.20009	3.09668	4.87246	1.59903	3.72241	11.0084	8.09023	3.07926	5.18577	1.57345	1.42133e-06	0.516371	1.21839e-11	1.20207	0.117678	3.04713	9.49446e-30	2.32791	7.95901e-07	0.734916	1.11019e-10	0.27972	4.77175e-79	0.471075	1.57522e-40	2.62733	9.59127e-27	1.68409	1.8573e-06
Solyc01g006720.2	0	0.197466	0.0825206	0	0.819855	0.0632512	0.103294	0	6.58181	4.04974	15.6449	22.1492	11.957	6.23573	18.7862	11.8959	0.0987329	0.0412603	0.441553	0.0516472	5.31577	18.897	9.09637	15.341	0.417898	0.0250179	4.4722	6.75091e-05	0.5231	0.0151715	0.0934435	4.67424e-09	0.116967	3.15527e-09	3.5549	1.16141e-140	1.7112	3.95794e-28	2.88594	6.08912e-92	2.07743	8.85048e-61	1.6865	5.88338e-25
Solyc01g006790.2	0	0.416517	0.273526	0.702635	0	0.349425	0.342384	0.0707199	0.286116	0.319605	0.310521	0.0994805	0	0.139186	0.502172	1.31205	0.208259	0.48808	0.174712	0.206552	0.30286	0.205001	0.0695932	0.907112	2.34363	0.771896	0.83892	0.0778219	0.991804	0.00196506	2.79362	0.0379471	1.18224	0.205165	0.676882	0.293676	0.229787	0.0209566	2.99515	0.00299665	2.9457	0.377972	13.0345	1.99028e-07
Solyc01g006930.2	2.02107	2.95311	1.90305	3.25905	1.92779	1.39384	2.54094	1.11527	7.36539	9.57651	6.62537	7.38277	1.47446	3.13112	4.89139	4.80452	2.48709	2.58105	1.66081	1.82811	8.47095	7.00407	2.30279	4.84796	1.03778	0.20328	0.667774	9.71158e-05	0.735038	0.033819	1.55409	1.91245e-07	1.10073	0.103771	0.826834	0.00181341	0.271845	2.73418e-60	0.572304	2.65624e-11	3.04156	1.24675e-32	2.10525	5.85114e-21
Solyc01g006950.2	1.1899	10.9472	0.960362	0.937454	9.26073	5.00553	0.240425	12.6137	1.30593	1.25681	1.30831	0.419137	0.612061	1.22173	1.2342	19.9784	6.06855	0.948908	7.13313	6.42706	1.28137	0.863721	0.916893	10.6063	0.156365	2.31495e-43	1.17543	0.582948	1.05908	0.501023	0.133028	1.30022e-43	0.901015	0.934132	0.67406	0.191212	0.715557	0.0690227	8.27732	7.75245e-76	0.942008	0.879705	11.5677	2.88092e-95
Solyc01g007000.2	0.128789	0.474851	0	0	0	0.0371804	0	0.0752493	0.114165	1.22427	1.81725	1.27022	0.436445	0.333227	2.53809	2.79217	0.30182	0	0.0185902	0.0376246	0.669217	1.54374	0.384836	2.66513	0	0.000100871	0.0615938	1.04441e-05	0.124659	4.51243e-05	0	0.622735	2.0239	0.632937	2.30678	0.00325213	0.575054	0.0432639	3.98246	1.99864e-18	4.01141	2.08364e-07	6.92536	2.15231e-28
Solyc01g007010.2	0	0.447756	0	0	0	0.0751263	0	0.0760239	0.11534	0.927654	1.33524	0.855533	0	0.0748127	2.56421	4.12001	0.223878	0	0.0375632	0.038012	0.521497	1.09539	0.0374064	3.34211	0	0.00085702	0.167784	0.00662517	0.169789	0.00546002	0	NA	1.01195	0.994842	2.10047	0.000846622	0.0717288	1.19722e-07	6.40869	1.06282e-29	29.2834	9.77866e-16	89.3462	9.2268e-48
Solyc01g007020.2	0.234223	0.115146	0	0.0339925	0	0.0338093	0	0	0.103814	1.05142	1.65248	0.673782	0	0.134673	3.03679	4.97779	0.174685	0.0169962	0.0169047	0	0.577616	1.16313	0.0673364	4.00729	0.0972967	0.0289976	0.0967725	0.0208093	0	0.0074828	1.00542	1	0	NA	2.01368	0.0150789	0.116576	2.29366e-09	6.93764	1.06535e-36	17.2734	1.11241e-15	59.5115	4.68112e-63
Solyc01g007030.2	0.120789	0.564116	0	0	0	0.0348709	0.341682	1.76438	0.927972	3.98688	5.42299	2.53156	1.99551	2.15297	8.51944	39.4532	0.342452	0	0.0174355	1.05303	2.45743	3.97728	2.07424	23.9863	0	1.02574e-06	0.0509135	1.20684e-06	3.07497	7.426e-05	0	NA	60.3959	7.03614e-15	1.61847	0.000308607	0.84407	0.0496581	9.76075	1.02481e-258	1.91746	4.20182e-09	11.5639	0
Solyc01g007040.2	0	0.737921	0	0	0	0.0481488	0.471786	2.14386	1.08419	4.3159	7.06004	3.28989	1.5543	2.39739	10.8985	48.4812	0.36896	0	0.0240744	1.30782	2.70005	5.17496	1.97584	29.6898	0	1.31201e-05	0.0652493	1.7954e-05	3.54462	0.000255749	0	NA	54.3242	1.5098e-12	1.91662	2.23278e-05	0.731781	0.00520092	10.996	1.3441e-226	2.61912	2.91754e-13	15.0264	2.19863e-277
Solyc01g007050.1	0	0	0	0	0	0	0	0.0408343	0.206507	0.221451	0	0	0	0	0.144979	0.837337	0	0	0	0.0204172	0.213979	0	0	0.491158	NA	NA	NA	NA	NA	0.694648	NA	NA	NA	NA	0	0.00611853	0	0.000687447	2.29535	0.0160274	NA	NA	NA	6.32677e-08
Solyc01g007100.2	4.1305	7.09092	7.03779	10.2954	3.29043	2.55524	10.015	9.61524	6.68367	2.66611	2.77536	7.70582	1.5414	1.67753	11.6287	9.50113	5.61071	8.66658	2.92283	9.81512	4.67489	5.24059	1.60947	10.5649	1.54465	4.48251e-20	0.520939	3.4278e-24	1.74936	1.6094e-24	2.96513	2.80555e-77	3.35808	3.83236e-85	1.12101	0.223104	0.344279	2.03996e-39	2.25993	1.1413e-60	3.2561	2.95807e-43	6.56424	8.13085e-192
Solyc01g007130.2	4.0447	3.74068	4.57023	5.54716	1.31878	1.97046	3.43244	1.86107	4.60131	3.83155	5.12351	4.86187	2.28091	2.13665	2.25497	1.81726	3.89269	5.05869	1.64462	2.64675	4.21643	4.99269	2.20878	2.03611	1.29954	1.88616e-05	0.422488	2.74466e-31	0.679929	8.47566e-11	3.07591	7.97108e-54	1.60935	9.07174e-07	1.1841	0.00287835	0.523851	5.67824e-23	0.4829	1.01925e-21	2.26038	1.59382e-36	0.921827	0.864272
Solyc01g007160.2	0	0.635256	1.71776	0.750141	0	0.789988	3.22529	0.977077	1.43746	1.52543	1.56008	3.37362	0.70838	1.00522	2.99599	0.607141	0.317628	1.23395	0.394994	2.10118	1.48144	2.46685	0.856798	1.80157	3.8849	0.0010117	1.24358	0.793222	6.61524	2.36844e-18	3.12397	0.0029798	5.31953	6.16603e-16	1.66516	0.0476776	0.578353	0.00200548	1.21609	0.863108	2.87915	1.98034e-07	2.10267	0.00105726
Solyc01g007170.2	0.121619	0.194313	0.480973	0.688365	0.883429	0.912875	13.6752	3.12665	1.1859	0.754685	1.56008	1.34945	6.3239	7.18511	8.13648	3.3653	0.157966	0.584669	0.898152	8.40093	0.970295	1.45476	6.7545	5.75089	3.70123	9.45924e-10	5.68572	4.09431e-13	53.1818	1.4444e-228	0.650969	0.35769	9.35358	7.224e-160	1.4993	0.0345843	6.96129	4.30969e-125	5.92695	3.44852e-106	0.215377	9.10938e-90	0.851415	0.447581
Solyc01g007190.2	5.38703	7.26276	6.08696	6.2071	40.5861	22.1969	3.46332	13.7348	2.50826	3.14669	2.09401	3.22009	21.091	14.877	2.70913	3.53915	6.32489	6.14703	31.3915	8.59906	2.82748	2.65705	17.984	3.12414	0.971879	0.580617	4.96317	3.6432e-166	1.35956	0.00112541	0.195818	2.8622e-145	0.273929	1.28192e-121	0.939724	0.488702	6.36043	5.44902e-141	1.10492	0.641989	0.147745	2.31578e-132	0.173718	3.74352e-134
Solyc01g007220.2	333.659	239.597	197.321	205.065	217.483	202.331	9.62625	103.926	22.7593	35.8556	29.3853	23.3305	24.6466	30.4472	8.09245	43.5658	286.628	201.193	209.907	56.7761	29.3075	26.3579	27.5469	25.8291	0.701931	3.29845e-121	0.732332	9.21172e-118	0.198083	0	0.958487	0.758183	0.270482	0	0.899358	0.0180519	0.939928	0.0159089	0.881315	3.88418e-05	0.956837	0.730247	0.93764	0.0713853
Solyc01g007260.2	1.1997	0.720843	1.28027	0.135419	0.0660189	0.288621	0.0942683	0.467311	1.94971	2.21752	2.65037	3.12245	2.9645	1.7245	0.898708	1.3119	0.960271	0.707842	0.17732	0.28079	2.08361	2.88641	2.3445	1.1053	0.737128	0.0034108	0.184656	2.13388e-13	0.292407	2.85636e-08	3.9919	4.75914e-05	1.58352	0.0769798	1.38529	0.00350498	1.12521	0.190859	0.530474	3.9704e-08	1.23114	0.0558688	0.471445	9.26687e-13
Solyc01g007340.2	0.276782	0.294813	0.208496	0.669481	0.639709	0.26635	0.260983	0.323439	0.463446	0.706497	0.355043	1.17535	0.0390821	0.450905	0.382782	0.394782	0.285798	0.438989	0.453029	0.292211	0.584972	0.765198	0.244993	0.388782	1.53601	0.037064	1.58514	0.104727	1.02244	0.62474	0.969007	0.623095	0.645015	0.0348299	1.3081	0.848099	0.418812	2.5612e-05	0.664616	0.437146	3.12334	2.76245e-05	1.58691	0.00107544
Solyc01g007360.2	0.941254	0.848332	0.354517	1.4571	0.103594	0.996356	1.33129	0.73328	0.463543	2.40259	0.402466	4.51278	0	1.5334	0.976297	2.59557	0.894793	0.905806	0.549975	1.03228	1.43307	2.45762	0.766698	1.78594	1.01231	0.534484	0.614639	0.682055	1.15366	0.72986	1.647	0.257258	1.87697	0.44684	1.71494	0.364944	0.535005	0.000817	1.24623	0.782229	3.20547	2.11107e-05	2.32939	0.000268594
Solyc01g007370.2	0.239453	1.53032	0.811694	2.3631	2.37186	1.72821	0.338677	1.539	0.566037	3.66728	2.15012	3.93614	0.15215	1.65216	0.993471	3.62031	0.884885	1.5874	2.05003	0.938836	2.11666	3.04313	0.902153	2.30689	1.7939	0.350174	2.31672	0.00458455	1.06097	0.654213	0.774327	0.105424	0.457961	0.00117535	1.4377	0.753004	0.426216	5.25681e-05	1.08987	0.985841	3.37319	2.47711e-05	2.55709	5.29736e-05
Solyc01g007520.2	0.497766	0.183529	0.56244	0.3612	0	0.143702	0.352015	0.290837	1.76498	0.525752	0.638512	2.04558	0.210856	0.357754	0.516297	1.49095	0.340647	0.46182	0.0718508	0.321426	1.14537	1.34204	0.284305	1.00363	1.35571	0.424877	0.210924	0.174463	0.943574	0.389543	6.42749	0.0254598	4.47352	0.0275665	1.17171	0.736471	0.248222	6.01864e-05	0.876248	0.570607	4.72043	2.6499e-05	3.5301	0.000936047
Solyc01g007530.2	0.500818	0.328274	0.18863	0.533008	0.440957	0.385554	0.472231	0.24385	0.49328	0.484895	0.428285	2.81277	0.282866	0.383945	0.692618	0.476221	0.414546	0.360819	0.413255	0.358041	0.489087	1.62053	0.333405	0.58442	0.870395	0.51274	0.996886	0.411421	0.863693	0.280284	0.873114	0.114044	0.866391	0.846043	3.31337	1.49555e-08	0.681688	0.126148	1.19492	0.666758	4.86053	8.33392e-14	1.75288	0.0440018
Solyc01g007540.2	0	0.191053	0.292749	0	0.171089	0.149593	0.732891	0.15138	0.229667	0.0684133	0.997032	1.06472	0	0.0744841	0	0.0739084	0.0955263	0.146374	0.160341	0.442136	0.14904	1.03088	0.0372421	0.0369542	1.53229	0.567073	1.6785	0.756266	4.62842	0.652253	0.912896	0.755882	2.75748	0.446127	6.91675	0.00347572	0.249879	0.040582	0.247948	0.829091	27.6804	1.58232e-06	0.992271	0.0772674
Solyc01g007690.2	172.93	120.249	105.215	607.257	762.842	415.963	124.522	94.1373	293.917	158.435	119.67	2985.06	248.122	235.544	225.663	292.941	146.59	356.236	589.403	109.33	226.176	1552.36	241.833	259.302	2.43016	0	4.02076	0	0.745822	1.71227e-38	0.604402	0	0.185493	0	6.86351	0	1.06922	3.12136e-07	1.14646	6.34017e-33	6.41915	0	1.07223	4.22353e-13
Solyc01g007700.2	0.321154	0.473644	0.362881	1.67791	0	1.20529	2.27116	0.844404	0.569375	0.678421	0	7.78674	0.272085	1.84656	0	1.64906	0.397399	1.02039	0.602647	1.55778	0.623898	3.89337	1.05932	0.824528	2.56768	0.0967002	1.51648	0.595802	3.91995	9.68779e-10	1.69319	0.254156	2.5849	1.23856e-07	6.2404	1.64904e-12	1.69791	0.0198329	1.32157	0.138383	3.67535	6.41108e-08	0.778355	0.507937
Solyc01g007710.2	97.3445	90.7951	46.0433	435.761	322.531	329.825	84.3169	62.6087	175.481	112.282	83.7301	2663.05	145.763	178.325	100.577	253.258	94.0698	240.902	326.178	73.4628	143.882	1373.39	162.044	176.918	2.56089	0	3.4674	0	0.780939	1.00898e-17	0.73856	1.0775e-39	0.225223	0	9.54526	0	1.12623	3.49593e-13	1.2296	9.48471e-26	8.4754	0	1.09179	0.000340611
Solyc01g007720.2	5.39256	6.82391	3.83646	6.78265	6.06689	7.78397	11.8644	11.2028	5.01631	11.3388	5.63634	63.4456	5.24547	12.8043	32.317	29.7977	6.10823	5.30955	6.92543	11.5336	8.17754	34.541	9.02488	31.0573	0.869245	0.205884	1.13379	0.00086599	1.88821	7.40609e-16	0.766675	0.0801241	1.6654	1.51387e-05	4.22388	2.35256e-146	1.10362	0.194763	3.79788	9.04479e-97	3.8273	6.13543e-148	3.4413	3.44468e-93
Solyc01g007730.2	0	0	0	0.172358	0	0.171429	2.51962	0.173477	0.350924	0	0	1.22014	0.503084	0.341427	0	0.338788	0	0.0861789	0.0857146	1.34655	0.175462	0.610069	0.422255	0.169394	NA	0.595776	NA	0.163664	NA	2.94905e-10	1.00542	0.47617	15.7097	2.50241e-07	3.47694	0.0463345	2.40654	0.071039	0.965419	0.720731	1.44479	0.596609	0.401165	0.0292676
Solyc01g007780.2	9.97209	10.4295	7.73277	11.6914	9.36119	20.3215	49.2268	55.5235	2.54216	3.87234	5.26719	3.37486	6.21211	6.46448	2.43373	10.3748	10.2008	9.71207	14.8413	52.3752	3.20725	4.32103	6.33829	6.40426	0.95209	0.896592	1.45492	3.99364e-10	5.13442	2.60944e-228	0.654394	5.5917e-10	3.52901	9.11074e-140	1.34727	0.369095	1.97624	8.09985e-10	1.99681	3.92747e-09	0.681734	4.97636e-06	1.01041	0.954857
Solyc01g007800.2	0.794414	1.80624	2.24408	3.51641	1.50821	2.00674	6.74161	2.49488	3.52105	4.30028	6.11423	4.40729	4.20648	3.14029	1.85398	1.1331	1.30033	2.88024	1.75748	4.61825	3.91067	5.26076	3.67338	1.49354	2.21501	0.00015253	1.35156	0.354797	3.5516	2.50541e-18	1.63885	0.00595102	2.62777	1.57158e-13	1.34523	0.0245881	0.939324	0.962096	0.381914	9.24623e-09	1.43213	0.0103715	0.406584	2.55622e-09
Solyc01g007810.1	10.8501	5.96438	14.0431	9.73427	2.60543	3.36016	16.7413	8.06854	19.994	11.9811	14.6772	11.2688	4.80509	4.48042	4.09239	1.23807	8.40725	11.8887	2.9828	12.4049	15.9876	12.973	4.64276	2.66523	1.4141	2.89835e-05	0.354789	4.0702e-15	1.4755	7.49977e-09	3.98576	9.22092e-32	4.15882	1.90252e-39	0.811444	0.103949	0.290398	2.57463e-54	0.166706	7.121e-72	2.79425	2.26337e-36	0.574062	0.000668211
Solyc01g007870.2	39.8342	18.3588	41.9803	24.9031	5.94385	16.6969	11.9182	19.8057	33.2739	9.81049	17.1963	21.4068	2.51487	7.48775	3.17825	4.15199	29.0965	33.4417	11.3204	15.862	21.5422	19.3016	5.00131	3.66512	1.14934	0.00786282	0.389063	7.93713e-31	0.54515	2.13788e-16	2.95411	1.20897e-43	1.40119	0.00153879	0.895988	0.0822691	0.232163	5.37937e-44	0.170137	6.90625e-56	3.8593	4.65221e-28	0.732831	0.00621589
Solyc01g007950.2	14.1161	1.92766	7.53205	8.01575	3.73606	2.86236	20.9163	11.1771	10.8746	6.95199	3.3772	5.77803	7.18984	8.42241	18.0116	7.87793	8.02189	7.7739	3.29921	16.0467	8.91331	4.57761	7.80613	12.9448	0.969086	0.351797	0.411276	2.43133e-45	2.00036	9.0633e-72	2.35629	1.39642e-48	4.8638	4.19813e-203	0.51357	3.2945e-34	0.875783	0.0181122	1.45229	1.09582e-22	0.586413	3.59635e-26	1.65828	4.78074e-37
Solyc01g007980.2	1.42706	1.60945	2.08674	0.804064	0.471184	0.67856	0.712379	1.44691	14.1881	9.08812	11.7372	7.45141	4.96055	4.65769	14.889	22.3901	1.51825	1.4454	0.574872	1.07964	11.6381	9.59431	4.80912	18.6395	0.952015	0.0643161	0.37864	5.64086e-08	0.711108	0.000116957	2.5143	0.00143408	1.87806	0.14326	0.824387	9.15582e-05	0.413222	3.38461e-58	1.60159	2.98041e-24	1.99502	1.02794e-26	3.87587	4.79808e-154
Solyc01g008020.2	21.7108	24.529	19.3593	28.8132	37.267	31.6785	34.2219	31.7514	7.57456	6.83799	9.73058	7.47089	35.2359	31.0951	33.5072	40.2194	23.1199	24.0862	34.4728	32.9866	7.20627	8.60074	33.1655	36.8633	1.0418	0.388513	1.49105	3.81101e-18	1.42677	1.25719e-11	0.698703	3.6149e-13	0.956889	0.0772792	1.19351	0.00116717	4.60231	2.53436e-229	5.11545	9.32376e-230	0.259328	5.76098e-159	1.1115	0.106116
Solyc01g008130.2	23.8853	18.2301	16.5923	13.6769	16.7854	13.9252	5.12658	8.47124	3.13067	5.20271	3.3381	4.85056	3.01176	2.67188	4.81995	8.13928	21.0577	15.1346	15.3553	6.79891	4.16669	4.09433	2.84182	6.47962	0.718721	1.8077e-11	0.729202	1.07407e-13	0.322871	1.9091e-109	0.985626	0.618508	0.442773	4.06956e-45	0.982635	0.399884	0.682034	0.00036978	1.5551	3.68831e-06	1.44074	1.00968e-05	2.28009	1.83605e-17
Solyc01g008240.2	0	0.0655723	0.602856	0.103241	0	0.102685	0	0.103912	0	0.0234805	0.570329	0.5116	0.169506	0.204513	0	0.101466	0.0327862	0.353049	0.0513426	0.051956	0.0117403	0.540964	0.18701	0.0507331	10.7682	9.74729e-05	1.56598	0.619914	1.58469	0.63234	6.87633	0.000747537	1.01195	0.991624	46.0777	6.13146e-12	15.9289	0.000380973	4.32129	0.0629183	2.89271	1.30504e-06	0.271286	0.104885
Solyc01g008300.1	2.35941	1.1599	0.969442	1.30741	0	0.681145	0.303373	1.19058	1.58447	2.60534	2.47626	3.43769	0.4543	0.986621	0.667432	1.28493	1.75966	1.13843	0.340573	0.746977	2.09491	2.95698	0.72046	0.976182	0.64696	0.242925	0.193545	0.033219	0.424502	0.62025	3.34268	0.000773644	2.1933	0.125805	1.41151	0.0356382	0.34391	0.000748639	0.465978	0.000626649	4.10429	3.03958e-08	1.35494	0.830101
Solyc01g008420.2	0.188552	0.254907	0	0.0820926	0.0311277	0.108867	0	0.220336	1.69928	0.348518	0.604664	0.542399	0.0798716	0.108413	0.293357	0.349618	0.221729	0.0410463	0.0699974	0.110168	1.0239	0.573532	0.0941421	0.321488	0.185119	0.255867	0.315689	0.209179	0.496858	0.314354	0.586397	1	1.57388	0.0242006	0.560146	0.205157	0.0919448	1.40164e-15	0.313984	7.01729e-08	6.09219	1.64013e-09	3.41492	0.0135357
Solyc01g008430.1	0.307215	0.151029	0	0.133757	0	0.0443454	0.869036	0.493628	0	0	0	0	0	0	0	0	0.229122	0.0668784	0.0221727	0.681332	0	0	0	0	0.29189	0.442029	0.0967725	0.0121253	2.97367	0.0115662	3.01625	0.120704	30.7284	3.31912e-06	NA	NA	NA	NA	NA	NA	NA	NA	NA	NA
Solyc01g008440.2	9.20359	5.78396	18.869	14.1282	3.28944	5.53316	7.91778	5.73787	3.64471	3.28211	3.2862	6.58967	2.85368	2.04582	5.21599	3.11267	7.49378	16.4986	4.4113	6.82782	3.46341	4.93793	2.44975	4.16433	2.20164	1.97364e-46	0.588662	5.42138e-14	0.911133	0.0937974	3.74007	1.94739e-97	1.5478	3.12558e-08	1.42574	2.68247e-05	0.707323	0.00290123	1.20238	6.07189e-07	2.01569	8.95241e-14	1.6999	1.05434e-16
Solyc01g008450.1	0	0.0521539	0.239745	0	1.26101	0	0	0.123972	0	0.0560267	0.272171	0.0871946	0	0.121997	0	0.121054	0.0260769	0.119873	0.630505	0.0619859	0.0280133	0.179683	0.0609984	0.0605269	4.59688	0.595776	24.1786	2.14628e-05	2.37704	0.54577	0.190122	0.000298471	0.0983116	0.000243151	6.41419	NA	2.17748	NA	2.16065	NA	2.9457	0.20058	0.992271	0.877633
Solyc01g008540.2	0	0.0342491	0	0	0	0	0	0	2.09974	0.588677	1.78733	2.23314	0.0885348	0.520744	2.45688	1.19243	0.0171245	0	0	0	1.34421	2.01024	0.304639	1.82466	0	NA	0	NA	0	NA	NA	NA	NA	NA	1.49548	0.0387938	0.226631	4.06055e-09	1.35742	0.467176	6.59874	7.06928e-15	5.98957	2.93719e-11
Solyc01g008610.2	0.495674	1.17777	0.186692	0.143873	0	0.0476992	0	0	0.439392	0.567172	0.423886	0.475296	0	0	0	0	0.836723	0.165283	0.0238496	0	0.503282	0.449591	0	0	0.197536	0.000530206	0.0285036	4.1553e-09	0	2.61686e-09	6.93019	0.00510442	0	NA	0.893318	0.734066	0	1.32629e-06	0	4.97857e-06	NA	1.10822e-06	NA	NA
Solyc01g008670.2	0.104956	0.0515971	0	0	0	0.0606001	0	0.0919862	0.124051	0.582	0	0.258791	0	0.0603471	0.217727	0.149702	0.0782765	0	0.0303001	0.0459931	0.353025	0.129396	0.0301736	0.183714	0	0.106871	0.38709	0.411145	0.587573	0.922679	0	NA	1.51792	0.490057	0.366533	0.142489	0.0854714	8.28905e-07	0.5204	0.00224995	4.28837	0.00274143	6.08858	0.0664253
Solyc01g008680.2	0.904373	0.666894	0	0.612501	0	0.522173	0.426375	0.440343	1.15799	0.87562	1.16009	0.247769	0	0.173331	0.938043	0.429978	0.785634	0.306251	0.261086	0.433359	1.0168	0.70393	0.0866655	0.684011	0.389814	0.563967	0.332326	0.322124	0.551605	0.968178	1.17299	0.782253	1.65983	0.317615	0.692296	0.771777	0.0852332	0.000409223	0.672706	0.625204	8.12237	0.00353546	7.89254	0.00286073
Solyc01g008790.2	8.26133	6.34269	10.2567	7.07531	7.67798	7.56719	35.7752	34.8317	3.55616	5.79028	4.44824	6.79002	6.43744	7.47696	12.6947	31.626	7.30201	8.66599	7.62259	35.3034	4.67322	5.61913	6.9572	22.1603	1.18679	0.000652448	1.0439	0.0758264	4.83476	2.6682e-279	1.13688	0.119926	4.63143	3.96166e-232	1.20241	0.0988175	1.48874	8.2e-08	4.74198	9.51388e-186	0.807671	0.00279489	3.18524	4.85801e-141
Solyc01g008830.1	0.308823	0.0253033	0	0.0298794	0	0	0	0	0.334592	0.407733	0.264097	0.169215	0.850325	0.503104	0	0.557946	0.167063	0.0149397	0	0	0.371163	0.216656	0.676714	0.278973	0.0894253	0.0482973	0	0.0151612	0	0.0132844	NA	NA	NA	NA	0.583722	0.213409	1.82323	0.00157162	0.751619	0.377755	0.320159	8.68426e-06	0.412246	3.58699e-05
Solyc01g008910.2	5.33112	13.5409	9.51124	9.17577	6.14531	5.67021	11.641	2.73236	5.96941	8.79204	7.43839	7.99462	2.65448	2.5275	2.32825	1.28066	9.436	9.34351	5.90776	7.1867	7.38073	7.71651	2.59099	1.80446	0.990198	0.0493607	0.626088	4.79292e-18	0.761626	1.88649e-09	1.58156	8.70809e-10	1.21648	0.0134335	1.04549	0.680207	0.351048	2.70252e-47	0.244482	1.797e-56	2.97821	2.45643e-38	0.696435	0.0309435
Solyc01g009040.2	0.914762	0.92439	6.77593	4.36626	6.87966	10.1526	71.3039	16.0641	5.04556	4.42839	5.47594	7.35139	15.4999	16.0128	40.9046	10.612	0.919576	5.5711	8.51614	43.684	4.73698	6.41367	15.7564	25.7583	6.05833	1.34864e-51	9.26094	1.23121e-105	47.5045	0	0.654181	1.33007e-11	5.12955	0	1.35396	0.00155001	3.32625	1.63432e-100	5.43771	3.46319e-208	0.407053	1.03358e-60	1.63479	5.06211e-30
Solyc01g009070.2	39.3789	37.4926	44.0447	38.7173	14.7466	19.1392	24.5347	16.8049	17.6452	17.6375	13.9392	13.3969	4.79318	3.69722	5.48046	4.72089	38.4357	41.381	16.9429	20.6698	17.6414	13.668	4.2452	5.10068	1.07663	0.41713	0.440811	1.25542e-128	0.537776	6.65898e-91	2.44238	2.25506e-128	1.21997	0.000152222	0.774772	8.22118e-05	0.240639	3.67406e-140	0.289132	6.27286e-114	3.21964	2.05279e-83	1.20152	0.180462
Solyc01g009080.2	2.48533	4.58178	3.3699	4.61686	0	1.148	2.46064	2.61386	17.6985	2.16568	5.10092	2.96192	0.31584	2.00061	11.0848	5.95544	3.53355	3.99338	0.573999	2.53725	9.93208	4.03142	1.15823	8.52012	1.13013	0.457842	0.162442	7.75459e-13	0.718044	0.09385	6.95713	1.06229e-14	4.4203	1.24626e-07	0.405899	1.66449e-07	0.116615	1.65435e-49	0.857839	0.0448988	3.48069	1.88989e-17	7.35619	9.08513e-37
Solyc01g009160.2	2.92362	11.309	7.12856	1.16124	17.1216	12.6604	4.35274	11.4631	2.72805	10.2798	19.541	10.0544	29.8534	26.2768	5.90532	19.1383	7.11633	4.1449	14.891	7.90791	6.50391	14.7977	28.0651	12.5218	0.582449	1.72272e-13	2.09251	1.27543e-22	1.11123	0.731101	0.278349	2.76987e-61	0.531053	7.08763e-23	2.27519	5.26058e-24	4.31511	7.8928e-157	1.92527	3.99772e-18	0.527262	1.11378e-47	0.44617	4.35861e-70
Solyc01g009200.2	0.732736	0.585354	0.206985	0.212682	0	0.317304	2.59091	0.856253	5.14216	3.09574	4.69961	3.98983	2.21154	2.15919	1.14002	2.5083	0.659045	0.209833	0.158652	1.72358	4.11895	4.34472	2.18536	1.82416	0.31839	0.045756	0.24073	0.0162736	2.61527	0.000723302	1.3226	0.819472	10.8639	2.98321e-08	1.05481	0.936048	0.530564	3.24302e-07	0.44287	1.32558e-06	1.9881	1.09531e-06	0.834717	0.999781
Solyc01g009220.2	0.217124	0.640437	0	0	0	0.0626821	0	0	2.50211	1.37599	1.39258	1.69532	1.24166	0.249682	0.450414	1.61039	0.42878	0	0.031341	0	1.93905	1.54395	0.745671	1.0304	0	0.000103835	0.0730935	0.000157674	0	4.95805e-05	0	NA	0	NA	0.796242	0.50089	0.384555	6.87061e-05	0.531395	0.00215936	2.07055	0.00503648	1.38184	0.517524
Solyc01g009430.2	260.581	179.711	207.075	231.507	125.986	120.243	30.4274	97.4857	284.475	283.988	161.218	160.729	143.136	140.016	44.6276	108.941	220.146	219.291	123.115	63.9566	284.232	160.973	141.576	76.7846	0.996119	0.510085	0.559242	2.38149e-265	0.290519	0	1.7812	6.75711e-256	0.519488	3.55135e-163	0.566346	1.84647e-259	0.4981	0	0.270148	0	1.13701	1.97858e-22	0.542357	3.49519e-195
Solyc01g009500.2	3.67961	4.74156	4.91364	5.08124	4.97014	3.47654	2.99645	3.42036	12.9484	10.5701	9.29705	7.19413	6.2112	5.60978	2.77571	4.29409	4.21059	4.99744	4.22334	3.2084	11.7592	8.24559	5.91049	3.5349	1.18688	0.058849	1.00303	0.692749	0.761985	0.201078	1.18329	0.0168159	0.759684	0.43724	0.701202	2.79649e-06	0.502626	1.74097e-29	0.300607	1.23666e-56	1.39508	8.87678e-08	0.598073	8.68226e-08
Solyc01g009570.2	1.56321	0.461092	0.706528	0.54448	2.68391	0.541547	0.88439	0.822025	5.54286	2.72432	0.401044	1.54177	2.25143	1.61786	3.89139	2.49722	1.01215	0.625504	1.61273	0.853208	4.13359	0.971408	1.93465	3.1943	0.617994	0.885869	1.59337	0.129651	0.842964	0.203955	0.387854	0.0957766	0.529045	0.00550785	0.235004	1.72723e-09	0.46803	0.000402966	0.772767	0.0223562	0.502112	0.00196367	1.6511	0.316154
Solyc01g009760.2	0.559396	0.0916677	0	0	0	0.215325	0	0.49027	0.716269	0.295424	2.87028	0.613027	0.118482	1.71541	0.386815	0.904268	0.325532	0	0.107663	0.245135	0.505847	1.74165	0.916946	0.645542	0	0.106871	0.330728	0.941291	0.753029	0.229336	0	NA	2.27688	0.219121	3.44304	1.98656e-05	1.8127	0.067889	1.27616	0.0372097	1.8994	0.0041717	0.704013	0.733213
Solyc01g009770.2	2.74959	2.12413	3.55067	1.99522	1.75086	2.66486	6.94457	3.38522	3.07574	2.54116	5.03864	3.067	8.81876	9.42923	18.7414	7.22736	2.43686	2.77295	2.20786	5.16489	2.80845	4.05282	9.12399	12.9844	1.13792	0.965096	0.906026	0.388097	2.11949	1.59336e-06	1.25594	0.372086	2.33932	3.28201e-08	1.44308	0.157381	3.24876	2.61225e-25	4.62333	1.66587e-58	0.444194	1.08668e-15	1.4231	3.06556e-11
Solyc01g009810.2	0	0.21712	0	0	0	0	0	0	0	0	0	0	0	0	0	1.34388	0.10856	0	0	0	0	0	0	0.671939	0	NA	0	NA	0	NA	NA	NA	NA	NA	NA	NA	NA	NA	NA	0.000220411	NA	NA	NA	9.72163e-05
Solyc01g009860.2	30.4919	15.1163	11.42	12.1321	48.9246	41.1951	182.927	235.06	73.7493	78.435	68.1193	48.2925	171.616	133.658	85.1089	79.6041	22.8041	11.7761	45.0599	208.993	76.0922	58.2059	152.637	82.3565	0.516401	2.49914e-33	1.97595	1.40257e-69	9.16473	0	0.261343	8.5069e-176	4.63813	0	0.764939	1.13013e-16	2.00595	4.90027e-271	1.08233	6.38233e-05	0.381336	0	0.539559	5.90848e-207
Solyc01g009870.2	0	0.768389	0.12615	0.0648109	0.847833	0.451232	0.473721	2.41358	18.2759	2.59427	15.1805	6.69852	41.8543	34.0542	59.2898	131.915	0.384195	0.0954803	0.649532	1.44365	10.4351	10.9395	37.9543	95.6026	0.248521	0.000783797	1.69063	0.106498	3.7576	8.27868e-09	0.146999	8.69253e-07	2.2226	0.000116117	1.04834	0.0147045	3.63717	1.24113e-265	9.16164	0	0.288228	5.58303e-197	2.51889	0
Solyc01g009890.1	0	0	0	0	0	0	0	0	0.266095	0.951171	1.15517	1.48031	1.23979	0.647235	0	0.128446	0	0	0	0	0.608633	1.31774	0.943511	0.0642232	NA	NA	NA	NA	NA	NA	NA	NA	NA	NA	2.16508	0.130059	1.55021	0.283092	0.10552	0.0122654	1.39664	0.49162	0.0680683	0.000267016
Solyc01g009900.2	0	0	0	0	0	0	0	0	0.55507	3.37302	2.40967	2.00714	0	0.864079	1.16907	0.750225	0	0	0	0	1.96405	2.20841	0.432039	0.959647	NA	NA	NA	NA	NA	NA	NA	NA	NA	NA	1.12442	0.659612	0.219974	0.000222751	0.488607	0.0005802	5.11158	5.40501e-05	2.2212	0.966753
Solyc01g009930.1	0	0.12371	0	0	0	0	0	0	0.0297427	0.0531584	0	0	0	0.115751	0	0.83271	0.0618548	0	0	0	0.0414505	0	0.0578756	0.416355	0	NA	0	NA	0	NA	NA	NA	NA	NA	0	NA	1.39626	0.432702	10.0446	4.14272e-06	0	NA	7.19396	2.19854e-05
Solyc01g010000.2	0.419078	0.28328	0.355146	0.851482	0.380518	0.24197	2.37094	1.43856	3.49822	1.77056	1.74712	3.2722	2.28562	3.10236	6.73754	10.5801	0.351179	0.603314	0.311244	1.90475	2.63439	2.50966	2.69399	8.6588	1.71797	0.0218841	0.886283	0.699758	5.42387	3.81188e-15	1.9384	0.00574658	6.1198	2.26902e-15	0.952651	0.951382	1.02262	0.900708	3.28683	5.40103e-62	0.931577	0.962479	3.21412	1.87963e-66
Solyc01g010060.2	13.3599	20.447	15.0957	8.70677	19.8085	27.5806	2.85222	10.2362	6.70354	13.2458	14.2274	10.359	15.5899	15.0009	0.784375	3.09205	16.9034	11.9013	23.6945	6.54419	9.97465	12.2932	15.2954	1.93821	0.704073	5.93889e-05	1.40176	5.53049e-08	0.387151	3.55427e-36	0.502279	9.53452e-21	0.27619	6.61154e-67	1.23244	0.02232	1.53343	2.89447e-08	0.194314	4.98772e-37	0.803719	0.0129074	0.126719	9.42002e-77
Solyc01g010080.2	0.0816593	0.642308	0.369077	0.189617	0	0.188596	0	0.214705	0	0.474378	0	0.033558	0.0172957	0	0.508197	0.209652	0.361984	0.279347	0.0942979	0.107353	0.237189	0.016779	0.00864784	0.358924	0.771712	0.364999	0.260503	8.58245e-05	0.296568	0.000148997	2.96239	0.00652297	1.13844	0.874374	0.0707411	0.00275526	0.0364597	2.28264e-06	1.51324	0.964478	1.94026	0.176089	41.5045	2.11139e-06
Solyc01g010130.2	6.62401	9.86614	9.53403	12.5202	3.80138	5.71415	8.69965	3.54778	22.0894	12.9101	15.4767	21.4855	5.22779	4.89683	4.90759	5.46636	8.24508	11.0271	4.75777	6.12372	17.4998	18.4811	5.06231	5.18697	1.33742	2.09994e-08	0.577044	1.24378e-21	0.742712	1.17221e-08	2.31771	2.57901e-49	1.2871	0.000293651	1.05608	0.400387	0.289279	1.42589e-153	0.296402	7.94073e-133	3.65072	7.90986e-147	1.02463	0.562559
Solyc01g010150.2	4.95865	3.79995	5.9325	4.28962	6.51683	4.68755	1.78773	3.43695	2.70057	2.33631	2.49441	2.71702	1.05026	0.447232	0.705938	0.305096	4.3793	5.11106	5.60219	2.61234	2.51844	2.60571	0.748744	0.505517	1.1671	0.013784	1.27924	6.7502e-05	0.59652	0.000129909	0.912333	0.224743	0.466307	1.72656e-14	1.03465	0.484657	0.297305	1.34996e-17	0.200726	1.60871e-29	3.48011	1.69189e-12	0.675153	0.000515557
Solyc01g010180.2	11.2593	8.71579	4.74709	2.92664	15.3696	18.5326	8.55666	32.1567	12.6126	8.16489	3.23349	4.76515	7.33222	10.0972	31.2007	40.8917	9.98754	3.83687	16.9511	20.3567	10.3887	3.99932	8.71472	36.0462	0.384165	4.8418e-22	1.69723	3.93207e-19	2.03821	1.86166e-36	0.226349	3.90121e-71	1.20091	0.00101062	0.384967	1.30481e-23	0.838862	0.0025262	3.46974	3.67119e-139	0.458915	1.24649e-14	4.13624	7.48267e-187
Solyc01g010220.2	4.46107	3.55072	2.88039	2.95967	12.2745	11.3456	4.80734	18.8663	3.76622	4.82408	7.35745	6.46014	7.24398	15.0236	7.0509	11.8775	4.00589	2.92003	11.8101	11.8368	4.29515	6.9088	11.1338	9.46421	0.728934	0.131656	2.94817	4.37729e-36	2.95486	6.47205e-39	0.247249	2.91181e-42	1.00227	0.742294	1.60851	0.00257646	2.59218	4.52089e-24	2.20347	7.53116e-18	0.620525	1.57122e-09	0.850043	0.337416
Solyc01g010250.2	31.5443	22.6181	21.0379	18.2672	27.4352	31.8065	43.745	67.2501	43.2851	34.2117	17.9619	19.1602	55.7633	66.3999	11.651	19.3578	27.0812	19.6526	29.6208	55.4976	38.7484	18.5611	61.0816	15.5044	0.725691	6.56847e-09	1.09378	0.0204479	2.0493	1.72876e-92	0.663471	7.95186e-16	1.8736	4.67544e-66	0.479015	8.6764e-51	1.57636	1.59469e-56	0.40013	3.58364e-96	0.303873	3.14446e-204	0.253831	5.1927e-301
Solyc01g010300.1	0	0	0	0	1.53179	0.191333	11.2486	3.29152	0	0	0	0	0	0	0.68743	0	0	0	0.86156	7.27008	0	0	0	0.343715	NA	NA	NA	0.0224291	NA	8.8245e-13	0	0.0321975	8.43828	9.97316e-09	NA	NA	NA	NA	NA	NA	NA	NA	NA	NA
Solyc01g010360.2	0.357486	0.746906	1.2118	0.466933	0	0.928834	0.25281	0	0.0528158	0.141595	0.458568	0.0734548	0	0	0	0.101979	0.552196	0.839368	0.464417	0.126405	0.0972052	0.266011	0	0.0509893	1.52005	0.941022	0.841036	0.438154	0.228914	1.18274e-06	1.80736	0.387805	0.27218	7.09526e-05	2.73659	0.986372	0	NA	0.524553	0.487447	NA	NA	NA	NA
Solyc01g010410.2	0.674545	0.221074	0.423438	0.348074	0.791892	0.454385	0.424028	0.394127	0.221464	0.316654	0.384567	0.462009	0.190494	0.0861883	0	0.0213805	0.44781	0.385756	0.623139	0.409077	0.269059	0.423288	0.138341	0.0106903	0.861428	0.549086	1.39153	0.0994996	0.913507	0.504265	0.619053	0.0199376	0.656479	0.0203873	1.57322	0.37734	0.514167	0.0716341	0.0397321	0.000199834	3.05974	0.00529376	0.0772746	0.0373052
Solyc01g010420.2	1.43284	0.704394	0.539669	0.554522	0	0.620476	1.68881	1.74414	0.0705636	0.0630584	0	0	0	0	0	0	1.06862	0.547096	0.310238	1.71648	0.066811	0	0	0	0.511966	0.25408	0.290318	0.0108776	1.60626	0.0423137	1.76347	0.248035	5.53277	7.73765e-06	0	NA	0	NA	0	NA	NA	NA	NA	NA
Solyc01g010430.2	85.6011	54.1548	58.1925	39.306	204.146	176.957	67.8799	141.068	13.2689	26.0496	31.8615	14.2442	38.2822	26.1827	23.1431	84.6261	69.878	48.7492	190.552	104.474	19.6592	23.0529	32.2324	53.8846	0.697634	4.64066e-38	2.72692	0	1.49509	1.52578e-65	0.255832	0	0.548271	7.68011e-259	1.17262	0.49701	1.63956	1.46622e-34	2.74093	1.91074e-148	0.715207	5.31671e-26	1.67175	1.63277e-50
Solyc01g010600.2	0	0.240311	0.883745	0.0567543	0	0.282243	0.276555	0.114246	40.2124	12.4948	22.072	19.526	0.786867	1.91124	3.44778	1.22712	0.120156	0.47025	0.141121	0.195401	26.3536	20.799	1.34905	2.33745	3.91367	0.884102	1.17449	0.648394	1.62623	0.415178	3.33224	0.803334	1.38463	0.763377	0.78923	5.04841e-05	0.0511905	5.55554e-225	0.088696	4.91423e-168	15.4175	2.37141e-151	1.73266	1.14719e-05
Solyc01g010700.2	6.16929	7.2536	5.80905	9.63982	5.12635	5.1353	2.90857	7.81001	5.34725	4.1269	4.22063	6.803	10.0178	10.1982	11.0915	32.0886	6.71144	7.72443	5.13083	5.35929	4.73708	5.51182	10.108	21.5901	1.15093	0.0183807	0.764489	0.003708	0.79853	0.0108592	1.50549	9.79619e-08	1.04453	0.748118	1.16355	0.151528	2.13381	7.17438e-32	4.55768	6.35102e-170	0.545293	2.68772e-20	2.13594	4.21114e-70
Solyc01g010710.2	0	0	0	0	0	0	0	0.0289615	1.40605	1.41357	1.52599	1.38515	1.00786	0.484501	0.308477	0.367637	0	0	0	0.0144807	1.40981	1.45557	0.74618	0.338057	NA	NA	NA	NA	NA	NA	NA	NA	NA	NA	1.03246	0.817577	0.529277	0.00131445	0.239789	6.92921e-11	1.95069	0.000858271	0.453051	0.000334122
Solyc01g010770.2	1.23375	1.90621	1.79236	3.63222	3.08428	2.49324	0.49857	3.91326	2.96852	0.651561	1.58261	0.434583	0.783938	1.5201	0.182813	34.1893	1.56998	2.71229	2.78876	2.20592	1.81004	1.00859	1.15202	17.186	1.72759	0.00371251	1.7763	6.96039e-05	1.40506	0.0340271	0.972579	0.415746	0.791003	0.0872516	0.557222	0.000175152	0.63646	0.0196319	9.49483	8.79235e-116	0.875502	0.0669037	14.9182	5.36342e-145
Solyc01g010970.2	6.46515	5.46615	7.80897	7.5224	3.60682	3.2341	1.26127	0.732703	1.58098	1.35396	1.14389	1.48876	0.401358	0.208297	0	0.143091	5.96565	7.66568	3.42046	0.996984	1.46747	1.31633	0.304828	0.0715457	1.28497	4.99468e-05	0.573359	2.42032e-22	0.167121	5.37604e-124	2.24113	2.51829e-41	0.291477	7.90385e-43	0.897005	0.468875	0.207723	1.0877e-25	0.0487545	2.5535e-39	4.31827	7.39807e-19	0.234709	9.49478e-05
Solyc01g011050.2	0.248185	0	0.140216	0.0360187	0	0.0358246	0	0	0	0	0.795901	0.305976	0.0262831	0.285401	0	0.0707987	0.124092	0.0881171	0.0179123	0	0	0.550938	0.155842	0.0353993	0.710093	0.0995994	0.144347	0.7138	0	NA	4.91936	0.0380674	0	NA	NA	1.57178e-07	NA	0.00740793	NA	NA	3.53524	0.000128722	0.227149	0.179725
Solyc01g011220.1	0.533803	0.787264	1.20632	1.70434	0	0.462316	0	0.857706	0.236596	0.070477	0	0.109684	0.395714	0.306924	0	0.685241	0.660533	1.45533	0.231158	0.428853	0.153536	0.0548418	0.351319	0.342621	2.20326	0.251348	0.349956	0.0108776	0.649252	0.419431	6.29582	0.000182041	1.85524	0.105682	0.357191	0.403117	2.28818	0.543757	2.23153	0.255678	0.156103	0.111675	0.975242	0.572677
Solyc01g011430.2	0	0	0	0.0294005	0	0.0292421	0	0.0591829	0.867969	0.160479	0.389796	0.208129	0	0.05824	0.105062	1.87817	0	0.0147002	0.014621	0.0295914	0.514224	0.298962	0.02912	0.991616	NA	0.940853	NA	0.929026	NA	0.0878287	1.00542	1	2.0239	0.125488	0.581385	0.25281	0.056629	4.20605e-09	1.92837	0.000292972	10.2666	1.54027e-05	34.0528	2.04182e-18
Solyc01g011510.2	6.61317	5.76805	7.71346	2.72448	4.08529	2.43266	2.8664	2.46173	8.2576	6.08371	3.4206	5.78606	1.89771	1.62523	2.76588	2.00822	6.19061	5.21897	3.25898	2.66407	7.17065	4.60333	1.76147	2.38705	0.843046	0.00561358	0.526439	2.28437e-11	0.43034	1.64723e-23	1.60141	0.000500371	0.817454	0.00293659	0.641968	6.62997e-08	0.245649	1.45461e-53	0.332892	2.58252e-32	2.61335	4.52978e-18	1.35515	0.00287065
Solyc01g014100.2	33.7471	97.9465	33.2431	136.632	73.1406	73.3189	86.2832	89.6153	1.02274	2.39915	0	4.6228	4.3986	7.08983	13.0141	11.3548	65.8468	84.9376	73.2297	87.9492	1.71094	2.3114	5.74421	12.1844	1.28993	3.56822e-11	1.11212	0.189476	1.33567	6.02266e-15	1.15988	4.7033e-07	1.201	1.44826e-09	1.35095	0.514604	3.35734	8.22018e-08	7.12148	3.55405e-30	0.402388	3.5566e-05	2.12117	1.1192e-11
Solyc01g014140.2	0	0	0	0.466933	0	0.116104	0.568824	0.117492	0	0.318588	0.515889	0.49582	1.61844	0.924957	1.25143	3.0976	0	0.233466	0.0580522	0.343158	0.159294	0.505854	1.2717	2.17452	NA	0.202007	NA	0.929026	NA	0.935899	4.02167	0.212396	5.91119	0.99352	3.1756	0.335678	7.98335	8.4865e-05	13.651	6.22929e-07	0.397778	0.0105718	1.70993	0.165613
Solyc01g014380.2	0	0	0	0.0757561	0	0	0.553722	0.19062	0	0	0	0.0536285	0	0.0375167	0.135357	0.0372267	0	0.037878	0	0.372171	0	0.0268143	0.0187584	0.0862917	NA	0.650289	NA	NA	NA	0.00018726	NA	NA	NA	4.93425e-05	NA	NA	NA	0.0042137	NA	NA	1.42946	0.26586	4.60018	0.121048
Solyc01g014560.2	0.691774	0.578137	0.468993	0.642535	2.19272	0.559189	0	0.767966	0.286172	0.292267	0.177475	0.227429	0.791206	0.159101	0.143506	0.19734	0.634955	0.555764	1.37595	0.383983	0.289219	0.202452	0.475154	0.170423	0.87528	0.716704	2.16701	0.000814463	0.60474	0.430774	0.403912	0.000216828	0.279067	4.36403e-05	0.699994	0.283344	1.64288	0.0353132	0.58925	0.767851	0.426077	0.00109393	0.358668	0.0151037
Solyc01g014840.2	0.476153	0.32984	0.63584	0.376927	0.157215	0.749793	0.367342	0.935793	0.537202	1.10872	0.832892	1.01396	0.238374	0.373332	1.07756	2.01276	0.402996	0.506384	0.453504	0.651568	0.822961	0.923425	0.305853	1.54516	1.25655	0.97117	1.12533	0.811111	1.61681	0.328533	1.1166	0.780269	1.43674	0.226667	1.12208	0.0542542	0.371649	5.4758e-12	1.87756	8.11485e-11	3.01918	4.23903e-18	5.05196	1.74547e-41
Solyc01g016530.1	0.670287	0.164759	1.51475	0.389111	0	0.193507	0	0.195819	0	0	0	0	0	0	0	0	0.417523	0.951932	0.0967536	0.0979096	0	0	0	0	2.27995	0.268174	0.231732	0.0178282	0.234501	0.0151715	9.83872	0.00051184	1.01195	0.994842	NA	NA	NA	NA	NA	NA	NA	NA	NA	NA
Solyc01g016540.1	2.09167	1.43959	2.83613	1.33567	0	0.603852	1.77505	0.73328	0	0	0	0	0	0	0	0	1.76563	2.0859	0.301926	1.25417	0	0	0	0	1.18139	0.403284	0.171001	0.000146449	0.71032	0.0315283	6.90865	3.7877e-06	4.15389	0.122033	NA	NA	NA	NA	NA	NA	NA	NA	NA	NA
Solyc01g017600.2	4.30287	5.12305	1.97516	0.819616	6.21561	2.32914	0.190184	0.314263	47.0032	115.75	122.12	121.514	108.908	58.2561	53.4174	52.8193	4.71296	1.39739	4.27238	0.252224	81.3768	121.817	83.5819	53.1183	0.296499	1.38831e-28	0.906517	0.205128	0.053517	4.18039e-59	0.327075	5.8998e-21	0.0590359	4.4088e-47	1.49695	2.9839e-78	1.0271	0.126368	0.652745	6.00723e-96	1.45745	4.73436e-74	0.635524	1.91027e-120
Solyc01g017720.1	0	0.67963	0	0	6.99904	0	0	0.269251	0.272331	0	0	0	2.7329	0	0	0.525828	0.339815	0	3.49952	0.134626	0.136166	0	1.36645	0.262914	0	0.883281	10.2983	0.000113476	0.396173	0.252788	0	0.000475281	0.0384698	0.0103129	0	0.00388729	10.0352	0.00015323	1.93084	2.21508e-05	0	4.73073e-11	0.192407	0.5332
Solyc01g017860.2	5.24869	4.60766	6.77788	3.48221	0	3.24698	3.18156	1.75242	6.86829	2.96989	3.8473	5.23832	3.17625	1.50893	4.66637	3.85013	4.92817	5.13004	1.62349	2.46699	4.91909	4.54281	2.34259	4.25825	1.04096	0.572193	0.329431	0.00282146	0.500588	0.0164015	3.15988	0.000348593	1.51955	0.598354	0.923507	0.675672	0.476225	0.00907893	0.865658	0.553894	1.93923	0.00270943	1.81775	0.0609721
Solyc01g017870.1	0	0.814538	0	0.961847	0	0	2.81216	1.35533	0	0	0	0	0.982615	0	0	0	0.407269	0.480923	0	2.08375	0	0	0.491307	0	1.18085	0.698967	0	0.0151612	5.11639	0.0972604	NA	0.0593182	NA	0.000155144	NA	NA	NA	0.0413891	NA	NA	0	0.0782071	0	0.0455543
Solyc01g018020.1	0	0	0	0.021727	0.519019	0	0	0	0.110591	0.0197658	0	0	0	0	0	0	0	0.0108635	0.25951	0	0.0651786	0	0	0	NA	0.510246	NA	6.25135e-05	NA	NA	0.0418616	9.94984e-06	0	3.99645e-06	0	0.552533	0	0.0380473	0	0.0603296	NA	NA	NA	NA
Solyc01g020130.2	0.806176	0.544942	1.59411	0.350997	0.0665453	0.465475	0.570119	0.588796	1.0124	0.638628	0.775595	0.745424	0.17075	0.173825	0.627143	0.229975	0.675559	0.972555	0.26601	0.579458	0.825515	0.76051	0.172287	0.428559	1.43963	0.735598	0.393763	0.101737	0.857745	0.175286	3.65608	0.0430561	2.17833	0.801871	0.921255	0.939369	0.208703	0.000542108	0.519141	0.0565027	4.41419	0.000907305	2.48746	0.178946
Solyc01g020520.2	2.9786	4.29306	4.89542	2.94736	3.48683	2.14975	2.29793	2.3732	2.80041	3.71808	3.47347	3.95037	1.74925	0.700618	2.6682	1.35178	3.63583	3.92139	2.81829	2.33556	3.25924	3.71192	1.22493	2.00999	1.07854	0.400287	0.775144	0.000629767	0.642375	0.000216818	1.39141	0.0235306	0.828717	0.861621	1.13889	0.0685437	0.375833	5.34417e-09	0.616704	0.000114411	3.03031	3.1576e-14	1.6409	0.100456
Solyc01g021600.2	0.229813	0.282444	2.33705	1.00057	0	1.52594	9.10118	2.28269	2.37671	0.788885	0	0	0	0.0660684	2.14532	2.22896	0.256128	1.66881	0.762971	5.69193	1.5828	0	0.0330342	2.18714	6.51552	1.54158e-05	2.97887	0.00459019	22.223	2.59962e-37	2.18725	0.141729	7.46022	4.39952e-24	0	1.49774e-10	0.0208708	1.48886e-13	1.38182	0.431207	0	0.775464	66.2084	1.10863e-15
Solyc01g034080.1	0.751404	0.246264	0.424517	0.545251	0	0.253079	0.354257	0.0365862	0.518066	0.595239	0.321289	0.926373	1.72412	0.648059	0.519586	0.2858	0.498834	0.484884	0.12654	0.195421	0.556652	0.623831	1.18609	0.402693	0.972034	0.242925	0.253671	0.033219	0.391757	0.0876156	3.83187	0.000773644	1.54435	0.701167	1.12068	0.066689	2.13076	7.12638e-05	0.723419	0.0629674	0.525956	0.127123	0.339513	2.94177e-09
Solyc01g034150.2	19.444	18.9441	19.224	18.0236	11.2867	11.8831	10.202	11.8647	14.711	12.5666	8.14633	12.2113	2.44108	3.62893	5.36725	7.828	19.194	18.6238	11.5849	11.0334	13.6388	10.1788	3.03501	6.59763	0.97029	0.462537	0.603567	3.7739e-13	0.574833	2.32601e-13	1.60759	1.46539e-09	0.952394	0.99445	0.746315	1.34193e-09	0.222528	1.81876e-106	0.48374	1.60468e-27	3.35381	3.1157e-45	2.17384	2.69772e-26
Solyc01g044240.2	0.727668	0.829276	0	0.230412	1.31051	0.190975	0	0.0773028	15.7938	18.9001	26.3903	23.6239	13.1284	11.3536	2.88181	25.0416	0.778472	0.115206	0.750741	0.0386514	17.347	25.0071	12.241	13.9617	0.14799	8.86101e-09	0.964378	0.818903	0.0496504	4.77845e-16	0.153456	8.91115e-08	0.0514843	5.43202e-14	1.44159	4.26185e-27	0.705658	1.61772e-07	0.80485	0.000770637	2.04289	9.35313e-61	1.14057	0.124304
Solyc01g044250.1	0	0	0	0	0	0	0	0	0	0.210479	1.02248	0	0	0.458312	0	0	0	0	0	0	0.105239	0.511241	0.229156	0	NA	0.473756	NA	0.0353349	NA	0.380296	NA	0.24228	NA	0.25919	4.85789	0.394867	2.17748	0.00510889	0	0.353576	2.23097	0.00023031	0	0.00012999
Solyc01g044370.1	1.86831	2.4274	3.31738	1.47193	1.67437	2.54274	0.3775	1.79338	1.26184	1.19811	1.36948	1.09684	0.113061	0.537117	0.830515	1.21821	2.14785	2.39465	2.10855	1.08544	1.22998	1.23316	0.325089	1.02436	1.11491	0.677295	0.981703	0.856243	0.505361	0.142466	1.13569	0.785333	0.51478	0.1063	1.00259	0.954263	0.264305	0.000139422	0.83283	0.467631	3.79329	0.000525774	3.15102	0.00319021
Solyc01g056310.2	0.17503	0.344185	1.18663	0.660449	0	0.378975	0.247559	0.178968	0	0.0462179	3.36782	1.22279	0.778511	0.956064	0.0907734	0.374477	0.259607	0.92354	0.189488	0.213264	0.0231089	2.29531	0.867287	0.232625	3.55745	1.87347e-09	0.729901	0.763638	0.821485	0.362271	4.87388	6.44045e-10	1.12548	0.593707	99.3255	1.01442e-77	37.5304	4.96669e-19	10.0665	6.22929e-07	2.64654	7.7564e-57	0.268221	2.06356e-05
Solyc01g056370.2	0	0.107134	0	0	5.1807	0	0	0.254661	0.128787	0	0	0	0	0	0	0	0.0535669	0	2.59035	0.127331	0.0643936	0	0	0	0	NA	48.3573	3.39874e-06	2.37704	NA	0	9.39945e-05	0.0491558	7.53352e-05	0	NA	0	NA	0	NA	NA	NA	NA	NA
Solyc01g056580.2	0.410888	0.100998	0.309516	0.159017	0	0.434942	0	0.120038	0	0.289327	0	0.11257	0	0.0787502	0.142062	0.937699	0.255943	0.234267	0.217471	0.0600189	0.144663	0.056285	0.0393751	0.53988	0.915309	0.173724	0.849686	0.6128	0.234501	0.865294	1.07723	0.378184	0.275986	0.755291	0.389076	0.698716	0.272185	0.040582	3.73198	4.85309e-05	1.42946	0.0169479	13.7112	6.93501e-09
Solyc01g056610.1	7.76121	5.91397	6.13874	6.30769	0	1.34437	0	2.94759	0.917327	5.32843	0.995574	2.23264	0.32877	1.56188	1.61003	1.77121	6.83759	6.22321	0.672183	1.4738	3.12288	1.61411	0.945325	1.69062	0.910146	0.647016	0.0983069	3.74164e-05	0.215543	0.0804418	9.25821	5.02702e-06	2.19255	0.0276085	0.516865	0.00203276	0.302709	0.43946	0.541366	0.461797	1.70746	2.84977e-05	1.7884	0.981573
Solyc01g056730.1	11.1761	13.4304	14.0314	10.0923	4.92015	6.45296	5.2691	9.61369	11.1914	8.19759	10.354	5.61349	0.394523	5.89052	5.15211	9.38741	12.3033	12.0618	5.68655	7.4414	9.69449	7.98373	3.14252	7.26976	0.980375	0.154958	0.462197	3.85806e-07	0.60483	1.40575e-05	2.12112	0.00111169	1.3086	0.501197	0.823533	0.450308	0.324155	1.26417e-06	0.749886	0.0986275	2.54055	0.000434521	2.31335	0.00317809
Solyc01g056770.1	0.854858	0.630381	0.965929	3.22567	0	0.740375	0	0.24974	0.757792	2.25731	0	1.05392	0	3.1949	0	1.21931	0.74262	2.0958	0.370188	0.12487	1.50755	0.526959	1.59745	0.609655	2.82217	0.210643	0.498489	0.00499748	0.168148	0.632344	5.66145	4.16865e-05	0.337316	0.00117925	0.349546	0.872439	1.05963	0.446196	0.404401	0.115592	0.329875	0.35372	0.381643	0.398137
Solyc01g056790.2	2.48185	3.17224	6.16948	3.89002	0.081945	2.22113	1.05308	2.39267	3.15339	2.62139	2.22852	2.75378	1.83982	3.21076	2.31682	1.76997	2.82704	5.02975	1.15154	1.72288	2.88739	2.49115	2.52529	2.04339	1.77915	0.0319412	0.407328	0.000179092	0.609427	0.451509	4.36786	3.93725e-09	1.49616	0.00477732	0.86277	0.594873	0.874592	0.42644	0.707696	0.302511	0.986483	0.153382	0.809173	0.781686
Solyc01g056850.2	7.46616	4.4272	7.56652	7.79711	9.37776	6.39962	20.7934	15.9878	3.72996	3.21129	2.17216	2.72029	2.26606	2.78815	32.174	109.149	5.94668	7.68181	7.88869	18.3906	3.47062	2.44623	2.52711	70.6615	1.29178	0.000350612	1.32657	3.82403e-05	3.09258	1.19652e-128	0.973775	0.732052	2.33126	2.36732e-81	0.704838	0.00138255	0.728142	1.00879e-06	20.3599	0	0.967995	0.345911	27.9614	0
Solyc01g056990.2	2.31013	1.36281	5.04654	2.1904	2.6442	3.82366	8.49522	5.39909	1.54724	2.31801	3.75355	4.05056	4.89291	5.93293	7.66762	3.11927	1.83647	3.61847	3.23393	6.94716	1.93263	3.90206	5.41292	5.39345	1.97034	1.33293e-06	1.76095	7.74662e-08	3.78289	2.40189e-31	1.11891	0.723549	2.14821	2.81204e-09	2.01904	8.78736e-08	2.80081	1.65693e-20	2.79073	1.756e-15	0.720878	0.00468301	0.996402	0.413663
Solyc01g057000.2	13.3573	21.7762	10.7069	17.629	25.5193	31.9699	4.19829	24.0805	2.42884	1.02496	0.292892	0.140749	0.628692	1.44413	2.24989	24.0673	17.5668	14.1679	28.7446	14.1394	1.7269	0.21682	1.03641	13.1586	0.806518	0.000326196	1.63631	2.35662e-41	0.804893	5.6663e-06	0.49289	5.31458e-62	0.491897	2.47981e-68	0.125554	3.85072e-17	0.600155	0.000667406	7.61976	6.16293e-131	0.209203	2.75305e-09	12.6963	1.81184e-173
Solyc01g057080.1	0	0	0	0	0	0.149374	0	0.302317	0.458663	1.09301	0.663716	0	0	1.4875	4.29342	9.44645	0	0	0.074687	0.151159	0.775838	0.331858	0.743752	6.86993	NA	NA	NA	NA	NA	NA	0	NA	2.0239	0.632937	0.427742	0.151523	0.958644	0.593859	8.85486	4.27724e-18	0.446194	0.26586	9.23686	1.81234e-21
Solyc01g057220.2	0	0	0.193841	0	0	0	0	0	0.2788	0.0452993	0	0.105749	0.254346	0	0	0	0	0.0969207	0	0	0.16205	0.0528747	0.127173	0	NA	NA	NA	NA	NA	NA	NA	NA	NA	NA	0.326287	0.0737085	0.784779	0.956881	0	0.000483132	0.415769	0.0485847	0	0.00030932
Solyc01g057270.2	4.67925	3.81522	5.3517	4.55489	4.2016	3.69018	3.55125	3.63424	0.607015	0.316431	0.439196	0.422111	0	0.114837	0.41432	0.94415	4.24724	4.9533	3.94589	3.59275	0.461723	0.430653	0.0574183	0.679235	1.16624	0.00742858	0.929049	0.728138	0.845902	0.00785034	1.25531	0.00199078	0.910503	0.0327124	0.932709	0.282602	0.124357	9.48624e-13	1.47109	0.000561484	7.50027	5.57698e-08	11.8296	5.78512e-25
Solyc01g057300.1	3.06417	2.44784	3.2459	3.77993	4.6792	3.92543	0.812605	0.279742	0.282942	2.12392	1.96529	3.69898	1.37912	1.87194	1.58912	7.86693	2.75601	3.51292	4.30232	0.546173	1.20343	2.83213	1.62553	4.72803	1.27464	0.016324	1.56107	1.64496e-05	0.198176	7.98166e-15	0.816517	0.114481	0.126949	1.1573e-29	2.35338	0.000927573	1.35075	0.489076	3.92879	5.56483e-20	1.74228	0.00351538	2.9086	8.73469e-19
Solyc01g057310.2	2.14423	1.59967	4.03805	2.40216	4.91858	4.70242	14.5785	11.1987	1.48949	2.50319	3.23308	3.03001	12.31	9.64677	11.6276	6.24554	1.87195	3.22011	4.8105	12.8886	1.99634	3.13154	10.9784	8.93655	1.72019	1.4186e-18	2.56978	4.62357e-51	6.8851	0	0.669391	7.64176e-09	2.67926	1.87357e-156	1.56864	2.13691e-09	5.49926	0	4.47647	3.09598e-207	0.285247	2.93497e-186	0.814014	8.12161e-08
Solyc01g057320.1	0.482826	0.652741	2.00038	0.887576	0.531394	1.64943	4.55266	6.08883	0.57067	1.23243	1.03225	1.58735	2.59069	2.47539	2.75441	2.89241	0.567784	1.44398	1.09041	5.32074	0.901552	1.3098	2.53304	2.82341	2.54319	9.34224e-07	1.92047	0.00160222	9.37107	4.21009e-82	1.32425	0.0996377	4.87957	1.20132e-54	1.45282	0.0112373	2.80964	7.85708e-21	3.13172	3.01564e-38	0.517085	4.99579e-09	1.11463	2.57707e-05
Solyc01g057680.2	13.1496	10.5278	14.0091	7.41541	16.1263	10.087	0	4.06107	1.77623	1.19048	1.92774	0.154395	0	0	0	0.964575	11.8387	10.7122	13.1067	2.03053	1.48335	1.04107	0	0.482288	0.904851	0.648637	1.1071	0.0141343	0.171517	2.86088e-13	0.817312	0.00311934	0.154924	1.58484e-20	0.701834	0.025218	0	0.00132176	0.325134	0.0703437	NA	NA	NA	NA
Solyc01g057770.2	31.2194	36.943	52.7574	12.971	102.441	112.64	53.2412	91.9314	33.6747	69.3781	71.7653	50.6374	96.0253	99.2036	123.58	52.8044	34.0812	32.8642	107.54	72.5863	51.5264	61.2013	97.6145	88.1924	0.964291	0.157467	3.15542	0	2.12981	0	0.305598	0	0.674967	8.19765e-154	1.18777	4.52579e-18	1.89446	0	1.7116	1.99823e-177	0.62697	2.63639e-158	0.903477	1.18245e-17
Solyc01g057910.2	1.0823	1.42992	0.30573	0.274876	0.0893375	0.859243	0.382695	0.909032	5.63651	3.39373	8.67702	4.39213	10.2582	7.38976	2.80648	14.2408	1.25611	0.290303	0.47429	0.645863	4.51512	6.53458	8.82398	8.52362	0.231113	9.01355e-07	0.377586	0.00017115	0.514177	0.00140807	0.612079	0.260135	1.36175	0.607877	1.44727	0.00105897	1.95432	2.37341e-19	1.8878	3.94818e-18	0.740547	2.86425e-06	0.96596	0.908267
Solyc01g058100.2	0.859008	0.316721	0.970618	1.74533	1.55994	0.371985	1.82244	0.125476	0	0.34024	1.65285	0	0	0.123477	0	0	0.587865	1.35797	0.965961	0.97396	0.17012	0.826423	0.0617386	0	2.31001	0.0669536	1.64317	0.296525	1.65678	0.840064	1.40583	0.00305372	1.00828	0.430827	4.85789	0.0463345	0.362913	NA	0	0.37621	13.3858	0.000806597	0	NA
Solyc01g058250.1	32.7884	16.3682	27.4999	18.2982	7.42193	11.5151	0.478094	1.67877	0.249702	1.02646	0	0.347279	0	0.145767	0	0	24.5783	22.8991	9.4685	1.07843	0.638081	0.17364	0.0728834	0	0.931679	0.177981	0.385238	1.22224e-57	0.0438774	4.81613e-209	2.41845	2.5941e-43	0.113897	9.73497e-58	0.272128	0.0123193	0.114223	3.75754e-06	0	5.50504e-07	2.38243	0.113103	0	NA
Solyc01g058320.2	11.3418	6.38506	5.92539	5.69909	31.7703	25.9126	21.9062	26.5429	21.6934	21.4793	25.6558	18.2427	47.6827	46.7005	50.2184	33.0499	8.8634	5.81224	28.8415	24.2245	21.5863	21.9492	47.1916	41.6342	0.655757	6.16212e-09	3.25399	2.30289e-143	2.7331	4.01781e-91	0.201524	9.75333e-196	0.83992	2.3748e-07	1.01681	0.300831	2.18618	1.39237e-133	1.92873	1.76157e-79	0.465109	1.04183e-104	0.882237	3.60423e-06
Solyc01g058720.2	3.65108	12.2651	12.9264	3.60315	152.054	133.161	12.3936	73.8823	17.3333	20.1816	17.7971	17.4049	115.378	121.898	29.0337	52.9791	7.9581	8.2648	142.607	43.138	18.7575	17.601	118.638	41.0064	1.03854	0.111087	17.9198	0	5.42063	2.05535e-168	0.0579549	0	0.302494	0	0.938345	0.491196	6.32484	0	2.18614	7.06918e-54	0.148359	0	0.345643	6.72111e-260
Solyc01g059940.2	0.165534	0	0	0.0960947	0.109311	0.286731	3.74604	1.69258	0	0	0.21234	0	0.210363	0	0	0	0.0827669	0.0480473	0.198021	2.71931	0	0.10617	0.105182	0	0.580514	0.595776	2.39251	0.0247883	32.855	5.02578e-31	0.242638	0.1195	13.7324	3.59794e-27	NA	NA	NA	0.0413891	NA	NA	1.00939	0.778823	0	0.0455543
Solyc01g060010.1	0	0	0	0	0	0	0	0	0	0.537083	0.289899	0.557243	2.48907	0.389829	0.234411	0.322346	0	0	0	0	0.268542	0.423571	1.43945	0.278379	NA	NA	NA	NA	NA	NA	NA	NA	NA	NA	1.5773	0.500994	5.36025	6.58909e-08	1.03663	0.675109	0.294259	2.66139e-05	0.193392	6.85361e-09
Solyc01g060090.1	8.16148	12.3103	3.77259	5.92231	4.89952	9.10336	9.96932	13.5472	8.00209	7.54281	4.28285	9.1472	2.27864	3.19954	11.1588	6.24379	10.2359	4.84745	7.00144	11.7583	7.77245	6.71503	2.73909	8.70132	0.473575	4.51864e-09	0.684009	0.0182564	1.14873	0.966709	0.692351	0.000947892	1.67941	0.0193317	0.863952	0.776841	0.35241	6.75306e-09	1.11951	0.963728	2.45155	6.00607e-07	3.17672	5.79309e-09
Solyc01g060130.2	18.1679	14.9602	26.0712	18.8259	55.8473	53.8657	26.9812	37.7372	24.2112	12.8089	14.4491	14.335	31.5153	37.2404	18.279	17.362	16.5641	22.4485	54.8565	32.3592	18.5101	14.3921	34.3779	17.8205	1.35525	9.50038e-10	3.31178	2.30492e-187	1.95358	1.13928e-39	0.409223	8.94045e-108	0.589888	2.06544e-55	0.777526	0.000386934	1.85725	2.13429e-43	0.962747	0.151944	0.418643	4.16389e-64	0.518372	1.04448e-33
Solyc01g060180.2	11.1229	6.48302	10.0926	5.28301	6.56605	8.34403	12.0374	13.7611	5.72674	4.80613	3.13464	4.25933	7.17469	8.9875	11.7992	21.1533	8.80298	7.6878	7.45504	12.8992	5.26643	3.69698	8.0811	16.4763	0.873318	0.00171607	0.846877	0.00225776	1.46533	1.02477e-07	1.03122	0.878867	1.73027	2.13336e-16	0.70199	0.0150571	1.53445	2.3316e-11	3.12854	2.67518e-109	0.457485	1.09118e-19	2.03887	5.91919e-62
Solyc01g060200.1	12.0703	6.6616	10.808	7.20531	6.31641	5.25981	0.644227	1.66333	8.2099	6.31436	7.88772	8.14242	0.0964729	1.30946	0.472442	1.03947	9.36597	9.00664	5.78811	1.15378	7.26213	8.01507	0.702968	0.755958	0.961634	0.866963	0.617994	0.000192455	0.123188	2.08443e-13	1.55606	0.00085122	0.199336	0.000535387	1.10368	0.731785	0.0967992	2.12632e-14	0.104096	5.66157e-10	11.4018	3.68529e-14	1.07538	0.209859
Solyc01g060240.2	13.0426	9.9643	10.7541	9.41307	2.32776	10.1765	6.48142	5.35499	21.04	55.755	43.4086	41.72	20.0838	18.4439	8.775	12.8713	11.5034	10.0836	6.25212	5.9182	38.3975	42.5643	19.2638	10.8231	0.876574	0.237708	0.5435	0.0191616	0.514473	3.50855e-07	1.61283	0.364611	0.946592	0.0141101	1.10852	0.656399	0.501694	7.22883e-27	0.28187	1.06405e-64	2.20955	1.64508e-26	0.561837	8.43681e-13
Solyc01g060410.2	1.79894	1.59187	3.5233	2.80223	3.8014	3.87775	24.5957	6.81459	2.78182	3.75267	3.0768	3.42532	6.83297	6.344	14.3053	3.16459	1.6954	3.16277	3.83958	15.7051	3.26724	3.25106	6.58848	8.73496	1.86549	1.51771e-16	2.2647	1.6786e-28	9.26336	0	0.823728	0.0128076	4.09033	3.60492e-171	0.995046	0.871076	2.01653	4.27166e-33	2.6735	8.9883e-65	0.493446	5.55335e-28	1.32579	7.50273e-09
Solyc01g065500.2	0.518324	0.687991	0.468535	0.135402	0	0.239418	0.439864	0.348276	1.50093	0.848573	0.465418	1.81055	0.746521	0.804664	3.44077	4.93853	0.603157	0.301969	0.119709	0.39407	1.17475	1.13798	0.775592	4.18965	0.500647	0.0103079	0.198471	8.71789e-12	0.653345	0.050421	2.52252	9.11928e-05	3.29189	2.84113e-06	0.968701	0.787759	0.660217	0.000437323	3.56641	8.71308e-57	1.46725	0.000242031	5.40187	3.48564e-88
Solyc01g065510.2	8.26545	15.6993	9.55163	8.50591	10.7302	13.6121	25.7722	36.4398	27.365	25.0992	22.4099	32.7318	85.5429	98.775	71.508	66.127	11.9824	9.02877	12.1711	31.106	26.2321	27.5709	92.159	68.8175	0.753504	1.68108e-05	1.01575	0.728909	2.59598	2.30124e-75	0.741819	0.000124978	2.55572	2.11249e-72	1.05104	0.0244315	3.51321	0	2.62341	7.20903e-177	0.299167	2.47533e-260	0.746726	1.2027e-22
Solyc01g065530.2	14.0032	27.5181	21.4854	8.68522	48.328	59.3839	34.3995	52.1269	9.21186	15.6079	34.3181	21.383	44.8008	50.7243	32.3361	28.4039	20.7606	15.0853	53.8559	43.2632	12.4099	27.8505	47.7626	30.37	0.726631	1.96147e-21	2.59414	0	2.08391	1.00348e-150	0.280105	0	0.803313	3.99176e-32	2.24423	7.58873e-112	3.84876	0	2.44725	4.65157e-155	0.583103	5.68794e-98	0.635853	3.35479e-86
Solyc01g065700.2	0.121203	0.89376	0.273901	0.0351799	0	0.0699807	0	0.0354084	0	0.0320043	0	0	0	0	0	0.034575	0.507481	0.15454	0.0349903	0.0177042	0.0160021	0	0	0.0172875	0.304524	0.000678728	0.068949	5.05325e-07	0.0348864	3.23872e-07	4.41665	0.118161	0.505974	0.994842	0	NA	0	NA	1.08032	0.992856	NA	NA	NA	NA
Solyc01g065750.2	4.0722	8.55367	3.3464	5.37266	21.2683	16.7793	4.71243	29.5253	2.18777	2.83486	3.32414	3.80336	5.09662	6.49212	6.52771	6.96997	6.31294	4.35953	19.0238	17.1189	2.51131	3.56375	5.79437	6.74884	0.690571	0.00133818	3.01346	6.76381e-23	2.71171	3.44286e-24	0.229162	1.13011e-36	0.899866	0.877673	1.41908	0.175563	2.30731	2.91665e-09	2.68738	6.3659e-10	0.615037	0.000104077	1.16472	0.608437
Solyc01g066040.2	0.78647	0.483292	0	0.228278	0	0.340573	0	0	1.62673	3.84194	0.504424	2.74721	3.83126	2.60016	0.81575	1.12177	0.634881	0.114139	0.170286	0	2.73433	1.62582	3.21571	0.968758	0.17978	0.0250179	0.268218	0.0512293	0	0.0151715	0.670278	0.708393	0	0.693381	0.594594	0.26638	1.17605	0.64011	0.354294	4.11131e-06	0.505586	0.406632	0.301258	1.6384e-05
Solyc01g066070.2	0	0.0529797	0	0.062561	0	0	0	0	0.0955316	0	0.276481	0.0885752	0	0	0	0.0307427	0.0264898	0.0312805	0	0	0.0477658	0.182528	0	0.0153713	1.18085	0.920773	0	NA	0	0.606723	NA	NA	NA	NA	3.82131	0.0463345	0	NA	0.321806	0.37621	NA	0.000806597	NA	NA
Solyc01g066190.1	0	0	0	0	0	0	0	0	0	0.148337	0.720606	0.230858	0	0	1.74804	6.08958	0	0	0	0	0.0741687	0.475732	0	3.91881	NA	NA	NA	NA	NA	NA	NA	NA	NA	NA	6.41419	NA	0	NA	52.8365	3.68343e-10	NA	NA	NA	6.67334e-11
Solyc01g066200.1	0	0	0	0	0	0	0	0	0.193658	0.34612	0	0.269334	0	0.376834	0.679792	4.3001	0	0	0	0	0.269889	0.134667	0.188417	2.48995	NA	NA	NA	NA	NA	NA	NA	NA	NA	NA	0.498972	0.829625	0.698128	0.516928	9.22581	6.70559e-06	0.714729	0.375009	13.2151	3.07695e-07
Solyc01g066290.2	0.292006	0.287104	0	1.27135	0	0.2529	2.89105	1.79145	0.25885	0.077106	0	0.12	0.680325	0.0839483	0.908632	0.249898	0.289555	0.635676	0.12645	2.34125	0.167978	0.0600002	0.382137	0.579265	2.19535	0.0404376	0.436705	0.507863	8.08569	3.61632e-15	5.02708	0.00554549	18.5152	1.4881e-15	0.357191	0.986372	2.27492	0.0707279	3.44846	0.404338	0.157012	0.0996642	1.51586	0.403897
Solyc01g066360.2	0	0	0.253955	0.0869816	0	0.0432565	0	0.109433	0	0	0.384405	0.215513	0.126942	0.10769	0.155414	0.0641145	0	0.170468	0.0216282	0.0547166	0	0.299959	0.117316	0.109764	NA	0.000225405	NA	0.541006	NA	0.0246347	7.88175	0.00159806	2.52987	0.124539	NA	4.08172e-09	NA	0.000784422	NA	0.0156972	2.55684	6.2467e-05	0.935628	0.403897
Solyc01g066390.2	0.19403	0.0953867	0.438481	0.112637	0	0.224061	0	0.0566845	0	0.0512349	0.497787	0.478423	0.0410962	0.278907	0	0.110701	0.144709	0.275559	0.11203	0.0283422	0.0256175	0.488105	0.160002	0.0553503	1.90424	0.00031162	0.77418	0.941291	0.195858	0.66251	2.45968	0.000261575	0.252987	0.735158	19.0536	7.39435e-12	6.2458	0.00943291	2.16065	0.180708	3.05063	6.09789e-08	0.345936	0.266755
Solyc01g066420.2	0	0.0219901	0.101086	0	0	0.025827	0	0.0261356	0	0.047246	0.344273	0.0367645	0	0.128596	0.0927926	0.0255204	0.010995	0.0505428	0.0129135	0.0130678	0.023623	0.190519	0.0642981	0.0591565	4.59688	0.00160071	1.17449	0.168528	1.18852	0.66251	3.91394	1.73537e-05	1.01195	0.377986	8.06499	3.53513e-11	2.72185	0.046551	2.50419	0.154859	2.96306	5.75846e-08	0.920036	0.683821
Solyc01g066460.2	1.08562	3.41566	1.22667	3.02504	0	2.19387	16.5831	4.37674	0.513253	0.40133	0.83555	3.56909	0.735798	1.81019	2.25207	3.90209	2.25064	2.12585	1.09694	10.4799	0.457291	2.20232	1.273	3.07708	0.944555	0.868065	0.487389	4.39261e-05	4.65642	5.4801e-38	1.93799	0.000232611	9.55382	1.21475e-57	4.81601	5.74015e-13	2.78377	1.94747e-06	6.72893	1.40452e-19	1.73003	0.00101299	2.4172	1.04434e-06
Solyc01g066470.2	1.70972	3.83482	1.44889	2.29519	4.23382	1.23396	7.85911	2.99688	1.19984	0.84649	2.74144	3.42523	0.860042	2.45762	0.443342	4.38952	2.77227	1.87204	2.73389	5.428	1.02316	3.08333	1.65883	2.41643	0.675274	0.0952522	0.986157	0.377972	1.95796	1.14107e-10	0.684754	0.425252	1.98545	1.09862e-12	3.01353	5.20429e-08	1.62127	0.00647566	2.36172	7.47939e-07	1.85874	0.0012125	1.45671	0.017076
Solyc01g066520.2	12.743	12.3291	10.6203	9.52228	17.3371	13.1498	17.3843	22.2046	18.2392	21.3585	10.5496	12.8133	69.3317	56.6406	31.6843	111.4	12.5361	10.0713	15.2434	19.7944	19.7989	11.6815	62.9862	71.5423	0.803385	9.94461e-07	1.21597	0.000186626	1.579	1.02332e-17	0.660697	1.12452e-17	1.29856	1.06444e-05	0.590007	1.98662e-32	3.1813	0	3.61345	0	0.185461	0	1.13584	0.73281
Solyc01g066560.2	0.0840645	0.206633	0	0.0488006	0	0.0485377	0	0	6.47075	3.68483	8.24931	7.68658	0.0534153	0.0845863	0	0.0959229	0.145349	0.0244003	0.0242688	0	5.07779	7.96795	0.0690008	0.0479615	0.167874	0.00486606	0.166969	0.000104474	0	1.51445e-05	1.00542	0.372603	0	0.693381	1.56918	1.1121e-18	0.0135888	5.29426e-221	0.00944535	3.30043e-197	115.476	4.95411e-288	0.695086	0.559828
Solyc01g066610.2	0.666574	1.42642	1.9051	1.05844	1.51472	1.23385	5.49035	3.1043	0.683574	2.14322	2.21307	2.06253	2.47484	1.62324	2.15551	1.04024	1.0465	1.48177	1.37428	4.29732	1.4134	2.1378	2.04904	1.59787	1.41593	0.00283858	1.31322	0.0294027	4.10638	1.72074e-68	1.07821	0.429509	3.12695	3.011e-48	1.51253	0.00014166	1.44973	8.30151e-07	1.13052	0.0344756	1.04332	0.701376	0.779816	0.0114268
Solyc01g066640.2	19.6237	16.574	17.9192	18.0812	21.0954	19.4989	22.1075	18.2987	23.43	23.4384	38.7831	30.2884	76.0952	64.747	46.8622	54.3525	18.0989	18.0002	20.2972	20.2031	23.4342	34.5358	70.4211	50.6074	0.994549	0.794408	1.12146	0.000219628	1.11626	0.015223	0.886834	9.05492e-05	0.995364	0.254366	1.47373	1.78695e-25	3.00506	0	2.15955	2.58707e-134	0.490418	6.97146e-169	0.718639	2.09687e-53
Solyc01g066720.2	628.233	1194.55	351.931	172.03	1149.7	1644.94	344.842	491.076	549.686	605.2	906.262	336.018	911.033	1386.99	303.521	876.238	911.392	261.981	1397.32	417.959	577.443	621.14	1149.01	589.88	0.287451	0	1.53317	0	0.458594	0	0.187488	0	0.299115	0	1.07567	1.26593e-21	1.98982	0	1.02154	0.777882	0.540588	0	0.513382	0
Solyc01g066730.2	1.71802	3.60574	2.23989	1.26584	4.14529	3.81523	0.934587	1.15824	0.546697	0.593238	1.18666	1.52066	2.40721	0.683874	0.548301	0.716288	2.66188	1.75287	3.98026	1.04642	0.569968	1.35366	1.54554	0.632294	0.658507	1.32569e-05	1.49528	9.01285e-05	0.393111	6.56846e-11	0.44039	3.33721e-16	0.262901	6.89321e-24	2.37498	0.000484721	2.71163	2.21018e-07	1.10935	0.811212	0.875848	0.354223	0.409108	5.79269e-08
Solyc01g066740.2	1.92692	1.37159	2.13193	4.32294	7.26358	6.5364	46.5021	22.3298	43.2251	17.0983	30.0217	28.3424	27.0725	22.3203	50.4662	24.106	1.64926	3.22743	6.89999	34.4159	30.1617	29.1821	24.6964	37.2861	1.9569	1.61983e-25	4.18369	3.90782e-149	20.8675	0	0.467745	9.02631e-52	4.98783	0	0.967521	0.254768	0.818799	1.04164e-18	1.23621	8.08988e-21	1.18163	1.06837e-11	1.50978	4.26959e-78
Solyc01g066820.2	4.05894	4.28837	4.90816	5.2086	4.23212	2.87808	3.22295	2.89166	2.04101	1.89914	1.82689	1.98993	0.211153	0.450382	1.25563	1.40164	4.17366	5.05838	3.5551	3.05731	1.97007	1.90841	0.330767	1.32864	1.21198	0.0167566	0.851795	0.010797	0.732525	1.16239e-09	1.42285	5.1105e-07	0.859978	0.00142789	0.968701	0.685062	0.167896	1.16384e-32	0.674411	5.2764e-05	5.76964	3.05471e-26	4.01683	1.31629e-14
Solyc01g066860.2	0.658644	1.18724	0.248074	0.191176	0	0.380292	0	0.384836	16.2831	9.4496	8.73042	8.84192	3.06906	3.72393	4.09899	7.01451	0.922944	0.219625	0.190146	0.192418	12.8664	8.78617	3.39649	5.55675	0.237961	8.05438e-06	0.206021	1.37002e-06	0.208483	6.77534e-05	1.15503	0.819472	1.01195	0.397527	0.682879	5.23029e-07	0.263982	1.28729e-47	0.431882	2.30499e-23	2.58684	3.35778e-16	1.63603	5.96955e-05
Solyc01g066880.2	8.02199	18.7517	18.8395	14.1989	14.6976	14.4403	3.3371	3.76808	7.90124	4.27805	7.46548	6.46402	7.69584	4.38635	0.9789	2.91659	13.3869	16.5192	14.5689	3.55259	6.08964	6.96475	6.04109	1.94775	1.23399	0.0155543	1.0883	0.735056	0.265379	1.18548e-76	1.13387	0.0396043	0.243847	1.77042e-73	1.1437	0.384664	0.992027	0.487304	0.319845	6.86715e-25	1.1529	0.72313	0.322416	1.17366e-30
Solyc01g066900.2	3.69758	3.67879	7.9581	5.62178	3.19748	7.57393	26.647	14.6601	5.3068	7.85745	9.26033	11.7944	22.0776	23.7912	29.9514	12.758	3.68819	6.78994	5.38571	20.6536	6.58213	10.5274	22.9344	21.3547	1.841	2.31198e-06	1.46026	1.85977e-08	5.59992	3.71375e-123	1.26073	0.505994	3.83488	8.34388e-69	1.59939	5.98495e-08	3.48434	1.40847e-94	3.24435	1.85657e-62	0.459021	8.38483e-42	0.931121	0.00234172
Solyc01g066910.2	5.9581	23.0662	6.05901	30.4371	22.7215	20.3828	39.607	41.8618	24.0312	1.96659	6.49637	4.28486	13.1873	7.27976	45.1134	50.1395	14.5122	18.2481	21.5521	40.7344	12.9989	5.39062	10.2335	47.6265	1.25743	5.37257e-05	1.48511	9.53979e-07	2.80691	8.67429e-64	0.846694	0.535772	1.89004	9.7931e-30	0.414699	1.02232e-10	0.787262	0.0708291	3.66389	3.14925e-112	0.52676	2.94563e-07	4.65396	4.45377e-141
Solyc01g066970.2	2.92006	0.430657	0.329946	0.169514	0.964138	0.2529	0.413007	0.341229	0.603983	0.154212	0	0.240001	0.185543	0.335793	0	0	1.67536	0.24973	0.608519	0.377118	0.379097	0.12	0.260668	0	0.149061	0.000443743	0.363217	0.021661	0.225097	1.97957e-05	0.410389	0.227223	0.619731	0.0707731	0.316543	0.497366	0.687602	0.452709	0	0.00522511	0.460357	0.900912	0	0.0259036
Solyc01g066980.2	0	0.0688233	0	0.16254	0	0.0808321	0.792033	0.327192	0.165467	0.147868	0.359163	0.345191	0.53373	0.965936	0	0.0798725	0.0344116	0.08127	0.0404161	0.559612	0.156668	0.352177	0.749833	0.0399363	2.3617	0.650289	1.17449	0.7138	16.2623	0.00121621	2.01083	0.368326	13.8463	0.000652339	2.24793	0.544025	4.78614	0.00219446	0.254911	0.487447	0.469674	0.0385473	0.0532602	0.000183067
Solyc01g067010.2	8.04344	7.96744	4.61208	3.79818	16.212	13.482	2.20738	14.4848	14.2248	11	21.0975	8.78169	14.0358	13.8053	4.23371	26.5411	8.00544	4.20513	14.847	8.34607	12.6124	14.9396	13.9206	15.3874	0.525285	1.10308e-16	1.85461	4.55632e-23	1.04255	0.824747	0.283231	9.0883e-69	0.562139	9.58434e-23	1.18452	4.87524e-05	1.10372	0.0616138	1.22002	8.91558e-05	1.0732	0.0104763	1.10537	0.0323141
Solyc01g067020.2	0.0862778	0.827087	0.0974877	0.0751281	0.598226	0.199262	0	0.176438	0.637343	0.364515	0.221347	0.319104	0.548216	0.372057	0.447449	3.54414	0.456683	0.0863079	0.398744	0.0882189	0.500929	0.270225	0.460137	1.9958	0.188989	4.83624e-08	0.873132	0.218162	0.193173	6.55338e-08	0.216449	3.7615e-05	0.221242	8.59811e-05	0.539448	0.0961611	0.918567	0.589528	3.98419	5.26757e-19	0.587272	0.0145134	4.3374	2.00424e-18
Solyc01g067120.2	4.71582	5.74063	4.31359	1.82507	14.4584	13.0308	1.58809	15.6138	5.97194	6.75989	9.79403	2.95311	9.94069	10.5877	13.7425	31.3254	5.22823	3.06933	13.7446	8.60097	6.36591	6.37357	10.2642	22.534	0.587068	0.00018337	2.62892	1.09743e-15	1.6451	7.02173e-08	0.223312	8.44911e-30	0.625771	0.0132686	1.0012	0.0925394	1.61237	0.000100221	3.53979	2.9622e-46	0.620951	0.110011	2.19539	1.02786e-28
Solyc01g067130.2	0.377304	0	0	0.21903	2.24239	0.21785	0	0.440906	1.7838	0.797036	3.38792	1.08538	1.43845	2.27788	0.391351	0.753425	0.188652	0.109515	1.23012	0.220453	1.29042	2.23665	1.85817	0.572388	0.580514	0.952121	6.52058	0.00184662	1.16857	0.858799	0.089028	0.00215922	0.179213	0.0047326	1.73328	0.124428	1.43997	0.144475	0.443568	0.0146878	1.20369	0.717433	0.308039	4.833e-05
Solyc01g067210.2	2.94599	1.71378	2.66301	1.48216	1.55632	0.822137	1.25002	1.14753	1.10262	1.29651	1.38563	1.61421	0.0415979	0.197618	0.814845	0.56026	2.32989	2.07258	1.18923	1.19878	1.19957	1.49992	0.119608	0.687552	0.889564	0.759059	0.510423	2.94577e-05	0.514522	2.393e-06	1.7428	0.00033493	1.00803	0.698001	1.25038	0.713899	0.0997094	8.98714e-21	0.573167	0.00233224	12.5403	4.22785e-20	5.74837	1.94342e-10
Solyc01g067230.2	3.05849	3.86634	4.93697	3.42417	3.46233	1.26138	1.85394	1.65939	2.19479	2.76896	1.68141	3.05246	0.277628	0.376834	0	0.872484	3.46242	4.18057	2.36185	1.75666	2.48188	2.36694	0.327231	0.436242	1.20741	0.867678	0.68214	0.284466	0.507352	0.000336212	1.77004	0.206026	0.743765	0.0219996	0.953688	0.895128	0.131848	4.45794e-06	0.175771	0.0194409	7.23322	8.60001e-06	1.33313	0.0378186
Solyc01g067240.2	9.74426	7.08971	12.772	10.0689	5.40512	4.50096	7.16668	2.73284	4.95235	7.82202	5.99976	5.60619	1.73364	1.56876	5.25566	1.55663	8.41698	11.4204	4.95304	4.94976	6.38718	5.80297	1.6512	3.40615	1.35683	0.119634	0.588458	0.0358995	0.588068	2.428e-05	2.30574	0.000175517	0.999338	0.0601264	0.908534	0.205157	0.258518	6.03227e-09	0.533278	2.08382e-05	3.51439	0.000101135	2.06283	0.21103
Solyc01g067250.2	7.7742	5.1868	8.7843	6.44719	4.6448	3.41998	3.14162	1.40597	4.04737	5.76747	2.84926	3.80336	0.156819	0.957853	3.83983	0.95045	6.4805	7.61574	4.03239	2.27379	4.90742	3.32631	0.557336	2.39514	1.17518	0.545857	0.622234	0.0191479	0.350867	2.78635e-06	1.88864	0.00262066	0.563882	0.0365208	0.677813	0.0574113	0.11357	4.85503e-11	0.488065	5.16844e-06	5.96823	7.43288e-05	4.29748	0.0811842
Solyc01g067270.2	8.2948	7.03617	9.74008	6.42033	11.492	5.25884	8.2814	6.27197	7.01654	3.95112	2.71221	5.01289	1.44683	2.01059	5.22965	3.85091	7.66548	8.0802	8.37543	7.27669	5.48383	3.86255	1.72871	4.54028	1.0541	0.946464	1.09262	0.106287	0.94928	0.27096	0.96475	0.10054	0.868813	0.00643765	0.704352	0.190229	0.315238	2.82411e-15	0.82794	0.658221	2.23435	7.94894e-09	2.6264	2.63753e-13
Solyc01g067300.2	0.392363	2.65221	1.10836	0.113886	4.01603	2.94508	2.49727	7.1068	1.27531	2.64195	3.77479	7.17528	0.415518	1.5792	2.23834	2.7982	1.52229	0.611121	3.48056	4.80204	1.95863	5.47504	0.997357	2.51827	0.401449	0.000381352	2.2864	0.000222201	3.15449	2.67555e-07	0.175581	1.00224e-12	1.37968	0.22335	2.79534	7.96179e-07	0.509212	0.000124054	1.28573	0.0864483	5.48955	7.16942e-19	2.52494	1.26924e-08
Solyc01g067330.2	0.202698	0.149472	0.229035	0.117669	0	0.175553	0	0.17765	0.239577	0.695809	0.260013	0.0832993	0	0	1.26147	5.7823	0.176085	0.173352	0.0877765	0.0888252	0.467693	0.171656	0	3.52188	0.984478	0.181845	0.498489	0.690528	0.504445	0.65018	1.97493	0.0665116	1.01195	0.389511	0.367027	0.0404573	0	1.53222e-05	7.53033	1.64419e-23	NA	NA	NA	8.72187e-31
Solyc01g067370.2	0.751085	0.775401	1.35788	2.18008	1.78554	0.737233	0	0.131654	0.177547	0.0793315	0.578075	0.432124	0.286348	0.172742	0.311619	0.514222	0.763243	1.76898	1.26139	0.0658272	0.128439	0.5051	0.229545	0.412921	2.31771	5.21841e-05	1.65266	0.00953295	0.0862466	1.77702e-06	1.40241	0.164976	0.0521864	3.81366e-12	3.93259	0.00198746	1.78719	0.240275	3.21491	0.0254322	2.20044	0.0232754	1.79887	0.260065
Solyc01g067410.1	27.1866	24.5823	25.5077	23.1801	31.8983	19.0609	10.643	5.88586	0.573801	1.21783	0	0.199507	0	0	0	0	25.8844	24.3439	25.4796	8.26443	0.895816	0.0997535	0	0	0.940484	0.679783	0.984358	0.305374	0.319282	4.11589e-59	0.955428	0.130285	0.324355	2.6559e-47	0.111355	0.00104766	0	2.42626e-06	0	8.70312e-06	NA	NA	NA	NA
Solyc01g067420.2	14.6217	7.59654	12.0156	7.04126	6.25413	5.996	7.75523	2.76684	0.54006	0.526493	0	0.136564	0	0.0955355	0	0	11.1091	9.52844	6.12506	5.26104	0.533276	0.0682819	0.0477677	0	0.857713	0.392202	0.551355	1.52527e-10	0.473578	1.13072e-27	1.55565	3.41692e-07	0.858936	3.9663e-05	0.128042	0.00388729	0.0895741	3.00806e-06	0	1.64629e-06	1.42946	0.20058	0	NA
Solyc01g067460.1	0.572672	0.563059	0.647079	0.332444	0	1.32261	0.809975	0	10.3222	9.22428	6.61139	9.64897	0.363881	4.93909	1.18799	2.28709	0.567866	0.489761	0.661306	0.404988	9.77321	8.13018	2.65149	1.73754	0.86246	0.147826	1.16455	0.965071	0.713175	0.0312644	0.740597	0.1195	0.612406	0.0354334	0.831884	0.347163	0.271301	5.50867e-15	0.177786	8.65337e-17	3.06627	8.91405e-10	0.655308	0.347729
Solyc01g067510.2	0.538405	0.0661709	0.506966	0.234414	0	0.129528	0.126918	0.104861	2.20075	1.89559	2.87767	3.72452	2.83189	2.34757	9.12134	2.48302	0.302288	0.37069	0.0647641	0.115889	2.04817	3.3011	2.58973	5.80218	1.22628	0.0409075	0.214246	0.113316	0.383374	0.776652	5.72369	0.000261575	1.78941	0.0641439	1.61173	0.000459725	1.26441	0.0309006	2.83286	5.94853e-31	1.27469	0.0858228	2.24046	5.20651e-23
Solyc01g067540.1	0	0	0	0	0	0.0528839	1.29546	0.64219	0	0	0	0.225839	0	0	0	0	0	0	0.026442	0.968824	0	0.11292	0	0	NA	NA	NA	NA	NA	6.37584e-11	0	NA	36.6396	3.56271e-10	NA	NA	NA	NA	NA	NA	NA	NA	NA	NA
Solyc01g067660.2	84.5366	93.2403	47.3512	108.492	38.4554	59.7241	75.9948	79.2598	59.0375	18.8817	12.4845	15.106	34.2599	32.2116	130.9	159.63	88.8884	77.9215	49.0897	77.6273	38.9596	13.7952	33.2358	145.265	0.876621	2.37788e-16	0.552262	1.96613e-231	0.873312	3.383e-23	1.58733	1.90327e-117	1.58133	1.43229e-104	0.354091	6.0495e-214	0.853083	2.16046e-08	3.72861	0	0.415072	1.29244e-167	4.37074	0
Solyc01g067780.1	0.391495	0.978346	0.221181	0.018939	1.44343	1.20557	0.369148	0.228745	0.154241	0.413507	2.59466	0.563099	1.35436	1.16302	0.203035	1.28432	0.684921	0.12006	1.3245	0.298946	0.283874	1.57888	1.25869	0.743679	0.17529	1.51696e-10	1.9338	0.000297101	0.436468	1.58727e-09	0.0906454	5.309e-22	0.225705	2.26942e-20	5.56191	6.87649e-28	4.43397	1.73668e-17	2.61975	5.1828e-06	1.25439	0.000194676	0.590837	0.000268544
Solyc01g067870.2	0	0	0	0	0.4344	0.265875	1.30258	1.34526	0	0	0	0	0	0.0378235	0	0	0	0	0.350137	1.32392	0	0	0.0189118	0	NA	NA	NA	2.07676e-05	NA	4.00995e-16	0	4.7194e-05	3.78115	7.21973e-07	NA	NA	NA	NA	NA	NA	0	NA	0	NA
Solyc01g067880.1	0.453733	0.167294	0	0.329247	8.76401	7.72838	68.6672	60.5774	0	0	0	0	0.672713	1.04354	0	0.323586	0.310513	0.164624	8.2462	64.6223	0	0	0.858127	0.161793	0.530167	0.797171	26.5567	1.15352e-43	208.115	3.74108e-306	0.0199636	1.04304e-40	7.83662	4.74157e-223	NA	NA	NA	6.03251e-06	NA	NA	0	3.13435e-05	0.188542	0.000107978
Solyc01g067910.2	1.0957	0.673318	0.619032	0.795087	0	1.26529	0.774868	0.960302	0	0.144663	0.702758	0.45028	2.20469	0.630002	0.568247	0.156283	0.884509	0.707059	0.632643	0.867585	0.0723317	0.576519	1.41735	0.362265	0.799381	0.956695	0.715247	0.558465	0.980866	0.0623538	1.11763	0.526968	1.37137	0.0152927	7.9705	0.185076	19.5951	1.2894e-06	5.00839	0.0550491	0.40676	0.00360114	0.255594	0.00684301
Solyc01g068040.1	0.845666	0.0519669	1.19443	0.797747	2.862	6.10345	1.19609	12.1057	0.124941	0	0	0	0.67168	0.486238	0.219288	0.12062	0.448817	0.996088	4.48273	6.65089	0.0624703	0	0.578959	0.169954	2.21936	0.0076026	9.98788	3.28282e-29	14.8187	9.48208e-50	0.222206	3.71724e-17	1.48367	0.000136685	0	NA	9.26775	0.000418981	2.72055	0.457942	0	0.000130929	0.293551	0.00670103
Solyc01g068120.2	0.199274	0.293894	0.675498	0.520567	1.25012	0	0	0.0582165	0.0588825	0.105239	0.25562	0.163784	0.844138	0.630179	0	0.113692	0.246584	0.598032	0.625061	0.0291083	0.0820609	0.209702	0.737159	0.0568462	2.42527	0.00383071	2.53488	0.00157666	0.118046	0.0922189	0.956758	0.911731	0.0465687	7.91129e-06	2.55545	1.27905e-05	8.98307	2.98747e-05	0.692732	0.720731	0.284474	0.399302	0.0771153	7.62758e-06
Solyc01g068140.2	0.218194	0.804494	0.493088	0.25333	0.792471	0.125982	0	0.0318719	0.483548	0.432117	0.139945	0.134501	0	0	0.226318	0.18673	0.511344	0.373209	0.459227	0.015936	0.457832	0.137223	0	0.206524	0.729859	0.421751	0.898078	0.439111	0.0311648	3.6379e-09	0.81269	0.921543	0.0347017	7.42158e-07	0.299723	0.0192145	0	9.52297e-08	0.451091	0.00669637	NA	0.00773355	NA	0.00555352
Solyc01g068250.2	0.257577	0.18994	0.436566	0.598109	2.84905	0.520526	2.00372	0.677244	1.5222	1.22427	3.13889	1.85241	3.95528	2.36961	4.27467	1.28587	0.223759	0.517338	1.68479	1.34048	1.37324	2.49565	3.16245	2.78027	2.31203	0.0221174	7.52948	4.84299e-17	5.99074	1.56196e-14	0.307064	4.50584e-09	0.795638	0.458536	1.81735	0.00118473	2.30292	9.63921e-12	2.02461	2.90012e-06	0.78915	0.00728077	0.879151	0.0800784
Solyc01g068280.2	6.40162	3.46868	9.39811	5.42515	12.8826	11.844	45.0072	29.1312	4.33544	5.2439	7.1328	7.54662	19.2298	18.3367	28.7408	11.3569	4.93515	7.41163	12.3633	37.0692	4.78967	7.33971	18.7832	20.0488	1.5018	3.99325e-29	2.50516	1.7358e-130	7.51126	0	0.599485	1.17703e-35	2.99832	0	1.5324	2.49655e-16	3.92161	0	4.18585	0	0.390759	5.49275e-170	1.06738	0.00271792
Solyc01g068320.1	13.3136	28.9109	32.5774	38.6691	18.3693	24.3084	28.8068	10.7153	0.59921	0.651886	0.452399	0.289867	0.317467	0.278824	0.182904	0.0251517	21.1122	35.6232	21.3389	19.7611	0.625548	0.371133	0.298145	0.104028	1.68733	1.99806e-55	1.01074	0.967774	0.936001	0.00356953	1.6694	5.04325e-51	0.926058	0.0046469	0.593292	0.00242585	0.476614	0.000570888	0.166298	2.73065e-10	1.24481	0.906713	0.348916	0.00111866
Solyc01g068360.2	0.341745	0.487213	0.154459	0.277743	0	0.217051	0.193343	0.199677	1.67627	0.379008	0.964427	1.09544	0.839638	0.550187	1.91413	1.11137	0.414479	0.216101	0.108525	0.19651	1.02764	1.02993	0.694913	1.51275	0.52138	0.0633357	0.261836	0.000235362	0.474113	0.142334	1.99125	0.123503	1.81072	0.0378198	1.00223	0.94249	0.676221	0.00100896	1.47206	0.00315137	1.4821	0.00313257	2.17689	1.07609e-10
Solyc01g068410.2	0.127766	0.816537	0.721832	0.927123	4.13417	0.922128	14.276	2.68746	0.0377528	0.0337374	0	0.0525056	0	0	0	0	0.472152	0.824477	2.52815	8.48175	0.0357451	0.0262528	0	0	1.74621	0.0403878	5.35453	2.80538e-13	17.964	4.36318e-87	0.326119	1.35756e-06	3.35493	9.9293e-37	0.734445	0.819414	0	NA	0	NA	NA	NA	NA	NA
Solyc01g068440.1	5.70341	4.16886	5.59649	2.91883	5.74852	4.02968	0.849134	1.31543	0.0886983	0.158528	0	0.0616796	0	0	0	0	4.93613	4.25766	4.8891	1.08228	0.123613	0.0308398	0	0	0.862549	0.422489	0.990471	0.944161	0.219257	3.25309e-26	0.870847	0.34256	0.221366	1.68168e-24	0.249486	0.253837	0	0.0380473	0	0.0603296	NA	NA	NA	NA
Solyc01g068490.2	0	0.0167037	0.0767847	0.0197245	0	0	0	0.0794105	0.421674	0.0538321	0.0871701	0.111705	0.0863588	0.0390727	0.916309	0.562175	0.00835183	0.0482546	0	0.0397053	0.237753	0.0994378	0.0627158	0.739242	5.77773	0.595776	0	NA	4.75408	0.164364	NA	NA	NA	NA	0.418239	0.869996	0.263785	0.00728072	3.10928	2.96272e-08	1.58553	0.0243484	11.7872	1.43943e-16
Solyc01g068510.1	0	0.0847881	0.779522	0.100122	1.25282	0.199165	0	0.302317	0	0.0910843	0	0.141755	0	0.396668	0.357785	0	0.0423941	0.439822	0.72599	0.151159	0.0455422	0.0708775	0.198334	0.178893	10.3746	NA	17.1248	0.000245308	3.56556	NA	0.605823	0.0158195	0.20821	0.0340904	1.5563	0.878558	4.35495	0.261997	3.92807	0.992856	0.357364	0.406727	0.901977	0.279735
Solyc01g068550.2	0.496137	0.243905	1.6818	0.768039	0	0.381951	0.233909	0	0	0.131008	0.424282	0.135926	0	0.190178	0	0.0943541	0.370021	1.22492	0.190975	0.116954	0.0655041	0.280104	0.0950891	0.0471771	3.31041	0.00144698	0.51612	0.168628	0.316075	0.344852	6.41402	5.55606e-06	0.612406	0.701167	4.27613	0.547111	1.45165	0.863958	0.720215	0.720731	2.9457	0.365879	0.496135	0.843719
Solyc01g068560.2	5.70025	12.1229	5.88081	11.294	18.8209	11.734	12.2687	16.9425	24.8989	3.86113	3.49706	4.88876	6.03665	8.69253	21.5934	18.7354	8.91159	8.58741	15.2775	14.6056	14.38	4.19291	7.36459	20.1644	0.963623	0.566818	1.71434	1.13792e-09	1.63895	2.82767e-11	0.562096	4.77127e-11	0.956022	0.694208	0.291579	2.15585e-31	0.512141	3.19468e-16	1.40225	2.80802e-08	0.569334	2.96947e-06	2.73802	1.92668e-44
Solyc01g068630.2	5.59343	5.12457	3.06433	1.32834	0	0.782926	0.719202	0.148552	7.11192	9.57799	9.34924	10.9359	1.83091	2.63134	1.23066	1.54726	5.359	2.19634	0.391463	0.433877	8.34495	10.1426	2.23112	1.38896	0.409841	5.53754e-15	0.0730478	3.60439e-42	0.0809624	8.2365e-48	5.61059	2.8258e-09	1.10835	0.251764	1.21541	0.000423153	0.267362	2.91172e-38	0.166443	5.76286e-53	4.54595	5.8625e-57	0.622538	0.000720226
Solyc01g068640.2	0.530034	0.874766	0.855573	1.05494	0.200006	0.939963	2.3561	1.03968	2.46112	1.77948	1.26268	2.73829	0.513201	0.653051	2.74884	1.31761	0.7024	0.955259	0.569984	1.69789	2.1203	2.00048	0.583126	2.03322	1.35999	0.0893538	0.811482	0.922153	2.41727	1.51407e-07	1.67594	0.102815	2.97884	9.84692e-07	0.943492	0.830017	0.275021	4.2739e-15	0.958932	0.648247	3.43062	2.19893e-12	3.48676	8.12306e-17
Solyc01g073640.2	36.1622	201.959	90.5847	342.173	181.689	237.275	1709.67	570.989	275.934	480.392	689.5	987.925	386.399	496.343	1567.09	528.612	119.061	216.379	209.482	1140.33	378.163	838.712	441.371	1047.85	1.81738	0	1.75946	4.44205e-261	9.57772	0	1.03292	0.000270343	5.44356	0	2.21786	0	1.16714	2.27189e-32	2.77089	0	1.90024	0	2.37408	0
Solyc01g073660.2	0.904219	1.84476	1.12387	0.813613	0	0.574292	0.639454	0.792482	6.86659	3.22332	2.78374	3.27	1.32146	1.45573	3.37638	8.38315	1.37449	0.968743	0.287146	0.715968	5.04496	3.02687	1.3886	5.87976	0.704802	0.000302744	0.208911	4.40772e-10	0.520898	3.8917e-05	3.3737	0.0207552	2.49339	0.0430223	0.599979	9.81597e-10	0.275245	1.15683e-36	1.16547	0.56521	2.1798	1.50842e-07	4.23432	4.93236e-40
Solyc01g073680.2	0.188051	1.5716	0.637452	0.873328	0.993441	2.06298	35.3747	9.83383	1.44472	2.68142	2.65345	2.00927	1.55336	1.08125	7.02187	3.75511	0.879825	0.75539	1.52821	22.6042	2.06307	2.33136	1.3173	5.38849	0.858568	0.298773	1.73695	0.242817	25.6918	4.9634e-164	0.494297	0.0199376	14.7913	8.85959e-142	1.13005	0.563002	0.638516	0.00836637	2.61188	1.6606e-11	1.7698	0.00125921	4.09055	3.68502e-22
Solyc01g073700.2	1.41565	2.38226	1.84567	1.13788	1.36629	1.72906	5.54472	2.06785	2.86375	2.81795	4.74935	8.86069	1.70677	2.09752	4.63095	2.01918	1.89895	1.49177	1.54767	3.80628	2.84085	6.80502	1.90214	3.32506	0.785577	0.0161393	0.815015	0.0312272	2.00441	7.30666e-07	0.963881	0.759165	2.45936	3.65243e-12	2.39541	6.74681e-20	0.669568	0.0013844	1.17045	0.378231	3.57755	5.17918e-37	1.74806	2.75888e-05
Solyc01g073710.2	4.51903	4.0924	4.83744	6.69647	26.6219	23.689	7.73722	21.7486	5.06009	5.46396	5.18662	3.51872	24.2812	20.308	13.5684	31.2104	4.30571	5.76695	25.1554	14.7429	5.26202	4.35267	22.2946	22.3894	1.33937	0.350766	5.84234	4.40512e-102	3.42403	7.55718e-37	0.229253	5.06935e-85	0.586072	1.41736e-18	0.827186	0.0714279	4.23689	4.48676e-82	4.25491	6.85136e-76	0.195234	1.70632e-88	1.00425	0.878344
Solyc01g073720.2	0.321154	0.236822	0	0.186434	2.22679	3.61588	0.454233	2.34557	0	0.169605	0.823924	0	0.884277	0.369311	0	1.09937	0.278988	0.0932171	2.92134	1.3999	0.0848026	0.411962	0.626794	0.549685	0.334126	0.393213	10.4712	2.45893e-16	5.01778	2.04227e-07	0.0319091	1.53354e-12	0.479198	0.00162463	4.85789	0.196945	7.39121	0.00120297	6.48194	0.00419122	0.657252	0.131892	0.876979	0.85854
Solyc01g073760.2	4.69379	4.73037	10.6073	6.4033	0.929869	4.74272	5.31103	3.70238	20.1106	6.56894	7.22518	6.17254	2.98247	4.58798	8.27651	7.76607	4.71208	8.50529	2.8363	4.50671	13.3398	6.69886	3.78523	8.02129	1.805	0.278891	0.60192	0.0101807	0.956417	0.264687	2.99873	0.00019384	1.58894	0.183508	0.502172	0.00844349	0.283755	1.7794e-05	0.601306	0.0055287	1.76974	0.324447	2.1191	0.216234
Solyc01g073800.2	0	0.569199	0	0	0.0637151	0.167129	0.272936	0.0563754	0.228081	1.17198	0.495073	0.237907	0.0408721	0.110955	0.60047	7.3765	0.2846	0	0.115422	0.164656	0.70003	0.36649	0.0759133	3.98848	0	0.00424051	0.40556	0.163703	0.578552	0.0249405	0	NA	1.42655	0.461055	0.523535	0.0869411	0.108443	1.05951e-06	5.69759	5.44652e-20	4.82774	0.00791209	52.54	1.00519e-37
Solyc01g073810.2	0	0.382025	0	0	0	0	0	0.0648636	0.0656056	0.0586277	0.284807	0.0912425	0	0.0638302	0	3.80021	0.191013	0	0	0.0324318	0.0621166	0.188025	0.0319151	1.9001	0	0.0366869	0	0.026619	0.169789	0.0537535	NA	NA	NA	NA	3.02696	0.829625	0.513793	0.516928	30.5893	2.18852e-15	5.8914	0.375009	59.5363	6.20642e-17
Solyc01g073820.2	0	3.95004	0	0.108474	1.11054	0.43156	0	0.545895	2.31899	2.81246	2.87634	0.537531	0.59366	1.18184	10.6599	57.7289	1.97502	0.0542372	0.77105	0.272948	2.56572	1.70693	0.887748	34.1944	0.0274616	4.10258e-20	0.390402	6.47781e-07	0.1382	9.08374e-14	0.070342	1.61224e-06	0.353995	0.0196136	0.665284	0.0144737	0.346003	9.0428e-11	13.3274	1.03304e-265	1.92277	0.00117883	38.5181	0
Solyc01g073830.1	0	1.35198	0	0	0.125245	0.219018	0	0.0554086	2.2417	2.35384	1.94633	0.779424	0.160685	0.92694	2.75414	18.666	0.675988	0	0.172131	0.0277043	2.29777	1.36288	0.543812	10.7101	0	1.39318e-07	0.254637	7.71714e-05	0.0409835	9.24669e-08	0	0.0596997	0.160949	0.115494	0.593131	0.00015897	0.23667	5.30192e-12	4.66108	3.51123e-51	2.50615	0.0224492	19.6945	7.97592e-100
Solyc01g073840.1	0	0.661901	0	0	0	0	0	0	2.65227	1.99772	1.31589	0.210783	0.70614	0.331778	2.39405	13.9733	0.33095	0	0	0	2.32499	0.763336	0.518959	8.18367	0	2.1903e-05	0	1.33178e-05	0	9.82921e-06	NA	NA	NA	NA	0.328318	2.27084e-07	0.223209	4.41403e-17	3.51987	3.08006e-44	1.4709	0.0246146	15.7694	4.67074e-105
Solyc01g073860.2	0	1.18935	0.260348	0	0	0.0665181	0	0.0673128	3.40414	4.38059	2.95561	0.946879	0.976035	0.993606	2.86787	23.2021	0.594676	0.130174	0.033259	0.0336564	3.89236	1.95124	0.98482	13.035	0.218899	0.000169914	0.055928	1.7954e-05	0.0565962	1.29803e-05	3.91394	0.622735	1.01195	0.99352	0.501301	1.49677e-08	0.253013	7.09196e-16	3.34887	9.22288e-35	1.98132	0.156792	13.2359	2.44982e-88
Solyc01g073880.2	0	0.142845	0.328321	0	0	0.671079	0.410973	0.679097	0.257575	0.690536	1.49091	0.238819	0.80006	0.751813	3.01385	6.29957	0.0714225	0.16416	0.33554	0.545035	0.474055	0.864864	0.775936	4.65671	2.29844	0.864339	4.69795	0.103604	7.63113	0.00412572	0.489243	0.0719831	1.62435	0.269522	1.8244	0.0048578	1.63681	0.351409	9.82315	4.27724e-18	1.11461	0.0286969	6.00141	2.01846e-16
Solyc01g073890.2	0.38413	2.29756	0.578719	0.0371654	6.46837	3.95528	0.181102	7.18211	2.49709	6.25496	16.7533	3.73599	1.24752	2.72401	8.89829	18.6285	1.34085	0.307942	5.21183	3.68161	4.37603	10.2447	1.98576	13.7634	0.229663	1.26994e-09	3.88697	1.45282e-25	2.74574	1.27859e-14	0.0590853	3.94159e-53	0.706395	0.00849207	2.34108	2.07297e-28	0.453782	5.4957e-17	3.14517	4.16538e-58	5.15906	1.97804e-82	6.93103	9.9326e-133
Solyc01g073970.2	9.23247	11.952	14.2571	15.4534	45.014	50.997	124.488	68.5088	22.5519	39.4938	48.1616	30.0999	5.99676	106.169	67.991	56.9759	10.5923	14.8553	48.0055	96.4985	31.0229	39.1307	56.0829	62.4835	1.40247	1.40749e-08	4.53214	6.55602e-180	9.11029	0	0.309449	6.55371e-108	2.01015	3.38706e-80	1.26135	4.72154e-08	1.80779	1.9344e-90	2.01411	4.40952e-71	0.69773	3.79009e-38	1.11413	0.187499
Solyc01g074000.2	40.4549	62.3019	110.08	106.719	88.5034	148.411	490.834	308.891	65.4612	220.115	177.215	189.887	416.299	388.705	226.647	137.386	51.3784	108.4	118.457	399.862	142.788	183.551	402.502	182.016	2.10983	9.08099e-121	2.30559	2.51683e-155	7.7827	0	0.915094	0.00410011	3.37558	0	1.28548	1.03791e-27	2.81888	0	1.27473	2.93927e-19	0.456026	0	0.452212	0
Solyc01g074030.2	4.04094	2.37925	2.65464	0.354601	1.89274	1.16659	0	0.384359	38.5701	38.4381	33.03	38.2332	32.1056	23.1264	44.5457	18.4707	3.21009	1.50462	1.52967	0.192179	38.5041	35.6316	27.616	31.5082	0.468715	1.51794e-10	0.476518	3.55518e-07	0.0598672	7.60622e-42	0.983626	0.219444	0.125635	5.08538e-17	0.925397	0.0052621	0.717222	1.50807e-30	0.818307	3.34495e-18	1.29025	6.13349e-14	1.14094	0.029785
Solyc01g079080.2	0.137816	0.237129	0.622889	0.040002	0.409533	0.11936	0.779696	0.664321	0.570114	0.927975	1.23749	1.33094	2.34978	1.56501	3.00188	1.86743	0.187473	0.331446	0.264446	0.722009	0.749044	1.28421	1.95739	2.43465	1.76797	0.602082	1.41059	0.55163	3.85127	2.95262e-06	1.25336	1	2.73026	0.000136045	1.71447	0.0135101	2.61319	2.79786e-16	3.25035	6.08571e-21	0.656084	1.60966e-06	1.24382	0.109057
Solyc01g079100.2	0.564632	0.471881	1.53119	1.37666	2.94557	2.21687	22.3609	5.90532	1.03441	1.93823	3.33171	2.41318	5.30983	4.70742	16.3983	2.54491	0.518257	1.45392	2.58122	14.1331	1.48632	2.87245	5.00863	9.4716	2.80541	1.64327e-09	4.98059	3.18099e-20	27.2705	3.82947e-197	0.563269	0.00359808	5.47535	7.95294e-108	1.93259	0.00074705	3.36982	2.13659e-31	6.37252	9.22895e-76	0.5735	7.90224e-13	1.89106	2.50686e-15
Solyc01g079110.2	46.1624	86.7125	128.469	134.486	132.095	180.734	716.993	295.443	80.2417	194.279	140.727	159.141	211.238	308.267	215.76	144.041	66.4374	131.477	156.415	506.218	137.26	149.934	259.753	179.901	1.97896	3.43907e-115	2.35431	8.29226e-213	7.61947	0	0.840568	4.05116e-15	3.23638	0	1.09234	0.0304778	1.89241	1.4454e-181	1.31065	2.94806e-24	0.577219	3.33931e-131	0.692584	2.49376e-71
Solyc01g079140.2	0.309905	2.05674	0.350171	0.269856	1.53485	0.626272	0	0.633755	1.37358	1.96398	0.397532	2.16505	6.36696	7.3057	9.64328	9.37097	1.18332	0.310013	1.08056	0.316877	1.66878	1.28129	6.83633	9.50712	0.261985	0.0156674	0.913159	0.228095	0.267786	0.000537352	0.2869	0.232892	0.293252	0.0406726	0.767803	0.582433	4.09661	9.09945e-19	5.69706	3.3123e-33	0.187424	4.05588e-14	1.39068	0.000129347
Solyc01g079150.2	4.93371	10.1545	2.9732	0.725568	10.4473	7.04568	2.51213	2.0371	583.969	414.613	338.461	380.524	107.465	89.3581	19.1732	19.216	7.54412	1.84938	8.74649	2.27461	499.291	359.493	98.4116	19.1946	0.245142	3.93955e-107	1.15938	0.440265	0.301508	1.27685e-89	0.211443	1.66535e-106	0.26006	1.54175e-89	0.720006	0	0.197103	0	0.0384436	0	3.65295	0	0.195044	0
Solyc01g079170.2	1.01634	1.19358	3.06237	2.32721	2.871	1.79306	0.798604	0.857755	0.367048	0.119276	0	0.139222	0	0.162325	0	0	1.10496	2.69479	2.33203	0.82818	0.243162	0.069611	0.0811625	0	2.43882	2.99607e-05	2.11051	9.9951e-05	0.749511	0.00217878	1.15556	0.752449	0.355132	1.02836e-11	0.286274	0.0505172	0.33378	0.0202557	0	0.000269289	0.857674	0.961001	0	0.0807539
Solyc01g079200.2	0	0.0376592	0.173115	0	0	0.176921	0.433389	0.268552	0.226353	0.445012	0.393058	0.188884	0.22715	0.0440456	1.58912	0.699282	0.0188296	0.0865573	0.0884604	0.350971	0.335683	0.290971	0.135598	1.1442	4.59688	0.595776	4.69795	0.300007	18.6393	0.0246347	0.978486	0.708393	3.96754	0.264543	0.866803	0.329752	0.403946	0.0539996	3.40859	2.90558e-06	2.14584	0.563597	8.43822	1.93698e-11
Solyc01g079260.2	0.852114	1.04726	0.802357	0.20611	4.9236	4.55099	5.02172	29.6237	21.5697	20.6631	11.1127	8.92954	24.8461	24.7831	63.4891	57.6098	0.949689	0.504234	4.7373	17.3227	21.1164	10.0211	24.8146	60.5494	0.530946	8.86587e-06	4.98826	5.6121e-26	18.2404	8.57445e-192	0.106439	8.61166e-44	3.65667	8.06671e-87	0.474567	4.88926e-33	1.17513	0.00223548	2.86742	3.69677e-196	0.40384	4.82398e-55	2.44007	3.44195e-174
Solyc01g079370.2	0.342407	0.269327	0.077379	0.0397543	0	0.0197701	0.581151	0.140044	0.202352	0.379741	0	0.056285	0.0725227	0.0196876	0.142062	0.097677	0.305867	0.0585667	0.00988504	0.360598	0.291046	0.0281425	0.0461051	0.119869	0.191478	0.000624965	0.0323181	3.54382e-06	1.17894	0.709407	5.92478	0.212396	36.4791	3.43626e-05	0.0966943	0.00110216	0.158412	7.95999e-05	0.411857	0.0225619	0.610399	0.929645	2.59991	0.140984
Solyc01g079380.1	0	0	0	0	0	0	0	0.0694842	0	0.0314021	0	0	0.75564	0.0341886	0	0	0	0	0	0.0347421	0.015701	0	0.394914	0	NA	NA	NA	NA	NA	NA	NA	NA	NA	NA	0	0.51765	25.1521	3.53655e-08	0	0.992856	0	4.16288e-06	0	4.82973e-08
Solyc01g079410.2	36.8429	7.97881	30.9516	13.914	14.2901	14.1554	77.0994	38.5721	46.6623	61.3372	50.95	70.0186	31.0977	34.0595	120.61	30.7487	22.4109	22.4328	14.2228	57.8358	53.9998	60.4843	32.5786	75.6796	1.00098	0.439649	0.634636	1.36644e-14	2.5807	2.81596e-190	1.57725	7.47012e-17	4.06642	5.0799e-275	1.12008	0.0011222	0.60331	1.93271e-69	1.40148	1.22917e-29	1.85656	9.52912e-91	2.32298	2.0915e-189
Solyc01g079460.2	0.432655	0.212696	0	0	0	0	0	0	1.27843	0.685471	0.55499	0.4445	0.595644	0.310957	0	0.123422	0.322675	0	0	0	0.981948	0.499745	0.453301	0.0617108	0	0.0627298	0	0.0466948	0	0.042211	NA	NA	NA	NA	0.508932	0.100329	0.461634	0.0145613	0.0628453	2.25537e-06	1.10246	0.729444	0.136137	0.0103807
Solyc01g079470.2	4.75553	0.922836	2.26249	1.30768	2.47921	1.30063	3.89407	2.8517	0.665613	3.30454	2.5685	6.7886	11.7687	9.85792	1.03844	3.56998	2.83918	1.78508	1.88992	3.37289	1.98508	4.67855	10.8133	2.30421	0.628731	0.466671	0.665657	0.487578	1.18798	0.0360505	0.944527	0.124513	1.78467	0.00569043	2.35686	3.09648e-07	5.44731	5.46923e-47	1.16076	0.148484	0.432665	6.31514e-16	0.213089	1.46897e-37
Solyc01g079480.2	64.8178	127.46	38.5109	48.227	217.782	224.242	55.0923	124.284	46.7576	52.4716	65.9699	43.0819	134.547	137.352	269.713	256.434	96.1387	43.369	221.012	89.6883	49.6146	54.5259	135.949	263.073	0.451108	1.80417e-227	2.29889	0	0.932906	3.59177e-07	0.196229	0	0.405808	0	1.09899	7.72023e-09	2.7401	0	5.30234	0	0.401075	0	1.93509	0
Solyc01g079530.2	60.9646	25.2512	23.4838	19.936	112.475	67.7145	40.3139	161.912	7.13545	8.88531	5.332	2.84699	33.4131	34.2565	19.0935	57.0294	43.1079	21.7099	90.0946	101.113	8.01038	4.0895	33.8348	38.0614	0.503618	1.90347e-57	2.08998	1.35757e-180	2.34558	8.60266e-249	0.240968	0	1.1223	4.66494e-06	0.510525	8.57928e-13	4.22387	1.42143e-182	4.75151	3.20235e-196	0.120866	1.78753e-249	1.12492	0.0106185
Solyc01g079550.2	0.589198	0.724134	0.665752	0.570062	0.583619	0.453593	0.277783	0.860648	0.580329	0.414883	1.00773	0.726396	4.0766	3.6136	3.46309	5.32247	0.656666	0.617907	0.518606	0.569215	0.497606	0.867062	3.8451	4.39278	0.940976	0.225592	0.789756	0.181299	0.866827	0.276562	1.19148	1	1.09759	0.826703	1.74247	0.308565	7.72719	7.1534e-29	8.82783	5.83495e-28	0.225498	1.14167e-20	1.14244	0.72233
Solyc01g079570.2	0.274883	0.540537	1.47534	0.139627	0	0.833246	7.58137	1.86709	0.3452	1.14321	3.43792	2.93705	3.76981	2.23247	2.35221	1.03899	0.40771	0.807483	0.416623	4.72423	0.744203	3.18749	3.00114	1.6956	1.98053	0.350228	1.02186	0.396485	11.5872	4.69215e-90	1.93816	0.0569844	11.3393	5.91998e-89	4.28309	2.49105e-40	4.03269	3.81083e-39	2.27842	1.62237e-09	1.06209	0.0782734	0.564987	1.74095e-11
Solyc01g079600.2	23.2467	11.7895	11.8504	12.1184	15.5275	16.4887	20.5026	25.7213	20.8243	12.5238	13.7103	12.6828	21.9162	21.8163	59.2412	91.3928	17.5181	11.9844	16.0081	23.1119	16.674	13.1965	21.8663	75.317	0.684115	4.47825e-20	0.913803	0.106681	1.31932	6.25211e-28	0.748647	7.74285e-13	1.44376	3.20063e-34	0.791443	1.4387e-08	1.31139	3.80634e-21	4.51702	0	0.603512	3.11376e-51	3.44444	0
Solyc01g079610.2	20.4825	18.5155	33.2613	20.5645	94.828	73.1229	71.0796	90.869	32.5433	19.2698	20.6747	14.6268	50.6605	37.9373	81.6137	38.9212	19.499	26.9129	83.9755	80.9743	25.9066	17.6508	44.2989	60.2675	1.38022	8.17405e-13	4.30665	0	4.15274	0	0.320486	0	0.964261	0.421337	0.681324	1.9359e-14	1.70995	9.41165e-82	2.32634	1.01008e-191	0.398447	2.05432e-150	1.36047	3.61163e-32
Solyc01g079620.2	3.19524	3.47821	3.78232	2.95898	0.954521	1.09815	6.88653	4.35618	10.6104	4.90164	8.58779	6.06523	20.3995	10.6295	15.9397	13.0214	3.33673	3.37065	1.02634	5.62135	7.75601	7.32651	15.5145	14.4805	1.01017	0.885216	0.307587	2.23289e-14	1.68469	5.75413e-06	3.28416	4.94154e-14	5.47711	1.48807e-31	0.944624	0.540167	2.00032	2.45581e-35	1.86701	1.22005e-18	0.472237	1.79189e-35	0.933356	0.00280637
Solyc01g079660.2	3.02166	14.2048	5.33478	0.219264	25.0668	27.8601	7.47909	23.1723	1.22767	5.53534	55.2337	9.54599	11.1999	12.3245	28.4032	30.654	8.61321	2.77702	26.4634	15.3257	3.38151	32.3898	11.7622	29.5286	0.322414	3.6618e-25	3.07242	4.26486e-77	1.77932	1.68784e-15	0.104938	1.31683e-160	0.579127	7.27724e-25	9.57852	1.07102e-211	3.4784	8.56244e-43	8.73239	1.20346e-182	2.75372	2.30001e-98	2.51046	1.30228e-67
Solyc01g079670.2	0	0.254364	0.876962	0	1.19587	1.49374	0.36591	1.58717	0	0.273253	0.663716	0	1.75344	0.966878	1.61003	1.03321	0.127182	0.438481	1.3448	0.976538	0.136626	0.331858	1.36016	1.32162	3.44766	0.158761	10.5738	8.26527e-08	7.67826	3.80789e-05	0.326056	0.000184333	0.726156	0.209107	2.42894	0.544025	9.9553	6.77229e-09	9.67323	1.27759e-05	0.243985	2.37771e-06	0.971666	0.236461
Solyc01g079740.2	0.161456	0.515923	0	0.37491	0	0.839002	0.22836	1.50938	0.190831	0.852669	0.828434	0.663506	2.35958	1.20683	0.334934	1.61203	0.33869	0.187455	0.419501	0.86887	0.52175	0.74597	1.78321	0.97348	0.553471	0.119745	1.2386	0.833948	2.56539	0.0277439	0.446852	0.170604	2.0712	0.0187854	1.42975	0.070482	3.41774	2.57789e-11	1.8658	0.0427358	0.418331	3.86041e-05	0.545915	9.62515e-06
Solyc01g079750.2	4.86771	5.08513	7.60318	5.79699	8.15422	6.55106	22.2743	10.8537	4.97071	4.93348	5.05036	5.82468	10.8255	8.39646	16.8545	5.24807	4.97642	6.70009	7.35264	16.564	4.95209	5.43752	9.61096	11.0513	1.34637	2.84406e-05	1.4775	2.12641e-10	3.3285	1.68831e-135	0.911249	0.0690617	2.2528	1.52415e-69	1.09803	0.284306	1.94079	1.66108e-37	2.23164	2.65992e-53	0.565763	2.58173e-26	1.14987	0.00127415
Solyc01g079790.2	1.37816	0.858183	1.34959	0.800041	0.273022	0.742682	1.81929	1.82521	2.49764	1.84382	3.06426	1.88786	3.21088	3.03757	8.19562	5.66125	1.11817	1.07482	0.507852	1.82225	2.17073	2.47606	3.12422	6.92843	0.961227	0.983464	0.454181	0.0126753	1.62967	1.11375e-06	2.1164	0.018028	3.58815	7.37e-13	1.14066	0.0996706	1.43925	0.000712107	3.19175	1.99954e-41	0.792536	0.240893	2.21765	1.19455e-26
Solyc01g079830.2	0.489504	0.541448	0	0	1.53542	1.13053	0	0.143005	5.06243	4.20084	6.5931	1.81046	7.413	3.4478	1.01546	8.23869	0.515476	0	1.33298	0.0715024	4.63163	4.20178	5.4304	4.62707	0	2.1903e-05	2.58591	0.0216606	0.138711	0.000133339	0	2.63499e-09	0.0536412	1.03555e-08	0.907192	0.0450539	1.17246	0.0188213	0.999016	0.692384	0.773751	5.33394e-06	0.852069	0.0051676
Solyc01g079850.2	0.204219	0.803163	0.461506	0.503846	0.910284	0.589566	7.79876	2.8339	0.844809	0.701029	0.523926	0.797279	1.31925	1.40905	0.847288	0.407797	0.503691	0.482676	0.749925	5.31633	0.772919	0.660603	1.36415	0.627543	0.958277	0.261556	1.48886	0.456189	10.5547	7.29799e-56	0.643632	0.0466612	7.08915	5.48111e-47	0.854686	0.83421	1.76494	0.00556551	0.811913	0.0783352	0.484259	0.00402907	0.460024	2.80564e-06
Solyc01g079880.2	457.865	266.204	261.592	138.933	197.113	187.646	63.2339	96.8163	968.43	902.452	468.219	587.158	381.816	391.746	89.8262	262.163	362.034	200.263	192.379	80.0251	935.441	527.689	386.781	175.995	0.553159	0	0.531384	0	0.221043	0	1.04098	7.53561e-05	0.415975	0	0.564107	0	0.413475	0	0.188141	0	1.36431	3.19819e-180	0.455024	0
Solyc01g079930.1	0	0.0334073	0	0	0	0.117709	0.192229	1.03234	0.160638	0.0717761	0	0	0	0.0390727	0.422912	6.24208	0.0167037	0	0.0588547	0.612283	0.116207	0	0.0195363	3.3325	0	NA	3.52346	0.300007	36.6556	3.88515e-08	0	NA	10.4033	5.03142e-06	0	0.0775469	0.168117	0.040582	28.6773	1.76858e-44	0	NA	170.579	1.01402e-44
Solyc01g079940.2	5.47401	18.1784	8.07868	0.843073	38.1028	38.7014	9.32239	42.8844	3.96118	7.05024	7.02182	2.66274	13.3687	10.6306	12.9778	95.5731	11.8262	4.46088	38.4021	26.1034	5.50571	4.84228	11.9996	54.2755	0.377203	4.04087e-54	3.24721	1.67994e-199	2.20725	3.39603e-74	0.116162	0	0.679738	1.24772e-31	0.879501	0.084604	2.17949	1.05175e-38	9.85804	0	0.403535	6.59334e-46	4.52309	0
Solyc01g079950.2	0.611457	0.751491	0.138181	0.0354959	1.21134	0.564875	0.345933	0.535898	0.578163	0.936463	1.41183	1.05537	2.20164	1.96881	2.02951	1.63962	0.681474	0.0868383	0.888105	0.440915	0.757313	1.2336	2.08523	1.83457	0.127427	0.000100341	1.30321	0.058278	0.647002	0.20272	0.0977793	1.37977e-08	0.496467	0.00160996	1.62892	0.0522582	2.75345	8.2746e-10	2.42247	4.28575e-05	0.591591	0.00058201	0.879792	0.0884636
Solyc01g079960.2	0	0	0	0	0.698621	0	0	0	0	0	0	0	0	0	0	0.0317681	0	0	0.34931	0	0	0	0	0.015884	NA	NA	NA	6.18011e-06	NA	NA	0	1.5158e-05	0	1.25001e-05	NA	NA	NA	NA	NA	NA	NA	NA	NA	NA
Solyc01g079980.2	0.364857	0.0896831	0	0.0353008	0	0.140442	1.37612	0.248711	2.264	6.42285	5.30426	3.34863	1.67435	1.11885	2.39679	1.56122	0.22727	0.0176504	0.0702212	0.812417	4.34343	4.32644	1.3966	1.97901	0.0776626	0.147826	0.308977	0.441043	3.57467	1.20501e-07	0.251354	0.47617	11.5694	8.40124e-09	0.99609	0.738001	0.321543	1.80264e-23	0.455632	4.28679e-10	3.09784	8.26854e-19	1.41702	0.000933225
Solyc01g080000.1	1.7193	2.73071	2.09212	3.53166	3.40604	2.90174	9.91403	6.45237	0.195395	0.174612	0	0.05435	0	0	0.137178	0	2.22501	2.81189	3.15389	8.1832	0.185004	0.027175	0	0.0685888	1.26377	0.181753	1.41748	0.0206706	3.67783	9.7785e-36	0.891563	0.46239	2.59464	6.45343e-22	0.146889	0.135493	0	0.00255395	0.370743	0.0447444	NA	NA	NA	NA
Solyc01g080010.2	0	0.254695	0	0.0668349	0	0.166187	0	0.571787	0.374212	0.0304009	0	0.0946263	1.9508	1.35705	1.19417	9.32737	0.127348	0.0334174	0.0830935	0.285893	0.202306	0.0473131	1.65392	5.26077	0.262411	0.0398949	0.652493	0.285574	2.24498	0.170177	0.402167	0.308643	3.44062	0.0156119	0.233869	0.0397099	8.17533	3.00652e-21	26.004	2.23961e-74	0.0286066	7.76401e-25	3.18078	9.64755e-29
Solyc01g080020.2	121.84	84.5391	43.6427	104.993	147.374	123.753	228.339	182.474	103.71	42.1424	42.5869	27.2422	144.794	138.707	180.055	255.833	103.19	74.3177	135.563	205.406	72.9261	34.9146	141.751	217.944	0.720205	1.03475e-43	1.31373	1.92513e-75	1.99057	0	0.548213	5.09185e-212	1.5152	2.26955e-153	0.478767	4.00933e-166	1.94376	0	2.98856	0	0.24631	0	1.53752	1.59385e-234
Solyc01g080100.2	1.18128	0.754943	1.06781	0.960049	0	1.09129	1.33662	0.414122	6.28289	1.99632	3.03059	2.03889	2.9023	2.24138	1.47031	0.471771	0.968111	1.01393	0.545644	0.875372	4.1396	2.53474	2.57184	0.971041	1.04733	0.421751	0.563617	0.0182007	0.904206	0.0530016	1.85823	0.190499	1.60429	0.699351	0.612314	0.000126162	0.621278	0.00136327	0.234573	7.74011e-19	0.985572	0.270237	0.377566	8.40005e-10
Solyc01g080120.2	0.684879	0.631296	0.483666	0.521826	0.141332	0.44487	0.121085	0.125051	0	0.180847	0.219633	0.140726	0.0543973	0.123059	0	0.0244216	0.658088	0.502746	0.293101	0.123068	0.0904233	0.18018	0.0887282	0.0122108	0.76395	0.812073	0.445383	0.000265738	0.187009	1.21601e-09	1.71526	0.00152195	0.419883	0.0235049	1.99262	0.185074	0.981254	0.920467	0.13504	0.316088	2.03069	0.155758	0.13762	0.24045
Solyc01g080150.2	0.587502	0.115528	0.132767	0.0341053	0	0.0339216	0	0	2.70812	1.14799	1.80869	4.34583	1.09503	0.43914	0.609375	0.368708	0.351515	0.0834362	0.0169608	0	1.92806	3.07726	0.767082	0.489041	0.237362	0.0024812	0.0482505	1.7954e-05	0	5.76191e-06	4.91936	0.212396	0	NA	1.59604	0.000422567	0.397853	6.99621e-08	0.253645	1.00876e-16	4.01165	4.42397e-19	0.637534	0.000731386
Solyc01g080220.2	0.186662	0.0458822	0	0	0	0.215552	0.264011	0.381723	0.220623	0.246446	0.239442	0.230127	0.909318	1.87821	0	0.63898	0.116272	0	0.107776	0.322867	0.233535	0.234785	1.39376	0.31949	0	NA	0.92693	0.878893	2.77682	0.173399	0	NA	2.99572	0.264543	1.00535	0.98189	5.96812	1.06926e-07	1.36806	0.404377	0.168454	8.45107e-07	0.229228	1.27371e-05
Solyc01g080260.2	0.517414	0.190773	0.438481	0.168956	0	0.11203	1.55512	0.0755793	0.821772	0.580662	1.49336	1.32895	0.520552	0.576408	0.402508	0.608853	0.354094	0.303719	0.0560152	0.815348	0.701217	1.41116	0.54848	0.505681	0.857735	0.421751	0.158193	1.51312e-05	2.30263	0.0165797	5.42207	0.001286	14.5558	1.16471e-10	2.01244	3.87083e-07	0.782182	0.140701	0.721147	0.051109	2.57285	4.66125e-12	0.921968	0.591369
Solyc01g080290.2	1.41376	1.85337	1.86369	0.8891	1.40037	0.544191	2.33286	1.03255	6.6839	4.29309	2.72026	4.6479	0.0998129	1.15158	1.222	2.487	1.63357	1.3764	0.972283	1.6827	5.4885	3.68408	0.625695	1.8545	0.842571	0.910002	0.59519	0.00164659	1.03008	0.166017	1.41563	0.00435228	1.73067	8.36982e-06	0.671237	0.0263664	0.114001	6.73096e-32	0.337888	7.17249e-12	5.88798	5.30426e-18	2.9639	9.49873e-07
Solyc01g080370.2	0	0.0256464	0.117893	0.0302846	0	0	0	0.0304813	0	0	0	0	0.309385	0	0	0	0.0128232	0.074089	0	0.0152406	0	0	0.154692	0	5.77773	0.940853	0	NA	1.18852	0.30313	NA	NA	NA	NA	NA	NA	NA	0.00045059	NA	NA	0	0.00437389	0	0.000531758
Solyc01g080380.2	0.160869	0.355879	0.18177	0.233466	0	0.0928834	0	0.328976	3.94534	1.95401	5.5716	2.90881	1.43104	1.38744	0.166858	0.229452	0.258374	0.207618	0.0464417	0.164488	2.94967	4.2402	1.40924	0.198155	0.803558	0.489036	0.179746	0.00138993	0.636628	0.840064	4.47051	0.0212423	3.54182	0.00383491	1.43752	0.183398	0.477761	1.58159e-06	0.0671786	1.0259e-24	3.00886	1.00176e-09	0.140611	2.88931e-10
Solyc01g080410.2	1.9995	1.86764	2.71115	1.33485	0.59417	0.865863	0.848415	0.233655	3.72217	3.74866	5.12974	4.27283	5.80195	6.20819	2.07394	1.0267	1.93357	2.023	0.730017	0.541035	3.73541	4.70128	6.00507	1.55032	1.04625	0.188992	0.377549	4.00586e-06	0.279812	8.11578e-12	2.77117	0.00329068	0.741127	0.0390891	1.25857	0.151448	1.6076	2.67957e-05	0.415033	1.5508e-10	0.782886	0.0315624	0.258169	1.93471e-27
Solyc01g080460.2	8.46425	12.7563	10.4606	5.74278	4.08725	6.91836	8.60463	8.2374	17.4917	3.38049	5.76808	6.0872	1.04204	1.03418	2.24971	2.97293	10.6103	8.1017	5.50281	8.42101	10.4361	5.92764	1.03811	2.61132	0.763571	7.50236e-13	0.518629	1.46571e-49	0.793665	3.38354e-12	1.47229	1.66747e-12	1.53031	7.06938e-14	0.567993	1.37122e-35	0.0994728	6.71518e-268	0.25022	5.35378e-140	5.71003	5.2899e-94	2.51546	8.99086e-22
Solyc01g080490.2	0	1.76688	2.14997	0.675016	0	0.183104	0.897069	0.864693	1.62423	0.725736	2.71196	0.43441	0	0.0607797	0	0.30155	0.883438	1.41249	0.0915518	0.880881	1.17498	1.57318	0.0303899	0.150775	1.59886	0.842751	0.103631	5.821e-07	0.997106	0.605372	15.4284	4.26899e-07	9.62167	1.5582e-05	1.3389	0.582433	0.0258641	3.16364e-11	0.128321	7.36976e-07	51.7667	1.38923e-11	4.96135	0.0400832
Solyc01g080570.2	1.44531	0.0308923	0.568032	0.0364791	0	0.0544239	0	0.146864	0.204249	0.116152	0.241823	0.154944	0	0.126459	1.43394	5.61082	0.738099	0.302256	0.0272119	0.0734322	0.1602	0.198383	0.0632295	3.52238	0.409506	0.00107539	0.0368676	3.12443e-17	0.0994883	2.172e-11	11.1075	2.39708e-07	2.69853	0.0275665	1.23835	0.94035	0.39469	0.0194797	21.9873	4.19623e-89	3.13751	0.0234847	55.7078	6.11442e-102
Solyc01g080580.2	1.39807	0.425472	1.35405	0.657009	0.307741	0.211416	0.188324	0.0194493	0.511467	0.175795	0.341597	0.27359	0.0987051	0.0382789	0.690533	0.569745	0.911771	1.00553	0.259579	0.103887	0.343631	0.307593	0.068492	0.630139	1.10283	0.142196	0.284697	2.24909e-05	0.113939	2.45351e-15	3.87369	1.21226e-08	0.400213	0.000231145	0.895128	0.877682	0.199319	4.24376e-06	1.83377	0.000988515	4.49094	4.52889e-05	9.20019	4.66341e-15
Solyc01g080600.2	11.0106	15.6587	38.2122	31.7307	37.0469	37.0846	134.596	63.4141	13.6335	55.8638	38.6725	59.6845	82.0112	96.9972	52.7518	29.465	13.3346	34.9714	37.0657	99.0052	34.7487	49.1785	89.5042	41.1084	2.6226	1.4246e-56	2.77966	1.57114e-72	7.42467	0	0.943497	0.0567372	2.67107	2.58208e-137	1.41526	1.07727e-09	2.57576	3.64514e-144	1.18302	0.241419	0.549455	1.41965e-67	0.459291	2.5558e-128
Solyc01g080680.2	0.197165	0.484639	0	0.114457	0	0.11384	0.557732	0.777604	0.203907	0.312376	0.126457	0.364614	0.396721	0.765215	10.7365	64.5687	0.340902	0.0572285	0.0569202	0.667668	0.258142	0.245536	0.580968	37.6526	0.167874	0.00486606	0.166969	0.000396727	1.95853	0.00655869	1.00542	0.589919	11.7299	2.68578e-09	0.951167	0.8611	2.25058	0.00124452	145.86	0	0.422632	0.00114341	64.8101	0
Solyc01g080750.2	1.12813	1.06958	8.55877	6.36185	11.9727	14.8884	147.48	34.5113	7.04788	6.51104	7.23559	11.9876	30.8918	49.0657	81.0735	20.1366	1.09886	7.46031	13.4306	90.9955	6.77946	9.61159	39.9787	50.6051	6.78915	1.4133e-45	12.2223	3.66988e-119	82.8092	0	0.555473	1.52309e-20	6.77526	0	1.41775	2.14459e-08	5.89704	1.91038e-264	7.46447	0	0.240418	7.19455e-160	1.2658	7.10908e-18
Solyc01g080800.2	0	0	0	0	0	0	0	0	0.0942119	0.0841914	0.408993	0	0	0.0916624	0.992128	1.45526	0	0	0	0	0.0892017	0.204496	0.0458312	1.2237	NA	NA	NA	NA	NA	NA	NA	NA	NA	NA	2.29252	0.51765	0.513793	0.919983	13.7183	3.83979e-11	4.46194	0.375009	26.7001	4.34947e-12
Solyc01g080870.2	0.936687	2.20647	3.08697	0.430476	0	0.135207	0.110402	0.0912153	0.761134	0	0.100128	0	0	0	0	0.0222671	1.57158	1.75872	0.0676037	0.100809	0.380567	0.0500642	0	0.0111335	1.11908	0.922238	0.0430164	2.71128e-34	0.0641449	3.38962e-34	26.0152	5.4335e-31	1.49117	0.847948	0.131551	1.71512e-05	0	2.15383e-09	0.0292551	1.81452e-08	NA	NA	NA	NA
Solyc01g080900.2	3.30291	1.67294	1.92257	2.73082	1.91671	2.196	11.4666	7.30999	2.36596	0.290718	1.1555	0.616971	3.34943	2.15806	3.84113	2.94083	2.48792	2.32669	2.05636	9.38827	1.32834	0.886234	2.75375	3.39098	0.935196	0.984201	0.826537	0.0217712	3.77354	3.60272e-60	1.13146	0.0293728	4.56549	1.24907e-71	0.667176	0.15591	2.07308	4.5596e-12	2.5528	4.15171e-15	0.321828	3.13753e-16	1.23141	0.213896
Solyc01g080910.2	300.478	240.441	187.872	327.351	351.202	210.153	305.05	270.321	115.443	82.568	103.081	70.667	523.922	363.33	197.364	355.811	270.459	257.612	280.678	287.685	99.0055	86.8738	443.626	276.587	0.952497	0.0214057	1.03778	0.0114624	1.06369	5.12728e-05	0.91782	8.74309e-07	1.02497	0.199944	0.877465	0.000657496	4.48083	0	2.79366	0	0.195826	0	0.623469	0
Solyc01g080920.2	0	0	0	0	0	0	0	0	0	0	0.140031	0	0.0462427	0	0	0.65396	0	0	0	0	0	0.0700157	0.0231214	0.32698	NA	NA	NA	NA	NA	NA	NA	NA	NA	NA	NA	NA	NA	NA	NA	2.15825e-06	3.02818	0.872434	14.1419	5.16519e-06
Solyc01g080990.2	0.567621	0.174404	1.1224	0.288323	0.983931	0.204835	0.200708	0.082913	0.293515	0.599535	1.09218	0.408213	0	0.326368	0.147188	0.121442	0.371012	0.705361	0.594383	0.14181	0.446525	0.750196	0.163184	0.134315	1.90118	0.902914	1.60206	0.540631	0.382225	7.48868e-05	1.18671	0.444885	0.238584	1.03776e-05	1.68007	0.976453	0.365453	0.00369493	0.300801	0.00147396	4.59723	0.00798598	0.82309	0.669511
Solyc01g081020.1	1.03814	0.765535	0.639832	1.17792	0	0.544916	1.06787	0.937426	0.474074	0.423651	0.484247	0.736899	0.0799567	0.868227	0.9789	0.56537	0.901838	0.908874	0.272458	1.00265	0.448863	0.610573	0.474092	0.772135	1.0078	0.0530758	0.302114	7.60616e-05	1.11178	0.390648	3.33583	4.35703e-09	3.68001	2.1167e-06	1.36027	0.374813	1.05621	0.776913	1.7202	0.0344109	1.28788	0.177629	1.62866	0.0110292
Solyc01g081040.2	0	0	0	0.0465241	0	0	0.680115	0.0468263	0.23681	0.169298	0	0.197609	0	0	0	0	0	0.0232621	0	0.363471	0.203054	0.0988047	0	0	NA	NA	NA	NA	NA	0.0220766	NA	NA	NA	0.0329047	0.486593	0.829144	0	0.000687447	0	0.00375432	NA	0.0038299	NA	NA
Solyc01g081060.2	48.5786	34.0392	35.4226	21.9212	73.5681	66.3443	35.7285	56.9189	9.72259	10.7751	6.97922	3.99269	21.2367	15.7161	2.55295	34.5891	41.3089	28.6719	69.9562	46.3237	10.2488	5.48596	18.4764	18.571	0.694085	1.38155e-28	1.69349	1.58304e-90	1.1214	0.00330558	0.409855	2.52247e-198	0.662181	3.23027e-61	0.535276	2.24884e-10	1.80278	6.99967e-35	1.81201	4.08959e-32	0.296917	4.72509e-75	1.00512	0.94293
Solyc01g081080.1	0	0.192462	0	0.202016	0	0.200928	0.369148	1.19455	0.0257068	0	0	0	0	0	0	0	0.0962308	0.101008	0.100464	0.781851	0.0128534	0	0	0	1.04964	0.542197	1.04399	0.534426	8.12475	6.43065e-10	1.00542	0.183244	7.78241	7.45093e-11	0	NA	0	NA	0	NA	NA	NA	NA	NA
Solyc01g081090.1	0	0.184463	0.169591	0.0435646	0	0.0433299	0.212284	0.306933	0.48784	0.237793	0.962642	0.431757	0.603999	0.560937	0.467032	0.256893	0.0922314	0.106578	0.0216649	0.259608	0.362817	0.6972	0.582468	0.361963	1.15555	0.867418	0.234898	0.168528	2.81475	0.0153602	4.91936	0.120704	11.9829	0.000361717	1.92163	0.0990568	1.60541	0.0655251	0.997647	0.515036	1.19698	0.876719	0.621429	0.291529
Solyc01g081100.1	0	0.0305881	0.14061	0	0	0.107776	0.176007	0.109064	0.147082	0	0	0	0	0.0715508	0	0	0.0152941	0.070305	0.0538881	0.142536	0.073541	0	0.0357754	0	4.59688	0.595776	3.52346	0.541006	9.31967	0.000268727	1.30465	1	2.64503	0.00306907	0	0.385214	0.486469	0.351523	0	NA	0	0.872434	0	NA
Solyc01g081250.2	3.8409	10.6549	23.5597	8.28172	133.793	94.8851	14.3573	237.242	7.53915	2.17331	8.09425	5.52449	117.03	103.244	16.5047	71.6886	7.24791	15.9207	114.339	125.8	4.85623	6.80937	110.137	44.0967	2.19659	2.85376e-15	15.7754	0	17.3567	0	0.139241	0	1.10023	1.83203e-07	1.40219	0.0648952	22.6795	0	9.08043	1.35049e-202	0.0618265	0	0.400381	3.42604e-243
Solyc01g081270.2	0	0	0.169303	0	0	0	0	0.0875466	0	0	0	0	0	0.0861518	0.155414	0.555659	0	0.0846517	0	0.0437733	0	0	0.0430759	0.355536	NA	0.0815548	NA	0.000114921	NA	2.65474e-15	NA	0.0577219	NA	2.4154e-05	NA	0.283153	NA	2.34708e-18	NA	1.24762e-11	0	1.19211e-14	8.25371	0.043787
Solyc01g081330.2	6.11301	4.69233	6.18019	4.76271	6.37383	3.56053	2.73035	3.32109	3.70767	3.62482	2.75141	3.96656	0.31801	1.41827	2.0023	2.41689	5.40267	5.47145	4.96718	3.02572	3.66625	3.35898	0.868139	2.2096	1.01273	0.743266	0.919393	0.974144	0.560042	1.54575e-05	1.10152	0.728919	0.609143	3.08056e-05	0.916191	0.199259	0.236792	5.59558e-24	0.602686	4.215e-05	3.86918	3.15503e-15	2.54521	1.2152e-08
Solyc01g081340.2	1.22461	1.2793	1.90261	1.46623	0.101084	1.01641	0	0.13416	0.316621	0.727571	0.392718	0.18872	0	0.17603	0	1.39735	1.25196	1.68442	0.55875	0.0670799	0.522096	0.290719	0.088015	0.698677	1.34543	0.149503	0.446302	0.00127861	0.0535801	2.15827e-10	3.01463	2.58143e-06	0.120054	0.0027575	0.556831	0.00225275	0.16858	4.26389e-06	1.33822	0.683861	3.30307	0.346496	7.93817	5.54163e-07
Solyc01g081360.1	6.59703	8.87096	13.1544	4.05494	3.97199	3.80904	0.548865	0.453476	0.114666	0.717289	0	0	0	0	0	0	7.734	8.60469	3.89052	0.50117	0.415977	0	0	0	1.11258	0.949691	0.503041	2.16783e-07	0.064801	1.09269e-35	2.21171	1.00798e-06	0.128819	3.00906e-14	0	0.02817	0	0.0049697	0	0.00958838	NA	NA	NA	NA
Solyc01g081370.2	0.650572	0.0319826	0.14702	0.1133	0	0.0751263	1.47225	0.266084	0.11534	0.13743	0.166905	0.0534708	0.275586	0.224438	0.269917	0.0371172	0.341278	0.13016	0.0375632	0.869167	0.126385	0.110188	0.250012	0.153517	0.381391	0.429542	0.110066	0.0465181	2.5468	4.06592e-05	3.4651	0.00490476	23.1388	1.71584e-08	0.871842	0.526271	1.97818	0.15752	1.21468	0.984472	0.44073	0.033613	0.614039	0.179435
Solyc01g081410.2	1.89257	0.610577	0.534619	0.549333	0	0.580522	0.334602	0.691127	1.18836	1.87405	0.910392	1.65273	2.00426	1.66628	1.84035	0.978545	1.25158	0.541976	0.290261	0.512864	1.5312	1.28156	1.83527	1.40945	0.433035	0.111094	0.231916	7.25827e-08	0.409775	0.00610188	1.8672	0.000562613	1.76691	0.0110843	0.836965	0.428818	1.19858	0.273575	0.920483	0.124324	0.698295	0.0425863	0.767976	0.00544786
Solyc01g081420.1	9.38401	9.3583	9.99737	6.38142	0	4.10235	2.65451	7.98942	4.6742	4.31864	3.78318	6.8313	1.41969	1.31036	2.78097	5.12443	9.37116	8.18939	2.05118	5.32197	4.49642	5.30724	1.36502	3.9527	0.873893	0.0480441	0.218882	3.41568e-27	0.567909	1.05295e-05	3.99253	1.55224e-16	2.59459	5.71587e-10	1.18033	0.118411	0.30358	8.46406e-08	0.879077	0.684061	3.88803	6.6607e-12	2.8957	1.45973e-06
Solyc01g081440.2	21.2127	21.1538	18.877	14.4836	8.23781	8.05951	11.5037	4.94486	70.3122	68.1449	48.218	59.1247	15.0384	22.6557	13.3383	13.4194	21.1833	16.6803	8.14866	8.22426	69.2286	53.6713	18.8471	13.3788	0.78743	1.79738e-07	0.384675	1.8041e-82	0.388244	4.40979e-118	2.047	7.43605e-40	1.00928	0.000375976	0.775278	3.42491e-20	0.272244	0	0.193256	0	2.84773	2.41723e-266	0.709862	1.04382e-12
Solyc01g081480.2	0.422329	0.346033	0.477201	0.408613	0	0	0.796444	1.68619	0.748749	0.743457	0.902908	1.04134	0.357802	1.05226	2.77433	2.48984	0.384181	0.442907	0	1.24132	0.746103	0.972124	0.70503	2.63208	1.15286	0.44199	0	0.000554111	3.23108	9.22049e-09	NA	4.61002e-05	NA	2.97353e-14	1.30294	0.336236	0.94495	0.190921	3.52778	1.08079e-06	1.37884	0.0155308	3.73329	1.1153e-10
Solyc01g081540.2	0.809302	0.86491	0.477106	0.132773	0.395011	0.213323	0.348375	0.925167	0.883764	0.724726	0.767319	1.12789	0.357731	0.424866	3.06575	5.7014	0.837106	0.30494	0.304167	0.636771	0.804245	0.947607	0.391298	4.38358	0.364278	1.46382e-07	0.363356	9.40713e-11	0.760681	0.0306946	1.00254	0.331839	2.09349	4.42858e-05	1.17826	0.0874928	0.486541	1.77999e-08	5.45055	7.82119e-116	2.4217	2.92202e-13	11.2026	3.49672e-180
Solyc01g081560.2	0.90226	0.790086	1.33808	0.851133	0.20481	0.504673	0.55831	0.609548	0.516544	1.07211	0.94037	1.36727	0.238877	0.81059	0.81887	0.418249	0.846173	1.09461	0.354741	0.583929	0.794329	1.15382	0.524733	0.618559	1.2936	0.0873778	0.41923	0.00170436	0.690082	0.638996	3.08565	9.516e-07	1.64607	0.000362999	1.45257	0.00557161	0.6606	0.00263912	0.77872	0.0555263	2.19887	2.3956e-09	1.17881	0.386808
Solyc01g081600.2	127.013	181.65	151.536	201.698	46.7079	43.2547	22.9485	69.1012	13.8585	4.8199	4.22763	1.56276	11.2761	5.39338	3.68139	6.21953	154.331	176.617	44.9813	46.0248	9.33918	2.89519	8.33476	4.95046	1.1444	2.23892e-08	0.291459	0	0.298221	0	3.92645	0	1.0232	0.129324	0.310005	8.99793e-21	0.89245	0.884886	0.530074	1.74762e-09	0.347364	1.57205e-22	0.593954	9.08049e-10
Solyc01g081620.2	0	0.0916677	0	0.162369	0.400183	0.376819	11.868	5.44745	0.633622	0.516992	0.23919	0.344827	2.23141	1.55459	15.5693	10.6916	0.0458338	0.0811843	0.388501	8.65771	0.575307	0.292009	1.893	13.1305	1.77127	0.158761	8.47629	6.03364e-06	188.893	4.04326e-146	0.208968	0.003956	22.2849	2.4529e-136	0.50757	0.167029	3.29041	2.513e-15	22.8234	9.37558e-254	0.154257	2.60434e-19	6.93634	5.36779e-199
Solyc01g086640.2	3.76501	5.02964	3.05193	0.688953	2.1079	3.68612	1.73646	3.94537	4.01468	6.61343	11.969	5.21353	29.8	28.1658	15.3661	20.6634	4.39733	1.87044	2.89701	2.84092	5.31406	8.59126	28.9829	18.0147	0.425358	6.00526e-21	0.658812	7.19884e-07	0.646055	1.0864e-07	0.645644	2.97063e-05	0.980636	0.823234	1.6167	1.80622e-15	5.45401	0	3.39002	3.02133e-125	0.296425	2.90765e-200	0.621564	1.75438e-59
Solyc01g086660.2	0.37892	1.3971	0.428153	0	3.37799	9.51707	0	22.6932	0.111965	0.200112	3.8885	1.09003	20.7864	18.1921	1.17908	14.9168	0.888009	0.214076	6.44753	11.3466	0.156039	2.48926	19.4893	8.04796	0.241075	0.158703	7.26066	1.04325e-21	12.7776	1.22662e-45	0.0332028	4.08835e-25	1.75984	2.50708e-06	15.9528	2.46882e-05	124.9	3.32866e-92	51.5767	1.01591e-38	0.127725	6.31479e-71	0.412943	1.30736e-20
Solyc01g086670.2	0	1.27722	1.95707	0.586522	11.0563	19.3343	0	13.9993	0.255894	0.304902	0.74059	0.23726	17.9756	29.2953	0.598838	9.96413	0.638608	1.2718	15.1953	6.99966	0.280398	0.488925	23.6355	5.28149	1.99151	0.76023	23.7944	5.28509e-82	10.9608	5.67077e-32	0.0836967	2.9457e-73	0.460646	8.93864e-16	1.74368	0.373068	84.2926	1.17634e-147	18.8357	1.28415e-31	0.0206861	5.41841e-131	0.223456	1.61381e-67
Solyc01g086680.2	0	0	0	0	0	0.0538313	0	0.326847	0	0	0	0.153257	1.54026	0.750492	0	0.0531923	0	0	0.0269156	0.163423	0	0.0766283	1.14538	0.0265961	NA	NA	NA	NA	NA	NA	0	1	6.07169	0.632937	NA	NA	NA	5.08853e-05	NA	NA	0.0669022	0.00404804	0.0232204	6.15261e-05
Solyc01g086720.2	0.101407	0.149558	0.0572915	0.0441512	0	0.0585512	0.215142	0.0888761	1.24352	0.749762	0.975606	0.750123	0.171827	0.393571	0.420731	0.520705	0.125482	0.0507214	0.0292756	0.152009	0.996639	0.862864	0.282699	0.470718	0.404211	0.118148	0.233304	0.00986792	1.2114	0.954706	1.73255	0.425084	5.19236	0.0103204	0.865774	0.0617705	0.283652	5.16149e-17	0.472305	0.000112221	3.05224	1.55485e-08	1.66509	2.32883e-05
Solyc01g086730.2	1.51843	2.12457	0.395935	0.101708	7.67454	5.22661	0	2.35448	1.27699	1.07948	1.0488	0.624002	2.02861	2.24981	0.363453	3.43194	1.8215	0.248822	6.45057	1.17724	1.17824	0.836403	2.13921	1.89769	0.136603	7.92175e-13	3.54135	2.28418e-39	0.646303	0.0413991	0.0385736	1.02637e-76	0.182502	2.7567e-48	0.709876	0.00893363	1.8156	9.46266e-05	1.61062	0.00131744	0.390987	3.71281e-11	0.887101	0.668935
Solyc01g086800.2	10.6351	15.3217	23.3661	33.0127	67.2054	93.2168	197.218	128.507	41.2016	84.7157	69.3478	53.053	104.555	217.759	117.051	101.38	12.9784	28.1894	80.2111	162.862	62.9587	61.2004	161.157	109.216	2.17202	1.60415e-29	6.18035	0	12.5487	0	0.35144	2.91915e-168	2.03042	8.31764e-116	0.972073	0.901344	2.55973	0	1.73472	5.65573e-77	0.379757	0	0.677698	2.47577e-92
Solyc01g086810.2	0.333564	0.150317	0.251269	0.290458	0	0.176546	0	0.178655	2.6612	1.04228	2.06809	1.73633	0.624073	0.43153	0.691965	0.951545	0.241941	0.270863	0.0882728	0.0893275	1.85174	1.90221	0.527802	0.821755	1.11955	0.971264	0.364853	0.00164659	0.369213	0.19437	3.06848	0.00293038	1.01195	0.0849332	1.02726	0.948999	0.285031	2.45562e-24	0.443775	1.03967e-12	3.60403	4.2114e-21	1.55694	0.00924637
Solyc01g086820.2	32.7247	66.9128	95.0435	119.963	120.215	176.911	501.936	345.303	68.7618	203.611	151.12	181.402	388.3	422.243	200.892	173.428	49.8188	107.503	148.563	423.619	136.187	166.261	405.272	187.16	2.15789	5.848e-135	2.98207	0	8.50321	0	0.723621	9.82992e-41	2.85144	0	1.22083	2.03858e-12	2.97586	0	1.37429	9.5412e-48	0.410246	0	0.461814	0
Solyc01g086870.2	152.156	126.177	53.1072	55.8262	181.43	150.006	52.9974	62.7379	88.7994	61.6535	61.4015	22.7863	132.486	95.8299	72.9008	162.344	139.166	54.4667	165.718	57.8676	75.2264	42.0939	114.158	117.622	0.391379	0	1.19079	3.27995e-38	0.415817	0	0.32867	0	0.349193	0	0.559562	8.30828e-92	1.51753	6.94186e-146	1.56358	1.86093e-134	0.368733	0	1.03034	0.868871
Solyc01g086910.2	3.46487	1.46002	3.91505	1.65222	0.408579	1.28608	1.05014	1.37375	0.146259	0.784217	0	0.203413	0.366934	0.426903	0.256705	0.0706006	2.46244	2.78364	0.847329	1.21194	0.465238	0.101707	0.396919	0.163653	1.13044	0.288734	0.344101	6.70421e-08	0.492171	0.00678041	3.28519	7.58383e-05	1.43031	0.010925	0.218612	0.160876	0.853152	0.460845	0.351761	0.0164043	0.25624	0.377026	0.412307	0.0807511
Solyc01g086930.2	2.65102	3.09524	6.27176	2.86149	9.02661	4.49632	15.9356	7.45433	2.27657	5.22827	4.1445	5.14081	6.94849	6.19236	8.0773	2.83592	2.87313	4.56663	6.76146	11.695	3.75242	4.64265	6.57043	5.45661	1.58942	2.12341e-05	2.35334	1.40617e-32	4.07045	1.77461e-112	0.67539	1.51338e-12	1.72965	8.54407e-25	1.23724	0.0548271	1.75099	3.359e-15	1.45416	0.00022119	0.706598	4.31533e-07	0.830481	0.000143942
Solyc01g087020.2	5.4054	6.36361	7.71501	1.65153	17.4717	17.6583	7.64528	45.3797	4.28725	12.9962	10.5832	24.5519	40.9746	86.5326	20.6561	27.3498	5.8845	4.68327	17.565	26.5125	8.64173	17.5675	63.7536	24.0029	0.795865	0.56313	2.98496	2.1087e-33	4.50547	5.16832e-83	0.266625	1.6652e-34	1.50939	3.25138e-12	2.03287	1.86803e-16	7.37741	1.35118e-254	2.77756	1.28054e-50	0.275553	1.24961e-125	0.376495	3.64286e-81
Solyc01g087040.2	23.5576	21.4564	13.206	38.5882	22.2492	19.8755	30.2199	43.3736	21.3683	16.5398	12.1811	10.4315	37.7892	36.0676	21.5934	44.176	22.507	25.8971	21.0624	36.7967	18.9541	11.3063	36.9284	32.8847	1.15063	0.000374776	0.935815	0.0103423	1.6349	2.28431e-26	1.22954	7.37375e-10	1.74704	1.44209e-37	0.596511	3.72857e-06	1.94831	1.95637e-58	1.73497	1.68202e-41	0.306169	2.91506e-90	0.8905	0.072076
Solyc01g087070.2	1.29638	0.796636	0.732408	0.639681	1.45532	1.79643	1.83357	2.15875	0.153224	0.239622	0.166294	0.372924	0.329492	0.409963	0.537857	0.887551	1.04651	0.686044	1.62587	1.99616	0.196423	0.269609	0.369727	0.712704	0.655556	0.673423	1.55362	0.00713848	1.90745	0.000345574	0.421955	0.00171088	1.22775	0.478937	1.3726	0.602367	1.8823	0.317923	3.62842	0.00018729	0.729211	0.793359	1.92765	0.00406748
Solyc01g087080.2	0.244921	0.48162	2.21395	1.77725	4.93292	4.70202	36.3732	6.47545	2.09874	2.29589	4.55553	2.41562	18.3638	15.6315	34.0413	6.21823	0.363271	1.9956	4.81747	21.4243	2.19732	3.48557	16.9976	20.1298	5.49343	2.29879e-21	13.2614	7.7879e-54	58.9762	2.26486e-304	0.414243	1.3656e-09	4.44722	2.17631e-143	1.58629	0.016231	7.73562	3.02833e-174	9.16107	7.55284e-222	0.205063	6.79022e-127	1.18427	1.53193e-08
Solyc01g087090.2	44.3082	83.1808	34.1068	19.1304	212.494	130.153	26.2424	19.1737	42.3865	37.8782	47.9558	17.1843	52.7297	42.0356	21.8299	63.83	63.7445	26.6186	171.324	22.7081	40.1324	32.5701	47.3827	42.83	0.417583	1.94541e-111	2.68766	3.19917e-260	0.356236	2.53675e-155	0.15537	0	0.132545	0	0.811566	0.00109552	1.18066	9.35819e-06	1.06722	0.66997	0.687384	3.70956e-15	0.903917	0.00011086
Solyc01g087130.2	0	0	0	0	0	0	0	0	0.448821	0.0401084	0.194842	0.124842	0	0	0.157548	0.12999	0	0	0	0	0.244465	0.159842	0	0.143769	NA	NA	NA	NA	NA	NA	NA	NA	NA	NA	0.653845	0.151523	0	0.000687447	0.588098	0.737405	NA	NA	NA	0.00252607
Solyc01g087140.2	0	0.0329518	0	0	0	0	0	0	0.0396118	0.0707974	0	0.110182	0	0.501018	1.39048	0.344178	0.0164759	0	0	0	0.0552046	0.0550911	0.250509	0.867331	0	NA	0	NA	0	NA	NA	NA	NA	NA	0.997944	0.547111	4.53783	0.0296624	15.7112	3.55193e-13	0.219917	0.214479	3.46227	6.05126e-09
Solyc01g087150.2	0	0	0	0.0568485	0	0.113084	0.831043	0.429133	0.231489	0.155151	0.125618	0.0402437	0	0.0281531	0.711016	0.363162	0	0.0284242	0.0565422	0.630088	0.19332	0.0829306	0.0140765	0.537089	NA	0.595776	NA	0.163664	NA	1.35001e-13	0.502708	0.47617	11.1437	1.51901e-10	0.428981	0.0505172	0.0728148	0.000212422	2.77824	0.0359051	5.8914	0.176089	38.1549	2.43101e-08
Solyc01g087180.2	0.746649	0.183529	0.84366	1.22808	1.06828	1.79627	0	4.28984	6.54515	0.0657191	0.319256	3.98888	7.69626	5.15166	0.516297	19.6664	0.465089	1.03587	1.43228	2.14492	3.30543	2.15407	6.42396	10.0913	2.22725	0.294778	3.07957	0.00058761	4.61186	5.1222e-07	0.723234	0.0367151	1.49756	0.170294	0.651674	0.116281	1.94346	6.76703e-10	3.05296	5.00745e-26	0.335317	2.2309e-14	1.57089	1.21674e-06
Solyc01g087200.2	2.59321	1.91226	2.86038	2.04303	0.407723	0.837766	1.04794	1.31676	7.1152	6.43994	7.60333	7.30755	4.66862	3.33708	3.77847	3.98058	2.25273	2.45171	0.622745	1.18235	6.77757	7.45544	4.00285	3.87952	1.08832	0.673153	0.276439	1.25478e-25	0.52485	1.61515e-07	3.93694	4.21582e-26	1.89861	4.54214e-07	1.10002	0.771839	0.590602	1.03164e-19	0.572406	9.32418e-24	1.86253	4.68514e-19	0.969191	0.173222
Solyc01g087360.1	0.977656	0.560726	0.736454	1.04049	0	0.470404	0	0.0952049	0.385176	0.344208	0.418031	0.133923	1.38047	0.374752	0	0.185928	0.769191	0.888475	0.235202	0.0476025	0.364692	0.275977	0.877611	0.092964	1.15508	0.80585	0.305779	0.0106518	0.0618864	3.94676e-05	3.77749	0.033715	0.20239	0.115494	0.75674	0.929747	2.40644	0.0680559	0.254911	0.803959	0.314464	0.117689	0.105929	0.0366961
Solyc01g087380.2	9.40687	8.46368	11.4313	9.47916	10.1382	5.79008	5.27175	5.65185	5.08716	5.15535	3.87046	7.29391	1.35333	1.99	4.23421	2.83536	8.93527	10.4552	7.96416	5.4618	5.12126	5.58218	1.67167	3.53478	1.17011	0.014214	0.891317	0.51789	0.611262	4.63024e-07	1.31278	0.00140309	0.685797	4.3153e-05	1.09	0.620345	0.326417	4.39977e-13	0.690218	5.47766e-08	3.33929	1.03028e-13	2.11453	0.160823
Solyc01g087410.2	10.608	12.4644	10.274	11.2673	9.85326	6.62972	5.44092	8.0371	10.8846	5.75613	6.87851	6.56303	2.12336	3.1167	6.2874	7.68166	11.5362	10.7706	8.24149	6.73901	8.32039	6.72077	2.62003	6.98453	0.933639	0.841514	0.714403	1.69043e-11	0.584163	3.97441e-21	1.30688	1.47376e-11	0.817693	0.0182607	0.807747	0.0373645	0.314893	3.27935e-48	0.839447	0.000490513	2.56515	2.62258e-29	2.66582	3.79037e-27
Solyc01g087440.2	0.423002	0.28882	0.477962	0.368337	0.465552	0.244235	0.33238	0.480576	0.31942	0.0620535	0	0.405611	0.398191	0.324288	0.63375	1.03238	0.355911	0.42315	0.354894	0.406478	0.190737	0.202806	0.361239	0.833066	1.18892	0.837569	0.997142	0.727095	1.14208	0.88029	1.19233	0.544919	1.14535	0.617729	1.06328	0.429451	1.89392	0.23125	4.36762	1.18858e-16	0.561416	0.885018	2.30613	8.59497e-14
Solyc01g087450.2	2.48125	1.85945	2.66688	2.24843	1.3188	1.79954	3.25264	5.10951	1.98493	0.926855	0.621042	1.21864	3.03786	2.87072	4.70786	7.35439	2.17035	2.45765	1.55917	4.18108	1.45589	0.919839	2.95429	6.03113	1.13238	0.310709	0.718394	0.000134433	1.92645	4.98441e-11	1.57626	1.08093e-06	2.68161	4.98102e-24	0.631805	0.123753	2.0292	2.96618e-15	4.14257	5.74469e-87	0.311357	2.67691e-20	2.04148	1.28616e-38
Solyc01g087500.2	3.23676	2.77995	16.9097	9.96967	27.9624	23.3828	137.502	79.1185	6.55986	10.3669	13.0421	16.8538	67.2409	56.7843	84.0502	33.7181	3.00835	13.4397	25.6726	108.31	8.46336	14.948	62.0126	58.8842	4.46745	1.28536e-290	8.53376	0	36.0031	0	0.523504	1.64461e-146	4.21891	0	1.7662	5.01414e-56	7.32718	0	6.95754	0	0.241047	0	0.949552	5.69669e-06
Solyc01g087590.2	2.5826	0.822903	2.70199	0.249872	18.7597	18.3357	3.38219	12.6307	0.904435	4.44531	5.5214	3.8129	12.4595	12.9519	44.3481	12.4971	1.70275	1.47593	18.5477	8.00642	2.67487	4.66715	12.7057	28.4226	0.866793	0.265352	10.8928	1.02021e-268	4.70206	1.87414e-83	0.0795749	1.06095e-259	0.431666	1.5239e-62	1.74481	0.0134342	4.75002	1.08756e-116	10.6258	0	0.367328	5.69685e-79	2.237	1.21406e-106
Solyc01g087740.1	7.12419	2.93741	5.8859	5.06956	3.26279	3.49419	9.64291	6.51239	6.92641	10.478	5.01149	3.14806	2.04435	1.16721	0.317825	0.284083	5.0308	5.47773	3.37849	8.07765	8.70221	4.07978	1.60578	0.300954	1.08884	0.0252458	0.671561	0.000591085	1.60564	1.23635e-28	1.62135	1.0133e-08	2.39091	6.48332e-45	0.468821	1.38119e-35	0.184525	2.95609e-116	0.0345836	4.32084e-186	2.54068	8.51599e-18	0.187419	1.65514e-25
Solyc01g087750.2	0.12749	0.188024	0	0.407052	0	0	0.360637	0.0372451	1.46918	0.437638	0	0.366745	0.189019	0.146607	0.661181	0.618264	0.157757	0.203526	0	0.198941	0.953407	0.183372	0.167813	0.639722	1.29012	0.230208	0	0.0151612	1.26106	0.990575	NA	0.000470978	NA	0.0178367	0.192334	0.019389	0.176014	6.06102e-09	0.670985	0.0685606	1.09272	0.00519681	3.81212	0.000133018
Solyc01g087770.2	0	0	0	0	0	0	0	0	0	0	0	0	0	0.0695457	0	0.586569	0	0	0	0	0	0	0.0347728	0.293285	NA	0.137572	NA	2.63315e-08	NA	0.505192	NA	3.33893e-12	NA	1.05109e-09	NA	0.231864	NA	0.000310672	NA	1.57178e-09	0	1.27059e-06	8.4343	4.69748e-23
Solyc01g087780.2	0.125057	0.0922183	0.211958	0.0907467	0	0.0902578	0.088439	0.0548017	2.14324	0.363243	0.641671	0.770886	1.43032	1.36619	2.5294	5.56523	0.108638	0.151353	0.0451289	0.0716203	1.25324	0.706278	1.39826	4.04731	1.39319	0.859299	0.415407	0.051608	0.659259	0.0194793	3.35378	0.033715	1.58702	0.763377	0.563562	0.0279211	1.11571	0.466859	3.22948	4.16228e-44	0.505114	0.00133684	2.89454	2.87696e-43
Solyc01g087790.2	0.13325	0.0327533	0	0	0.483957	0.0192341	0.188466	0.0583919	0.807151	2.67409	1.28195	0.821389	1.01602	1.05346	0.552843	1.33041	0.0830015	0	0.251595	0.123429	1.74062	1.05167	1.03474	0.941625	0	0.0172304	3.03121	0.010604	1.48707	0.890931	0	3.0915e-06	0.490584	0.00834346	0.604192	0.000640885	0.594465	2.21963e-07	0.54097	2.46259e-05	1.01636	0.323337	0.910012	0.527434
Solyc01g087800.2	0	0.0183995	0	0	0	0	0	0.240549	0.0442366	0	0	0.0307615	0.269524	0.0860789	0.232924	5.16752	0.00919973	0	0	0.120275	0.0221183	0.0153808	0.177802	2.70022	0	NA	0	NA	13.0737	0.00357219	NA	NA	NA	0.00293142	0.695387	0.819414	8.03867	8.4865e-05	122.081	2.71842e-59	0.0865052	9.32795e-05	15.1867	5.82731e-58
Solyc01g087810.2	10.524	2.94658	2.04751	1.86111	5.38474	5.13072	0.690026	3.50207	2.80076	2.92614	2.77145	1.48935	1.77139	1.88343	0.795188	12.2272	6.73527	1.95431	5.25773	2.09605	2.86345	2.1304	1.82741	6.51119	0.290161	4.87641e-38	0.780627	0.0333825	0.311205	8.93584e-45	0.371702	1.35819e-24	0.39866	1.86481e-29	0.743998	0.035379	0.638186	3.40945e-07	2.2739	2.9615e-33	1.1658	0.0235195	3.56307	3.65747e-69
Solyc01g087820.2	7.18395	1.61591	3.67578	0.60982	2.77477	2.97398	0.191714	2.31653	0.740958	1.55695	1.21711	1.22547	2.29673	1.92891	0.492074	8.62269	4.39993	2.1428	2.87437	1.25412	1.14895	1.22129	2.11282	4.55738	0.487008	1.35274e-29	0.653277	2.01426e-07	0.285032	4.25345e-38	0.745485	7.38033e-09	0.436312	4.14301e-13	1.06296	0.915917	1.83891	2.47758e-08	3.96656	2.8615e-48	0.578037	4.5037e-07	2.15701	1.58971e-22
Solyc01g087840.2	0	0	0	0	0	0	0	0	0	0.107129	0	0.0277876	0	0.0194393	0	0.752273	0	0	0	0	0.0535647	0.0138938	0.00971965	0.376137	NA	NA	NA	NA	NA	NA	NA	NA	NA	NA	0.259384	0.128316	0.181456	0.0776908	7.0221	1.797e-07	1.42946	NA	38.6986	4.91362e-11
Solyc01g087850.2	8.19872	8.94278	6.17598	4.24717	14.7007	17.8505	47.5923	40.4854	5.33307	32.4889	13.9496	9.4059	10.6603	12.8982	6.31891	77.0997	8.57075	5.21157	16.2756	44.0389	18.911	11.6777	11.7792	41.7093	0.608065	4.35571e-24	1.89897	1.90008e-70	5.13828	0	0.320208	4.6662e-157	2.70582	0	0.617511	5.10936e-32	0.622878	1.78444e-67	2.20556	8.5378e-228	0.991383	0.000266617	3.54092	0
Solyc01g087920.1	0.226866	0.306705	0.512686	0.0987742	0.149812	0.392968	3.04831	1.06044	0	0	0	0	0	0	0	0	0.266786	0.30573	0.27139	2.05437	0	0	0	0	1.14598	0.847517	1.01726	0.818563	7.70047	5.88774e-21	1.12653	1	7.56981	2.0724e-18	NA	NA	NA	NA	NA	NA	NA	NA	NA	NA
Solyc01g087940.1	0.837519	1.38224	2.56863	1.28493	2.25174	4.45577	34.6909	16.8826	0	0.0315931	0	0	0	0	0	0.0682616	1.10988	1.92678	3.35375	25.7867	0.0157966	0	0	0.0341308	1.73603	0.064575	3.02173	1.68621e-13	23.2339	0	0.574514	4.36523e-07	7.68892	1.08178e-209	0	NA	0	NA	2.16065	0.992856	NA	NA	NA	NA
Solyc01g087950.2	25.1129	22.6858	25.8615	30.8483	42.823	56.8675	303.336	196.136	0.939299	1.11919	0.543691	0.26127	0.650846	1.7973	0.219813	0.302272	23.8993	28.3549	49.8452	249.736	1.02925	0.402481	1.22407	0.261043	1.18643	3.66551e-05	2.08563	1.44581e-129	10.4495	0	0.568859	2.04148e-80	5.01023	0	0.391045	9.35562e-07	1.18929	0.682414	0.253625	4.63121e-08	0.328805	1.13122e-08	0.213258	7.23417e-10
Solyc01g087970.2	0	0	0.217216	0.0278993	0.0317364	0	3.26278	1.79715	2.66976	0.55838	0.493191	0.513505	2.21906	2.45935	4.6858	3.86616	0	0.122558	0.0158682	2.52997	1.61407	0.503348	2.33921	4.27598	NA	0.319621	NA	0.451827	NA	4.17071e-41	7.72347	0.0679572	159.436	8.4246e-36	0.31185	1.96971e-09	1.44926	0.00949476	2.64919	2.93325e-18	0.215179	6.76734e-19	1.82796	1.15197e-10
Solyc01g087980.2	9.40777	33.6592	22.4414	1.95048	132.237	99.6283	4.43538	23.0779	3.70646	5.5204	36.9698	6.13673	15.2449	11.5912	6.81513	113.44	21.5335	12.1959	115.933	13.7566	4.61343	21.5533	13.4181	60.1277	0.56637	9.88827e-34	5.38383	0	0.638849	5.23222e-21	0.105198	0	0.118661	0	4.67185	8.36169e-118	2.90848	6.16846e-47	13.0332	0	1.60629	7.37768e-29	4.4811	0
Solyc01g087990.2	26.3042	31.414	34.0751	24.2931	38.0739	30.7589	62.7585	41.6442	45.732	30.7299	44.9892	36.6877	29.8543	26.2384	8.26774	11.5208	28.8591	29.1841	34.4164	52.2014	38.231	40.8385	28.0464	9.89429	1.01126	0.847573	1.19257	1.38905e-08	1.80883	1.24759e-56	0.847971	2.42818e-07	1.51676	1.54966e-21	1.0682	0.0259058	0.733603	9.66791e-17	0.258803	5.50749e-200	1.45611	2.41803e-25	0.352783	2.63052e-121
Solyc01g088070.2	3.06152	1.35456	1.03779	1.06635	0	0.707071	1.29904	0.626079	1.80926	0.485048	1.96359	1.25814	0.972657	0.88015	1.2702	0.873347	2.20804	1.05207	0.353536	0.962561	1.14715	1.61086	0.926403	1.07177	0.476473	0.354006	0.160113	7.38668e-05	0.435935	0.00564213	2.97585	0.00641428	2.72267	0.264498	1.40423	0.670177	0.807567	0.90318	0.934289	0.428725	1.73884	0.513754	1.15692	0.484048
Solyc01g088100.2	3.15667	3.50656	0.960296	0.405262	2.98648	2.03292	2.40408	2.48284	97.8128	93.9975	89.8619	86.8901	64.1077	60.925	51.0019	40.2797	3.33162	0.682779	2.5097	2.44346	95.9052	88.376	62.5163	45.6408	0.204939	2.02349e-44	0.753298	0.00107523	0.733416	0.00103165	0.272056	1.12317e-24	0.973607	0.986583	0.921494	8.25024e-05	0.651856	2.4117e-195	0.475895	0	1.41365	3.43749e-122	0.730061	3.67144e-94
Solyc01g088130.2	2.60577	4.25064	2.94434	3.6442	3.67611	3.07746	4.35565	1.86854	1.88991	4.31608	3.34257	3.89399	6.27171	5.03959	1.96566	1.55425	3.42821	3.29427	3.37679	3.1121	3.103	3.61828	5.65565	1.75996	0.96093	0.750122	0.985001	0.941897	0.90779	0.00462478	0.975563	0.653921	0.921614	0.00884176	1.16606	0.52606	1.82264	3.25411e-06	0.56718	2.76869e-05	0.639764	0.000507334	0.311186	1.62975e-19
Solyc01g088160.2	0.555882	0.592096	0	0.161349	0	0.61517	1.44142	0.243595	10.348	9.90792	16.1627	7.53854	13.2847	11.8259	1.72973	1.69146	0.573989	0.0806743	0.307585	0.842506	10.128	11.8506	12.5553	1.71059	0.14055	2.05319e-07	0.535873	0.0387861	1.46781	0.119442	0.262283	0.00213973	2.7391	0.000319565	1.17009	1.26809e-06	1.23967	9.52584e-05	0.168898	1.63671e-111	0.943875	0.141042	0.136245	2.95515e-162
Solyc01g088200.2	0.244169	0.081842	0.0501624	0.244829	0	0.108939	0.125581	0.998648	0.0459124	0.0351678	0	0	0	0.0255257	0.0920942	0.215291	0.163005	0.147496	0.0544694	0.562115	0.0405401	0	0.0127628	0.153693	0.904853	0.751971	0.334157	5.91242e-06	3.44844	6.08495e-20	2.70787	1.81584e-06	10.3198	3.46714e-37	0	0.000814163	0.31482	0.00512505	3.79113	0.00024394	0	NA	12.0422	1.36704e-10
Solyc01g088210.2	0.548313	0.183787	0.112646	0.549797	0	0.244637	0.282008	2.2426	0.103102	0.0789739	0	0	0	0.0573213	0.20681	0.483465	0.36605	0.331222	0.122318	1.2623	0.0910382	0	0.0286606	0.345138	0.904853	0.943612	0.334157	0.00222649	3.44844	1.89164e-14	2.70787	0.00471339	10.3198	7.0487e-24	0	0.0169271	0.31482	0.0546403	3.79113	0.0334676	0	NA	12.0422	4.12822e-05
Solyc01g088220.2	0.442389	0.0362469	0	0.256813	0	0.170286	0.208569	1.12009	0.087146	0	0	0	0	0.0423939	0.152953	0.294463	0.239318	0.128407	0.0851432	0.664327	0.043573	0	0.0211969	0.223708	0.536552	0.963866	0.355774	0.000124081	2.77592	1.62578e-07	1.50812	0.000288485	7.80247	4.36046e-17	0	0.02817	0.486469	0.0109655	5.1341	0.0052787	0	NA	10.5538	3.07695e-07
Solyc01g088230.2	0.244169	0.081842	0.0501624	0.244829	0	0.108939	0.125581	0.998648	0.0459124	0.0351678	0	0	0	0.0255257	0.0920942	0.215291	0.163005	0.147496	0.0544694	0.562115	0.0405401	0	0.0127628	0.153693	0.904853	0.751971	0.334157	5.91242e-06	3.44844	6.08495e-20	2.70787	1.81584e-06	10.3198	3.46714e-37	0	0.000814163	0.31482	0.00512505	3.79113	0.00024394	0	NA	12.0422	1.36704e-10
Solyc01g088250.2	2.19985	2.20618	1.69026	1.63461	1.45268	1.01613	0.497827	0.539842	5.38217	6.27354	5.86948	6.32822	3.61565	2.6815	7.02778	4.97013	2.20301	1.66243	1.2344	0.518834	5.82785	6.09885	3.14857	5.99896	0.754619	0.00534869	0.560326	2.22216e-05	0.235511	2.26637e-16	1.34675	0.24674	0.420311	0.000260208	1.0465	0.95777	0.540263	7.65892e-16	1.02936	0.227314	1.93702	9.03293e-14	1.90529	3.77756e-11
Solyc01g088400.2	106.191	36.9112	85.6348	37.8057	34.3054	36.4063	6.7307	3.11516	229.409	336.624	198.165	301.999	91.8701	91.7886	74.2219	71.5209	71.5511	61.7203	35.3558	4.92293	283.017	250.082	91.8294	72.8714	0.862604	0.00225826	0.494134	1.60546e-160	0.068803	0	1.74569	1.23843e-113	0.13924	0	0.883629	3.56607e-50	0.324466	0	0.257481	0	2.72333	0	0.793552	1.0585e-39
Solyc01g088410.2	2.82846	3.73695	4.1947	0.718358	1.75105	2.09243	0	0.0516446	0.626825	0	0	0	0	0	0	0	3.2827	2.45653	1.92174	0.0258223	0.313412	0	0	0	0.748325	0.0309852	0.585414	0.000446336	0.00786617	3.73959e-32	1.27828	0.287713	0.0134369	5.00415e-17	0	0.0095173	0	0.000360177	0	0.000868455	NA	NA	NA	NA
Solyc01g088430.2	0.14864	0.219217	0.0839762	0.560868	0	0.0858226	0	0	0	0	0	0	0	0.0427322	0	0.127206	0.183928	0.322422	0.0429113	0	0	0	0.0213661	0.0636028	1.75298	0.430469	0.233304	0.000151712	0	4.17287e-07	7.51369	5.78511e-06	0	NA	NA	NA	NA	NA	NA	0.0293881	0	0.682185	2.97681	0.118014
Solyc01g088440.2	0.544479	0.869926	0.307611	0.395097	0.719099	1.80765	3.0804	3.73804	7.96381	6.11036	5.93669	4.36322	8.07256	7.59176	5.36513	7.22244	0.707203	0.351354	1.26338	3.40922	7.03708	5.14995	7.83216	6.29378	0.496822	0.00141196	1.78644	0.377889	4.82071	1.63781e-07	0.278107	4.19241e-05	2.6985	4.88368e-05	0.731831	0.286268	1.11298	0.401768	0.894374	0.052347	0.657539	0.0362346	0.803582	0.00320619
Solyc01g088500.2	0	0.0775335	0.356412	0	0	0.318718	3.12295	1.01365	0.605828	0.166582	0.809237	1.4907	1.16915	0.86148	1.79945	0.629868	0.0387668	0.178206	0.159359	2.0683	0.386205	1.14997	1.01532	1.21466	4.59688	0.102881	4.11071	0.300077	53.3525	5.47147e-22	1.11827	0.529147	12.9789	1.24533e-17	2.97761	0.00345674	2.62896	0.000200574	3.14511	6.34964e-06	1.13262	0.83726	1.19633	0.333289
Solyc01g088520.2	10.9115	6.18044	15.5455	5.23265	10.4949	6.30014	28.1819	23.1455	11.9154	11.9008	21.2994	10.1379	14.2684	14.4571	28.5403	9.47335	8.54596	10.3891	8.39751	25.6637	11.9081	15.7187	14.3628	19.0068	1.21567	0.46151	0.982629	0.153676	3.00302	1.32255e-24	1.23716	0.023347	3.05611	1.60987e-29	1.32	0.023129	1.20613	2.40038e-05	1.59613	2.874e-05	1.09441	0.199363	1.32334	0.871974
Solyc01g088590.2	10.3368	8.89285	13.9045	9.07239	8.53242	4.68939	5.91766	4.74541	1.09084	1.42973	0.315704	0.910268	0.469148	0.778302	0	0.280831	9.61481	11.4885	6.6109	5.33154	1.26029	0.612986	0.623725	0.140416	1.19487	0.0578445	0.687575	2.23764e-05	0.554513	9.96389e-12	1.73781	7.01952e-10	0.806477	0.0239395	0.486386	0.0736999	0.494907	0.00589676	0.111416	6.91102e-06	0.982782	0.63654	0.225124	0.0501976
Solyc01g088680.2	7.88062	6.33954	10.1188	8.94167	4.96746	4.44675	11.1462	4.91847	11.2196	5.48608	3.67597	9.42125	2.2761	3.08943	5.20165	3.16774	7.11008	9.53023	4.7071	8.03232	8.35285	6.54861	2.68276	4.18469	1.34038	0.0103735	0.662032	0.154306	1.12971	0.140987	2.02465	4.53671e-05	1.70643	0.00373591	0.783997	0.469451	0.32118	8.54406e-12	0.50099	5.37678e-06	2.44099	6.04586e-08	1.55984	0.0556912
Solyc01g088760.2	2.17314	1.67881	1.637	0.841025	0.615018	0.926119	0.146364	0.87672	1.74292	1.12034	0.39823	0.85053	0.241098	0.178501	0.322007	0.678963	1.92597	1.23901	0.770569	0.511542	1.43163	0.62438	0.209799	0.500485	0.643317	0.0702005	0.400093	1.0919e-06	0.265602	6.35357e-10	1.60792	0.00708437	0.66385	0.274618	0.436132	0.00118902	0.146546	3.88404e-17	0.349591	4.11015e-06	2.97608	1.15611e-05	2.38554	0.000268594
Solyc01g088780.2	0.183755	0.271005	0	0.320016	0	0.212195	1.81929	0.64419	1.14023	0.485215	0.471425	0.981686	0.0389198	0.633927	1.90596	0.681446	0.22738	0.160008	0.106097	1.23174	0.812722	0.726555	0.336423	1.2937	0.703704	0.828505	0.466609	0.441043	5.4171	6.65988e-07	1.50812	0.300195	11.6095	4.61685e-08	0.893978	0.918074	0.413946	0.00253873	1.59181	0.112995	2.15965	0.00321425	3.84546	2.39979e-06
Solyc01g088790.2	0.295913	0	0.33436	0.0858907	0.390814	0.042714	1.67413	0.561916	0.218594	0.742307	0.379584	2.67533	0.470063	0.510428	1.84158	0.126621	0.147956	0.210125	0.216764	1.11802	0.48045	1.52746	0.490246	0.984098	1.42019	0.265108	1.46506	0.220343	7.55644	3.00907e-08	0.969373	1	5.15778	3.43653e-05	3.17922	0.00029407	1.02039	0.129708	2.04828	0.000746016	3.11569	6.80727e-08	2.00736	3.73642e-07
Solyc01g089850.2	6.90463	11.3469	9.36208	10.7077	5.27599	10.65	42.6903	10.4315	2.44825	3.7506	7.59167	6.72885	8.98343	8.22356	6.95707	3.88303	9.12575	10.0349	7.963	26.5609	3.09943	7.16026	8.6035	5.42005	1.09962	0.0870416	0.872587	0.337758	2.91054	1.53657e-81	1.26019	0.0052251	3.33554	3.09558e-83	2.31019	1.43404e-10	2.77584	3.55485e-24	1.74873	5.56984e-06	0.83225	0.0117803	0.629982	1.73831e-07
Solyc01g089880.2	0.712573	1.16769	1.8787	0.275772	0	0.548573	0	0.138782	1.61425	2.57151	4.57029	2.6355	0	0.341427	0.98547	2.236	0.94013	1.07724	0.274287	0.069391	2.09288	3.60289	0.170714	1.61074	1.14584	0.542381	0.291754	0.000309738	0.07381	3.62911e-07	3.92741	0.00652297	0.252987	0.154932	1.7215	0.00226989	0.0815687	3.16932e-15	0.769626	0.0983001	21.1049	4.80324e-25	9.43531	6.84551e-10
Solyc01g089890.2	0.230411	0.792902	0.781044	0.40127	0	0.0665181	0	0.0673128	1.02124	2.37282	2.66005	2.27251	0.195207	0.927366	0.955957	5.45546	0.511656	0.591157	0.033259	0.0336564	1.69703	2.46628	0.561286	3.20571	1.15538	0.656803	0.0650027	1.04441e-05	0.0657793	7.4585e-06	17.7743	0.000184296	1.01195	0.99352	1.45329	0.0682264	0.330746	3.38099e-05	1.88901	0.000159349	4.39398	2.15005e-09	5.71136	8.13281e-16
Solyc01g089910.2	85.4713	79.4177	102.279	116.22	114.585	111.037	163.413	143.357	8.78864	3.99782	1.51511	1.01491	7.57327	5.46387	6.12555	5.69732	82.4445	109.25	112.811	153.385	6.39323	1.26501	6.51857	5.91143	1.32513	4.0732e-70	1.36833	2.06982e-75	1.86046	0	0.968431	0.616525	1.35966	5.71178e-76	0.197867	1.07575e-43	1.01961	0.476486	0.92464	0.31147	0.194062	3.95206e-53	0.90686	0.0663192
Solyc01g089930.1	0	0.499958	1.53216	0	0.447715	0.587194	6.71255	0.19807	0.601007	0.537083	1.73939	0.557243	0.287201	0.584743	5.62586	0.580224	0.249979	0.766082	0.517454	3.45531	0.569045	1.14832	0.435972	3.10304	3.06459	0.595776	2.06999	0.163664	13.8224	2.07539e-05	1.48048	0.47617	6.67752	0.00390794	2.01797	0.726629	0.766146	0.981278	5.45307	0.00280521	2.63393	0.678437	7.11753	0.00188112
Solyc01g090120.2	0	0.0518431	0	0	0	0.365334	2.68479	0.554549	1.745	1.16955	0.811648	0.3467	0.446719	0.970158	0	0.661828	0.0259215	0	0.182667	1.61967	1.45727	0.579174	0.708438	0.330914	0	NA	7.04693	0.133347	62.4836	2.07233e-12	0	0.0321975	8.86679	1.72703e-08	0.397437	0.00314606	0.48614	0.000890274	0.227078	7.30235e-05	0.817536	0.883602	0.467104	0.427037
Solyc01g090300.2	0.7404	0.0606643	0.278867	0.214906	1.46678	1.85249	0.349069	2.30723	0.218777	0.260676	0	0	3.8682	3.05094	2.04791	4.57624	0.400532	0.246886	1.65963	1.32815	0.239727	0	3.45957	3.31207	0.616396	0.917186	4.14357	5.62055e-07	3.31595	3.29079e-06	0.14876	7.41387e-07	0.800265	0.72023	0	0.162592	14.4313	2.04956e-24	13.816	5.33873e-20	0	9.62472e-24	0.957366	0.570326
Solyc01g090310.2	0	0.0621376	1.14256	0	3.50561	1.8245	1.07264	8.78836	0.298786	0.200255	0	0.415544	30.7869	26.4538	14.1591	17.3794	0.0310688	0.571278	2.66505	4.9305	0.249521	0.207772	28.6203	15.7692	18.3875	0.0101096	85.779	1.63235e-17	158.696	4.58005e-35	0.214359	1.05131e-09	1.85006	8.46847e-06	0.832685	0.968419	114.701	1.07149e-203	63.198	4.61995e-114	0.0072596	1.0629e-178	0.550979	8.32126e-21
Solyc01g090320.2	0.551264	0	0.622889	0	4.82339	1.98933	0	9.26023	0.0814449	0.218347	0	0	37.5381	32.0926	2.28715	6.13302	0.275632	0.311445	3.40636	4.63012	0.149896	0	34.8153	4.21008	1.12993	0.0335763	12.3584	6.52641e-21	16.7982	1.05368e-30	0.0914303	1.77675e-14	1.35926	0.0127064	0	NA	232.263	4.42473e-221	28.0867	4.72206e-28	0	1.24091e-140	0.120926	1.71949e-173
Solyc01g090340.2	5.91046	5.15088	13.9639	7.53803	3.31164	3.41262	12.4128	4.7615	5.66273	11.2559	28.259	47.8423	10.7735	16.5285	17.4627	6.13111	5.53067	10.751	3.36213	8.58714	8.45932	38.0506	13.651	11.7969	1.94388	2.25356e-20	0.607906	0.000251527	1.55264	3.36096e-08	3.19767	5.77863e-36	2.55408	3.53822e-19	4.49807	7.20944e-139	1.61372	1.61381e-09	1.39454	0.000376524	2.78739	2.5871e-97	0.864178	0.0342705
Solyc01g090350.2	0	0.13322	0	0.393282	0	0.234698	0	0.158335	0	0.143113	0	3.22954	0	0	0	0	0.06661	0.196641	0.117349	0.0791673	0.0715563	1.61477	0	0	2.95212	0.272498	1.76173	0.596871	1.18852	0.606723	1.67569	0.54132	0.674632	0.99356	22.5664	2.60946e-08	0	NA	0	NA	NA	6.51721e-10	NA	NA
Solyc01g090360.2	0	0.0700424	0	0.0827095	0	0.164528	0	0	0	0.0752436	0	5.73799	0.724246	0.327682	0	0	0.0350212	0.0413548	0.0822639	0	0.0376218	2.869	0.525964	0	1.18085	0.940853	2.34898	0.541006	0	NA	0.502708	0.621464	0	NA	76.2589	2.21531e-14	13.9803	0.000380973	0	NA	5.45474	4.35936e-09	0	0.00018036
Solyc01g090410.2	1.15752	0.960262	2.28885	0.335978	0	0.41771	1.84182	0.760861	2.00942	1.52825	2.78403	3.09195	15.4761	7.48739	13.0567	3.92113	1.05889	1.31241	0.208855	1.30134	1.76883	2.93799	11.4817	8.4889	1.23942	0.790859	0.197239	1.10695e-05	1.22896	0.00144903	6.28386	0.000110009	6.23083	4.13807e-13	1.66097	0.00286447	6.49113	3.63013e-98	4.79915	4.91309e-56	0.255883	3.81871e-62	0.739339	4.15629e-06
Solyc01g090560.2	0.291285	1.21718	0.493697	1.26821	0.865582	1.5557	3.50189	1.70193	2.32389	2.80742	2.98918	3.71083	18.4777	24.6617	18.1278	8.06009	0.754233	0.880955	1.21064	2.60191	2.56566	3.35001	21.5697	13.0939	1.16801	0.621196	1.60513	0.121286	3.44975	5.59516e-11	0.727676	0.383974	2.1492	3.08243e-06	1.30571	0.366223	8.40708	1.51868e-197	5.10354	1.67036e-78	0.155311	4.08129e-162	0.607053	9.19588e-28
Solyc01g090630.2	0	0	0	0	0	0	0	0	0	0.0805625	0.391364	0.689589	0	0	0	0	0	0	0	0	0.0402813	0.540476	0	0	NA	NA	NA	NA	NA	NA	NA	NA	NA	NA	13.4176	0.00265223	0	NA	0	NA	NA	8.36645e-05	NA	NA
Solyc01g090680.2	5.93058	4.72786	5.61446	6.32728	3.0166	1.98976	1.36023	2.34132	11.1774	6.89889	6.99066	5.07198	0.475286	1.70497	1.82879	7.13297	5.32922	5.97087	2.50318	1.85077	9.03816	6.03132	1.09013	4.48088	1.1204	0.394628	0.469708	1.53676e-11	0.347288	2.47941e-20	2.38532	6.51687e-14	0.739369	0.026194	0.667317	1.12038e-06	0.120614	3.10252e-72	0.495773	3.17215e-14	5.53267	2.18962e-32	4.11041	3.96208e-25
Solyc01g090730.2	6.26263	2.61336	1.97479	0.507285	5.09731	6.51713	14.8315	26.5076	15.5357	33.5352	26.7158	30.4049	229.135	169.408	131.729	125.015	4.43799	1.24104	5.80722	20.6696	24.5354	28.5603	199.272	128.372	0.279639	3.52856e-07	1.30852	3.17912e-08	4.65742	4.47023e-150	0.213706	3.68955e-25	3.55929	7.63038e-89	1.16404	0.00387935	8.12179	0	5.23209	0	0.143324	0	0.644204	1.06159e-189
Solyc01g090760.2	21.7083	45.3963	39.3948	39.3812	37.3041	36.1779	33.2624	22.1006	34.0161	11.0302	41.5588	20.7483	76.8056	97.0646	80.6842	103.023	33.5523	39.388	36.741	27.6815	22.5231	31.1535	86.9351	91.8537	1.17393	0.000399494	1.09504	0.388085	0.825027	5.6448e-15	1.07205	0.010175	0.753424	3.53204e-17	1.38318	2.64392e-30	3.85981	0	4.07819	0	0.358354	4.73529e-181	1.05658	0.00433812
Solyc01g090790.2	0.28328	0.0464208	0	0	0	0.0272603	0.26711	0.606893	0.613836	0	0.121126	0	0	0.135733	0.685596	2.58593	0.164851	0	0.0136302	0.437002	0.306918	0.0605632	0.0678664	1.63576	0	0.33107	0.082682	0.278521	2.6509	7.16027e-09	0	1	32.0613	6.4723e-10	0.197327	0.000105764	0.221122	0.000480261	5.32964	1.22304e-18	0.892389	0.269574	24.1027	5.57107e-32
Solyc01g090800.2	2.36426	1.74343	3.28793	1.16133	5.52442	1.5751	3.08673	2.01897	0.806079	1.58475	0.699869	1.5695	2.04155	1.41168	0.377274	0.10376	2.05384	2.22463	3.54976	2.55285	1.19542	1.13469	1.72661	0.240517	1.08316	0.416769	1.72835	3.39178e-07	1.24296	0.0245714	0.626699	9.19072e-05	0.719161	0.00770203	0.949197	0.993114	1.44436	0.021064	0.201199	3.89516e-09	0.657175	0.0334528	0.1393	1.10367e-16
Solyc01g090810.2	0.445358	0.766294	1.00645	1.12033	0.0980315	1.32858	0	0	0	0.195999	0	0	0	0	0	0	0.605826	1.06339	0.713304	0	0.0979997	0	0	0	1.75527	0.122178	1.17741	0.922603	0	7.29884e-10	1.49079	0.0844491	0	7.05558e-09	0	0.128316	0	0.0380473	0	0.0603296	NA	NA	NA	NA
Solyc01g090840.2	14.3043	12.484	15.4364	11.9893	14.6996	8.72311	4.54646	2.48856	1.75717	1.23076	1.85551	1.71728	0.0680831	0.462059	1.16694	1.10037	13.3941	13.7129	11.7113	3.51751	1.49396	1.7864	0.265071	1.13366	1.0238	0.0860319	0.874363	0.0148628	0.262615	6.57336e-63	1.1709	2.09924e-05	0.300351	2.95154e-42	1.19574	0.768333	0.177428	5.50762e-12	0.758826	0.143089	6.73932	8.24417e-12	4.27681	1.2863e-07
Solyc01g090870.1	0	0.331401	0.380852	0.0978335	1.78062	0	0	0.0984691	0.298786	0.445012	0	0.27703	0	0	0	0.0961513	0.1657	0.239343	0.890312	0.0492345	0.371899	0.138515	0	0.0480757	1.44443	0.468868	5.37303	0.00530375	0.29713	0.39013	0.26883	0.000526956	0.0553003	0.000435833	0.372453	0.396576	0	0.0049697	0.129271	0.0220143	NA	NA	NA	NA
Solyc01g090890.2	0.174685	0.0429381	0	0.101407	1.03819	0.302582	5.18848	0.71446	0.103233	0	0	0.071787	1.36895	1.30571	0	0.0498316	0.108811	0.0507035	0.670384	2.95147	0.0516166	0.0358935	1.33733	0.0249158	0.465975	0.864339	6.16096	9.87461e-06	27.1246	1.53227e-26	0.0756335	9.25631e-06	4.40266	7.04192e-12	0.695387	0.819414	25.909	1.94925e-14	0.482709	0.62965	0.0268396	3.94497e-13	0.018631	9.94244e-15
Solyc01g090980.1	0	0	0	0.0901098	0.205006	0.896244	0	0.634866	0	0	0	0	0	0.0892503	0	0	0	0.0450549	0.550625	0.317433	0	0	0.0446251	0	NA	NA	NA	0.000870359	NA	0.0220766	0.0818251	0.00156275	0.576496	0.259146	NA	NA	NA	NA	NA	NA	0	NA	0	NA
Solyc01g091000.2	48.1914	81.3273	58.1117	56.9467	44.2131	38.7131	26.9411	24.4848	68.1597	37.8236	58.1527	61.37	19.6476	19.1662	10.0761	27.5491	64.7594	57.5292	41.4631	25.7129	52.9916	59.7613	19.4069	18.8126	0.888354	6.67003e-06	0.640264	3.72902e-50	0.397053	3.44585e-137	1.38748	4.53323e-22	0.620139	2.48519e-21	1.12775	6.35295e-05	0.366226	6.15982e-134	0.355011	2.18459e-125	3.07938	4.91722e-166	0.969376	0.734357
Solyc01g091010.2	6.24356	2.34242	0.371304	0.143071	2.27848	2.89344	0.697165	0.192001	338.923	294.284	383.377	413.77	518.348	583.217	448.378	475.36	4.29299	0.257188	2.58596	0.444583	316.604	398.573	550.782	461.869	0.0599088	1.90884e-36	0.602368	0.000265084	0.10356	3.89636e-33	0.0994554	6.57921e-19	0.171922	5.90852e-16	1.2589	2.04582e-90	1.73966	0	1.45882	1.58007e-257	0.723649	1.04304e-170	0.838569	1.44707e-59
Solyc01g091040.2	2.64113	0.954704	0.351093	0.180378	0.307779	0.313961	2.41713	0.363099	4.82019	3.24089	5.7794	6.57611	2.89571	2.59053	3.86747	1.90572	1.79792	0.265735	0.31087	1.39011	4.03054	6.17776	2.74312	2.8866	0.147802	1.37332e-07	0.172906	2.72867e-08	0.773179	0.233804	0.854812	0.877669	4.47168	3.02502e-05	1.53274	3.78522e-05	0.680584	0.000532084	0.716181	0.0634699	2.25209	5.5304e-15	1.0523	0.171613
Solyc01g091050.2	5.68164	4.75283	0.207092	0.212792	1.90621	2.59266	0.388838	5.16695	216.705	11.6392	6.58286	4.33083	5.76462	7.1659	1.23566	9.30641	5.21724	0.209942	2.24943	2.77789	114.172	5.45684	6.46526	5.27104	0.04024	1.92971e-92	0.431154	1.26373e-20	0.532445	7.33382e-11	0.0933311	6.89281e-33	1.23493	0.00829	0.0477948	0	0.0566273	0	0.0461674	0	0.844025	0.194761	0.815286	0.0100266
Solyc01g091060.1	1.60756	1.55018	2.09588	2.08178	1.59234	2.10627	0.1749	0.289008	0.511549	0.293876	0.79312	0.203271	0.81193	0.746559	0	0.141103	1.57887	2.08883	1.84931	0.231954	0.402712	0.498196	0.779244	0.0705513	1.32299	0.385361	1.17128	0.410483	0.146911	7.19493e-17	1.12952	0.910536	0.125428	1.09067e-18	1.2371	0.0722225	1.93499	0.00931753	0.17519	0.00588401	0.639332	0.743421	0.0905381	5.08485e-08
Solyc01g091090.2	3.70643	2.81125	3.82903	1.90573	0.594407	2.50691	5.54186	4.42404	3.34816	4.47409	2.03762	5.4834	3.83545	2.70955	4.83299	3.20217	3.25884	2.86738	1.55066	4.98295	3.91112	3.76051	3.2725	4.01758	0.879878	0.639654	0.475831	1.53411e-05	1.52905	5.05214e-07	1.84914	0.000408335	3.21344	8.01588e-20	0.96149	0.577679	0.836716	0.248938	1.02722	0.607386	1.14912	0.0716504	1.22768	0.0812013
Solyc01g091160.2	25.2298	25.4606	21.7078	21.3983	36.8368	28.3328	28.4821	53.1839	10.1566	8.89296	11.4312	8.84629	30.2485	25.3531	16.8058	99.4732	25.3452	21.5531	32.5848	40.833	9.52478	10.1387	27.8008	58.1395	0.850381	1.54154e-05	1.28564	1.53807e-10	1.61108	6.19741e-44	0.661446	3.71752e-26	1.25313	3.79816e-12	1.06446	0.278303	2.91879	6.39004e-143	6.10403	0	0.364692	3.33813e-112	2.09129	2.89578e-174
Solyc01g091170.2	359.831	63.4644	104.456	75.4171	75.6845	73.9927	160.68	230.297	207.736	29.7651	6.62394	4.55472	242.591	233.616	140.042	229.08	211.648	89.9368	74.8386	195.488	118.751	5.58933	238.104	184.561	0.424937	0	0.3536	0	0.923649	0.000141698	1.20174	4.51389e-31	2.61213	0	0.0470677	0	2.00507	0	1.55419	2.99833e-232	0.0234744	0	0.775128	4.22032e-72
Solyc01g091180.2	0	0.0222147	0	0	0	0.0260909	0	0	0.0534092	0.0238643	0.46372	0	0.172277	0.311783	0.656183	0.283592	0.0111073	0	0.0130454	0	0.0386367	0.23186	0.24203	0.469888	0	0.940853	1.17449	0.929026	0	0.935899	0	1	0	0.99352	6.00102	0.0624977	6.26424	8.4865e-05	12.1617	7.17213e-05	0.957981	0.116609	1.94144	0.802834
Solyc01g091230.2	9.87591	8.00724	18.5707	24.4513	7.95733	9.23419	58.7919	15.6962	2.24308	3.48355	6.52327	14.326	4.32398	4.47069	10.4729	3.63721	8.94157	21.511	8.59576	37.244	2.86331	10.4246	4.39734	7.05507	2.40573	2.82135e-122	0.961325	0.964933	4.16527	0	2.50251	2.50164e-112	4.33284	0	3.64076	9.02038e-74	1.53575	7.06707e-07	2.46395	3.14483e-36	2.37067	6.59108e-48	1.6044	4.62075e-16
Solyc01g091240.2	1.74627	1.79872	3.00673	1.73783	1.34535	1.12831	7.29206	1.65195	1.76913	2.83256	1.60003	2.52881	2.97654	1.98422	2.15629	1.2098	1.7725	2.37228	1.23683	4.47201	2.30084	2.06442	2.48038	1.68305	1.33838	0.251684	0.69779	0.000203056	2.523	4.53865e-14	1.91803	9.1964e-07	3.6157	1.31602e-27	0.897244	0.339296	1.07803	0.420212	0.731491	0.00673668	0.832299	0.0523495	0.678543	0.000197297
Solyc01g091260.2	21.1653	36.8439	52.3392	37.6156	125.847	94.0081	19.3846	81.447	31.8339	5.68045	14.4651	20.6754	56.5135	42.4437	20.8736	47.9555	29.0046	44.9774	109.927	50.4158	18.7572	17.5702	49.4786	34.4145	1.5507	2.26021e-34	3.79	0	1.7382	1.08555e-54	0.409155	9.68758e-171	0.458628	3.22671e-138	0.93672	0.84132	2.63785	4.047e-123	1.83474	7.39405e-45	0.355108	1.50552e-105	0.695543	1.90345e-18
Solyc01g091300.2	0.209044	0.205535	0.354307	0.697779	3.34755	0.452622	0.147834	0.366424	0.154423	0.165598	0.134076	0.085907	0.0664142	0.120195	0.542067	0.238533	0.207289	0.526043	1.90008	0.257129	0.160011	0.109992	0.0933047	0.3903	2.53772	0.00412756	9.16633	2.25237e-20	1.24043	0.338919	0.276853	1.1869e-09	0.135325	8.43888e-16	0.687402	0.982696	0.583116	0.232679	2.43921	0.121729	1.17884	0.284491	4.18306	0.00421001
Solyc01g091320.2	24.0842	20.2526	26.2109	15.8577	12.3048	8.5997	76.7341	32.9953	57.7936	54.3912	64.0648	105.278	400.356	169.636	334.612	113.47	22.1684	21.0343	10.4522	54.8647	56.0924	84.6712	284.996	224.041	0.94884	0.0674609	0.471493	5.49491e-53	2.4749	2.95499e-188	2.01242	1.11064e-36	5.24909	0	1.5095	1.02693e-83	5.08084	0	3.99415	0	0.297096	0	0.78612	0
Solyc01g091360.2	18.5208	9.10493	14.504	14.4241	14.5916	12.6524	35.273	23.6249	26.1709	16.8021	5.88059	4.8229	36.4311	43.2286	29.6713	51.9441	13.8128	14.464	13.622	29.4489	21.4865	5.35175	39.8298	40.8077	1.04714	0.102727	0.986181	0.306924	2.132	1.92398e-51	1.06182	0.528278	2.16187	1.09324e-40	0.249075	1.74744e-66	1.85371	7.53137e-50	1.89923	3.63034e-51	0.134365	7.06506e-217	1.02455	0.387168
Solyc01g091420.1	0.86743	1.59913	0.245034	1.32183	3.65167	2.44161	23.9241	22.0469	0.448546	0.0572626	1.66905	0.89118	1.10234	0.935159	0.674793	1.42283	1.23328	0.783433	3.04664	22.9855	0.252904	1.28012	1.01875	1.04881	0.635243	0.666362	2.47036	0.000347764	18.6377	2.57034e-161	0.257147	6.45624e-05	7.54454	1.06626e-122	5.06166	0.000454802	4.02821	4.36271e-07	4.14707	8.81258e-06	1.25655	0.396399	1.02951	0.746555
Solyc01g091430.1	3.25115	2.85409	5.77276	3.50506	5.98069	2.41351	0.656909	1.8996	2.33304	0.735846	0	1.33607	0	0.400572	1.44523	0.794952	3.05262	4.63891	4.1971	1.27825	1.53445	0.668034	0.200286	1.12009	1.51965	0.331258	1.37492	0.846367	0.41874	0.00624812	1.10527	0.413068	0.304557	0.00447333	0.435359	0.97091	0.130527	8.61795e-05	0.729964	0.301629	3.3354	0.000213615	5.59245	0.0055171
Solyc01g091440.2	3.76501	3.96623	5.46968	3.27846	3.37419	3.2608	1.52147	0.785657	3.49644	1.56228	1.37988	1.98931	0.11392	0.463884	1.11577	0.460299	3.86562	4.37407	3.3175	1.15357	2.52936	1.6846	0.288902	0.788033	1.13153	0.500874	0.858205	0.826478	0.298416	0.000665386	1.31849	0.322326	0.347722	0.0027575	0.666018	0.293866	0.11422	0.0176534	0.311555	0.00917441	5.83103	0.365936	2.72768	0.725216
Solyc01g091450.2	4.57277	4.36532	5.28707	4.19791	0.526684	2.60956	3.15861	3.10675	3.67647	2.58342	2.04619	3.32136	0.900955	1.43691	3.52969	1.18311	4.46904	4.74249	1.56812	3.13268	3.12995	2.68378	1.16893	2.3564	1.06119	0.0939322	0.350885	1.15875e-12	0.700973	0.248062	3.02431	4.50522e-18	1.99773	1.49034e-08	0.85745	0.543675	0.373467	9.82507e-12	0.752856	0.00422083	2.29592	7.58706e-13	2.01586	0.000275016
Solyc01g091470.2	0	0	0.135742	0.0348694	0.0793303	0.0346815	0.169913	0.350959	0.141989	0.0317218	0.308202	0.148106	0.0254445	0.10361	2.49211	1.91911	0	0.0853055	0.0570059	0.260436	0.0868557	0.228154	0.0645274	2.20561	NA	NA	NA	NA	NA	0.000441777	1.49643	1	4.56858	0.0275665	2.62682	0.254215	0.742927	0.604037	25.394	3.81293e-27	3.53578	0.0651972	34.181	1.37764e-30
Solyc01g091530.2	33.3552	40.6746	38.9126	34.0112	58.7843	60.7153	187.482	132.278	97.7273	128.569	94.4638	149.936	130.629	139.697	104.914	83.7823	37.0149	36.4619	59.7498	159.88	113.148	122.2	135.163	94.3483	0.985061	0.56691	1.61421	1.18339e-84	4.31934	0	0.610244	5.60521e-72	2.67582	0	1.08	0.00350714	1.19457	3.73999e-25	0.833848	5.84896e-29	0.904091	2.90204e-10	0.698033	2.33497e-108
Solyc01g091540.1	2.94226	1.89414	1.89974	1.95202	1.89667	2.1033	5.74678	2.0875	5.58894	0.88791	1.61751	1.20913	2.22564	2.57787	13.5151	5.11589	2.4182	1.92588	1.99999	3.91714	3.23842	1.41332	2.40175	9.31549	0.796411	0.452954	0.827056	0.972928	1.61986	0.000140017	0.962947	0.435591	1.95858	0.000235247	0.436422	9.90083e-05	0.741643	0.0249368	2.87655	1.25963e-31	0.588453	0.0407285	3.87862	1.83514e-47
Solyc01g091560.2	2.3322	1.79145	3.29403	2.9616	5.87155	0.841613	1.23698	0.936835	0.172282	0.307916	0	0.119803	0	0.16762	0	0.0831622	2.06182	3.12781	3.35658	1.08691	0.240099	0.0599014	0.08381	0.0415811	1.51701	0.011229	1.62797	0.00341701	0.527159	0.119004	0.931845	0.832238	0.323814	9.55134e-06	0.249486	0.253837	0.349064	0.208198	0.173183	0.317636	0.714729	0.872434	0.496135	0.877633
Solyc01g091590.2	7.21348	25.4329	24.4522	4.71097	63.7856	44.6432	32.8396	68.7527	5.06224	11.1905	27.1811	32.1451	47.7449	35.7729	39.5145	29.4517	16.3232	14.5816	54.2144	50.7962	8.12637	29.6631	41.7589	34.4831	0.893304	0.000646737	3.32132	6.92035e-134	3.1119	1.17892e-124	0.268961	3.94547e-160	0.936949	0.370921	3.65023	7.38249e-86	5.13869	5.18568e-190	4.24336	1.55619e-130	0.710343	1.58844e-12	0.825767	8.99722e-05
Solyc01g091630.2	33.2707	36.4413	45.4697	37.2681	20.3652	20.0894	23.1973	18.1219	42.9413	41.7149	33.1357	34.2539	13.5726	13.6907	32.869	21.6054	34.856	41.3689	20.2273	20.6596	42.3281	33.6948	13.6316	27.2372	1.18685	1.70179e-08	0.580311	1.30297e-112	0.592713	1.11625e-110	2.0452	1.66723e-163	1.02137	0.785095	0.796039	2.91415e-31	0.322047	0	0.643478	1.93252e-87	2.47181	1.18746e-184	1.99809	3.22873e-119
Solyc01g091660.2	0.344943	0.551123	0.19488	0.700854	0.455569	0.497913	3.90304	0.453476	0	0.0910843	0	0	0.14612	0.14875	0	0.196801	0.448033	0.447867	0.476741	2.17826	0.0455422	0	0.147435	0.0984005	0.999631	0.847517	1.06408	0.585361	4.86182	1.0906e-08	0.939435	0.782368	4.56906	1.05424e-06	0	NA	3.23733	0.0313221	2.16065	0.113371	0	0.0287071	0.667416	0.669511
Solyc01g091670.2	0	0.028882	0.265534	0	0	0.0678432	2.99142	0.720864	0	0	0	0.193148	0.223982	0	0	0	0.014441	0.132767	0.0339216	1.85614	0	0.0965741	0.111991	0	9.19376	0.351824	2.34898	0.541006	128.533	2.36052e-24	3.91394	0.706448	54.7187	5.78999e-23	NA	0.040523	NA	0.0042137	NA	NA	0.862336	0.718753	0	0.00482578
Solyc01g091690.2	0.989764	1.61612	1.19825	0.718215	1.96079	1.83689	15.6989	6.6505	1.52497	1.58679	1.451	2.03373	0.119791	0.508117	0.586636	1.31089	1.30294	0.958231	1.89884	11.1747	1.55588	1.74236	0.313954	0.948764	0.735435	0.00403631	1.45734	0.0222503	8.5765	6.28455e-196	0.504641	1.79915e-07	5.88502	3.35038e-156	1.11986	0.0413929	0.201786	3.25893e-24	0.609793	0.00299555	5.54974	6.78463e-32	3.02198	3.03171e-12
Solyc01g091700.2	27.6288	19.9291	7.99046	38.1878	22.7517	27.6794	51.173	31.9979	15.1129	14.2871	4.85204	2.5006	10.7632	14.042	25.7575	19.4693	23.7789	23.0891	25.2156	41.5854	14.7	3.67632	12.4026	22.6134	0.970992	0.333885	1.06042	0.00151727	1.74884	5.0611e-43	0.91567	0.057814	1.6492	2.90127e-23	0.25009	1.13533e-48	0.843715	0.00145019	1.53833	1.77499e-13	0.296415	1.11663e-35	1.82328	4.33311e-28
Solyc01g091840.2	5.67254	5.40728	9.69252	7.50962	5.98429	7.82864	27.9831	8.52847	3.80199	3.28801	3.90446	4.09371	4.92306	2.98315	2.4396	3.35477	5.53991	8.60107	6.90647	18.2558	3.545	3.99909	3.9531	2.89718	1.55256	3.68846e-07	1.24667	0.00291842	3.29532	1.3075e-76	1.24537	0.0487506	2.64329	1.19704e-49	1.12809	0.914212	1.11512	0.220108	0.817259	0.0475078	1.01163	0.328192	0.732888	0.000702031
Solyc01g091920.2	0.639856	0.664066	0.240997	0.103179	0	0.246296	0.100555	0.103849	3.06709	1.70835	2.91832	2.16203	0.963721	0.837999	1.32736	0.892365	0.651961	0.172088	0.123148	0.102202	2.38772	2.54018	0.90086	1.10986	0.263955	5.46656e-06	0.188889	1.22114e-06	0.156762	6.4748e-09	1.39741	0.87239	0.829915	0.408009	1.06385	0.916651	0.377288	1.84654e-17	0.46482	2.24798e-13	2.81973	6.35716e-15	1.232	0.485222
Solyc01g091930.2	0.157715	0.348901	0.356412	0.228889	0.494701	0.227656	0	0.0230376	0.745635	0.416455	0.303464	0.583318	0	0.045341	0.0817931	0.202458	0.253308	0.292651	0.361178	0.0115188	0.581045	0.443391	0.0226705	0.142125	1.15532	0.119054	1.42585	0.857528	0.0454734	0.000470304	0.810267	0.0672866	0.0318922	0.000383746	0.763092	0.954334	0.0390168	3.4576e-13	0.244603	0.000238012	19.558	6.93513e-12	6.26917	0.000131216
Solyc01g092950.2	2.87553	0.706815	2.24941	1.15566	0.511234	0.191572	0.312853	1.03393	3.98693	2.56994	3.12113	3.18151	1.73344	2.03491	3.21202	1.70368	1.79117	1.70253	0.351403	0.673389	3.27844	3.15132	1.88417	2.45785	0.950513	0.883337	0.196186	5.7595e-07	0.375949	0.438124	4.84496	5.39959e-07	1.91629	5.40914e-05	0.961226	0.333003	0.574716	0.000231409	0.749701	0.376013	1.67252	0.0289121	1.30447	0.00911228
Solyc01g093960.2	462.31	325.781	557.865	455.387	259.661	224.654	191.392	134.274	53.9316	37.1535	23.2516	27.7311	6.46202	5.05631	10.4244	8.34498	394.046	506.626	242.157	162.833	45.5425	25.4913	5.75916	9.38469	1.2857	4.59511e-114	0.614541	1.76755e-288	0.413234	0	2.09214	0	0.672427	5.87031e-153	0.559726	6.48717e-32	0.126457	0	0.206064	5.49599e-221	4.42622	1.81491e-126	1.62952	1.88103e-07
Solyc01g093990.2	3.22247	1.92858	2.84961	3.70071	0	1.94151	2.37798	2.37402	4.34695	5.36445	5.21199	5.75774	2.01791	3.18206	4.06906	2.1183	2.57552	3.27516	0.970753	2.376	4.8557	5.48486	2.59998	3.09368	1.27165	0.0394672	0.376915	1.75047e-08	0.92253	0.582671	3.37383	2.46396e-14	2.44758	1.21528e-06	1.12957	0.660369	0.53545	6.47852e-10	0.637123	9.01187e-08	2.10958	1.76481e-10	1.18988	0.644643
Solyc01g094010.2	7.69373	4.14725	5.49055	5.05399	3.83272	3.54601	5.53638	2.36596	5.9028	10.051	6.23316	8.09852	4.2883	5.58784	16.8003	18.4437	5.92049	5.27227	3.68937	3.95117	7.97688	7.16584	4.93807	17.622	0.890512	0.352366	0.623153	6.28295e-05	0.667372	7.16639e-06	1.42904	6.91982e-07	1.07096	0.732071	0.898327	0.877652	0.619048	4.54936e-11	2.20914	1.79006e-37	1.45114	3.10763e-09	3.5686	1.13061e-87
Solyc01g094080.2	7.82014	5.74201	10.6488	7.27516	6.35577	4.45735	5.53032	5.59433	13.7459	13.184	14.0181	8.03425	2.65437	2.70936	6.23945	5.92025	6.78107	8.96196	5.40656	5.56232	13.4649	11.0262	2.68187	6.07985	1.32161	0.0665368	0.797302	0.000287286	0.820272	0.000510398	1.65761	3.40824e-08	1.02881	0.87495	0.818884	2.07789e-05	0.199175	1.33512e-139	0.451533	1.21628e-55	4.11139	6.66915e-81	2.26702	3.50237e-19
Solyc01g094160.1	0	0	0	0	0	0	0	0	0	0	0	0	0	0	0	1.5851	0	0	0	0	0	0	0	0.792552	NA	NA	NA	NA	NA	NA	NA	NA	NA	NA	NA	NA	NA	NA	NA	0.000728403	NA	NA	NA	0.000351744
Solyc01g094180.2	0.804344	3.65765	1.8177	3.8522	3.98364	3.36702	1.13765	0.587458	1.90137	0.53098	1.54767	2.4791	2.38507	1.27182	1.25143	0.917808	2.23099	2.83495	3.67533	0.862552	1.21617	2.01338	1.82844	1.08462	1.27071	0.356712	1.6474	0.432187	0.386622	0.000504705	0.771345	0.844371	0.234687	3.23049e-05	1.65551	0.423537	1.50344	0.0239129	0.891831	0.64108	1.10115	0.285096	0.593193	0.00553505
Solyc01g094230.2	0.61443	0.431511	0.991802	0.40764	0.405741	0.329423	2.73126	1.10265	0.907771	0.278132	0.450379	0.396787	0.65069	0.45422	2.00296	0.600946	0.52297	0.699721	0.367582	1.91695	0.592952	0.423583	0.552455	1.30195	1.33797	0.294778	0.702874	0.449929	3.66551	5.5422e-06	1.90358	0.0546514	5.21503	2.96169e-07	0.714363	0.940335	0.931703	0.286584	2.19571	0.000899723	0.766729	0.280596	2.35667	4.5315e-06
Solyc01g094250.2	0	0	0	0	0	0.0357244	0	0	0.146259	0.0980271	0	0.0508533	0	0.0711506	0.385057	0.670706	0	0	0.0178622	0	0.122143	0.0254267	0.0355753	0.527881	NA	NA	NA	NA	NA	NA	0	NA	0	NA	0.208171	0.10653	0.291259	0.0532905	4.32183	1.27717e-07	0.714729	0.961001	14.8384	5.19915e-13
Solyc01g094260.2	0	0	0	0	0	0	0	0	0	0.039767	0	0	0	0	0	0.515535	0	0	0	0	0.0198835	0	0	0.257767	NA	NA	NA	NA	NA	NA	NA	NA	NA	NA	0	0.819414	0	NA	12.9639	1.21429e-05	NA	NA	NA	3.758e-07
Solyc01g094320.2	0.491999	0.0403117	0	0	0	0.0473456	0.231958	0	0	0.0866103	0.210372	0.269584	0	0	0	0	0.266155	0	0.0236728	0.115979	0.0433051	0.239978	0	0	0	0.940853	0.0889435	NA	0.435756	NA	0	NA	4.89925	NA	5.54155	0.018304	0	NA	0	NA	NA	0.000806597	NA	NA
Solyc01g094360.2	1.51763	2.16362	3.77259	2.68707	0.901957	2.0154	0.429301	0.354691	2.4664	0.641184	1.16805	1.68392	0.41787	0.610821	0.944479	0.519514	1.84063	3.22983	1.45868	0.391996	1.55379	1.42598	0.514345	0.731997	1.75474	0.00420764	0.792488	0.16372	0.212969	9.5475e-08	2.21422	1.49024e-05	0.268734	0.000272977	0.917745	0.828413	0.331026	1.69016e-06	0.471104	0.00176	2.77242	1.82813e-06	1.42316	0.168821
Solyc01g094500.2	1.92134	1.01539	1.73679	1.0596	0.38063	0.443743	0.951127	0.870024	2.27091	1.87717	2.95754	2.68457	1.91265	1.85042	3.38789	1.61688	1.46836	1.39819	0.412187	0.910576	2.07404	2.82105	1.88153	2.50238	0.95221	0.866962	0.280711	1.02786e-07	0.620129	0.59797	3.39213	8.77567e-08	2.20913	4.71246e-06	1.36018	0.0091902	0.907183	0.393427	1.20653	0.0329287	1.49934	0.000167862	1.32997	0.00155187
Solyc01g094590.2	1.37023	1.29912	3.53889	1.64769	0.0646314	0.960686	1.38431	0.972164	0.867604	1.13714	1.75767	1.93063	0.995037	0.956676	1.01518	0.725921	1.33467	2.59329	0.512659	1.17823	1.00237	1.84415	0.975856	0.870548	1.94302	0.0183198	0.384108	0.0340569	0.882788	0.924545	5.05852	5.7922e-06	2.29828	0.0299954	1.83978	0.00563307	0.973545	0.810582	0.868487	0.889942	1.88978	0.000910339	0.892087	0.936848
Solyc01g094600.2	0.840867	0.620064	0.738982	0.759321	0.0616967	0.404587	0.660724	0.354832	0.165642	0.74012	0.719084	0.614321	0.514505	0.456618	0.48454	0.213218	0.730465	0.749151	0.233142	0.507778	0.452881	0.666703	0.485562	0.348879	1.02558	0.312612	0.319169	2.69008e-05	0.695143	0.0370567	3.21328	2.03091e-07	2.17798	0.0477884	1.47214	0.164324	1.07216	0.868994	0.770355	0.33434	1.37305	0.156	0.718506	0.226781
Solyc01g094610.2	0.221333	0.0816066	0.125045	0	0	0.095846	0.313049	0.161652	2.32171	1.052	1.41958	1.09149	0.328153	0.60449	1.83659	1.16807	0.15147	0.0625226	0.047923	0.23735	1.68686	1.25553	0.466322	1.50233	0.412773	0.442029	0.316386	0.0465181	1.56698	0.300284	1.30465	0.306394	4.95274	0.00306907	0.744304	0.031813	0.276444	1.74558e-12	0.890607	0.307986	2.69242	3.97213e-05	3.22165	5.04461e-09
Solyc01g094690.2	24.1559	26.1668	29.8334	43.1283	45.8604	41.3958	116.203	83.8218	37.1408	33.0051	31.7067	50.9042	38.8778	50.5496	90.4609	48.4362	25.1613	36.4809	43.6281	100.012	35.0729	41.3054	44.7137	69.4485	1.44988	2.5319e-22	1.73393	4.63976e-60	3.97483	0	0.836178	1.03272e-09	2.29238	1.53713e-225	1.1777	3.0844e-05	1.27488	2.36774e-12	1.98012	1.26347e-115	0.923776	0.0598509	1.55318	1.77905e-63
Solyc01g094700.2	41.9596	56.1021	54.2012	62.82	40.3309	41.5746	40.5903	19.9763	56.2061	43.3339	30.9654	41.8525	12.7054	19.0921	31.3787	23.23	49.0309	58.5106	40.9527	30.2833	49.77	36.4089	15.8987	27.3043	1.19334	1.88599e-07	0.835244	1.60208e-16	0.617637	3.34977e-82	1.42873	9.18231e-40	0.73947	9.39014e-25	0.731543	5.05398e-26	0.319444	0	0.54861	1.75502e-95	2.29005	3.2512e-131	1.71739	7.94524e-59
Solyc01g094740.1	0	0	0	0	0	0.0155371	0.0761199	0	0.0954154	0.0426334	0	0	0.205181	0.0464166	0.0558223	0.0153526	0	0	0.00776854	0.03806	0.0690244	0	0.125799	0.0355875	NA	NA	NA	NA	NA	NA	0	NA	4.89925	NA	0	0.0169271	1.82253	0.126354	0.515578	0.0447444	0	8.0868e-05	0.282892	0.000309395
Solyc01g094750.2	0.290409	0.499684	0.328141	0.112391	2.01361	0.447141	1.09533	0.622165	3.20362	2.40277	2.23514	3.14273	1.55824	1.39148	4.4179	4.14219	0.395046	0.220266	1.23038	0.858746	2.8032	2.68893	1.47486	4.28004	0.55757	0.0585048	3.11451	2.44833e-08	2.17379	6.66177e-05	0.179023	3.55657e-13	0.697954	0.136036	0.959239	0.153496	0.526136	2.53505e-08	1.52684	5.74912e-06	1.82318	0.000586824	2.902	3.89606e-25
Solyc01g094790.2	382.745	251.633	464.045	226.669	185.685	166.922	112.059	52.479	115.809	270.217	124.051	126.356	290.758	241.159	54.1236	30.3896	317.189	345.357	176.304	82.2688	193.013	125.204	265.959	42.2566	1.08881	5.25878e-14	0.555832	0	0.259369	0	1.95888	0	0.466631	0	0.648679	1.38267e-171	1.37793	6.68315e-150	0.218931	0	0.470764	0	0.158884	0
Solyc01g094810.2	36.0974	49.3312	41.2308	65.1428	52.8561	59.4681	150.669	117.721	51.2442	22.8969	27.4302	27.3306	33.8232	44.1047	30.9298	56.9713	42.7143	53.1868	56.1621	134.195	37.0705	27.3804	38.9639	43.9505	1.24518	9.88176e-10	1.31483	1.12653e-14	3.14168	0	0.947024	0.191293	2.38942	2.13191e-191	0.738602	6.56886e-08	1.05107	0.240699	1.18559	1.06627e-06	0.702711	2.41611e-12	1.12798	0.000123659
Solyc01g094890.2	0.351661	0.847106	0.556292	0.18373	0	0.243653	1.19372	0.61641	1.45474	1.18859	0.451095	1.93651	0.178759	0.121318	1.45901	0.381204	0.599384	0.370011	0.121826	0.905063	1.32166	1.1938	0.150038	0.920108	0.617319	0.0266647	0.203253	2.13054e-07	1.50999	0.00075816	3.0372	0.00800317	7.42912	2.74223e-16	0.903257	0.885677	0.113522	2.19217e-27	0.696174	2.96107e-05	7.95665	2.4813e-23	6.13249	4.1163e-11
Solyc01g094950.2	318.145	398.356	279.847	217.5	625.852	554.158	148.942	238.817	193.904	281.348	262.792	170.982	203.617	191.455	125.403	224.264	358.25	248.673	590.005	193.879	237.626	216.887	197.536	174.834	0.694132	4.11448e-283	1.64691	0	0.541184	0	0.421477	0	0.328606	0	0.912723	1.07724e-11	0.83129	7.29931e-55	0.73575	2.65394e-151	1.09796	7.56426e-13	0.885071	1.01085e-31
Solyc01g094970.2	0.226286	0.0278109	0	0.164203	0	0	0	0	1.33728	0.627399	0.870809	3.7662	0	0.0325273	0.117355	0.161379	0.127049	0.0821014	0	0	0.982339	2.31851	0.0162636	0.139367	0.646221	0.272498	0	NA	0	0.694648	NA	0.0593182	NA	NA	2.36019	6.266e-08	0.016556	1.48886e-13	0.141873	7.26201e-07	142.558	2.4405e-28	8.56926	0.00286073
Solyc01g095030.2	14.8895	30.9964	15.1416	32.9785	22.0849	20.8973	10.8537	15.7598	19.5613	1.42145	0.734599	1.69445	2.83827	2.14027	18.6514	10.0959	22.9429	24.06	21.4911	13.3068	10.4914	1.21453	2.48927	14.3736	1.04869	0.409946	0.93672	0.0374576	0.579993	1.01355e-31	1.11954	0.00269521	0.619175	1.4783e-19	0.115764	3.20005e-83	0.237268	1.83542e-74	1.37004	1.30329e-09	0.487904	0.000383331	5.77423	4.90151e-130
Solyc01g095080.2	0.284495	0.629368	0.750071	0.110102	1.44032	1.12247	1.20715	0.720312	4.03506	3.05499	2.55456	1.67576	11.3684	6.59763	1.57379	3.43563	0.456931	0.430086	1.28139	0.963731	3.54502	2.11516	8.98304	2.50471	0.941249	0.0478251	2.80434	3.18437e-07	2.10914	0.0907417	0.33564	3.35983e-12	0.752097	0.00124361	0.596657	5.14149e-06	2.53399	1.93194e-50	0.706544	0.00019086	0.235462	7.24408e-79	0.278827	3.39597e-78
Solyc01g095130.2	0.298156	0.256507	1.34758	0.562522	0.787555	1.50632	4.63876	2.87443	0.308352	0.590475	1.91231	0.980223	0.85253	0.385724	0.618513	0.637904	0.277332	0.955052	1.14694	3.7566	0.449413	1.44627	0.619127	0.628208	3.44372	0.0116045	4.13562	2.51855e-09	13.5455	2.09916e-32	0.832696	0.0017581	3.27532	2.89068e-09	3.21812	0.00613415	1.37763	0.224557	1.39784	0.0209395	2.33598	0.0675869	1.01467	0.249779
Solyc01g095140.2	160.266	23.2262	11.6474	5.20038	26.6608	46.6929	53.1112	53.7756	11.5308	140.049	47.8538	19.3652	12.5799	13.7589	171.834	140.726	91.7463	8.4239	36.6768	53.4434	75.79	33.6095	13.1694	156.28	0.0918173	0	0.399764	2.073e-115	0.582513	4.26244e-61	0.229679	1.097e-116	1.45714	8.55848e-10	0.443456	1.67075e-102	0.173762	0	2.06201	8.81997e-143	2.55209	7.20202e-66	11.8669	0
Solyc01g095150.2	65.3284	69.5362	47.6593	23.0619	57.0017	78.4978	49.1131	132.679	40.3461	142.873	188.74	89.7313	71.5522	104.509	418.976	261.967	67.4323	35.3606	67.7498	90.8962	91.6093	139.236	88.0305	340.472	0.524387	3.42427e-68	1.00471	0.384457	1.34796	4.6204e-36	0.52193	3.1083e-70	1.34165	2.45991e-28	1.51988	8.75797e-63	0.960934	6.69018e-06	3.71656	0	1.58167	4.96978e-107	3.86765	0
Solyc01g095170.2	1.15156	1.55681	0.433725	0.167123	1.52087	0.886523	0	0.336418	0.113422	0.709509	1.23097	1.49857	0.365854	0.496588	0.597214	1.314	1.35418	0.300424	1.2037	0.168209	0.411466	1.36477	0.431221	0.955606	0.221849	0.0013953	0.888873	0.69399	0.124214	2.07421e-08	0.249585	0.0061706	0.139744	8.23657e-07	3.31686	7.61952e-05	1.04801	0.988017	2.32244	0.00449841	3.1649	1.79521e-05	2.21605	0.00304951
Solyc01g095190.1	0	0.0328027	0	0	0	0	0	0	0.788652	0.281908	0.342369	0.383893	0.650101	0.230193	0	0.038069	0.0164013	0	0	0	0.53528	0.363131	0.440147	0.0190345	0	NA	0	NA	0	NA	NA	NA	NA	NA	0.678395	0.263207	0.822274	0.941065	0.0355599	9.86419e-06	0.825023	0.167394	0.0432458	2.61371e-06
Solyc01g095220.2	10.0675	13.1346	9.18795	22.3658	17.6431	15.2028	1.64299	4.75108	18.0776	13.5987	8.44386	18.2994	10.0875	12.579	1.20488	5.19154	11.601	15.7769	16.4229	3.19704	15.8381	13.3716	11.3333	3.19821	1.35995	1.74593e-05	1.41565	2.17127e-05	0.275582	4.97771e-19	0.96066	0.908627	0.194669	1.49317e-36	0.84427	0.179956	0.71557	0.000316362	0.201931	1.38712e-33	1.17986	0.0899284	0.282197	1.33826e-19
Solyc01g095240.2	2.26866	1.87209	1.28171	4.04504	2.4077	2.71335	12.3766	5.96495	2.10683	0.813003	0.831469	1.59825	1.13263	1.95664	1.6808	2.45001	2.07038	2.66338	2.56052	9.17078	1.45992	1.21486	1.54463	2.06541	1.28642	0.167926	1.23674	0.120075	4.42952	1.48341e-51	1.04017	0.979885	3.5816	2.57416e-38	0.832143	0.396979	1.05803	0.885963	1.41474	0.026623	0.786502	0.392417	1.33715	0.0307693
Solyc01g095320.2	41.9834	17.6085	18.6219	15.6602	64.9407	73.4512	2.55217	46.5126	9.56178	29.4461	14.2737	15.1274	110.159	100.742	6.80023	26.8698	29.7959	17.141	69.1959	24.5324	19.5039	14.7006	105.451	16.835	0.575281	5.92852e-56	2.32233	0	0.823347	0.000242397	0.247717	0	0.354535	0	0.753723	8.44638e-11	5.40663	0	0.863158	8.54759e-05	0.139407	0	0.159648	0
Solyc01g095340.2	25.3815	10.3249	9.49245	9.13113	31.8691	36.3793	1.51686	24.6993	4.014	19.5401	7.79565	7.78621	76.0952	66.4428	3.52256	15.7047	17.8532	9.31179	34.1242	13.1081	11.777	7.79093	71.269	9.61364	0.521575	3.54297e-14	1.91138	4.95954e-58	0.734215	0.00866481	0.272879	6.10922e-114	0.384128	2.42501e-73	0.661536	4.10802e-07	6.05152	0	0.816304	0.000292913	0.109317	0	0.134892	0
Solyc01g095350.1	0	0	0	0.0839258	1.71843	0	0	0	0.0854373	0.0763501	0	0.118824	0	0	0	0	0	0.0419629	0.859217	0	0.0808937	0.059412	0	0	NA	NA	NA	0.000460718	NA	NA	0.0488386	0.00870654	0	0.00075546	0.734445	0.829625	0	NA	0	0.62965	NA	NA	NA	NA
Solyc01g095390.2	2.86072	4.66104	3.78653	4.83971	2.67171	3.35067	2.77449	2.22067	6.3518	6.53952	9.6458	11.3531	3.02954	3.33668	3.56066	3.63732	3.76088	4.31312	3.01119	2.49758	6.44566	10.4995	3.18311	3.59899	1.14684	0.129977	0.800661	0.00472963	0.664096	2.62096e-09	1.43237	9.56989e-06	0.829434	0.00513281	1.62892	1.37199e-16	0.493838	7.82451e-25	0.558359	8.88984e-14	3.29849	1.51832e-75	1.13065	0.021427
Solyc01g095450.2	0.922331	1.2955	1.48881	1.95048	0	0.874889	0	0.577397	0.194667	0.765434	1.01411	1.2454	3.65588	2.57583	2.05	1.20279	1.10891	1.71965	0.437444	0.288698	0.480051	1.12975	3.11585	1.6264	1.55075	0.00783326	0.39448	0.000644557	0.260343	6.39843e-05	3.93112	1.52653e-09	0.659966	0.656554	2.3534	0.00755691	6.49068	2.63703e-29	3.38797	2.2233e-07	0.362582	1.91319e-14	0.521974	4.23934e-09
Solyc01g095500.2	1.33551	2.33895	4.52711	1.11447	13.5043	12.1931	2.36115	4.58439	3.15699	3.96732	8.77984	10.8394	9.44065	7.10297	3.63624	0.571465	1.83723	2.82079	12.8487	3.47277	3.56216	9.80964	8.27181	2.10385	1.53535	0.0728234	6.99351	4.93685e-75	1.89022	3.08281e-05	0.219539	6.33235e-56	0.270281	9.75134e-44	2.75385	4.28143e-23	2.32214	3.58087e-21	0.590613	7.23836e-08	1.18591	0.115726	0.25434	4.29045e-50
Solyc01g095530.2	5.17604	6.91806	13.1592	3.38035	3.20439	5.32339	3.66044	6.33208	4.39713	0.427114	0	2.92476	0.822224	0.744024	13.0863	11.1664	6.04705	8.2698	4.26389	4.99626	2.41212	1.46238	0.783124	12.1263	1.36758	0.221418	0.70512	0.000453135	0.826231	0.0063803	1.93949	1.72072e-06	1.17176	0.485734	0.606264	0.235852	0.324662	1.95095e-05	5.02725	5.04129e-33	1.86737	0.0119783	15.4846	6.7534e-58
Solyc01g095560.2	0	0	0	0.125735	0	0.500229	0	0.316379	0.447997	0	0	0.0890089	0.825747	0.996282	0	0.123573	0	0.0628673	0.250115	0.158189	0.223998	0.0445045	0.911014	0.0617864	NA	NA	NA	0.00600474	NA	0.0220766	0.251354	0.303585	0.632467	0.628339	0.198682	0.253837	4.06706	2.37031e-05	0.275834	0.317636	0.0488515	4.76619e-07	0.0678215	3.05719e-07
Solyc01g095580.2	46.9317	45.5529	48.0308	38.1032	22.3228	20.9896	14.4184	11.8283	35.0952	24.4043	28.2505	21.0256	17.1918	20.9297	20.1499	33.1409	46.2423	43.067	21.6562	13.1234	29.7498	24.6381	19.0607	26.6454	0.931334	0.00162026	0.468321	2.83826e-138	0.283796	0	1.98867	4.25404e-95	0.605986	6.43616e-41	0.828177	4.56968e-07	0.640702	3.75408e-39	0.89565	0.0127446	1.29261	2.86972e-11	1.39792	1.23185e-24
Solyc01g095610.2	12.9695	13.7662	11.9902	14.8298	12.6197	13.3884	5.69771	3.76025	4.00649	2.36096	4.28523	1.73624	3.03833	1.89254	0.713385	0.840857	13.3679	13.41	13.004	4.72898	3.18373	3.01073	2.46544	0.777121	1.00315	0.642846	0.972783	0.749048	0.353757	3.79683e-63	1.03122	0.381272	0.363655	1.49582e-55	0.945664	0.0610385	0.774388	0.031001	0.244092	5.94443e-28	1.22118	0.917954	0.315206	1.55224e-20
Solyc01g095620.2	89.9558	39.3792	47.5376	28.2552	81.8495	72.4475	72.8829	187.759	64.1077	31.8706	33.1134	35.7933	139.276	128.541	79.7128	101.015	64.6675	37.8964	77.1485	130.321	47.9891	34.4533	133.909	90.3639	0.586019	4.53657e-107	1.193	8.36513e-25	2.01525	0	0.491213	1.03439e-211	1.68922	7.99815e-225	0.71794	3.70151e-24	2.79039	0	1.88301	1.27477e-204	0.25729	0	0.674818	6.3341e-172
Solyc01g095630.2	10.6572	17.3582	9.65993	5.37081	25.714	26.9122	1.49076	7.52692	69.2093	98.122	141.963	77.5811	134.987	89.6247	63.1653	58.798	14.0077	7.51537	26.3131	4.50884	83.6657	109.772	112.306	60.9817	0.536517	1.02807e-20	1.87847	3.57337e-61	0.321883	3.19234e-59	0.285613	6.85653e-135	0.171354	8.6997e-209	1.31203	1.73082e-40	1.34231	8.36893e-72	0.728873	7.80394e-46	0.977441	0.0107805	0.542997	7.37169e-235
Solyc01g095640.1	1.86269	1.83142	2.10471	1.62198	10.6603	2.68873	2.63455	1.8139	0.733861	0.163952	0.796459	0.255159	4.20825	5.35502	4.50809	3.89666	1.84706	1.86334	6.67453	2.22423	0.448907	0.525809	4.78163	4.20238	1.00882	0.525694	3.6136	7.16239e-07	1.2042	0.932246	0.279172	6.55199e-05	0.333241	2.54757e-06	1.17131	0.986372	10.6517	4.31724e-13	9.36136	4.06527e-09	0.109964	1.48575e-11	0.878858	0.284089
Solyc01g095650.2	2.23641	1.30558	4.42222	3.08338	3.23055	4.51945	24.9096	15.9254	1.48685	1.99306	3.94455	3.56134	8.34856	10.4478	14.4979	2.79112	1.77099	3.7528	3.875	20.4175	1.73996	3.75295	9.39817	8.64453	2.11904	3.20057e-05	2.18804	5.04102e-10	11.5289	4.9349e-113	0.968465	0.0774718	5.26904	6.66888e-63	2.15692	0.00023112	5.40138	8.57685e-35	4.96824	2.13534e-27	0.399327	3.77687e-14	0.919809	0.398886
Solyc01g095720.2	10.575	7.04721	8.85115	7.93517	2.40535	3.50523	1.44031	1.32731	1.01844	0.765326	0.301449	0.740401	0.298643	0.18016	0.08125	0.737416	8.81113	8.39316	2.95529	1.38381	0.891883	0.520925	0.239402	0.409333	0.952564	0.00780344	0.335404	2.59426e-38	0.157053	4.48957e-86	2.84005	3.91454e-52	0.468248	7.91243e-11	0.584073	0.155904	0.268423	2.16044e-09	0.458954	0.00074538	2.17595	0.000105837	1.70982	0.0198758
Solyc01g095770.2	0	0.0371763	0	0	0	0.0654947	0	0.684865	0.0223451	0.0199685	0.0970047	0	0.128136	0.304366	0.31375	1.89837	0.0185882	0	0.0327474	0.342433	0.0211568	0.0485023	0.216251	1.10606	0	NA	1.76173	0.832133	18.4221	3.60247e-08	0	NA	10.4568	5.48984e-08	2.29252	0.51765	10.2213	1.39363e-05	52.2792	4.41273e-25	0.224287	0.00067759	5.11471	9.13407e-17
Solyc01g095960.2	107.321	15.2638	47.9213	27.4935	23.4376	22.0192	2.7049	2.66205	357.504	240.79	152.241	177.756	86.0151	91.7519	9.91813	17.5218	61.2923	37.7074	22.7284	2.68347	299.147	164.998	88.8835	13.72	0.615206	1.24857e-53	0.370819	3.57091e-181	0.0437815	0	1.65904	1.34219e-36	0.118067	1.97803e-224	0.551563	0	0.297123	0	0.0458636	0	1.85634	0	0.154359	0
Solyc01g096040.2	424.478	283.761	371.805	383.771	118.857	133.168	120.711	111.827	460.264	483.984	216.445	341.319	230.89	281.319	114.918	121.843	354.119	377.788	126.013	116.269	472.124	278.882	256.105	118.38	1.06684	1.10337e-22	0.355848	0	0.328334	0	2.99802	0	0.922681	1.707e-09	0.590696	0	0.542452	0	0.25074	0	1.08894	7.50981e-19	0.462235	0
Solyc01g096050.2	30.9303	18.2047	15.9817	24.3392	51.0625	41.1918	32.9753	48.7448	46.2023	35.5423	16.1496	18.3956	77.1816	68.4111	30.0667	28.9531	24.5675	20.1604	46.1271	40.86	40.8723	17.2726	72.7963	29.5099	0.820615	3.42795e-05	1.87757	7.50265e-134	1.66317	3.35304e-83	0.437063	4.7069e-170	0.885813	3.5507e-07	0.422599	6.85082e-170	1.78107	7.33708e-207	0.722001	1.30764e-32	0.237273	0	0.405376	0
Solyc01g096070.2	1.39451	3.44579	1.65863	1.04387	5.54945	10.8274	47.7519	30.8119	0.910859	0.755837	0.753184	0.693723	3.65315	6.20347	7.00374	4.9621	2.42015	1.35125	8.18843	39.2819	0.833348	0.723454	4.92831	5.98292	0.558333	1.12592e-12	3.38344	3.86331e-69	16.2312	0	0.165019	1.95959e-119	4.79725	0	0.868129	0.864551	5.91386	4.79484e-68	7.17938	1.11093e-96	0.146796	1.67413e-61	1.21399	2.88168e-06
Solyc01g096080.2	17.0807	13.981	13.896	11.2542	18.1033	19.9708	5.79805	7.38518	8.88284	11.6816	14.2417	11.0204	14.688	16.5483	3.89765	5.01871	15.5308	12.5751	19.0371	6.59161	10.2822	12.631	15.6182	4.45818	0.809685	6.34303e-05	1.22576	0.00361143	0.424422	1.10529e-42	0.660557	4.77242e-12	0.346252	7.70388e-58	1.22844	0.00833438	1.51895	8.29731e-11	0.433582	7.95772e-20	0.808739	0.00275852	0.285448	1.62902e-57
Solyc01g096100.2	107.222	240.671	58.8199	49.9187	237.579	243.35	80.6633	68.3315	54.965	42.1287	108.14	33.0746	140.361	128.05	64.1297	198.902	173.946	54.3693	240.465	74.4974	48.5468	70.6072	134.205	131.516	0.312564	0	1.38241	3.57993e-135	0.428278	0	0.226101	0	0.309806	0	1.45441	2.08713e-79	2.76445	0	2.70905	0	0.526113	0	0.979961	1.57852e-15
Solyc01g096120.2	0.140664	0.138303	0	0.0408288	0	0.0406088	0	0.164376	0	0.0371433	0	0.0578063	2.35366	1.61757	4.52294	2.849	0.139484	0.0204144	0.0203044	0.082188	0.0185716	0.0289031	1.98561	3.68597	0.146357	0.919286	0.145568	NA	0.58923	0.644731	1.00542	NA	4.04779	0.0611104	1.5563	0.51765	106.916	2.66614e-28	198.473	4.75457e-35	0.0145563	1.9852e-25	1.85634	0.00510988
Solyc01g096140.2	0.756625	0.767172	0.213733	0.439231	0.437186	0.0819122	0.133769	0.193412	0.111785	0	0	0	0	0	0.0980993	0.0269799	0.761898	0.326482	0.259549	0.163591	0.0558927	0	0	0.0625396	0.428511	0.00128199	0.340661	8.70117e-06	0.214715	1.26859e-07	1.25788	0.330469	0.630288	0.495885	0	0.385214	0	NA	1.11892	0.989719	NA	NA	NA	NA
Solyc01g096190.2	1.94414	1.70124	2.81183	1.82833	2.54197	2.55935	5.38951	5.49791	4.66464	3.34712	3.9403	4.01072	2.42123	2.39217	12.3008	6.83264	1.82269	2.32008	2.55066	5.44371	4.00588	3.97551	2.4067	9.56671	1.27289	0.0618091	1.39939	0.000168146	2.98664	2.25049e-75	0.909601	0.117839	2.13424	7.75297e-44	0.992418	0.627047	0.600792	1.33935e-19	2.38817	1.69539e-88	1.65185	6.65795e-15	3.97503	1.66403e-192
Solyc01g096220.2	0	0.148705	0.170895	0.263398	0	0.349305	0	0.176739	4.64779	5.27168	9.89448	20.2001	8.42493	8.91358	8.1575	3.88303	0.0743527	0.217147	0.174653	0.0883697	4.95973	15.0473	8.66926	6.02027	2.92049	0.181845	2.34898	0.45903	1.18852	0.334465	1.24331	0.529147	0.505974	0.862578	3.03389	4.19507e-40	1.74793	5.0596e-11	1.21383	0.00191937	1.73571	5.34269e-15	0.694439	0.00179835
Solyc01g096250.2	0.578287	0.817333	0.163356	0.251777	0.381874	0.417368	0.408958	0.168942	9.05635	8.13128	7.97436	7.07003	3.3989	2.66001	2.39926	3.13434	0.69781	0.207567	0.399621	0.28895	8.59382	7.52219	3.02945	2.7668	0.297454	2.13332e-05	0.57268	0.00430957	0.414082	2.52138e-07	0.519408	0.170604	0.72306	0.0333174	0.875302	0.110506	0.352515	1.48082e-34	0.321953	2.74914e-36	2.48302	1.26125e-21	0.913302	0.370617
Solyc01g096260.2	0.845869	3.16034	0.191154	0.0491038	0	0.781429	0	0	48.9884	39.2215	22.3519	27.6699	4.37144	4.18265	1.05283	3.8125	2.00311	0.120129	0.390714	0	44.1049	25.0109	4.27704	2.43267	0.0599714	1.76482e-28	0.195054	1.54762e-18	0	1.57216e-28	0.30746	0.000526956	0	8.67027e-05	0.567076	1.7589e-31	0.0969743	0	0.0551563	0	5.8477	1.3786e-162	0.568773	9.29126e-06
Solyc01g096280.1	0.656607	0.0537988	0.37096	0.0317641	0	0.031593	0	0	1.09943	0.9247	1.82491	1.34917	0.301321	0.314611	0	0.0936539	0.355203	0.201362	0.0157965	0	1.01207	1.58704	0.307966	0.0468269	0.566893	0.315425	0.0444718	0.000467929	0	0.000147653	12.7473	0.0212423	0	NA	1.56812	0.188286	0.304295	2.17545e-06	0.0462687	2.34793e-09	5.1533	1.9266e-09	0.152052	0.125975
Solyc01g096320.2	0	0.109655	0	0	0	0	0	0	0.878784	0.0392658	0.572246	6.96648	0.503929	0.470251	1.38815	0.296938	0.0548273	0	0	0	0.459025	3.76936	0.48709	0.842542	0	NA	0	NA	0	NA	NA	NA	NA	NA	8.21168	2.04023e-24	1.06114	0.52217	1.8355	0.000168349	7.73853	1.09114e-24	1.72975	0.00114466
Solyc01g096340.2	36.6448	30.6963	44.1301	28.2005	21.0145	17.191	5.45575	6.6205	17.7379	5.09278	12.6793	9.5111	5.8211	3.25751	1.2503	0.756504	33.6705	36.1653	19.1028	6.03812	11.4153	11.0952	4.53931	1.0034	1.07409	0.945559	0.567344	1.00582e-28	0.17933	3.74174e-145	1.89319	6.01728e-27	0.316086	4.93761e-46	0.971957	0.837759	0.39765	2.16734e-20	0.0878994	1.58943e-54	2.44425	3.6446e-19	0.221047	1.1617e-13
Solyc01g096370.2	36.7532	23.6214	38.7192	35.1098	26.947	31.5503	54.8878	46.454	5.46193	8.44897	8.87442	15.7257	43.7531	43.2588	37.5609	22.8499	30.1873	36.9145	29.2486	50.6709	6.95545	12.3001	43.5059	30.2054	1.22285	2.34925e-05	0.968906	0.107162	1.67855	6.54608e-77	1.26209	4.51048e-09	1.73242	1.49603e-84	1.76841	4.70338e-17	6.25494	0	4.34269	1.72557e-227	0.282721	1.68972e-256	0.694282	2.59389e-33
Solyc01g096400.2	2.53138	0.85926	1.63445	1.92435	3.18402	1.77478	2.38689	2.64116	1.1754	0.954896	0.309252	0.792592	12.8932	8.55963	1.2503	3.5762	1.69532	1.7794	2.4794	2.51402	1.06515	0.550922	10.7264	2.41325	1.04959	0.602095	1.4625	0.000361896	1.48292	0.583719	0.717672	4.2033e-05	1.01396	0.00435808	0.517225	0.197314	10.0704	1.76795e-125	2.26564	1.31533e-13	0.0513611	6.51388e-119	0.224982	2.12178e-66
Solyc01g096410.2	0.0718164	0.0529582	0	0.0416904	0	0.103665	0.203151	0.125884	0.488074	0.0758543	0.736984	0.619775	1.00392	1.09426	1.04286	0.51217	0.0623873	0.0208452	0.0518323	0.164518	0.281964	0.678379	1.04909	0.777516	0.334126	0.0686673	0.830814	0.209179	2.63704	0.776652	0.402167	0.545052	3.17404	0.125232	2.4059	2.7322e-05	3.72064	1.26385e-13	2.7575	8.02327e-06	0.646636	0.0211016	0.741134	0.00878759
Solyc01g096420.2	0.875152	3.48487	1.18663	0.203215	7.68621	12.6325	0.495118	3.22143	0.362031	0.64705	0.224521	1.15086	23.5036	26.1156	1.63392	16.3771	2.18001	0.694923	10.1594	1.85827	0.504541	0.687693	24.8096	9.00552	0.318771	6.6529e-11	4.66024	3.63552e-45	0.852415	0.0479137	0.0684022	4.10684e-80	0.182912	6.07725e-54	1.36301	0.026973	49.1727	6.37404e-256	17.8489	1.50652e-80	0.0277188	5.59864e-215	0.362985	9.5195e-70
Solyc01g096430.2	15.8417	15.1201	12.7585	14.9196	34.7778	39.1172	14.3019	25.7004	11.8519	20.9156	14.4842	16.691	50.7583	67.5879	15.7323	35.576	15.4809	13.8391	36.9475	20.0011	16.3837	15.5876	59.1731	25.6542	0.893943	0.140538	2.38664	8.92282e-87	1.29198	2.21366e-08	0.374561	7.162e-94	0.541339	3.08499e-42	0.951409	0.542252	3.6117	2.21527e-237	1.56583	2.07266e-21	0.263424	1.7822e-219	0.433544	7.07534e-117
Solyc01g096450.2	19.5531	18.1195	26.0705	31.8675	45.999	58.8193	196.492	115.845	119.655	121.875	162.907	174.529	302.84	315.523	361.003	183.455	18.8363	28.969	52.4092	156.169	120.765	168.718	309.182	272.229	1.53794	4.49371e-35	2.78235	3.26666e-256	8.29085	0	0.552747	4.739e-97	2.9798	0	1.39707	1.42335e-120	2.56019	0	2.2542	0	0.545691	0	0.880483	1.33252e-29
Solyc01g096470.2	14.7562	18.9254	18.1526	18.3413	6.20809	11.028	7.06917	5.28435	39.4531	20.0166	30.5301	32.2277	10.3592	10.3319	13.5775	9.98047	16.8408	18.247	8.61802	6.17676	29.7348	31.3789	10.3456	11.779	1.08349	0.719498	0.511734	8.87641e-43	0.366773	1.09055e-81	2.1173	3.05456e-42	0.716726	4.10826e-07	1.05529	0.00119981	0.347928	4.11033e-137	0.396135	6.69003e-110	3.03308	4.97409e-160	1.13856	0.149685
Solyc01g096510.2	1.64282	5.53799	5.30364	0.408721	26.8112	30.6922	1.6597	2.53682	0.485429	0.805625	1.2042	2.02537	3.08189	3.23858	0.73028	6.09235	3.59041	2.85618	28.7517	2.09826	0.645527	1.61478	3.16023	3.41131	0.795503	0.012804	8.00792	2.65098e-146	0.584407	5.67106e-05	0.0993396	3.09118e-157	0.0729786	9.88412e-170	2.50149	0.000129748	4.89558	9.62306e-14	5.28454	5.07664e-15	0.510969	0.00597436	1.07945	0.458182
Solyc01g096560.1	0.0800342	0.0786908	0	0	0	0	0	0.0467628	0.283786	0.232469	0.307993	0.263122	0	0.138053	0.166028	0.22831	0.0793625	0	0	0.0233814	0.258128	0.285557	0.0690267	0.197169	0	0.0124394	0	0.00866214	0.294615	0.0181066	NA	NA	NA	NA	1.10626	0.527095	0.267413	0.000480261	0.763844	0.23636	4.13692	5.14351e-05	2.85642	0.031154
Solyc01g096620.2	17.8813	46.8071	21.2542	61.6082	27.6032	26.6827	92.9526	61.1943	38.2894	13.1839	9.53243	9.35248	6.73848	5.67477	48.656	32.9905	32.3442	41.4312	27.1429	77.0735	25.7366	9.44245	6.20663	40.8232	1.28095	0.025364	0.83919	0.000855552	2.38291	1.65519e-50	1.52641	1.78884e-08	2.83954	1.4051e-69	0.366888	3.00351e-16	0.241159	1.10477e-27	1.58619	4.48197e-18	1.52135	0.157347	6.57736	3.70161e-86
Solyc01g096630.2	33.1792	77.3645	32.2832	109.146	43.3636	45.7644	157.73	109.585	68.3552	23.6065	25.4183	16.0969	8.00348	10.466	87.9481	44.6953	55.2719	70.7144	44.564	133.658	45.9808	20.7576	9.23474	66.3217	1.27939	0.00137303	0.80627	0.0719761	2.41819	4.15426e-39	1.5868	4.05878e-07	2.99923	7.40119e-47	0.45144	3.01661e-07	0.200839	6.53212e-22	1.44238	4.19235e-08	2.24777	0.000644842	7.18177	5.81225e-52
Solyc01g096640.2	8.3631	18.9216	7.94635	29.019	9.66458	12.2913	43.5507	30.7623	18.3653	6.47442	8.04587	4.29604	3.09983	2.95072	27.6006	11.7117	13.6424	18.4827	10.978	37.1565	12.4198	6.17095	3.02527	19.6561	1.3548	2.96993e-05	0.804697	2.16164e-06	2.72362	1.7641e-74	1.68362	1.04742e-18	3.38465	6.12422e-108	0.496863	3.05756e-17	0.243584	5.53478e-49	1.58264	4.25305e-09	2.0398	1.50804e-06	6.4973	4.76579e-94
Solyc01g096670.2	106.352	90.1812	43.9728	29.4034	136.471	150.485	54.9025	81.4064	35.7265	69.7102	82.1842	31.5786	128.945	140.149	67.1727	65.6205	98.2664	36.6881	143.478	68.1544	52.7183	56.8814	134.547	66.3966	0.373353	0	1.46009	1.58086e-137	0.693568	3.76031e-74	0.255706	0	0.475018	0	1.07897	1.16381e-06	2.55219	0	1.25946	3.3441e-19	0.422762	0	0.493482	0
Solyc01g096680.2	1.93545	1.94827	4.79041	3.45093	7.24248	5.48109	22.9426	14.1895	2.64161	5.15936	6.14767	6.4009	9.29185	6.2531	12.2363	3.83854	1.94186	4.12067	6.36179	18.566	3.90049	6.27429	7.77247	8.0374	2.12202	1.16059e-17	3.27613	2.22614e-42	9.56095	3.77446e-250	0.647721	2.26492e-06	2.91837	1.59658e-92	1.60859	6.61311e-06	1.99269	1.23998e-26	2.06061	7.69563e-25	0.807244	6.42762e-07	1.03408	0.906079
Solyc01g096700.2	298.513	277.593	282.899	403.937	415.777	340.803	115.107	131.43	276.3	497.129	440.792	386.335	401.269	303.448	131.705	170.812	288.053	343.418	378.29	123.268	386.715	413.563	352.359	151.258	1.1922	4.13011e-112	1.31327	5.05571e-213	0.427937	0	0.907816	8.21411e-16	0.325857	0	1.06943	1.53694e-15	0.91116	2.88566e-37	0.391137	0	1.1737	2.78207e-94	0.429273	0
Solyc01g096720.2	0.114386	0.112466	0	0	0.944195	0.198135	0	2.10528	0	0	0	0	0	0.0986541	0.118645	0.0978916	0.113426	0	0.571165	1.05264	0	0	0.0493271	0.108268	0	0.208601	5.03556	6.36051e-06	9.28038	6.25736e-14	0	9.65182e-08	1.84297	0.00303737	NA	NA	NA	NA	NA	0.0552582	0	NA	2.19491	0.0772674
Solyc01g096730.2	22.4548	12.3577	12.4616	10.3244	42.5817	31.3227	35.5539	65.0485	28.5365	27.128	18.0981	17.0266	39.7946	33.7628	52.0436	33.9836	17.4063	11.393	36.9522	50.3012	27.8323	17.5623	36.7787	43.0136	0.654536	1.6206e-15	2.12292	4.4449e-122	2.88983	2.58155e-266	0.308318	1.10949e-199	1.36125	1.90547e-27	0.631007	4.43553e-28	1.32144	5.97303e-27	1.54546	3.57095e-36	0.477514	3.94192e-105	1.16953	0.0214924
Solyc01g096750.1	54.9726	28.9975	78.3618	58.2925	45.7522	50.3715	90.3325	80.5336	1.06709	1.83656	0.171573	0.302314	0.42494	0.634466	0.0693665	0.209854	41.9851	68.3272	48.0619	85.433	1.45183	0.236943	0.529703	0.13961	1.62741	1.12387e-169	1.14474	6.45778e-15	2.03484	0	1.42165	1.32211e-80	1.77756	2.25606e-216	0.163204	2.42862e-15	0.364853	1.18191e-14	0.0961619	9.2461e-29	0.447314	0.239796	0.263563	2.50692e-05
Solyc01g096840.2	1.78653	2.76655	2.22052	2.54091	1.94658	3.30086	9.09658	2.27036	0.897415	0.58968	1.60418	1.13798	2.30819	4.13453	4.72526	1.86017	2.27654	2.38071	2.62372	5.68347	0.743548	1.37108	3.22136	3.29271	1.04576	0.48406	1.1525	0.0320474	2.49654	2.72544e-29	0.907382	0.227206	2.16619	1.13e-17	1.84396	3.70613e-05	4.33242	1.27955e-31	4.42838	4.11137e-41	0.42562	9.34647e-11	1.02215	0.0163753
Solyc01g096860.1	1.85989	1.63274	2.55188	1.88947	4.60571	4.25716	15.5957	8.53842	0.039255	0.140319	0.170414	0.163784	0	0.152771	0.275591	0.189487	1.74632	2.22067	4.43144	12.067	0.089787	0.167099	0.0763854	0.232539	1.27163	0.35252	2.53759	2.49141e-14	6.90999	2.0198e-102	0.501118	5.36145e-10	2.72306	2.56543e-42	1.86106	0.0571177	0.850739	0.594418	2.5899	0.126164	2.18758	0.00791209	3.04429	0.0305969
Solyc01g096880.2	2.09003	0.727793	0.590396	0.227492	0.575067	0.35197	0.12317	0.0254411	5.32654	2.29952	2.45758	1.64623	0.756235	0.625894	0	0.198738	1.40891	0.408944	0.463518	0.0743058	3.81303	2.0519	0.691064	0.099369	0.290255	4.13273e-09	0.328991	7.3818e-07	0.0527399	2.95189e-23	0.882261	0.368757	0.160308	9.82373e-08	0.538129	1.06177e-11	0.181237	5.9597e-46	0.0260604	1.39881e-71	2.96919	6.24506e-10	0.143791	1.90135e-10
Solyc01g096960.2	0.567166	0.808585	0.384514	0.131699	0.37453	0.261979	0.160437	0.165693	4.45786	2.93537	7.71187	3.68263	2.52267	1.89142	1.17656	2.2651	0.687876	0.258107	0.318255	0.163065	3.69661	5.69725	2.20705	1.72083	0.375223	8.17086e-07	0.462663	0.000890786	0.237056	2.5884e-07	0.811006	0.112448	0.512374	0.0989258	1.54121	0.00284004	0.597046	5.15362e-07	0.465516	2.41131e-09	2.58139	6.06304e-16	0.7797	0.246584
Solyc01g096980.1	0.169012	0.415438	0	0.294342	0	0.0487926	0.239047	0.148127	1.89774	1.29423	1.95121	1.31966	0.143189	0.291534	0.350609	1.01248	0.292225	0.147171	0.0243963	0.193587	1.59598	1.63544	0.217361	0.681545	0.503622	0.255867	0.0834847	0.0041162	0.662459	0.100932	6.0325	0.120704	7.93509	0.219794	1.02472	0.601362	0.136193	5.47769e-12	0.427038	0.00176	7.52404	8.24887e-09	3.13554	0.000348703
Solyc01g097050.2	0.584012	0.526358	0.439928	0.226018	0	0.393401	0.826014	1.53553	0	0.25702	0.249715	0	0.164927	0.0559655	0.201918	0.277665	0.555185	0.332973	0.1967	1.18077	0.12851	0.124858	0.110446	0.239792	0.599752	0.00717416	0.354297	0.000180107	2.12681	0.241273	1.69279	0.404283	6.0029	1.52937e-06	0.971578	0.552533	0.859438	0.604037	1.86594	0.803959	1.13048	0.820228	2.17111	0.826465
Solyc01g097060.2	116.285	2.27838	6.03016	10.7617	3.24593	2.91919	5.56183	18.3809	30.0446	37.9002	1.44121	1.61601	79.7783	27.6166	6.40946	2.08328	59.2818	8.39592	3.08256	11.9714	33.9724	1.52861	53.6974	4.24637	0.141627	7.12828e-203	0.0519985	6.18516e-293	0.20194	9.79269e-162	2.72368	1.27139e-16	3.88357	2.43115e-33	0.0449956	1.5267e-145	1.58062	1.11691e-39	0.124995	3.13822e-145	0.0284671	6.91434e-304	0.0790796	0
Solyc01g097110.1	0.550162	0.64718	1.11008	0.730004	1.77759	1.29331	3.94627	3.75409	0.394799	1.28671	1.1594	1.22735	2.02256	0.847313	1.01901	0.930445	0.598671	0.920041	1.53545	3.85018	0.840754	1.19337	1.43493	0.974727	1.53681	1.28685e-06	2.56476	1.14629e-24	6.43121	2.81734e-100	0.5992	6.05263e-07	2.50753	1.3086e-27	1.41941	0.0694019	1.70672	4.78967e-10	1.15935	0.198092	0.831658	0.000286392	0.679283	2.61172e-06
Solyc01g097200.1	22.3053	13.7677	14.562	10.9343	10.4743	10.4461	1.40214	9.84691	7.17673	9.55467	2.54332	3.46287	0	0.855002	0.514128	3.25218	18.0365	12.7482	10.4602	5.62452	8.3657	3.00309	0.427501	1.88315	0.706797	0.188188	0.579945	1.49175e-07	0.311841	2.5735e-15	1.21873	0.000400919	0.537707	0.0158201	0.358977	0.000900396	0.0511017	6.29198e-14	0.225104	1.76663e-07	7.02476	0.000213615	4.40502	0.0175014
Solyc01g097210.2	20.5097	16.7654	13.4735	13.0137	18.1107	12.1174	2.02385	8.36058	8.45622	9.6979	2.44734	2.15613	2.82866	1.50835	0.494727	2.72126	18.6376	13.2436	15.1141	5.19221	9.07706	2.30173	2.16851	1.608	0.710588	0.0107471	0.810947	4.26885e-05	0.278589	2.24566e-23	0.876245	0.216556	0.343535	4.25849e-08	0.253577	9.41328e-11	0.2389	7.53059e-17	0.177149	1.62443e-15	1.06144	0.399302	0.741522	0.961691
Solyc01g097240.2	4.62998	24.1492	6.76274	4.06443	9.91801	8.9001	2.71525	4.84962	2.73617	0.685835	0.724285	0.278444	2.631	1.62325	2.45974	52.0257	14.3896	5.41358	9.40905	3.78243	1.711	0.501365	2.12712	27.2427	0.376215	3.59832e-72	0.653879	6.80591e-22	0.262859	5.85184e-109	0.575359	1.3534e-15	0.402	1.02867e-33	0.293023	2.23667e-10	1.2432	0.0267867	15.9221	0	0.235701	7.63254e-19	12.8073	0
Solyc01g097260.2	4.57081	3.37056	0.737813	3.60107	4.09634	3.77018	1.8471	2.86142	2.89415	2.93117	3.35042	2.41506	0.968111	0.93861	0.677283	1.3039	3.97069	2.16944	3.93326	2.35426	2.91266	2.88274	0.95336	0.99059	0.546364	0.0774923	0.990574	0.416927	0.59291	5.77035e-05	0.551563	0.340525	0.598552	0.00309472	0.989729	0.820089	0.327316	0.000523827	0.340098	0.00847839	3.02377	0.00038051	1.03905	0.545392
Solyc01g097270.2	23.3252	16.3381	5.54859	6.05763	8.39631	17.9231	5.70515	20.8527	55.1378	102.992	95.3857	76.3239	85.9916	106.485	32.0156	342.95	19.8316	5.80311	13.1597	13.2789	79.065	85.8548	96.2382	187.483	0.292619	1.16869e-65	0.663572	7.60452e-11	0.669583	3.01394e-11	0.440976	3.44206e-24	1.00906	0.977109	1.08588	1.68421e-05	1.2172	5.11331e-12	2.37125	0	0.892107	0.100931	1.94811	6.91481e-303
Solyc01g097280.2	0.966971	0.950739	0.546304	0.350837	0	1.326	0	0.21187	0.500018	1.14901	1.86058	2.78165	0.972834	1.59846	0	1.79299	0.958855	0.448571	0.663	0.105935	0.824512	2.32112	1.28565	0.896493	0.467819	0.162248	0.69145	0.762656	0.110481	7.48868e-05	0.676578	0.262532	0.159781	0.000551101	2.81514	3.53532e-05	1.55928	0.129372	1.0873	0.765484	1.80541	0.0026618	0.697309	0.260143
Solyc01g097290.2	64.9747	20.3482	22.4782	20.3029	22.7245	17.5072	65.1233	56.1488	115.763	95.8672	63.1788	75.6871	162.457	169.499	111.158	79.3575	42.6614	21.3906	20.1158	60.6361	105.815	69.433	165.978	95.2577	0.501403	1.00964e-64	0.471523	3.90468e-105	1.42133	3.54721e-39	1.06337	9.81777e-06	3.01434	2.47342e-244	0.656173	6.99016e-79	1.56857	1.65806e-99	0.900229	6.05767e-09	0.418326	0	0.573918	8.44346e-164
Solyc01g097380.1	1.58942	0.737962	0.199548	1.89662	7.81356	4.38462	0.249783	0.619117	0.887115	1.58552	1.13269	0.508026	0.935123	0.609253	0.915887	1.86401	1.16369	1.04809	6.09909	0.43445	1.23632	0.820358	0.772188	1.38995	0.900656	0.0647521	5.24115	9.03738e-30	0.373338	0.0074545	0.171843	2.62008e-19	0.0712319	2.35531e-39	0.663549	0.00219008	0.624587	0.0509915	1.12426	0.866076	1.06238	0.139661	1.80001	0.0327595
Solyc01g097390.2	6.03407	4.09491	8.74492	5.93963	22.0887	15.0342	4.63829	9.46551	8.95363	10.0103	8.9181	9.27197	20.8097	15.16	9.93232	8.2698	5.06449	7.34228	18.5614	7.0519	9.48196	9.09504	17.9848	9.10106	1.44976	1.04173e-07	3.66502	5.48854e-94	1.39242	2.01062e-09	0.395566	6.12267e-48	0.379922	1.1413e-45	0.959194	0.945501	1.89674	4.26959e-36	0.959829	0.0982446	0.505705	2.7177e-32	0.50604	1.75204e-46
Solyc01g097400.1	2.35086	2.99431	1.93186	0.86845	11.0785	13.08	0.302273	11.4256	0.694642	0.395029	0.274144	0.263479	0.135796	0.184321	0.221671	0.670621	2.67259	1.40015	12.0792	5.86395	0.544836	0.268811	0.160059	0.446146	0.523895	0.00124959	4.51968	5.12768e-34	2.19411	9.50305e-07	0.115914	4.44003e-48	0.485457	1.45686e-12	0.493381	0.10653	0.293774	0.00334921	0.818864	0.123973	1.67946	0.377972	2.78739	0.205436
Solyc01g097420.1	1.33451	1.64013	1.80948	0.30988	3.08437	5.23958	0	5.30218	0.0788652	0.140954	0.342369	0	0.847958	0.076731	0.276838	0.456828	1.48732	1.05968	4.16197	2.65109	0.10991	0.171185	0.462344	0.366833	0.712476	0.287012	2.7983	1.63659e-07	1.78246	0.000349013	0.25461	4.8349e-10	0.636979	0.121817	1.5575	0.829625	4.20659	0.00202648	3.33759	0.10936	0.370254	0.00960774	0.793419	0.179435
Solyc01g097430.2	0.327453	0.177076	0	0.437209	1.21092	0.2836	1.38943	1.01403	0.0387029	0.0518796	0.0840085	0.0269135	0	0	0	0	0.252265	0.218605	0.747259	1.20173	0.0452913	0.055461	0	0	0.866569	0.852279	2.9622	4.43156e-05	4.76376	2.72304e-12	0.292542	0.000260529	1.60818	0.00834536	1.22454	0.986372	0	NA	0	NA	NA	NA	NA	NA
Solyc01g097470.2	0.195315	0.336064	0.220692	0.226766	0	0.338317	0.27625	0.399419	0.173138	0.0515742	0	0.16053	0	0.0561508	0	1.22577	0.26569	0.223729	0.169159	0.337835	0.112356	0.0802652	0.0280754	0.612885	0.84207	0.704896	0.636677	0.209179	1.27154	0.934436	1.3226	0.46695	1.99715	0.25919	0.714383	0.544025	0.249879	0.148519	5.45485	0.000117384	2.85891	0.0370329	21.83	3.07695e-07
Solyc01g097490.1	0	0.223919	0	0.198311	1.50391	0.197243	0	0.0665332	0	0	0	0	0	0	0	0.0649671	0.11196	0.0991556	0.850575	0.0332666	0	0	0	0.0324836	0.885637	0.883499	7.59715	0.000119467	0.29713	NA	0.116575	0.000460852	0.0391107	2.2752e-06	NA	NA	NA	NA	NA	NA	NA	NA	NA	NA
Solyc01g097510.2	24.4756	7.7104	18.1192	9.2273	20.2961	15.0253	44.7643	58.9699	46.9259	55.6778	24.3591	40.291	82.3481	75.9855	93.6686	113.719	16.093	13.6733	17.6607	51.8671	51.3018	32.325	79.1668	103.694	0.849641	0.086012	1.09741	0.00042611	3.22296	4.77989e-238	0.774221	1.1168e-07	2.93687	1.18218e-174	0.630095	3.47551e-49	1.54316	2.4537e-69	2.02125	6.69153e-173	0.408316	1.11221e-224	1.30982	1.08566e-31
Solyc01g097520.2	101.471	17.4137	46.8408	24.7834	83.8608	57.2484	127.767	308.777	129.028	354.613	86.5105	190.128	648.655	544.835	531.218	608.975	59.4424	35.8121	70.5546	218.272	241.82	138.319	596.745	570.096	0.602467	1.37219e-55	1.18694	3.91112e-16	3.67198	0	0.50758	2.18682e-117	3.09366	0	0.571991	5.05968e-290	2.46772	0	2.35752	0	0.231789	0	0.955343	7.82652e-20
Solyc01g097550.2	0.882572	0.686974	1.32966	0.213477	0	0.594516	0	0.171891	0	0.0776829	0	0	0	0.0422882	0.610287	0.33569	0.784773	0.771568	0.297258	0.0859456	0.0388414	0	0.0211441	0.472989	0.983173	0.178792	0.378782	0.00298065	0.109516	3.42176e-07	2.59562	0.17766	0.289128	0.046422	0	NA	0.544369	0.516928	12.1774	0.000232879	0	NA	22.3698	1.47324e-05
Solyc01g097570.2	0	0.166866	0	0.262724	0.672431	0.587945	0.960163	6.87521	1.40414	0.657275	0.870809	0.371971	0.862705	2.01669	0.938843	2.06566	0.0834328	0.131362	0.630188	3.91768	1.03071	0.62139	1.4397	1.50225	1.57447	0.319621	7.55324	0.000114921	46.9561	1.13133e-29	0.208449	0.00841503	6.21669	2.95447e-16	0.602876	0.25281	1.3968	0.169534	1.45749	0.0386915	0.431611	0.00728138	1.04345	0.454845
Solyc01g097630.1	1.00315	0.986311	1.36019	1.8635	0	1.15841	0	0.4689	1.48208	1.05955	0	1.07184	0.679904	0.230715	0.2081	0.858494	0.994731	1.61184	0.579205	0.23445	1.27081	0.53592	0.45531	0.533297	1.62038	0.0593798	0.582273	0.615201	0.235692	0.000159881	2.78285	0.167699	0.404779	3.12519e-05	0.421714	0.292625	0.358282	0.00317071	0.41965	0.000486139	1.17705	0.155439	1.17128	0.506649
Solyc01g097650.2	1.47274	1.11386	2.68815	0.822065	0.448861	0.588698	0.160232	0.761213	2.61103	2.24358	1.74385	3.53825	0.911799	0.781654	0.705034	1.71281	1.2933	1.75511	0.51878	0.460722	2.42731	2.64105	0.846726	1.20892	1.35708	0.677485	0.401128	0.00133297	0.356237	0.000327323	3.38315	0.0111462	0.888089	0.789993	1.08806	0.651633	0.348834	1.50816e-09	0.498051	2.15516e-06	3.11913	3.80965e-10	1.42776	0.346359
Solyc01g097690.2	0.348338	0.256868	0	0.252769	0	0.301688	0.246341	0.814114	1.23514	17.3384	29.9378	5.36813	0.996016	0.500715	0	0.248422	0.302603	0.126384	0.150844	0.530228	9.28676	17.653	0.748366	0.124211	0.417657	0.305824	0.498489	0.254653	1.75222	0.0518765	0.837847	1	3.51507	0.00241094	1.90087	1.25145e-24	0.0805841	3.97944e-87	0.0133751	7.41816e-95	23.5887	3.66951e-171	0.165977	8.47353e-08
Solyc01g097710.1	2.91685	2.11109	4.21135	2.49287	1.65864	0.748511	3.20875	2.84045	2.53777	2.90969	3.94948	2.66375	1.26992	0.465867	3.69777	2.49624	2.51397	3.35211	1.20357	3.0246	2.72373	3.30661	0.867892	3.097	1.33339	0.0240878	0.478754	3.14141e-05	1.20312	0.00670953	2.78513	1.4867e-10	2.51302	1.61469e-11	1.214	0.37562	0.318641	3.12186e-13	1.13704	0.290574	3.80993	2.37721e-15	3.56842	3.79242e-17
Solyc01g097720.1	1.46244	1.71749	1.65246	2.16959	0.804776	0.609841	2.98776	1.47161	1.20036	1.50176	3.33504	1.93654	0.413	0.607295	2.19106	1.06614	1.58996	1.91102	0.707309	2.22969	1.35106	2.63579	0.510147	1.6286	1.20193	0.228398	0.444858	9.42126e-07	1.40235	0.519706	2.70182	1.26638e-09	3.15235	5.02217e-05	1.9509	0.0476776	0.37759	1.8965e-07	1.20543	0.628168	5.16672	1.00338e-12	3.19242	4.51582e-06
Solyc01g097820.2	17.8907	15.5116	14.5182	12.2742	14.4993	8.73343	3.91066	4.08629	8.218	4.63827	4.17263	6.61701	1.30903	1.40274	1.68698	3.34055	16.7011	13.3962	11.6164	3.99847	6.42813	5.39482	1.35589	2.51377	0.802112	0.387354	0.695543	0.000131457	0.239413	2.091e-33	1.15322	0.00872184	0.344211	1.05828e-14	0.839251	0.624745	0.21093	1.16349e-22	0.391057	5.79409e-11	3.97881	1.80069e-17	1.85397	0.00426801
Solyc01g097830.2	0.27933	0.377632	0.315623	0	0	0.362883	0	1.26487	2.22852	0.442553	0.179156	0.286978	1.68614	1.32502	0.869189	2.62955	0.328481	0.157812	0.181442	0.632433	1.33554	0.233067	1.50558	1.74937	0.480429	0.0692509	0.552366	0.377535	1.92532	0.00254818	0.869766	0.345134	3.4856	0.000138788	0.174512	6.52855e-09	1.12732	0.27133	1.30986	0.120505	0.154802	3.80239e-13	1.16192	0.618534
Solyc01g097940.1	0	0	0	0	1.08747	1.03728	11.8577	2.09934	0	0	0	0	0	0	0	0	0	0	1.06237	6.97853	0	0	0	0	NA	NA	NA	0.000245308	NA	2.24773e-23	0	0.000479808	6.56881	2.11544e-16	NA	NA	NA	NA	NA	NA	NA	NA	NA	NA
Solyc01g097950.2	4.13848	7.12077	4.35369	3.2723	14.7009	10.8352	106.976	44.9841	23.6559	22.9863	19.038	22.4025	11.6369	11.3643	28.2717	11.6428	5.62962	3.81299	12.768	75.9798	23.3211	20.7202	11.5006	19.9573	0.677309	4.99441e-07	2.26801	2.04678e-26	13.4964	0	0.298636	8.34761e-52	5.95078	0	0.888476	0.0309144	0.49314	7.27927e-52	0.855759	3.0664e-07	1.80167	2.56885e-31	1.73533	9.14618e-22
Solyc01g097990.2	2.90687	0.982463	2.87399	1.89841	0	0.734294	1.54178	1.06152	1.07367	0.383789	0.932201	1.19458	0.384802	1.77584	1.50755	0.310962	1.94467	2.3862	0.367147	1.30165	0.728728	1.06339	1.08032	0.909254	1.22705	0.358056	0.188797	0.000153974	0.669345	0.37276	6.4993	2.92502e-06	3.54532	0.00595785	1.45924	0.18814	1.48248	0.219955	1.24773	0.191474	0.984329	0.730546	0.841651	0.879708
Solyc01g098020.2	0.981724	1.02557	0.27732	1.63847	0	1.27538	3.12419	4.30205	6.81697	6.15672	5.03725	2.62237	6.80977	3.81016	5.09137	6.23117	1.00365	0.957897	0.637688	3.71312	6.48685	3.82981	5.30996	5.66127	0.954415	0.639303	0.63537	0.020154	3.69962	5.61424e-08	1.50214	0.102972	5.82278	9.20207e-14	0.590396	1.06259e-06	0.818574	0.107059	0.87273	0.0888798	0.721249	0.000246175	1.06616	0.862939
Solyc01g098110.2	2.25768	2.37287	2.72695	1.76255	0.848255	1.37098	1.54155	0.955232	18.012	7.23609	11.0849	8.63813	1.79731	2.57385	2.66474	1.31029	2.31528	2.24475	1.10962	1.24839	12.624	9.86152	2.18558	1.98751	0.969539	0.89741	0.479259	2.66749e-08	0.539198	4.79166e-07	2.023	3.0913e-08	1.12507	0.621638	0.78117	5.11222e-08	0.173128	5.53158e-167	0.157439	4.03365e-166	4.51208	2.40968e-90	0.909375	0.162981
Solyc01g098120.2	0.694489	0.955963	0.784723	1.49169	1.74271	0.761878	0	0.121734	7.38758	4.40122	4.4543	6.05051	12.0323	7.70677	2.73731	9.11324	0.825226	1.13821	1.2523	0.0608669	5.8944	5.2524	9.86956	5.92528	1.37927	0.249675	1.51752	0.511177	0.0737578	6.74554e-06	0.908897	0.599095	0.0486042	5.75131e-07	0.891084	0.831249	1.6744	3.04709e-14	1.00524	0.739943	0.532182	1.2425e-11	0.600359	1.88488e-15
Solyc01g098130.2	0	0	0	0	0	0	0.38505	0.159065	0.96531	0.0718865	0.349217	0.223755	0	0	0	0	0	0	0	0.272058	0.518598	0.286486	0	0	NA	NA	NA	NA	NA	0.30313	NA	NA	NA	NA	0.552423	0.538069	0	0.000360177	0	0.00207252	NA	0.00841454	NA	NA
Solyc01g098140.2	0.470627	0.0964014	0.797662	0.683013	0	0.0226445	0.110941	0.022915	0.370834	0.269256	0.201233	0.38681	0.0166134	0.0901997	0.081358	0.402762	0.283514	0.740338	0.0113222	0.0669279	0.320045	0.294022	0.0534065	0.24206	2.61129	1.3052e-06	0.0399353	0.000271123	0.236065	0.00113614	65.388	8.3817e-14	5.91119	0.632937	0.918688	0.963163	0.166872	1.23872e-06	0.75633	0.0828612	5.50535	8.26232e-06	4.5324	0.00270699
Solyc01g098150.2	5.77321	4.10872	6.59917	5.0856	0.332474	2.34499	5.31708	2.54951	3.29277	3.47433	3.10003	5.29677	3.49773	3.49315	3.0637	2.66185	4.94097	5.84239	1.33873	3.93329	3.38355	4.1984	3.49544	2.86278	1.18244	0.020773	0.270945	1.57151e-42	0.796058	7.57078e-05	4.36412	3.16295e-54	2.93807	8.48987e-21	1.24083	5.36762e-05	1.03307	0.702333	0.846087	0.01321	1.20111	6.75131e-05	0.819004	0.00245036
Solyc01g098330.1	1.14813	0.211661	0.48649	0.333253	1.3268	0.248593	0.405973	0	0.169627	0.113689	0	0.0589783	0.0911915	0.0412592	0.148859	0.0818807	0.679896	0.409871	0.787699	0.202987	0.141658	0.0294892	0.0662254	0.11537	0.602844	0.997197	1.15856	0.0203952	0.298555	0.0196243	0.520341	0.0260683	0.257696	6.20965e-06	0.208171	0.162592	0.467501	0.418127	0.814425	0.38819	0.445285	0.406727	1.74208	0.911381
Solyc01g098390.2	10.9232	14.5964	12.3424	14.9303	7.50826	6.93759	1.6854	1.56655	3.49171	4.79849	3.05712	6.69255	3.84893	1.91272	2.57497	2.46448	12.7598	13.6364	7.22293	1.62598	4.1451	4.87483	2.88082	2.51973	1.0687	0.0260168	0.566069	1.45078e-24	0.12743	6.38e-153	1.88793	2.59196e-34	0.225113	5.27338e-57	1.17605	0.00249255	0.694995	0.000492364	0.607881	6.80351e-09	1.69217	1.97079e-11	0.874655	0.0131039
Solyc01g098410.2	6.31985	7.83378	9.89535	5.45073	9.0323	6.75064	1.14926	3.61346	3.22796	2.47935	2.20042	1.26147	2.33292	2.69936	1.49832	3.91473	7.07681	7.67304	7.89147	2.38136	2.85366	1.73095	2.51614	2.70652	1.08425	0.766132	1.11512	0.0892897	0.336502	5.32182e-38	0.972321	0.215818	0.301764	4.3311e-45	0.606572	0.0146186	0.881726	0.467891	0.948441	0.804165	0.687937	0.0482894	1.07566	0.678601
Solyc01g098520.2	17.526	4.30794	10.8598	0.492293	5.04001	10.4457	7.99624	12.8828	3.50812	7.31497	0.725211	3.485	0.478974	1.30026	18.7649	1.61276	10.917	5.67603	7.74284	10.4395	5.41154	2.1051	0.889617	10.1888	0.519928	6.28748e-05	0.709249	0.0881498	0.956266	0.71442	0.733068	0.027492	1.34828	0.0393821	0.389002	0.0293683	0.164392	4.24376e-06	1.88279	0.626326	2.3663	0.0688365	11.453	3.26182e-07
Solyc01g098530.2	2.05166	1.76507	1.73867	0.595509	3.21771	2.22113	0.725456	4.04579	1.66714	2.43789	0.657945	0.421567	0	0.147457	3.19207	2.34108	1.90836	1.16709	2.71942	2.38563	2.05252	0.539756	0.0737285	2.76657	0.611566	0.575572	1.425	0.460115	1.25009	0.0677657	0.42917	0.163015	0.877257	0.344636	0.262973	0.00859679	0.035921	9.52297e-08	1.34789	0.767738	7.32086	0.0169479	37.5238	2.43101e-08
Solyc01g098540.2	1.28229	2.44273	0.362224	1.76792	2.22276	3.23914	0.45341	1.03018	2.17865	1.35438	1.23365	1.05392	0.475286	1.65889	0.332507	0.54869	1.86251	1.06507	2.73095	0.741795	1.76652	1.14378	1.06709	0.440598	0.571847	0.119729	1.46628	0.0555081	0.398277	0.00277998	0.39	0.000364034	0.271625	1.48276e-06	0.647478	0.589744	0.604063	0.344478	0.249416	0.0399553	1.07187	0.844128	0.412898	0.247815
Solyc01g098560.2	9.6921	7.93298	10.6127	7.1635	2.90319	5.07686	23.0356	11.034	10.4221	3.90485	6.53672	4.43466	10.3699	6.17596	25.1842	13.2256	8.81254	8.88809	3.99003	17.0348	7.16347	5.48569	8.27292	19.2049	1.00857	0.94528	0.452767	2.31806e-27	1.93302	1.29641e-41	2.22758	9.26914e-26	4.26934	2.64316e-119	0.765787	0.161183	1.15488	6.74359e-05	2.68094	1.06771e-78	0.66309	5.12533e-08	2.32141	6.12289e-55
Solyc01g098570.2	1.0551	0.333447	0.681252	0.568751	0.348371	1.08786	0.426375	1.05682	0.356304	0.199004	0.580045	0.495539	0.415023	1.25665	0.625362	5.37473	0.694275	0.625001	0.718115	0.741599	0.277654	0.537792	0.835836	3.00005	0.900222	0.618795	1.03434	0.775402	1.06816	0.410923	0.870336	0.381746	1.0327	0.635426	1.93691	0.978087	3.01035	0.00567887	10.805	1.9125e-21	0.643418	0.0114722	3.58927	1.14993e-13
Solyc01g098590.2	1.7015	3.00368	0.349558	0.493871	0.970374	0.937766	1.969	4.79004	61.5659	39.2517	86.709	54.9852	46.3582	35.9755	90.1675	100.871	2.35259	0.421715	0.95407	3.37952	50.4088	70.8471	41.1669	95.5191	0.179256	2.89863e-17	0.405541	2.05453e-07	1.43651	0.178066	0.442017	0.00118588	3.54222	1.37313e-10	1.40545	7.05021e-43	0.81666	5.88607e-10	1.89489	9.09829e-146	1.72097	1.40434e-92	2.32029	1.51423e-239
Solyc01g098600.2	12.8899	13.1901	16.6227	17.4055	7.35539	9.46485	12.6826	9.82352	8.8181	4.9575	9.34563	10.4215	4.48095	2.05424	13.2245	3.51717	13.04	17.0141	8.41012	11.253	6.8878	9.88357	3.26759	8.37081	1.30476	1.54504e-05	0.644948	9.54181e-11	0.862964	1.71561e-06	2.02305	2.26047e-26	1.33804	0.121033	1.43494	0.00354084	0.474403	1.67945e-15	1.21531	0.843983	3.02472	5.70064e-27	2.56177	3.42818e-16
Solyc01g098650.2	3.44495	4.7702	3.37354	2.76645	3.29859	3.38142	1.78657	2.14702	8.31309	9.67273	8.69076	7.45607	3.74554	3.49935	1.19107	3.66885	4.10758	3.07	3.34	1.9668	8.99291	8.07342	3.62245	2.42996	0.747399	0.000209047	0.813132	0.0271533	0.478822	7.62444e-10	0.91916	0.15531	0.588861	0.000327293	0.897754	0.0426545	0.402811	6.96555e-33	0.270208	2.29343e-49	2.22872	1.60797e-18	0.670806	0.000389519
Solyc01g098690.2	0	0.0420796	0.0644784	0	0.791333	0.263584	0.242131	0.616821	0.0674462	0.452044	0.146399	0.164154	1.61957	1.70614	1.89403	0.781365	0.0210398	0.0322392	0.527459	0.429476	0.259745	0.155276	1.66286	1.3377	1.53229	0.828505	25.0695	7.89905e-12	20.4125	3.12612e-11	0.0611217	2.87804e-10	0.814236	0.8066	0.597803	0.794543	6.40188	6.58766e-34	5.15005	2.59989e-20	0.0933793	1.48084e-31	0.804459	0.0152202
Solyc01g098720.2	0	0.0706683	0	0	0.806868	0.0414995	0.609949	0.545939	0.764563	0.113874	0	0.177222	0.0304466	0.702547	1.49101	0.902151	0.0353341	0	0.424184	0.577944	0.439219	0.0886112	0.366497	1.19658	0	NA	12.0049	9.98885e-05	16.3565	1.10664e-09	0	2.66831e-05	1.36248	0.0253357	0.201747	0.0480412	0.834429	0.447013	2.72434	0.00181069	0.241779	0.142676	3.26492	4.54656e-05
Solyc01g098740.2	7.28213	11.7371	8.93357	12.2292	9.54888	9.64055	51.057	13.2812	28.065	20.6573	26.956	19.4947	5.31018	5.174	2.91339	2.07734	9.50961	10.5814	9.59471	32.1691	24.3612	23.2253	5.24209	2.49537	1.1127	0.359288	1.00895	0.20349	3.3828	4.08304e-148	1.10283	0.0212241	3.35279	8.26537e-151	0.953375	0.932745	0.215182	1.59638e-208	0.102432	3.82229e-296	4.43055	7.13518e-185	0.476026	4.72505e-19
Solyc01g098770.1	0	0.0338756	0	0.040002	0	0.437652	0.779696	1.04681	0	0	0.176784	0	0.0875695	0.594307	0	4.28525	0.0169378	0.020001	0.218826	0.913252	0	0.0883921	0.340938	2.14262	1.18085	0.940853	12.9194	0.00361388	53.9179	4.88608e-11	0.0914015	0.00662709	4.17342	5.40914e-05	NA	NA	NA	8.74455e-05	NA	2.75887e-26	0.259262	0.0230306	6.2845	2.97512e-23
Solyc01g098790.1	3.62614	3.03048	5.46304	4.80647	1.55645	2.61711	1.36766	0.353117	0.571449	0.159584	0.465145	0.347706	0.716825	0.347491	0.125371	0.379285	3.32831	5.13476	2.08678	0.86039	0.365517	0.406426	0.532158	0.252328	1.54275	0.0489323	0.626978	8.82225e-08	0.258506	5.43143e-31	2.46062	3.14508e-13	0.412305	2.70703e-09	1.11192	0.943225	1.45591	0.109059	0.690333	0.512326	0.763731	0.115343	0.474161	0.0193292
Solyc01g098810.2	4.62317	3.17406	7.74571	4.95117	5.05312	6.53531	24.1263	8.56947	11.6823	14.7335	12.2698	20.3093	11.4127	13.566	18.8504	5.54819	3.89861	6.34844	5.79422	16.3479	13.2079	16.2895	12.4894	12.1993	1.62838	2.12708e-06	1.48623	0.0001458	4.19326	1.98746e-76	1.09565	0.372547	2.82141	5.8105e-45	1.23332	0.000144741	0.945601	0.107757	0.923638	0.0124868	1.30427	8.87919e-09	0.976774	0.341748
Solyc01g098890.1	0	0.176814	0	0	0.950029	1.869	0	0.84059	0.212551	0	0	0	0	0.620398	0	4.30922	0.0884072	0	1.40951	0.420295	0.106276	0	0.310199	2.15461	0	NA	15.9434	0.00164516	4.75408	NA	0	0.00283817	0.298185	0.0611582	0	0.878558	2.91882	0.696868	20.2738	0.000277241	0	0.872434	6.9459	0.000475083
Solyc01g098910.2	53.6575	20.9531	22.2164	18.1518	40.7103	46.6548	36.2416	59.8491	37.1073	34.1989	32.3808	21.1645	98.7638	84.496	71.0492	74.0003	37.3053	20.1841	43.6825	48.0453	35.6531	26.7726	91.6299	72.5248	0.541052	4.81044e-60	1.17095	4.4072e-12	1.2879	8.32676e-21	0.462063	1.0303e-111	1.09988	0.0366486	0.750919	1.7032e-19	2.57004	0	2.03418	2.36689e-135	0.292182	0	0.791497	7.00003e-43
Solyc01g098930.2	0.540598	0.265762	0.610837	0.209216	1.01146	0.468201	0.25487	0.0526439	1.22466	1.85573	2.31152	2.59186	1.29767	2.90109	1.86908	3.85536	0.40318	0.410027	0.739831	0.153757	1.54019	2.45169	2.09938	2.86222	1.01698	0.352054	1.83499	0.0822326	0.381361	0.00113614	0.554217	0.00596282	0.207827	2.16494e-06	1.59181	0.071719	1.36306	0.062005	1.85835	0.000297777	1.16782	0.782567	1.36336	0.0650817
Solyc01g098940.2	0	0	0	0.120499	0.137072	0.239699	0.44038	0.636728	0	0	0	0.0426512	0	0.089512	0.322951	0.148034	0	0.0602494	0.188385	0.538554	0	0.0213256	0.044756	0.235492	NA	0.202007	NA	0.00361388	NA	2.94905e-10	0.31982	0.139924	2.85879	0.000209141	NA	NA	NA	NA	NA	0.00244518	0.476486	NA	5.26169	0.0305969
Solyc01g098960.1	0	0.0521539	0	0	1.15593	0.0918811	0	0	0	0	0	0	0	0	0	0	0.0260769	0	0.623903	0	0	0	0	0	0	0.920773	23.9255	1.11746e-09	0	NA	0	8.38441e-09	0	1.1401e-09	NA	NA	NA	NA	NA	NA	NA	NA	NA	NA
Solyc01g098970.1	0.639984	0.760333	0.361568	0.40248	0.457835	0.585071	0	0.124644	0	0	0	0	0	0	0	0	0.700159	0.382024	0.521453	0.0623222	0	0	0	0	0.545625	0.0453983	0.744763	0.0593073	0.0890115	1.46925e-11	0.732615	0.847422	0.119517	3.11525e-06	NA	NA	NA	NA	NA	NA	NA	NA	NA	NA
Solyc01g098980.2	0.992739	1.04579	3.4453	2.23316	6.57901	6.09018	37.8608	17.6188	1.59241	2.04094	3.54744	3.33659	18.3456	14.1273	25.4115	7.43386	1.01927	2.83923	6.3346	27.7398	1.81667	3.44202	16.2365	16.4227	2.78556	1.44152e-25	6.21486	3.40045e-165	27.2154	0	0.44821	9.97958e-62	4.37909	0	1.89468	4.176e-12	8.93747	0	9.03997	0	0.211993	0	1.01147	0.223414
Solyc01g099020.2	0.128508	0.379053	0.29041	0.186502	0	0.0370994	0.727037	0.412969	0.227833	0.0678667	0.164845	0.475296	0.108874	0.184723	4.13207	3.0427	0.253781	0.238456	0.0185497	0.570003	0.14785	0.32007	0.146798	3.58738	0.939615	0.802337	0.0730935	0.000807871	2.24605	0.082373	12.855	0.00360222	30.7284	1.85985e-06	2.16483	0.0554678	0.992887	0.930038	24.2637	2.21416e-55	2.18034	0.0243484	24.4375	1.56361e-60
Solyc01g099030.2	1.12854	0.49932	1.02014	0.491351	0.857025	0.456124	3.67123	1.15393	1.06709	0.715198	0.434294	0.881177	0.549766	1.03822	1.17056	0.804838	0.813932	0.755746	0.656575	2.41258	0.891146	0.657735	0.793992	0.987699	0.928512	0.42332	0.80667	0.74477	2.96411	4.9683e-09	1.15104	0.607098	3.6745	2.54057e-09	0.738078	0.40223	0.890978	0.689285	1.10835	0.0330594	0.828391	0.552753	1.24397	0.00730338
Solyc01g099050.2	0.27435	0.438335	0.464994	0.119448	0	0.0792029	0	0	0	0	0	0	0	0	0	0.0782627	0.356342	0.292221	0.0396015	0	0	0	0	0.0391314	0.820056	0.255078	0.111133	6.24142e-05	0	0.000211253	7.37904	0.00852584	0	0.723122	NA	NA	NA	NA	NA	NA	NA	NA	NA	NA
Solyc01g099140.2	1.50053	1.55438	2.17992	2.36436	2.79571	2.6301	17.585	3.8827	1.80521	2.12263	1.64984	3.17133	1.54368	1.10928	3.1128	2.10968	1.52746	2.27214	2.71291	10.7338	1.96392	2.41058	1.32648	2.61124	1.48753	0.000465175	1.77609	6.72944e-09	7.02725	3.28821e-83	0.837531	0.0505334	3.95658	7.17041e-40	1.22744	0.076593	0.675425	0.0727538	1.32961	0.0102788	1.81728	0.000159768	1.96855	4.76735e-06
Solyc01g099150.2	2.43106	2.54751	2.74693	3.34247	2.72489	1.77305	0.452427	0.280348	0.0756148	0.135145	0.0820647	0.0262908	0.108401	0.0183921	0	0.0365	2.48928	3.0447	2.24897	0.366388	0.10538	0.0541777	0.0633967	0.01825	1.22312	0.00778672	0.90346	0.255723	0.147186	4.14938e-35	1.35382	9.8401e-05	0.162914	1.20258e-26	0.514119	0.383028	0.601602	0.13179	0.173183	0.0265581	0.854583	0.751128	0.28787	0.417133
Solyc01g099160.2	4.3923	6.96592	4.35112	5.32662	2.62235	2.55343	2.72324	2.61909	10.2228	7.05422	3.08726	2.22537	3.19871	2.99251	3.93174	7.44919	5.67911	4.83887	2.58789	2.67116	8.63853	2.65632	3.09561	5.69047	0.852047	1.76894e-05	0.455685	2.12772e-33	0.470349	7.35666e-41	1.86981	8.3321e-13	1.03218	0.28315	0.307496	1.19178e-94	0.358349	7.01526e-84	0.658731	2.1247e-14	0.858092	0.000355633	1.83824	2.02284e-29
Solyc01g099170.2	1.24672	2.41327	1.05653	2.26167	0.38591	1.01227	0.881664	0.93331	4.19038	3.12743	1.29938	0.76851	0.726159	1.25446	1.05067	2.82294	1.82999	1.6591	0.69909	0.907487	3.6589	1.03394	0.990307	1.9368	0.906615	0.773567	0.382018	1.66849e-12	0.495896	1.92343e-10	2.37323	1.79834e-10	1.2981	0.515203	0.282583	4.34452e-35	0.270657	2.77096e-33	0.52934	1.86166e-09	1.04406	0.0745875	1.95576	2.30618e-08
Solyc01g099180.2	0.2537	0.452112	0.143331	0.0184095	0	0.0915518	0	0	2.0053	5.2253	5.36968	6.43796	2.52552	1.85986	8.74958	6.60394	0.352906	0.0808705	0.0457759	0	3.6153	5.90382	2.19269	7.67676	0.229156	6.14801e-06	0.129711	9.48509e-07	0	5.92565e-10	1.76666	0.803334	0	0.056325	1.63301	3.57782e-13	0.606503	2.36295e-11	2.12341	6.41028e-24	2.6925	7.00811e-45	3.50107	3.93705e-66
Solyc01g099190.2	0.305359	0.750584	0.115011	0.0590884	0	0.367313	0	0.133813	0.0150381	0.389721	0.0652836	1.48494	0.0754553	0.0731559	0	0.101627	0.527971	0.0870499	0.183657	0.0669063	0.20238	0.775112	0.0743056	0.0508134	0.164876	8.35686e-12	0.347853	3.14426e-07	0.126723	7.53754e-17	0.473982	0.0891044	0.364301	0.00145797	3.82999	4.382e-08	0.367159	0.0010564	0.251079	8.38769e-05	10.4314	2.14106e-18	0.683843	0.403897
Solyc01g099200.2	4.72213	24.1001	7.16104	3.91351	22.9768	15.9823	10.8971	8.94883	0.0367188	0.34454	0	0.0766014	0.1316	0.214351	0	0.141796	14.4111	5.53727	19.4795	9.92298	0.19063	0.0383007	0.172976	0.0708981	0.384236	2.31667e-118	1.3517	4.22202e-09	0.688563	1.21059e-35	0.284261	8.92875e-171	0.509405	1.48526e-70	0.200917	0.278851	0.907391	0.624332	0.371915	0.0168195	0.221423	0.434957	0.409873	0.0473387
Solyc01g099210.2	2.58802	1.66988	2.70496	2.38503	2.58488	2.85782	5.67368	2.36272	0.019118	0.136676	0.0829949	0.0265888	0	0.0372012	0.0671092	0.369137	2.12895	2.54499	2.72135	4.0182	0.0778972	0.0547918	0.0186006	0.218123	1.19542	0.30172	1.27826	0.0501362	1.88741	4.88439e-12	0.935195	0.485105	1.47655	5.10827e-06	0.703386	0.497366	0.238784	0.00567742	2.80014	0.00458362	2.9457	0.0810127	11.7267	8.61657e-08
Solyc01g099220.2	9.64587	7.37405	10.4774	6.21618	5.27964	4.59972	3.37012	3.86632	5.43744	6.17811	4.34538	6.3353	1.29513	1.64238	2.32258	3.06283	8.50996	8.34681	4.93968	3.61822	5.80778	5.34034	1.46876	2.69271	0.980829	0.0191665	0.580459	1.68534e-52	0.425175	1.2245e-110	1.68975	1.44655e-33	0.732481	3.28183e-11	0.919516	0.201902	0.252895	1.88538e-158	0.463639	1.90141e-56	3.63596	4.24276e-123	1.83333	3.44197e-25
Solyc01g099270.2	1.0209	0.86435	1.40989	1.71209	3.97002	3.37298	12.5141	4.60627	1.44126	1.28797	2.47362	2.14432	11.316	7.40262	9.05953	3.13879	0.942624	1.56099	3.6715	8.56019	1.36461	2.30897	9.35931	6.09916	1.656	3.66496e-05	3.89498	2.85839e-26	9.08124	3.20056e-107	0.425163	1.31847e-09	2.33152	6.84857e-31	1.69203	0.00943001	6.85857	3.04215e-104	4.46951	8.31665e-49	0.246703	1.05358e-69	0.651668	7.06422e-11
Solyc01g099330.2	2.72486	1.51686	2.71668	1.3492	2.30214	1.20311	1.58694	1.10042	1.16037	2.75109	1.54206	1.81142	0.52621	0.852485	2.90943	2.40052	2.12086	2.03294	1.75263	1.34368	1.95573	1.67674	0.689348	2.65498	0.958545	0.47916	0.826376	0.587579	0.633553	0.0662295	1.15994	0.173434	0.766665	0.251457	0.857347	0.581451	0.352476	4.91157e-16	1.35754	0.022991	2.43236	7.69603e-12	3.85143	8.34074e-26
Solyc01g099370.2	13.6998	30.9619	16.3398	13.439	115.136	111.254	52.7477	183.883	15.4427	22.509	78.5926	35.9692	64.2126	66.955	56.0499	77.5466	22.3308	14.8894	113.195	118.315	18.9758	57.2809	65.5838	66.7982	0.666763	9.41149e-24	5.069	0	5.29829	0	0.131537	0	1.04523	6.04856e-06	3.01862	4.40703e-226	3.45618	0	3.52018	0	0.8734	2.60659e-05	1.01852	0.0044965
Solyc01g099410.2	168.625	270.782	518.551	497.14	661.948	722.49	3198.69	1814.16	342.667	656.9	648.592	542.86	1297.57	1456.29	1181.64	700.375	219.704	507.846	692.219	2506.43	499.784	595.726	1376.93	941.01	2.3115	0	3.1507	0	11.4082	0	0.733649	3.885e-145	3.62086	0	1.19197	3.17767e-49	2.75505	0	1.88284	0	0.432648	0	0.683411	0
Solyc01g099420.1	2.45772	1.51029	6.94262	1.2484	7.50622	3.37025	1.73807	1.25651	0.544663	0.486732	0.788163	0.252501	0	1.05985	0	0.701103	1.984	4.09551	5.43823	1.49729	0.515697	0.520332	0.529923	0.350552	2.06426	0.133615	2.74104	0.000271929	0.754681	0.986808	0.753095	0.0657681	0.275326	0.000446682	1.00899	0.526271	1.02759	0.278557	0.679763	0.641103	0.9819	0.836286	0.661514	0.109758
Solyc01g099440.2	3.13196	4.33039	7.96251	5.11353	13.8311	13.7887	6.64466	5.48987	2.89201	2.06753	1.50658	2.73505	4.97518	3.8267	3.65463	1.56352	3.73117	6.53802	13.8099	6.06727	2.47977	2.12082	4.40094	2.60908	1.75227	0.0787155	3.70122	6.38083e-10	1.6261	0.461876	0.47343	5.78674e-05	0.439342	1.92711e-07	0.855246	0.546365	1.77474	0.0279402	1.05214	0.759566	0.4819	0.00456119	0.592845	0.0725443
Solyc01g099450.2	0.281777	0.138523	0	0.163575	2.23287	0.488082	1.59416	0.74087	0.582824	0.744049	0.361451	0.34739	3.99863	0.648059	0.876801	0.482288	0.21015	0.0817876	1.36048	1.16751	0.663436	0.35442	2.32335	0.679545	0.389187	0.884102	6.47383	4.9225e-05	5.55562	0.000154553	0.0601169	4.19241e-05	0.858165	0.780136	0.534219	0.782243	3.50199	5.22385e-09	1.02428	0.644242	0.152547	4.24871e-07	0.292485	1.44896e-07
Solyc01g099480.2	0.78299	0.673616	6.19306	0	11.1166	5.42505	0.553722	2.85931	0	0	0.502192	0.160886	0.995037	0.787851	0.40607	0.781761	0.728303	3.09653	8.27082	1.70651	0	0.331539	0.891444	0.593916	4.25171	0.00058305	11.3563	7.07542e-16	2.34314	0.00412572	0.374392	1.83341e-06	0.206329	3.1302e-08	NA	NA	NA	2.11021e-06	NA	0.0084235	0.371912	0.000272678	0.66624	0.0242717
Solyc01g099490.1	0	0.185882	2.56343	0	2.74656	9.38758	0	1.54647	0.223451	0.798739	0.970047	0.621541	4.96526	3.04366	0.784375	1.07862	0.0929409	1.28171	6.06707	0.773235	0.511095	0.795794	4.00446	0.931498	13.7906	NA	65.2788	0.000460718	8.31964	NA	0.211258	0.0602931	0.127448	0.022852	1.55704	NA	7.83506	0.000662842	1.82255	0.992856	0.198727	0.000908875	0.232615	0.000793321
Solyc01g099500.1	0.470002	1.73292	2.65534	0.750317	8.84549	8.68392	0.664761	2.60884	0.347195	0.682588	1.50724	0.965741	8.21269	8.37743	2.19375	1.81002	1.10146	1.70283	8.7647	1.6368	0.514892	1.23649	8.29506	2.00189	1.54597	0.0516829	7.95734	1.75667e-07	1.48603	0.0153602	0.194283	0.00232077	0.186749	0.00558957	2.40146	0.375487	16.1103	3.01124e-13	3.88797	0.0692991	0.149064	4.24507e-09	0.241335	3.70955e-08
Solyc01g099580.1	2.25291	3.32264	5.6698	4.19105	1.58915	1.9512	0.144839	0.418835	0.211813	0.0540813	0	0	0	0.0294402	0	0.233701	2.78777	4.93043	1.77018	0.281837	0.132947	0	0.0147201	0.116851	1.76859	5.34264e-07	0.634979	9.67407e-06	0.101098	1.55966e-34	2.78527	1.76372e-20	0.159214	3.07032e-14	0	0.0169271	0.110721	0.00255395	0.878924	0.699089	0	NA	7.93817	0.00966695
Solyc01g099620.2	29.845	43.2212	20.8659	0.649703	101.621	105.439	18.9075	14.0412	2.37003	7.04342	14.0374	2.70849	12.4713	12.8701	0.773902	40.5822	36.5331	10.7578	103.53	16.4743	4.70672	8.37294	12.6707	20.6781	0.294467	0	2.83386	0	0.450943	6.7737e-192	0.10391	0	0.159127	0	1.77893	4.24323e-21	2.69204	2.62463e-95	4.3933	2.49661e-253	0.660811	8.87467e-21	1.63196	7.55819e-53
Solyc01g099630.2	0.269134	0.727695	0.608205	0.820239	15.6397	11.3438	111.152	36.6395	22.0284	11.7615	12.7736	13.9357	32.6629	34.663	117.105	33.397	0.498415	0.714222	13.4917	73.8958	16.895	13.3547	33.663	75.2511	1.43299	0.254669	27.0693	3.21168e-154	148.262	0	0.0529377	8.33603e-134	5.47711	0	0.790454	0.00136455	1.99249	7.38129e-69	4.45406	0	0.396717	3.1263e-89	2.23542	1.25261e-194
Solyc01g099650.2	2.98706	1.98514	4.93774	3.78918	5.35137	3.64101	13.3004	6.9327	1.68353	1.47526	2.48349	2.95518	2.77671	2.63984	4.87691	1.45174	2.4861	4.36346	4.49619	10.1166	1.5794	2.71934	2.70828	3.16432	1.75514	4.0931e-11	1.80853	2.85026e-17	4.06925	1.73049e-134	0.970479	0.12236	2.25003	3.88931e-55	1.72176	9.27661e-07	1.71475	1.0836e-09	2.0035	1.67546e-14	1.00408	0.737494	1.16839	0.0642063
Solyc01g099660.2	2.00044	1.00392	2.73126	2.41934	3.88044	3.17633	1.2968	4.4318	0.886648	0.242105	0	0.308282	0.741474	0.167738	0.17291	0.380439	1.50218	2.5753	3.52838	2.8643	0.564377	0.154141	0.454606	0.276674	1.71438	9.69533e-09	2.34884	6.1016e-16	1.90676	6.94093e-09	0.729882	0.0432801	0.811789	0.0314976	0.273117	0.000193136	0.805501	0.657465	0.49023	0.0236011	0.339065	0.000303977	0.608602	0.058769
Solyc01g099780.2	9.73878	6.62122	10.0676	4.75134	0.957816	4.78556	1.17228	2.90564	6.42881	7.00347	8.77131	10.2183	5.09092	4.46774	7.52229	5.73361	8.18	7.40947	2.87169	2.03896	6.71614	9.49481	4.77933	6.62795	0.905804	0.130997	0.351062	2.76797e-22	0.249262	1.2694e-21	2.58018	2.55142e-14	0.710022	0.839632	1.41373	0.000328588	0.711619	0.000529307	0.986869	0.0795271	1.98664	3.33026e-13	1.38679	0.140605
Solyc01g099800.2	38.824	22.0997	32.7858	35.8233	24.2883	25.13	5.78019	13.8493	44.1969	19.2085	20.4449	30.0622	22.8514	32.7794	11.445	16.9042	30.4619	34.3046	24.7091	9.81477	31.7027	25.2536	27.8154	14.1746	1.12615	8.36529e-06	0.81115	0.496952	0.322198	3.61847e-25	1.38834	2.77044e-07	0.397212	4.77345e-20	0.796574	0.0287192	0.877382	0.0537922	0.44711	2.14296e-18	0.907899	0.554043	0.509596	1.02763e-12
Solyc01g099820.2	1.29543	1.08263	0.292749	2.25604	0	0.523574	0.732891	1.43811	3.2919	1.71033	2.65875	3.08768	11.2494	11.694	8.59941	7.68648	1.18903	1.2744	0.261787	1.0855	2.50112	2.87322	11.4717	8.14295	1.07179	0.413533	0.220169	3.8651e-05	0.912929	0.605372	4.86806	1.00543e-06	4.1465	0.000583042	1.14877	0.708105	4.58663	9.62923e-42	3.25572	9.19189e-21	0.250461	4.41213e-34	0.709829	0.000222177
Solyc01g099840.2	62.3844	39.9576	133.75	127.043	37.5648	33.8264	23.4728	91.3593	53.1739	79.3554	43.6028	204.192	20.6668	27.9368	35.4644	184.692	51.171	130.396	35.6956	57.416	66.2646	123.897	24.3018	110.078	2.54825	1.25085e-282	0.697574	1.91095e-13	1.12204	5.56652e-09	3.65301	0	1.60849	7.81072e-38	1.86974	8.15451e-104	0.366739	1.50751e-164	1.66119	4.71564e-90	5.09828	0	4.52963	0
Solyc01g099880.2	0.150217	0.406163	0.169735	0.0436015	0.545581	0.1301	0.212464	0.0438848	0.488255	0.198329	0	0.493856	0	0.0431856	0.311619	0.257111	0.27819	0.106668	0.33784	0.128174	0.343292	0.246928	0.0215928	0.284365	0.383436	0.255867	1.21442	0.891521	0.460744	0.044539	0.315735	0.171345	0.379393	0.0376282	0.719295	0.423537	0.0628993	0.000212422	0.828348	0.64108	11.4357	1.54027e-05	13.1694	0.00147296
Solyc01g099960.2	0.607399	0.671854	0.571932	0.293836	0	0.379929	0.143182	0.354894	2.27338	1.41676	0.389573	1.49767	0.600362	0.291033	0.525011	0.981866	0.639627	0.432884	0.189965	0.249038	1.84507	0.943622	0.445698	0.753438	0.676776	0.000485339	0.296993	2.72867e-08	0.389349	1.01805e-07	2.27876	0.0701273	1.31097	0.791715	0.51143	0.0931667	0.241562	2.72152e-15	0.408353	1.0861e-08	2.11718	6.41108e-08	1.69047	0.0695087
Solyc01g099970.2	3.32623	3.55656	2.81881	1.68956	2.55342	1.51241	1.41137	1.23896	1.37599	1.58096	0.746681	1.23023	0.968696	0.693283	2.24255	4.2936	3.4414	2.25418	2.03292	1.32516	1.47848	0.988455	0.83099	3.26807	0.65502	2.32687e-06	0.590725	3.47629e-12	0.385066	5.48416e-28	1.10884	0.0579675	0.651853	0.000215345	0.668563	0.0118743	0.562058	0.000177065	2.21043	2.12929e-16	1.18949	0.536924	3.93275	1.15953e-34
Solyc01g099990.2	0	0.0389403	0	0.0459826	0	0.0914698	0	0.138844	0.187243	0	0.40643	0.130206	0.0335539	0.045544	0.821592	0.90384	0.0194702	0.0229913	0.0457349	0.069422	0.0936215	0.268318	0.039549	0.862716	1.18085	0.864339	2.34898	0.832133	3.56556	0.42715	0.502708	1	1.51792	0.319488	2.86599	0.544649	0.422434	0.889406	9.21493	4.88766e-10	6.78445	0.377972	21.8139	4.39017e-11
Solyc01g100000.2	5.9037	2.52042	4.9153	3.33699	10.208	4.3506	4.83425	11.4376	3.99388	17.189	14.1496	12.7691	43.3041	29.0318	14.1807	18.3481	4.21206	4.12615	7.2793	8.13594	10.5914	13.4594	36.1679	16.2644	0.979603	0.0442207	1.72821	2.30784e-16	1.93158	1.65191e-27	0.566832	1.38107e-08	1.11768	0.018795	1.27078	2.8179e-05	3.41482	3.73659e-155	1.53562	2.18935e-12	0.372135	6.08588e-92	0.449692	1.34764e-81
Solyc01g100010.2	9.17548	10.4311	7.77573	1.8072	33.7577	25.8741	11.3554	27.4277	21.5929	86.7464	55.4867	25.3848	114.417	101.981	36.5388	103.717	9.80327	4.79147	29.8159	19.3916	54.1696	40.4357	108.199	70.1277	0.488762	6.6728e-23	3.04142	2.54938e-99	1.97807	4.76984e-29	0.160702	2.0916e-186	0.650378	2.87289e-22	0.746465	1.41132e-20	1.99741	2.40893e-175	1.29459	7.40169e-13	0.373716	5.18781e-288	0.648136	2.77709e-93
Solyc01g100100.2	0.308823	0	0	0.627466	1.12163	0.17831	0	0.631542	1.09503	0.326187	0.396145	0	1.24278	0.88783	2.56257	0.880968	0.154412	0.313733	0.64997	0.315771	0.710608	0.198072	1.06531	1.72177	2.0318	0.00861914	4.20934	0.000245308	2.045	0.00585209	0.482688	0.335934	0.485824	0.311164	0.278737	0.0067464	1.49915	0.238564	2.42295	0.0243864	0.18593	4.30577e-05	1.61622	0.259876
Solyc01g100120.2	0.0510842	0	0	0.0444826	0	0.0294953	0.433515	0.223858	0	0.0404673	0.0655286	0	0	0.0293722	0	0.0145726	0.0255421	0.0222413	0.0147477	0.328686	0.0202337	0.0327643	0.0146861	0.00728629	0.870771	0.0623053	0.577386	0.541006	12.8684	1.6151e-10	1.50812	0.192251	22.2873	5.34666e-09	1.6193	0.793374	0.725825	0.572784	0.360108	0.720731	2.23097	0.377972	0.496135	0.877633
Solyc01g100200.2	14.7164	9.758	24.5777	7.20952	146.387	167.039	14.9256	93.5356	12.3666	12.4161	24.5868	15.9011	124.116	127.79	23.3804	66.3912	12.2372	15.8936	156.713	54.2306	12.3914	20.244	125.953	44.8858	1.2988	4.49379e-09	12.8063	0	4.43162	0	0.101418	0	0.34605	0	1.63372	4.70206e-43	10.1646	0	3.62235	0	0.160726	0	0.356368	0
Solyc01g100210.2	0.12559	0.092611	0	0.0364532	0.829337	0.253798	0.177631	0	0.371097	0.165814	0	0.154834	0.212802	0.288844	0	0.214959	0.1091	0.0182266	0.541567	0.0888156	0.268455	0.0774169	0.250823	0.107479	0.167063	0.0793468	4.96394	0.000471039	0.814073	0.165955	0.0336553	9.66258e-07	0.163997	3.91582e-06	0.288379	0.347146	0.934318	0.823179	0.400362	0.104543	0.308652	0.378394	0.428507	0.145362
Solyc01g100230.2	27.1209	31.6861	42.7513	45.1427	57.7634	42.6763	18.2325	39.4202	19.0946	25.2861	24.911	42.724	62.1589	60.8354	6.59855	16.524	29.4035	43.947	50.2199	28.8264	22.1904	33.8175	61.4972	11.5613	1.49462	1.42876e-17	1.70796	4.44549e-38	0.980372	0.111786	0.875092	8.62263e-05	0.574003	3.11085e-45	1.52397	2.20367e-23	2.77134	2.21818e-195	0.521005	1.07982e-30	0.549904	5.32501e-68	0.187997	0
Solyc01g100370.2	269.647	432.892	91.7603	13.8418	638.353	666.523	50.1613	88.6492	197.194	261.848	621.582	150.045	614.915	621.972	64.2547	444.621	351.269	52.801	652.438	69.4052	229.521	385.814	618.443	254.438	0.150315	0	1.85737	0	0.197584	0	0.0809289	0	0.106378	0	1.68095	0	2.6945	0	1.10856	1.41252e-17	0.623846	0	0.411416	0
Solyc01g100380.2	383.277	451.787	652.018	474.241	671.709	624.502	1612.24	966.219	469.105	389.779	448.101	461.489	484.647	506.373	817.964	422.178	417.532	563.13	648.106	1289.23	429.442	454.795	495.51	620.071	1.34871	2.16066e-264	1.55223	0	3.08774	0	0.868885	1.16195e-79	1.98923	0	1.05904	6.05597e-18	1.15385	9.10412e-64	1.4439	0	0.917832	1.27282e-10	1.25138	6.71062e-227
Solyc01g100390.2	0.0656364	0.161336	0.0741645	0.0381028	0	0.0568463	0	0.172577	0.0775781	0.0346634	0	0.0269734	0	0.0377394	0	0.299581	0.113486	0.0561336	0.0284232	0.0862883	0.0561207	0.0134867	0.0188697	0.149791	0.494629	0.305824	0.250454	0.0333131	0.76034	0.811719	1.97493	0.372603	3.03584	0.071093	0.240316	0.674536	0.336234	0.119995	2.66908	0.0386474	0.714729	0.377972	7.93817	0.00025022
Solyc01g100440.1	0.679293	0.44526	0	0.0985847	0	0.163423	0	0.297675	0.234174	2.12256	0.145228	0.0465261	0.0239794	0.195288	0.587152	0.74282	0.562276	0.0492923	0.0817113	0.148838	1.17837	0.0958769	0.109634	0.664986	0.0876657	2.83138e-06	0.145322	2.96677e-05	0.264706	0.00118958	0.60325	0.545052	1.82151	0.360688	0.0813642	2.47266e-11	0.0930388	1.50254e-18	0.564328	2.41106e-05	0.874519	0.191644	6.06551	3.6825e-06
Solyc01g100530.2	40.8117	38.3191	56.8565	59.4733	55.6173	54.7858	152.22	100.155	16.9015	17.7807	15.2944	21.2829	10.9024	11.8084	20.7025	13.2754	39.5654	58.1649	55.2015	126.187	17.3411	18.2887	11.3554	16.9889	1.4701	4.63636e-115	1.3952	3.96632e-83	3.18934	0	1.05368	0.00135926	2.28594	0	1.05464	0.194891	0.654825	2.20639e-48	0.979692	0.760867	1.61057	7.36873e-53	1.49611	1.86687e-45
Solyc01g100600.2	0.726504	1.02044	0.820898	1.05436	0.925233	1.49812	11.3031	5.63959	2.85205	2.5487	8.52048	7.1654	5.60547	3.43129	2.79891	1.83562	0.873473	0.937631	1.21168	8.47133	2.70038	7.84294	4.51838	2.31726	1.07345	0.208845	1.38719	0.0370157	9.69845	3.14637e-100	0.77383	0.54594	6.99141	1.21008e-77	2.90439	5.35417e-27	1.67324	5.83394e-10	0.858125	0.326941	1.73578	2.91015e-08	0.512852	3.29771e-13
Solyc01g100620.1	0.429504	0.0703824	1.13239	0.623333	2.07992	0.454648	0.404988	0.543731	0.253823	0.189022	0.18365	0.470681	0	0.45275	0.593993	0.612615	0.249943	0.87786	1.26728	0.474359	0.221423	0.327166	0.226375	0.603304	3.51224	0.0447822	5.07028	2.47362e-08	1.89787	0.100836	0.692711	0.00116034	0.374312	0.000151145	1.47756	0.647553	1.02237	0.638669	2.72467	0.0052787	1.44524	0.900762	2.66506	0.015424
Solyc01g100630.1	0	0.820685	0	0.323035	9.1866	1.92777	0	0.325134	0.986559	0	0	0	0	0.319954	2.30873	0.317481	0.410343	0.161518	5.55718	0.162567	0.49328	0	0.159977	1.3131	0.393617	0.542793	13.5428	0.00142516	0.396173	0.748378	0.0290647	0.0203086	0.0292535	0.000582163	0	0.929747	0.324313	0.0776908	2.66199	0.55953	0	0.0810127	8.20808	0.278982
Solyc01g100660.2	163.856	212.788	91.3185	120.061	315.006	281.069	212.285	279.497	93.0287	87.7656	88.2901	48.7235	288.599	227.746	91.887	256.514	188.322	105.69	298.037	245.891	90.3971	68.5068	258.172	174.201	0.561218	8.50414e-165	1.58259	1.22866e-153	1.30569	1.49682e-52	0.354619	0	0.825034	1.00524e-26	0.757842	7.42361e-14	2.85598	0	1.92706	2.32825e-201	0.265353	0	0.674745	1.30482e-133
Solyc01g100680.1	0	0	0	0	0	0.16777	0.410973	0.763984	0	0	0	0	0	0	0	0	0	0	0.0838849	0.587478	0	0	0	0	NA	NA	NA	NA	NA	3.1744e-06	0	NA	7.00339	0.000102701	NA	NA	NA	NA	NA	NA	NA	NA	NA	NA
Solyc01g100690.2	61.1523	99.7269	45.2235	34.5562	178.634	149.797	64.0792	63.7449	29.7157	28.7546	55.5098	19.7038	101.983	63.9559	38.3524	70.764	80.4396	39.8899	164.216	63.912	29.2352	37.6068	82.9693	54.5582	0.495898	8.82314e-89	2.04148	6.68331e-198	0.794534	3.29933e-11	0.242911	0	0.389196	8.03914e-273	1.28636	1.4112e-11	2.838	1.41839e-259	1.86618	5.66322e-51	0.453262	9.6252e-140	0.657571	9.36969e-79
Solyc01g100710.2	16.0869	21.155	8.63409	45.059	54.3103	61.0709	17.0647	111.969	114.676	86.125	98.0188	131.392	124.79	195.975	67.5775	357.486	18.621	26.8466	57.6906	64.5171	100.401	114.706	160.383	212.532	1.44174	0.000999133	3.09815	7.78368e-52	3.46476	2.71789e-81	0.465354	8.27111e-29	1.11833	0.000299045	1.14248	4.97898e-11	1.59743	9.29067e-32	2.11684	5.10452e-157	0.715198	0.000154003	1.32515	2.96983e-59
Solyc01g100880.2	0.701648	0.58639	0.475688	0.366585	0	0.121537	0	0	0	0	0	0	0	0.0806862	0	0	0.644019	0.421136	0.0607683	0	0	0	0.0403431	0	0.653919	0.968251	0.0943579	3.67348e-05	0	2.00032e-06	6.93019	9.09437e-05	0	NA	NA	NA	NA	NA	NA	NA	0	NA	0	NA
Solyc01g100920.2	0	0.0284476	0.13077	0.100777	0.764248	0.601404	1.6369	0.811452	0	0.06112	0.445371	0.523167	0	0.0998155	0.960334	0.0660294	0.0142238	0.115773	0.682826	1.22418	0.03056	0.484269	0.0499078	0.513181	8.13943	0.0623053	48.0059	9.37978e-11	86.0655	2.06975e-20	0.16955	1.07094e-06	1.79281	0.000696219	15.8465	0.000364795	1.63311	0.821669	16.7926	2.04542e-06	9.70329	0.000213615	10.2826	1.73008e-06
Solyc01g100930.2	4.0962	2.81921	3.96721	3.43097	5.21667	3.68278	16.7186	6.90651	10.167	6.21162	9.00758	11.0619	12.518	11.2041	22.7002	8.14615	3.4577	3.69909	4.44973	11.8126	8.18933	10.0348	11.8611	15.4232	1.06981	0.103657	1.2869	0.000552063	3.4163	2.74769e-54	0.831307	0.130556	2.65467	2.11576e-30	1.22535	0.0276754	1.44836	6.2626e-13	1.88332	1.00971e-33	0.846026	3.96626e-05	1.30032	7.60994e-08
Solyc01g100980.2	0	0	0	0	0	0	0	0	0.165032	0.122899	0	0.0382537	0	0	0	0	0	0	0	0	0.143966	0.0191268	0	0	NA	NA	NA	NA	NA	NA	NA	NA	NA	NA	0.132857	0.465867	0	0.000687447	0	0.00157265	NA	0.0187325	NA	NA
Solyc01g101050.2	0	0.0424354	0	0	0	0.14952	0	0.252177	0.102025	0.0911732	0.442909	0	0	0.0496319	0.358134	2.26542	0.0212177	0	0.0747598	0.126088	0.0965989	0.221455	0.0248159	1.31178	0	NA	3.52346	0.300007	5.9426	0.0878287	0	NA	1.68658	0.562121	2.29252	0.758141	0.256897	0.148519	13.5796	1.05271e-12	8.92389	0.0810127	52.8603	1.10863e-15
Solyc01g101060.2	962.537	559.763	725.547	753.473	466.322	567.026	151.316	228.567	939.948	918.696	674.679	799.353	384.015	506.58	228.462	340.303	761.15	739.51	516.674	189.941	929.322	737.016	445.297	284.382	0.97157	0.00307208	0.678807	0	0.249545	0	1.43129	0	0.367623	0	0.793068	9.23271e-260	0.479164	0	0.30601	0	1.65511	0	0.638634	0
Solyc01g101110.2	0.243517	0.758193	1.83438	0.801068	0.884442	2.17935	6.88851	5.00363	0.719555	0.900231	1.24949	1.9014	2.59607	2.28694	5.05166	2.36188	0.500855	1.31772	1.5319	5.94607	0.809893	1.57545	2.4415	3.70677	2.63095	2.17238e-06	3.05856	1.8135e-10	11.8718	3.50827e-95	0.860191	0.174417	3.88151	2.1352e-46	1.94525	0.000392793	3.0146	6.78846e-19	4.57687	9.70965e-30	0.645277	1.45161e-05	1.51823	0.00293858
Solyc01g101120.2	0.675403	0.719405	0.381579	0.261387	2.56453	1.36489	10.6673	6.24828	13.1717	13.2272	12.8513	11.0098	15.998	18.4138	15.2953	33.4603	0.697404	0.321483	1.96471	8.45776	13.1995	11.9305	17.2059	24.3778	0.460971	0.0138924	2.81718	1.56427e-09	12.1275	5.03059e-116	0.163629	1.44051e-16	4.30484	9.03852e-65	0.903866	0.179794	1.30353	1.62184e-07	1.84688	1.2258e-48	0.693397	5.41496e-11	1.41683	1.65104e-23
Solyc01g101180.2	0	0	0	0	0	0	0	0	0	0	0	0	0	0	0	0.391781	0	0	0	0	0	0	0	0.19589	NA	NA	NA	NA	NA	NA	NA	NA	NA	NA	NA	NA	NA	NA	NA	0.000728403	NA	NA	NA	0.000351744
Solyc01g101210.2	0	0.128383	0	0	0	0	0	0.427242	0	0	0	0	0	0	0	0.29799	0.0641917	0	0	0.213621	0	0	0	0.148995	0	0.106871	0	0.0822143	3.32786	0.0403604	NA	NA	NA	0.000497646	NA	NA	NA	NA	NA	0.00452648	NA	NA	NA	0.00252607
Solyc01g101240.2	175.385	146.049	206.269	200.722	138.889	148.016	103.139	104.224	419.896	131.575	110.537	127.17	67.5591	71.3289	93.248	89.256	160.717	203.495	143.453	103.682	275.735	118.853	69.444	91.252	1.26617	1.71787e-92	0.892577	1.11203e-08	0.645118	6.47621e-201	1.41855	9.04506e-141	0.722759	3.99972e-120	0.431041	0	0.25185	0	0.33094	0	1.7115	4.54014e-202	1.31404	3.71031e-44
Solyc01g101260.2	1.683	3.84139	4.07501	0.209358	25.2442	17.6302	0.680115	1.54527	0.355215	0.507894	1.85047	1.58088	1.68048	1.93537	0	0.891621	2.76219	2.14219	21.4372	1.11269	0.431554	1.71567	1.80792	0.44581	0.775538	0.0797213	7.76092	7.79967e-103	0.402829	1.39583e-05	0.0999286	6.49133e-109	0.0519048	3.11814e-126	3.97556	0.000662181	4.18933	5.0979e-07	1.03303	0.606822	0.948974	0.374273	0.246587	1.1625e-05
Solyc01g102260.2	0.626762	1.59196	3.54098	2.66819	0.413885	2.11099	4.72788	4.82173	0.185198	0.1655	0	0.257569	0	0.300311	0	0.178794	1.10936	3.10458	1.26244	4.77481	0.175349	0.128784	0.150155	0.0893969	2.79854	3.1316e-05	1.13799	0.919627	4.30412	1.48624e-16	2.4592	6.90815e-05	3.78222	7.48959e-15	0.734445	0.698716	0.856322	0.60725	0.509822	0.38819	0.857674	0.325528	0.595363	0.705419
Solyc01g102280.2	0.211164	0.259525	0.238601	0.0612919	0	0.121923	0	0.30845	4.80447	4.68378	0.812617	0.954562	3.04131	2.97465	1.09513	5.96356	0.235344	0.149946	0.0609617	0.154225	4.74412	0.883589	3.00798	3.52935	0.637135	0.0626942	0.259032	0.0121253	0.655317	0.948459	2.45968	0.622735	2.52987	0.0124118	0.186249	3.54484e-19	0.634044	0.00231297	0.74394	0.100635	0.293748	2.31159e-11	1.17333	0.236938
Solyc01g102290.2	33.9041	42.2536	18.4825	15.6246	70.4067	63.793	21.8734	87.232	18.5423	30.3132	22.5083	17.7217	42.771	46.2556	24.6782	49.7159	38.0788	17.0536	67.0998	54.5527	24.4278	20.115	44.5133	37.197	0.447849	7.09845e-40	1.76213	1.60712e-39	1.43263	3.55197e-16	0.254152	3.50838e-140	0.813008	2.12457e-06	0.823451	0.0257751	1.82224	9.05631e-33	1.52274	9.7823e-15	0.451888	4.20835e-43	0.835638	0.000309075
Solyc01g102330.2	14.5481	19.8054	10.5901	4.18209	27.0195	30.0862	52.6285	26.5224	79.8161	143.208	123.813	80.4235	161.059	218.129	134.937	120.951	17.1768	7.3861	28.5528	39.5755	111.512	102.118	189.594	127.944	0.430005	3.04545e-41	1.66229	2.41502e-29	2.30401	1.6665e-96	0.258682	1.71553e-123	1.38604	1.80446e-19	0.915762	1.23563e-05	1.70021	2.76276e-203	1.14736	1.14647e-09	0.538616	3.49389e-244	0.674832	8.76313e-125
Solyc01g102340.2	0.190685	0.609323	1.0773	0.304412	0.755518	0.495445	1.88791	2.3397	2.2256	5.38762	5.50355	4.97601	11.2278	8.16813	14.2405	9.05693	0.400004	0.690857	0.625482	2.1138	3.80661	5.23978	9.69795	11.6487	1.72713	0.520366	1.56369	0.350005	5.28445	3.86234e-20	1.10452	0.870994	3.37948	4.59849e-15	1.3765	8.89068e-05	2.54766	3.57201e-48	3.06012	6.5314e-57	0.540298	1.47708e-20	1.20115	0.0433044
Solyc01g102400.2	15.4423	8.83095	19.9413	15.5963	4.47436	8.64321	1.33722	2.11757	9.5915	6.24126	3.23407	7.51162	1.50186	2.53684	2.45161	1.61822	12.1366	17.7688	6.55878	1.72739	7.91638	5.37284	2.01935	2.03491	1.46407	7.63064e-15	0.540413	3.53797e-18	0.142329	4.30132e-87	2.70916	2.58049e-57	0.263371	5.37756e-27	0.6787	0.000915152	0.255085	1.26769e-46	0.257051	2.60618e-51	2.66068	2.05416e-22	1.00771	0.139627
Solyc01g102410.2	165.102	240.294	107.664	56.9204	273.189	269.569	78.3917	102.118	132.807	164.17	337.27	125.447	307.618	305.03	91.1301	200.84	202.698	82.2922	271.379	90.2547	148.488	231.359	306.324	145.985	0.405984	0	1.33883	3.15929e-216	0.445266	0	0.303237	0	0.332578	0	1.55809	0	2.06295	0	0.983142	0.0103426	0.755274	9.74595e-192	0.476571	0
Solyc01g102420.1	10.823	4.65557	9.1719	4.39802	1.96543	6.71772	0.76539	0.63237	0.479703	0.857362	0.694162	0.222386	0	0	0	0	7.73927	6.78496	4.34157	0.69888	0.668533	0.458274	0	0	0.876692	0.659209	0.560979	0.00373238	0.090303	3.50931e-19	1.56279	0.0270984	0.160974	4.27647e-09	0.685492	0.834477	0	0.0049697	0	0.00958838	NA	0.0187325	NA	NA
Solyc01g102520.2	0.506746	0.348768	0	0	0.568874	0.0292588	0.143346	0.0888252	1.94656	1.15076	1.69008	1.20784	0	0.495324	0.42049	0.722787	0.427757	0	0.299067	0.116086	1.54866	1.44896	0.247662	0.571638	0	1.20373e-06	0.699151	0.416637	0.271382	0.0017141	0	5.79333e-05	0.38816	0.0333174	0.935621	0.185113	0.15992	3.83993e-19	0.369118	1.32307e-09	5.85056	9.14101e-12	2.30814	0.00863592
Solyc01g102610.2	3.45482	2.83635	3.51333	4.49247	1.57417	1.47613	5.76597	3.39124	4.12421	1.42313	2.03858	1.61853	4.27336	2.97966	6.09185	2.62154	3.14558	4.0029	1.52515	4.57861	2.77367	1.82855	3.62651	4.35669	1.27255	0.0978577	0.484854	1.48251e-15	1.45557	1.93696e-06	2.6246	2.36754e-21	3.00208	5.02093e-35	0.659253	1.44444e-07	1.30748	0.000271026	1.57073	1.20902e-05	0.504219	4.98908e-20	1.20135	0.382395
Solyc01g102650.2	3.93235	8.94091	11.6636	8.70311	13.6329	17.8801	5.56183	16.0833	0.580974	0.778771	2.52212	1.212	14.6796	13.566	2.54922	3.64574	6.43663	10.1834	15.7565	10.8226	0.679872	1.86706	14.1228	3.09748	1.58209	0.0468472	2.44794	0.000262212	1.6814	0.0560442	0.646296	0.17659	0.686864	0.111309	2.7462	0.0199432	20.7727	3.09484e-33	4.55597	8.30469e-05	0.132202	4.18244e-20	0.219325	2.126e-17
Solyc01g102680.2	0.849931	0.529254	0.576217	0.312485	0.0374171	0.588886	0.641133	0.711796	0.284627	0.119696	0.0726836	0.139712	0.468047	0.211766	0.117543	0.0323275	0.689593	0.444351	0.313152	0.676465	0.202161	0.106198	0.339906	0.0749354	0.644367	0.351732	0.454111	0.00703163	0.980963	0.615192	1.41896	0.135812	2.16018	0.00151484	0.525313	0.0659713	1.68136	0.00433584	0.370671	0.0014017	0.312433	1.95314e-06	0.220459	1.28862e-09
Solyc01g102720.2	0.469379	0.576874	0.176788	0.181654	0	0.0451688	0.221293	0	0.416082	0.413141	0.200699	0.321487	0	0.0899605	0.486853	0.133898	0.523126	0.179221	0.0225844	0.110646	0.414611	0.261093	0.0449802	0.310376	0.342596	0.282193	0.043172	6.06842e-06	0.21151	0.00146053	7.93561	0.00109806	4.89925	0.125488	0.629729	0.156833	0.108488	3.95814e-05	0.748594	0.283209	5.80462	0.0248843	6.90027	0.00318657
Solyc01g102770.1	1.33384	0.60108	0	1.7422	0.367002	0.577604	0	0.454615	1.44514	1.64364	1.14066	0.822214	0	0.830835	0.230583	2.09274	0.967458	0.8711	0.472303	0.227308	1.54439	0.981436	0.415417	1.16166	0.9004	0.355264	0.48819	0.00391245	0.234953	7.61507e-05	1.84436	0.00010738	0.481275	0.378879	0.635486	0.017904	0.268985	1.40822e-16	0.752183	0.00286297	2.36253	5.20895e-07	2.79637	5.15734e-07
Solyc01g102840.2	10.6696	11.6502	15.7465	4.84553	34.6774	30.3205	6.9808	22.0313	5.87646	7.95381	18.528	10.052	12.483	8.95175	16.4873	12.5474	11.1599	10.296	32.4989	14.5061	6.91514	14.29	10.7174	14.5174	0.92259	0.127847	2.91212	8.91754e-255	1.29984	7.92881e-13	0.31681	5.01191e-258	0.446355	4.28087e-150	2.06648	1.3339e-55	1.54984	6.07119e-22	2.09936	2.6726e-57	1.33335	7.84771e-14	1.35456	2.57235e-12
Solyc01g102870.1	0.0737315	0.181235	0.333246	0.38522	1.02247	0.361858	0.625706	0.280021	0.305011	0.311508	0.472898	0.272701	0	0.0635908	0	0.357563	0.127483	0.359233	0.692163	0.452864	0.30826	0.372799	0.0317954	0.178781	2.81788	0.135204	5.42945	6.67085e-05	3.55234	0.0590202	0.519	0.0303423	0.654273	0.0507927	1.20937	0.817368	0.103145	8.27274e-08	0.57997	0.710003	11.7249	1.1341e-07	5.62287	9.09092e-07
Solyc01g102890.2	0.169823	0	0.191888	0.197169	0	0	0	0	0	0	0	0	0	0	0	0.920451	0.0849116	0.194529	0	0	0	0	0	0.460225	2.29096	0.0995994	0	NA	0	NA	NA	0.0172637	NA	NA	NA	NA	NA	NA	NA	6.70332e-06	NA	NA	NA	2.31318e-06
Solyc01g102900.2	0	0	0	0	0	0	0	0	0	0	0	0	0	0	0.35989	0.494897	0	0	0	0	0	0	0	0.427393	NA	NA	NA	NA	NA	NA	NA	NA	NA	NA	NA	NA	NA	NA	NA	0.000728403	NA	NA	NA	0.000351744
Solyc01g102950.2	3.40627	3.13977	4.52239	3.2874	1.60266	1.79464	4.81776	4.85119	2.49109	1.37166	1.857	2.30969	1.38881	0.832372	3.53308	5.0771	3.27302	3.9049	1.69865	4.83447	1.93137	2.08335	1.11059	4.30509	1.19306	0.279502	0.518986	4.46337e-08	1.47707	1.5885e-07	2.29882	6.82765e-11	2.84606	2.28628e-25	1.07869	0.387145	0.575026	0.000270472	2.22903	2.91857e-17	1.87589	6.41547e-06	3.8764	1.32046e-35
Solyc01g102960.2	2.21195	2.8668	3.63541	0.992232	33.2634	33.4961	3.98177	65.2665	0.237671	0.053098	0.515889	0.578457	115.165	74.6903	0.625717	23.5188	2.53937	2.31382	33.3798	34.6241	0.145385	0.547173	94.9276	12.0723	0.911177	0.497819	13.1449	3.39401e-247	13.6349	7.06034e-270	0.0693181	2.43554e-219	1.03728	0.173559	3.76362	0.0659388	652.942	0	83.0369	9.61732e-102	0.0057641	0	0.127173	0
Solyc01g102980.2	0	0.178997	0	0.0352281	0	0.105115	0.686646	0.248199	1.1476	0.640964	0.778433	0.548644	0.437006	0.83741	0.377662	0.553958	0.0894986	0.0176141	0.0525575	0.467422	0.894283	0.663538	0.637208	0.46581	0.196808	0.563967	0.587244	0.174463	5.22268	0.0340254	0.335139	0.54132	8.89354	0.000742402	0.741978	0.601499	0.712535	0.0536874	0.520876	0.258501	1.04132	0.276704	0.731017	0.525286
Solyc01g103030.2	0.816216	0.200629	0.27668	0.0710737	0	0.58909	1.96255	4.6498	0.241179	0.0215527	0.104701	0.402511	1.07184	2.11187	1.52389	1.88599	0.508423	0.173877	0.294545	3.30617	0.131366	0.253606	1.59185	1.70494	0.341993	6.7316e-05	0.579331	0.198035	6.50281	7.31594e-48	0.590323	0.00894103	11.2247	5.93772e-51	1.93053	0.0288283	12.1177	2.00916e-28	12.9786	9.53488e-30	0.159315	2.84538e-16	1.07104	0.384637
Solyc01g103060.2	0	0.0632214	0	0.074655	1.78337	0.0742528	0.727565	0.15028	0.759995	0.203748	0	0	0.163429	0	0.266779	0.513599	0.0316107	0.0373275	0.928814	0.438922	0.481871	0	0.0817145	0.390189	1.18085	0.920773	29.3829	8.01043e-06	13.8853	0.0443105	0.0401883	2.96028e-05	0.472562	0.0126009	0	0.00222268	0.169577	0.0151876	0.809737	0.914797	0	NA	4.77503	0.0242777
Solyc01g103070.2	0.372538	0.549427	2.52565	2.3789	6.33469	4.08687	28.9801	11.3188	2.03647	1.81986	3.58407	4.13357	5.48388	5.56922	13.1379	5.10108	0.460983	2.45228	5.21078	20.1494	1.92817	3.85882	5.52655	9.11948	5.31967	1.57157e-13	11.3036	2.92185e-36	43.7097	9.05932e-191	0.470616	3.10213e-07	3.86687	4.07327e-80	2.00129	1.7327e-07	2.86622	4.2518e-18	4.72961	1.94673e-51	0.698234	0.017387	1.65012	2.69892e-13
Solyc01g103140.2	5.69174	6.5551	10.1889	5.27177	4.41315	3.24941	4.79399	2.26066	3.0235	3.52938	7.79333	10.5125	2.05888	2.97845	12.8686	2.62705	6.12342	7.73031	3.83128	3.52732	3.27644	9.15292	2.51866	7.74784	1.26242	0.0294772	0.625676	2.27041e-22	0.576038	3.13247e-20	2.01768	1.54904e-31	0.920665	0.61742	2.79356	2.5713e-58	0.76872	0.000198826	2.36471	2.68463e-38	3.63404	8.51651e-93	3.07617	1.13759e-66
Solyc01g103360.2	0	0.0421068	0	0.0497218	0	0	0	0.0500448	1.7716	0	0	0.0703972	0.0725648	0	0.533041	0.0977337	0.0210534	0.0248609	0	0.0250224	0.885802	0.0351986	0.0362824	0.315387	1.18085	0.940853	0	NA	1.18852	0.54577	NA	NA	NA	NA	0.0397364	1.96501e-05	0.0409599	1.33184e-09	0.356047	6.07756e-06	0.970128	0.20058	8.69257	0.118014
Solyc01g103500.2	0.626023	0.820685	0.235787	1.09024	0	1.02413	1.77087	1.76791	5.48773	3.251	5.62124	4.88804	1.28174	1.43979	0.216443	0.357166	0.723354	0.663016	0.512064	1.76939	4.36937	5.25464	1.36076	0.286805	0.916585	0.931241	0.707902	0.22853	2.44609	0.00143792	1.29479	0.303906	3.45541	1.71366e-05	1.20261	0.0110377	0.311433	2.14932e-11	0.0656398	9.5962e-33	3.86154	6.62053e-20	0.210767	1.15541e-10
Solyc01g103590.2	69.7453	17.1847	22.1114	20.0984	47.382	47.7542	200.131	199.163	216.267	200.861	84.1025	111.624	299.165	213.396	606.319	497.065	43.465	21.1049	47.5681	199.647	208.564	97.863	256.28	551.692	0.48556	6.40637e-49	1.0944	2.38661e-07	4.59328	0	0.443678	1.84274e-82	4.19708	0	0.469223	0	1.22878	5.09206e-59	2.64519	0	0.381859	0	2.15269	0
Solyc01g103610.2	1.4372	1.81051	1.92843	1.64256	0.533849	0.907617	1.27047	0.629802	2.70728	2.06355	1.38269	2.36249	0.494656	0.878005	1.67705	0.999339	1.62386	1.78549	0.720733	0.950136	2.38541	1.87259	0.686331	1.33819	1.09954	0.0328461	0.443841	1.85208e-07	0.585111	1.45619e-05	2.47733	3.27846e-13	1.31829	0.415439	0.785016	0.185425	0.28772	6.02782e-17	0.560991	0.000906793	2.7284	5.30549e-10	1.94978	1.92989e-06
Solyc01g103630.2	9.80062	0.133835	0.307611	0.395097	0	1.57187	12.7066	14.8726	6.27452	8.41073	2.79373	6.15325	27.4467	29.5844	12.9893	2.64046	4.96723	0.351354	0.785937	13.7896	7.34262	4.47349	28.5155	7.81486	0.0707344	2.77258e-15	0.158224	2.13388e-13	2.77612	2.84672e-30	0.447051	0.548775	17.5455	8.50085e-66	0.60925	2.43503e-06	3.88357	1.06579e-74	1.06431	0.170439	0.156879	1.89709e-105	0.274056	7.72336e-86
Solyc01g103650.2	4.03411	7.85239	2.46392	2.34186	3.05993	4.06043	2.77578	10.7024	4.22038	3.05175	2.93704	2.32992	3.53321	2.94641	7.46389	32.5333	5.94325	2.40289	3.56018	6.73907	3.63606	2.63348	3.23981	19.9986	0.404306	3.72112e-24	0.59903	4.04273e-11	1.1339	0.0421951	0.674934	0.00087784	1.8929	2.49662e-17	0.724266	0.0427394	0.891022	0.0721209	5.50006	1.31296e-166	0.812849	0.584446	6.17276	7.03289e-203
Solyc01g103660.2	1.05904	0.757281	0.652712	0.447117	0	0.277943	0.953197	0.534401	7.96547	5.61834	4.56946	5.69734	1.79446	1.9098	11.6837	2.63658	0.90816	0.549915	0.138971	0.743799	6.7919	5.1334	1.85213	7.16013	0.605526	0.227909	0.153025	1.15974e-07	0.819018	0.91873	3.95703	0.000175038	5.35217	1.52482e-07	0.755812	5.82564e-06	0.272697	1.76578e-44	1.05422	0.0302225	2.77162	3.54914e-16	3.86589	2.95549e-59
Solyc01g103700.2	0.173998	0	0	0.101008	0	0.100464	0.492197	0.152496	0.976858	0.275671	0.66959	0.214514	1.21616	0.200089	0.180476	0.0992713	0.0869989	0.050504	0.050232	0.322347	0.626265	0.442052	0.708123	0.139873	0.580514	0.940853	0.577386	0.541006	3.70518	0.0464936	1.00542	0.621464	6.41717	0.201723	0.705855	0.0266174	1.13071	0.366597	0.223346	0.000332232	0.624259	0.000737343	0.197527	2.89418e-06
Solyc01g103780.2	10.3014	17.1903	13.4505	17.3424	16.8931	19.9585	54.0714	39.8255	62.0281	61.6569	114.23	89.5127	109.942	113.953	87.023	127.374	13.7459	15.3964	18.4258	46.9484	61.8425	101.871	111.948	107.199	1.12008	0.0807713	1.34046	5.40775e-10	3.41545	5.41935e-272	0.835591	6.24652e-05	2.54797	5.38443e-171	1.64727	2.25478e-134	1.81021	1.09844e-218	1.73341	2.11652e-186	0.909988	0.00050312	0.957576	0.381664
Solyc01g103790.2	16.2888	3.45787	5.0196	3.22359	0	1.60311	4.71243	3.46084	33.5822	22.7766	15.6709	19.0168	23.2876	18.4121	27.2628	13.7287	9.87334	4.1216	0.801557	4.08663	28.1794	17.3439	20.8498	20.4957	0.417447	0.000729073	0.081184	0.000188068	0.413906	0.04408	5.14199	NA	5.09837	0.0611104	0.61548	0.148976	0.739896	0.0641092	0.727331	0.248837	0.831847	0.000535175	0.983017	0.00173347
Solyc01g103860.2	0.368658	1.23844	2.36049	0.820375	0	0.709526	2.60711	1.32831	0.254176	0.0324488	0	0.101	0	0.0706565	0	0.175276	0.803547	1.59043	0.354763	1.96771	0.143312	0.0505002	0.0353282	0.0876379	1.97926	0.0638605	0.441496	1.86623e-05	2.44878	0.0126025	4.48308	1.10702e-09	5.54654	4.25116e-11	0.352378	0.838109	0.246512	0.208198	0.611517	0.803959	1.42946	0.377972	2.48068	0.347712
Solyc01g103870.1	0.468137	2.30139	2.11585	1.90232	6.49186	2.56781	3.31061	2.59849	3.5965	7.54048	2.40202	4.2324	3.17289	5.65252	4.85566	6.81072	1.38476	2.00908	4.52984	2.95455	5.56849	3.31721	4.4127	5.83319	1.45085	0.883426	3.2712	0.000814463	2.13361	0.781328	0.443522	0.000593587	0.652243	0.00339487	0.59571	0.000276715	0.792441	0.0836235	1.04753	0.955261	0.751741	0.0231227	1.32191	0.107239
Solyc01g103920.2	0	0.057611	0.264831	0.0680299	0	0.20299	0	0.136944	0	0	0.30065	0.481591	0.645346	0.875953	0	0.267441	0.0288055	0.16643	0.101495	0.0684719	0	0.391121	0.76065	0.13372	5.77773	0.351824	3.52346	0.300007	2.37704	0.30313	1.63979	1	0.674632	0.99356	NA	0.0202848	NA	1.59638e-07	NA	0.0552582	0.514193	0.00650787	0.175798	0.000216665
Solyc01g103960.2	3.62915	5.05876	12.9249	5.40027	7.21992	9.34983	18.7777	18.1715	3.09491	6.5868	8.07315	7.96676	10.6154	9.95794	11.1975	6.74894	4.34396	9.16261	8.28488	18.4746	4.84085	8.01995	10.2867	8.97322	2.10928	3.59006e-45	1.90722	2.37738e-46	4.25294	5.28358e-305	1.10594	0.92515	2.22992	4.15512e-111	1.65672	1.51663e-23	2.12497	1.1933e-69	1.85364	2.06032e-32	0.779647	6.89954e-09	0.872317	4.8041e-07
Solyc01g104010.2	0	0	0	0.0477348	0	0.0474776	0.232604	0.192179	1.31205	0.955369	0.632874	0.270336	0.104497	0.567353	0.682319	0.844452	0	0.0238674	0.0237388	0.212392	1.13371	0.451605	0.335925	0.763385	NA	0.595776	NA	0.300007	NA	0.000513399	1.00542	0.708393	8.94704	0.0168229	0.398343	0.00736195	0.296306	2.18307e-06	0.673352	0.0711001	1.34436	0.167278	2.27249	0.00647221
Solyc01g104030.2	81.4706	57.5664	57.5702	20.592	19.0231	20.3013	8.45727	10.2446	84.1645	140.59	111.378	92.1226	34.1816	34.7746	8.07567	16.1158	69.5185	39.0811	19.6622	9.35095	112.377	101.75	34.4781	12.0957	0.562169	8.32925e-215	0.282834	0	0.13451	0	1.98763	1.24634e-143	0.47558	1.60198e-103	0.905436	5.17053e-16	0.306807	0	0.107635	0	2.95116	0	0.350823	9.3318e-286
Solyc01g104090.2	0.907888	0.770924	0.93259	0.790563	0	0.571857	1.86778	0.81981	0.390206	1.72172	0.741109	1.96725	1.36353	1.06776	1.28412	0.847603	0.839406	0.861576	0.285929	1.34379	1.05596	1.35418	1.21565	1.06586	1.02641	0.610083	0.340632	2.01182e-06	1.60089	0.164365	3.01326	1.90095e-07	4.69976	1.73559e-09	1.28241	0.0099632	1.15122	0.46246	1.00937	0.559834	1.11396	0.0349967	0.876787	0.164631
Solyc01g104180.2	0	0	0	0	0	0	0	0	2.2858	0.29789	0	0.13246	0	0.0463321	0	0	0	0	0	0	1.29184	0.0662298	0.0231661	0	NA	NA	NA	NA	NA	NA	NA	NA	NA	NA	0.0512676	1.28247e-09	0.0179325	2.54234e-15	0	1.17514e-13	2.85891	0.0810127	0	NA
Solyc01g104190.2	1.75857	0.378229	1.24191	0.765654	0.653218	1.01537	7.77274	2.24766	6.04068	6.21082	5.07557	7.76887	8.47368	6.57237	18.6964	7.96384	1.0684	1.00378	0.834295	5.0102	6.12575	6.42222	7.52302	13.3301	0.939521	0.650754	0.780885	0.96844	4.68946	1.72058e-18	1.20315	0.639214	6.00531	6.76891e-17	1.0484	0.652364	1.2281	0.050368	2.17608	1.20839e-20	0.853676	0.232562	1.77191	1.38166e-14
Solyc01g104210.2	0.855547	0	0.161118	0.165552	0	0	0	0	0.758402	0.602434	0.914549	0.351589	0	0.24596	0.2958	0	0.427774	0.163335	0	0	0.680418	0.633069	0.12298	0.1479	0.381826	0.528483	0	0.000322079	0	0.000255751	NA	0.00510442	NA	NA	0.930411	0.197314	0.180742	7.55527e-07	0.217366	2.93598e-08	5.14774	0.00194076	1.20264	0.279438
Solyc01g104230.2	0.13335	0.229446	0.602705	0.73541	1.27685	1.07792	9.99621	3.81781	0.906266	2.04229	1.36845	2.84963	3.50225	4.40871	9.26709	2.39654	0.181398	0.669058	1.17739	6.90701	1.47428	2.10904	3.95548	5.83182	3.68834	0.000250873	6.49062	1.78597e-10	38.0766	1.42797e-88	0.568257	0.0130671	5.8664	5.58873e-50	1.43055	0.076656	2.68299	1.47578e-14	3.9557	1.95452e-29	0.533194	3.9339e-07	1.47436	4.12694e-05
Solyc01g104260.2	0	0.0876059	0	0	0	0	0	0	0.737187	0.141167	0.457182	0.51263	0	0.0512313	0.554513	0.406682	0.0438029	0	0	0	0.439177	0.484906	0.0256156	0.480598	0	NA	0	NA	0	NA	NA	NA	NA	NA	1.10412	0.829882	0.0583264	3.012e-05	1.09431	0.686158	18.9301	3.32026e-05	18.7619	0.000203104
Solyc01g104320.2	2.85643	3.58081	5.64823	2.65311	3.48957	3.1336	2.82805	2.21138	5.44399	4.14842	2.74807	5.39973	1.815	1.84767	5.62927	6.43725	3.21862	4.15067	3.31159	2.51972	4.7962	4.0739	1.83134	6.03326	1.28958	0.476792	1.02888	0.0132344	0.782856	0.196446	1.25338	0.130311	0.760879	0.284877	0.849401	0.168063	0.381831	2.65214e-15	1.25792	0.0741532	2.22455	1.06811e-08	3.29446	1.34443e-22
Solyc01g104390.1	7.19332	11.6697	9.75353	17.8168	3.95845	10.7986	14.2437	7.8455	1.27531	0.633147	0	0	0	0.137866	0	0.136801	9.43153	13.7852	7.37855	11.0446	0.954228	0	0.0689331	0.0684003	1.46161	0.0013135	0.782328	0.0730019	1.17103	0.626704	1.86828	4.11694e-07	1.49685	0.227451	0	0.0397099	0.0722397	0.000789472	0.0716814	0.000868455	0	0.375009	0.992271	NA
Solyc01g104400.2	0.743511	0.304596	0.280038	0.215809	0.818302	1.14478	10.5161	5.14066	25.4115	14.8555	27.9765	33.101	32.9129	37.3351	129.817	55.2163	0.524054	0.247924	0.981542	7.82837	20.1335	30.5387	35.124	92.5168	0.473089	0.563967	1.87298	0.00142074	14.9381	1.90818e-46	0.252586	0.000179588	7.97558	3.34865e-30	1.51681	3.16892e-11	1.74455	1.44734e-27	4.59516	0	0.869455	0.00338814	2.63401	2.6502e-201
Solyc01g104420.1	2.42405	0.198613	2.73901	0.469065	0	5.36519	1.14284	8.0259	0	0	0	0	1.19798	0.929181	0	0.2305	1.31133	1.60404	2.68259	4.58437	0	0	1.06358	0.11525	1.22321	0.787305	2.0457	0.010604	3.49597	2.43373e-05	0.597942	0.00493001	1.70893	0.14081	NA	NA	NA	0.0233132	NA	NA	0	0.0472836	0.10836	0.0259036
Solyc01g104430.1	4.70627	1.31106	10.281	1.82137	11.2917	12.228	1.77505	14.4823	0.463543	0.41424	0.402466	0.515747	3.58848	5.59238	0.650864	1.34254	3.00866	6.05118	11.7599	8.12867	0.438891	0.459106	4.59043	0.996701	2.01125	0.0890832	3.90866	5.22841e-13	2.70175	2.38464e-06	0.514562	4.01059e-07	0.691222	0.017841	1.04606	0.487867	10.4592	3.36206e-20	2.27095	0.0229537	0.100014	4.07507e-15	0.217126	3.24902e-12
Solyc01g104490.2	1.84731	1.89085	3.76965	2.02473	2.56721	2.70633	7.05845	5.61426	1.30352	2.00214	1.94523	2.2888	1.83953	1.68043	3.74637	1.64385	1.86908	2.89719	2.63677	6.33635	1.65283	2.11701	1.75998	2.69511	1.55006	6.86606e-13	1.41073	4.54044e-08	3.39009	5.58263e-123	1.09877	0.115614	2.40308	3.74682e-67	1.28084	0.000180907	1.06483	0.330198	1.6306	9.44438e-13	1.20286	0.00202983	1.53133	1.49537e-10
Solyc01g104520.1	0	1.44988	1.96027	0.906399	1.60387	1.80303	5.889	1.31775	0.922723	0.916201	3.11556	2.85178	1.98422	1.09725	0.719779	0.692855	0.724939	1.43333	1.70345	3.60337	0.919462	2.98367	1.54074	0.706317	1.97718	0.133615	2.34979	0.0419321	4.97059	5.37052e-05	0.841429	0.731641	2.11534	0.0738734	3.24502	3.87396e-05	1.67569	0.17353	0.768185	0.616485	1.93652	0.00164639	0.458428	0.454163
Solyc01g104570.2	4.0792	3.93051	5.43886	4.28614	6.33024	5.41713	22.3858	13.2995	8.75076	7.75539	8.89545	9.28701	9.91856	9.87431	16.2473	6.95867	4.00486	4.8625	5.87368	17.8426	8.25308	9.09123	9.89644	11.603	1.21415	0.000727329	1.46664	1.64365e-09	4.45525	1.16734e-181	0.827845	0.0233159	3.03772	2.1826e-106	1.10156	0.169838	1.19912	0.000177493	1.4059	7.93459e-08	0.918636	0.0724882	1.17244	0.0761783
Solyc01g104580.2	3.75503	3.07666	2.47503	1.18075	2.73795	1.30989	3.0981	2.1483	6.10253	4.95769	8.63007	9.06592	2.3197	3.50846	4.54397	5.08811	3.41585	1.82789	2.02392	2.6232	5.53011	8.848	2.91408	4.81604	0.535121	0.000865344	0.59251	2.94586e-06	0.76795	0.00871528	0.903144	0.288597	1.2961	0.0578851	1.59997	3.33099e-07	0.526947	1.62925e-07	0.870875	0.198791	3.03629	1.39337e-25	1.65268	0.000201378
Solyc01g104650.2	83.5387	94.9065	74.8252	130.725	64.507	52.8815	45.7097	50.7699	94.9898	61.8616	56.9433	42.9506	42.3358	37.7601	15.9383	34.859	89.2226	102.775	58.6942	48.2398	78.4257	49.9469	40.0479	25.3987	1.1519	2.75593e-20	0.65784	6.9173e-88	0.540668	1.42076e-175	1.75103	1.16661e-173	0.821884	6.04672e-15	0.63687	4.55486e-52	0.510648	2.97173e-153	0.323856	3.83873e-281	1.24718	9.46587e-18	0.634207	1.31823e-29
Solyc01g104690.2	182.243	147.732	84.8382	77.1462	170.159	198.339	61.8227	128.108	96.4509	245.732	218.4	81.9914	36.9571	83.8081	9.50625	99.5511	164.987	80.9922	184.249	94.9653	171.091	150.196	60.3826	54.5287	0.4909	1.03822e-117	1.11675	8.84184e-08	0.575591	4.16425e-75	0.43958	3.09608e-165	0.515417	6.41738e-116	0.877868	0.000569474	0.352926	0	0.318711	7.55035e-278	2.4874	8.66021e-225	0.903053	0.45893
Solyc01g104720.2	163.084	128.369	140.641	75.3028	101.009	141.244	22.2709	65.9346	13.0719	16.9284	16.351	12.1714	32.4771	44.6213	22.5541	55.9338	145.727	107.972	121.126	44.1028	15.0001	14.2612	38.5492	39.244	0.74092	9.97161e-24	0.831188	8.5971e-06	0.30264	1.54542e-243	0.891398	1.66543e-07	0.364105	5.68358e-168	0.950739	0.81067	2.56993	2.71422e-41	2.61624	4.01183e-32	0.369948	1.94585e-34	1.01802	0.340638
Solyc01g104730.2	9.26345	7.18127	15.298	7.30797	9.0189	13.7143	3.02355	11.0332	0.140369	0.689918	0.609372	0.195222	4.8296	6.5554	0.98547	1.2874	8.22236	11.303	11.3666	7.02835	0.415144	0.402297	5.6925	1.13643	1.37466	0.0977036	1.3824	5.7442e-05	0.854785	0.101322	0.994401	0.0436062	0.618333	2.12816e-08	0.969055	0.435217	13.7121	3.64445e-40	2.73744	0.00773348	0.0706714	8.6255e-39	0.199637	2.43629e-27
Solyc01g104740.2	22.8584	63.7914	140.498	22.6499	1131.58	1354.23	15.6078	807.394	6.92898	3.69439	10.3637	4.37293	379.388	441.368	14.9206	225.415	43.3249	81.5737	1242.91	411.501	5.31169	7.36833	410.378	120.168	1.88284	1.37308e-85	28.688	0	9.49803	0	0.0656315	0	0.33108	0	1.38719	0.00530505	77.2595	0	22.6233	0	0.017955	0	0.292822	0
Solyc01g104750.2	0.338779	0.943762	0.637994	1.34388	0.111857	0.586819	0.319441	0.725793	0.467152	0.0894568	0	0.232037	0	0.25972	0.234261	0.612067	0.641271	0.990939	0.349338	0.522617	0.278304	0.116018	0.12986	0.423164	1.54527	0.102943	0.54476	0.0377412	0.814972	0.0833974	2.83662	0.000148717	1.49602	0.75547	0.416876	0.717309	0.466612	0.0805837	1.52051	0.0550491	0.893411	0.266003	3.25862	0.000150258
Solyc01g104760.2	2.89865	3.86785	3.43123	2.60419	5.24109	1.4744	3.70933	1.89526	3.83388	2.44201	4.4265	3.34672	0.994002	1.03174	2.43389	2.28378	3.38325	3.01771	3.35774	2.8023	3.13795	3.88661	1.01287	2.35883	0.891957	0.542757	0.992461	0.441825	0.828286	0.000587766	0.898732	0.962215	0.834577	0.0150097	1.23858	0.385026	0.322781	6.24865e-15	0.751713	0.0194002	3.83722	4.92189e-17	2.32886	2.08029e-07
Solyc01g104770.2	10.6373	9.6144	6.7609	7.81535	3.43902	7.74126	9.08978	16.0883	5.30407	4.71066	3.12699	4.46248	3.63767	2.86696	18.2739	25.9193	10.1258	7.28813	5.59014	12.589	5.00736	3.79474	3.25232	22.0966	0.719755	0.00557506	0.552066	1.26686e-17	1.24326	0.00475012	1.30375	1.52175e-07	2.25201	1.19911e-28	0.757831	0.00141212	0.649506	2.64576e-06	4.41282	2.83222e-166	1.16678	0.434793	6.79412	4.36631e-238
Solyc01g104780.2	0.209663	0	0	0	0	0	0.593086	0.367509	0.123904	0.38754	0.268947	0.172323	0	0	2.17469	5.86136	0.104832	0	0	0.480298	0.255722	0.220635	0	4.01802	0	NA	0	NA	4.58161	0.0510446	NA	NA	NA	0.00161587	0.862791	0.497366	0	0.00255395	15.7125	2.29946e-28	NA	NA	NA	2.07379e-30
Solyc01g104850.2	1.55651	1.55429	1.75875	1.32713	3.14779	1.8255	0.275187	0.198941	0.143726	0.0513758	0	0	0	0	0	0	1.5554	1.54294	2.48664	0.237064	0.097551	0	0	0	0.991985	0.776067	1.59871	0.000368235	0.152413	5.74679e-25	0.62049	0.000137808	0.095335	1.29839e-38	0	0.0775469	0	0.0191642	0	0.0325427	NA	NA	NA	NA
Solyc01g104880.2	11.5137	9.09814	11.438	7.44646	11.4302	9.23562	10.9294	9.84261	11.0055	14.2627	14.571	10.1618	4.32081	3.64328	5.12961	6.78938	10.3059	9.44225	10.3329	10.386	12.6341	12.3664	3.98204	5.95949	0.916196	0.0176621	1.00262	0.883013	1.00777	0.552877	0.913803	0.00984058	1.00514	0.462538	0.97881	0.668131	0.315182	2.43436e-93	0.471698	6.83963e-50	3.10554	3.89564e-87	1.49659	1.2517e-06
Solyc01g104900.2	1.4058	0.604715	0.79423	0.357039	0.116041	0.152192	0	0.154011	0.415393	0.417613	0.225413	0.577718	1.37711	0.353633	0.182268	1.35347	1.00526	0.575634	0.134117	0.0770054	0.416503	0.401566	0.865372	0.767869	0.572622	0.085457	0.133415	1.83299e-05	0.0766024	1.20211e-05	4.29204	0.0218423	0.574166	0.989768	0.964136	0.812333	2.07771	0.00750798	1.84361	0.0146364	0.464038	0.00469931	0.887329	0.948524
Solyc01g104910.2	8.92274	14.7035	13.3083	23.454	5.0437	5.99677	6.76439	11.0107	77.2819	18.3399	24.8143	33.2947	9.40395	9.6656	11.254	19.3243	11.8131	18.3812	5.52023	8.88756	47.8109	29.0545	9.53477	15.2892	1.556	9.46733e-28	0.467297	1.98594e-59	0.752348	2.91923e-13	3.32978	1.60949e-149	1.61	8.36494e-18	0.607695	1.05172e-72	0.199427	0	0.319784	0	3.04721	2.30302e-229	1.60352	1.05407e-40
Solyc01g104930.1	2.56458	0	3.62224	0	0	0	0	0.374611	1.9892	0.423245	1.23365	1.05392	0	0.645124	0.665014	0	1.28229	1.81112	0	0.187305	1.20622	1.14378	0.322562	0.332507	1.41241	0.297244	0	3.81245e-05	0.146071	0.097787	NA	9.10861e-07	NA	0.00972888	0.948233	0.0964165	0.267415	0.000272196	0.275659	0.00837493	3.54593	1.55032e-07	1.03083	0.424067
Solyc01g105070.2	0.127398	0.688927	0	0	0	0.0735578	0	0.521057	0.903458	0.773725	0.653682	0.366481	0.99838	0.586006	3.30352	13.4103	0.408162	0	0.0367789	0.260528	0.838591	0.510081	0.792193	8.35692	0	0.000169914	0.0901085	1.7954e-05	0.638296	0.419052	0	0.622735	7.08364	0.000652339	0.60826	0.0501175	0.944671	0.89722	9.96542	1.09773e-82	0.643885	0.0188274	10.5491	4.74302e-89
Solyc01g105120.2	20.9526	69.6766	25.7997	53.4288	45.6106	48.8951	43.1227	58.5237	133.388	14.4346	11.1126	18.4629	16.1013	13.7848	44.5102	55.4987	45.3146	39.6142	47.2528	50.8232	73.9113	14.7878	14.9431	50.0044	0.874204	2.84923e-11	1.04277	0.97761	1.12156	0.152626	0.838346	1.23481e-10	1.07556	0.162828	0.200075	0	0.202176	0	0.676547	1.17902e-84	0.989607	0.166086	3.34632	0
Solyc01g105220.2	2.8113	2.14986	1.94124	3.672	2.4237	2.38972	1.32541	2.05325	5.12262	2.26826	3.40587	2.11807	0.893162	1.25722	1.13399	1.7376	2.48058	2.80662	2.40671	1.68933	3.69544	2.76197	1.07519	1.43579	1.13144	0.138034	0.970221	0.556229	0.681023	0.872357	1.16616	0.366018	0.701925	0.452269	0.747398	0.00111546	0.290951	2.85268e-18	0.388531	2.29252e-06	2.56881	6.58447e-06	1.33538	0.000259002
Solyc01g105300.2	0.82754	1.55949	0.779218	0.480399	2.96005	1.11489	1.17046	0.725279	0.203771	0.291356	0.530766	0.510119	0.642677	1.14989	2.14587	2.24266	1.19352	0.629808	2.03747	0.947867	0.247564	0.520442	0.896282	2.19427	0.527691	0.0142724	1.70711	0.000369276	0.79418	0.781286	0.309113	2.08697e-09	0.465218	0.00016197	2.10226	0.136448	3.62041	2.00094e-05	8.86344	2.33887e-17	0.580668	0.0283089	2.44819	1.92989e-06
Solyc01g105310.2	0	0	0	0	0	0.0375908	0	0	0.0769502	0.103148	0.167028	0.10702	0	0.0374339	0.135058	0.371446	0	0	0.0187954	0	0.0900493	0.137024	0.0187169	0.253252	NA	NA	NA	NA	NA	NA	0	NA	0	NA	1.52166	0.726629	0.207852	0.0776908	2.81237	0.0187921	7.32086	0.0370329	13.5306	5.43704e-05
Solyc01g105320.2	0	0.253993	0.291894	0.149964	1.23677	0.223734	0.365376	0.452814	0.190831	0.511601	0.165687	0.477724	0.601864	0.3342	0.401921	1.0317	0.126997	0.220929	0.730252	0.409095	0.351216	0.321706	0.468032	0.716809	1.73964	0.274184	5.75017	0.00126485	3.22131	0.416569	0.302538	1.63588e-05	0.56021	0.0232886	0.915977	0.913362	1.3326	0.231828	2.04093	0.00219291	0.687358	0.342596	1.53154	0.0507445
Solyc01g105360.2	1.41808	0.497954	0.572259	0.441007	0	0.497115	0.71632	0.710195	6.73424	3.07586	5.32721	4.0377	1.7163	2.38784	1.05062	1.1558	0.958015	0.506633	0.248558	0.713258	4.90505	4.68245	2.05207	1.10321	0.528836	0.147899	0.25945	0.000167869	0.744516	0.588934	2.03829	0.0451943	2.86959	0.00222988	0.95462	0.676653	0.418359	1.50903e-21	0.224913	1.68575e-37	2.28182	2.26308e-21	0.537608	8.54246e-05
Solyc01g105370.2	15.871	17.3248	14.5442	17.5199	16.3397	23.1979	6.71662	21.102	15.3613	10.7246	8.17552	8.11427	37.9562	30.7535	9.46235	19.5715	16.5979	16.032	19.7688	13.9093	13.043	8.14489	34.3548	14.5169	0.965906	0.269	1.19104	0.0159253	0.838016	0.000158135	0.810977	0.000299868	0.703599	1.00602e-09	0.624466	1.403e-12	2.63397	4.47237e-142	1.11301	0.315863	0.237081	4.31533e-212	0.422558	2.74528e-128
Solyc01g105380.1	0.966971	0.950739	1.09261	1.12268	0	3.62905	0	0.564986	1.42862	0.255335	1.24039	0.397379	0	0.277993	0	0.551688	0.958855	1.10764	1.81453	0.282493	0.841979	0.818883	0.138996	0.275844	1.15517	0.862444	1.89239	0.000551483	0.294615	2.15098e-11	0.610432	0.00221521	0.155684	0.00354102	0.972569	0.265914	0.165083	0.105187	0.327614	2.39944e-06	5.8914	0.864497	1.98454	0.00119996
Solyc01g105390.2	0	0.0663054	0	0.156593	0	0.0778748	0	0.472832	0.0797068	0	0	0	0	0.0775498	0	0.461702	0.0331527	0.0782967	0.0389374	0.236416	0.0398534	0	0.0387749	0.230851	2.3617	0.427261	1.17449	0.000488364	7.13112	0.394519	2.01083	0.016837	6.07169	1.89336e-05	0	0.713993	0.972938	0.632712	5.79251	0.23636	0	0.982375	5.95363	0.460111
Solyc01g105400.2	19.6617	7.58269	11.4912	10.6267	12.9837	15.8542	3.35628	7.13052	4.60772	2.50639	0.869697	0.696554	0.215401	0.877115	1.75808	0.580224	13.6222	11.059	14.419	5.2434	3.55706	0.783126	0.546258	1.16915	0.811835	0.000458573	1.05849	0.311407	0.384915	6.25185e-40	0.766974	4.8072e-06	0.363645	5.69006e-43	0.220161	3.41828e-10	0.15357	1.07842e-21	0.328686	1.14139e-19	1.43362	0.0224492	2.1403	0.986527
Solyc01g105420.2	33.6498	29.4988	39.3513	37.5657	35.1182	27.1054	18.638	17.9425	30.1071	25.1651	16.2999	16.5361	15.4504	13.3947	8.5426	9.4649	31.5743	38.4585	31.1118	18.2903	27.6361	16.418	14.4225	9.00375	1.21803	9.17664e-05	0.985352	0.648942	0.579276	2.04517e-35	1.23614	1.141e-05	0.587888	6.16046e-30	0.594078	1.12274e-11	0.521873	3.28376e-28	0.325797	1.38141e-72	1.13836	0.00371797	0.624283	3.27643e-15
Solyc01g105450.2	0.0812096	0.0399232	0	0	0	0.0234447	0	0.0474495	2.25564	0.38599	0.208344	0.200239	2.63166	2.35803	0.758097	1.52898	0.0605664	0	0.0117223	0.0237248	1.32081	0.204292	2.49485	1.14354	0	0.33107	0.193545	0.278521	0.391715	0.572982	0	1	2.0239	0.632937	0.154671	3.82442e-14	1.88887	2.54395e-09	0.865782	0.939986	0.0818856	4.18209e-40	0.45836	1.74017e-09
Solyc01g105490.2	20.1867	27.238	33.001	20.6946	3.82894	15.8713	10.9347	15.6845	22.0826	13.9498	23.6908	19.0626	7.00471	6.91473	20.4927	15.928	23.7123	26.8478	9.85014	13.3096	18.0162	21.3767	6.95972	18.2104	1.13223	0.371194	0.415402	0.000148216	0.561295	7.27413e-05	2.72563	0.0101348	1.35121	0.935951	1.18652	0.165966	0.386303	0.0122044	1.01078	0.520333	3.07149	5.79263e-05	2.61654	0.0864429
Solyc01g105500.2	55.3392	77.2635	48.8085	37.587	30.1775	20.1775	7.21086	3.30379	3.17725	4.0142	2.49702	1.67611	6.20408	3.4377	7.49943	1.40147	66.3014	43.1978	25.1775	5.25733	3.59572	2.08656	4.82089	4.45045	0.651537	4.98282e-74	0.379743	0	0.0792944	0	1.71573	9.99421e-84	0.208811	1.50529e-205	0.580291	1.15704e-05	1.34073	0.000105563	1.23771	0.00459941	0.432817	2.12879e-17	0.923159	0.442616
Solyc01g105530.2	1.34312	4.45693	7.20873	5.1655	7.53894	6.39785	14.2476	6.96477	4.26635	5.58587	8.18373	8.55533	5.26281	4.82663	7.66217	1.24522	2.90002	6.18711	6.9684	10.6062	4.92611	8.36953	5.04472	4.4537	2.13347	0.127135	2.40288	4.72181e-07	3.65727	4.46951e-05	0.887882	0.00175053	1.52204	0.379801	1.69901	0.0291597	1.02408	0.756615	0.9041	0.720388	1.65907	0.0345318	0.882844	0.482552
Solyc01g105600.2	1.08896	1.51679	1.23045	2.37058	5.27339	0.99552	10.7814	3.76455	1.50159	1.15018	1.39687	2.16296	1.65295	1.51314	1.31775	3.26175	1.30288	1.80051	3.13445	7.27297	1.32589	1.77991	1.58304	2.28975	1.38195	0.00388151	2.4058	1.25547e-08	5.58224	1.75183e-35	0.574426	0.0143004	2.32033	8.67415e-11	1.34243	0.195822	1.19395	0.331783	1.72695	0.00766037	1.12436	0.5852	1.44642	0.078174
Solyc01g105620.2	3.46972	1.12701	0.700096	0.323714	1.59569	1.28788	1.05161	2.0273	0.402776	1.50519	0.317914	0.662019	1.15484	1.21125	0	1.73214	2.29836	0.511905	1.44178	1.53946	0.953982	0.489967	1.18305	0.866069	0.222726	3.21993e-15	0.627309	0.0588216	0.669805	0.0103563	0.35505	8.06979e-09	1.06774	0.597831	0.513602	0.0175148	1.24011	0.334425	0.907847	0.93199	0.414157	0.000293686	0.732067	0.410991
Solyc01g105630.2	0.552987	0.543704	0.937253	0.160508	3.56038	1.75608	0.391066	1.93861	2.12418	0.14602	1.06402	0	7.2617	3.81545	8.31683	3.78596	0.548345	0.548881	2.65823	1.16484	1.1351	0.53201	5.53857	6.05139	1.00098	0.762004	4.84773	1.45219e-09	2.12428	0.019689	0.206484	5.67665e-08	0.438201	0.000326391	0.468689	0.00410199	4.87936	8.3086e-22	5.33114	1.23211e-20	0.0960554	5.79987e-31	1.09259	0.857824
Solyc01g105650.2	0.487929	0.279848	0	0.330458	0	0.23477	0.920156	4.75149	1.24952	0.858938	0.625894	0.200515	5.85621	4.81607	7.59142	5.382	0.383888	0.165229	0.117385	2.83583	1.05423	0.413205	5.33614	6.48671	0.430409	0.0633455	0.305779	0.00406747	7.38711	1.31326e-20	1.40758	0.425084	24.1584	8.27018e-28	0.39195	0.00733015	5.06165	7.26662e-34	6.15304	1.03322e-40	0.0774352	4.29653e-44	1.21562	0.0571016
Solyc01g105680.2	3.42495	4.99857	3.78933	1.7397	2.35592	3.27527	0.807363	1.00057	0.253005	0.15073	0.0915286	0.527808	0.075564	0.123079	0.148019	0.0610638	4.21176	2.76451	2.81559	0.903968	0.201867	0.309669	0.0993215	0.104542	0.65638	0.000454195	0.668507	8.37079e-06	0.214629	1.39034e-46	0.981859	0.486658	0.321058	5.38786e-21	1.53402	0.00078391	0.492014	0.0496605	0.517873	0.0191622	3.11784	3.72909e-08	1.05256	0.634969
Solyc01g105690.2	8.0239	4.68422	7.93313	4.2005	0.567709	2.89556	7.09302	3.01387	5.41928	3.06464	7.35193	5.06392	6.19098	3.74851	3.12099	1.30797	6.35406	6.06682	1.73163	5.05345	4.24196	6.20793	4.96975	2.21448	0.954794	0.691631	0.272524	4.80027e-26	0.79531	0.000186287	3.50352	8.28495e-22	2.91831	6.50218e-11	1.46346	9.91089e-06	1.17157	0.00317898	0.522041	1.01266e-08	1.24914	0.0546009	0.445592	1.91722e-19
Solyc01g105720.2	2.50935	2.19309	2.41533	1.99624	1.16608	1.31471	8.2814	4.31707	18.1524	11.7306	19.0749	18.4092	26.7712	21.4552	23.425	7.42345	2.35122	2.20578	1.2404	6.29924	14.9415	18.742	24.1132	15.4242	0.938144	0.576578	0.527554	7.23239e-05	2.67913	5.54205e-37	1.77829	5.98554e-06	5.07841	4.19614e-57	1.25436	1.85408e-11	1.61384	1.77773e-43	1.03231	0.232981	0.777252	2.05341e-08	0.639658	3.94788e-35
Solyc01g105770.2	0.234845	0.230903	0.265358	0.408992	0	0.101697	0.49824	0.377345	8.43125	2.20144	0	0	0.223834	0.0337576	0.121794	0.40196	0.232874	0.337175	0.0508486	0.437792	5.31634	0	0.128796	0.261877	1.44789	0.215763	0.218353	0.0214107	1.87995	0.0776217	6.63096	0.000380478	8.60972	8.32206e-05	0	6.55519e-63	0.0242264	1.51585e-88	0.0492589	3.56671e-68	0	0.0286128	2.03327	0.00194931
Solyc01g105800.2	0	0	0	0	0	0	0	0.0449142	0.408852	0.202981	0.394424	0.25272	0	0.0441987	0.159465	0.131571	0	0	0	0.0224571	0.305917	0.323572	0.0220993	0.145518	NA	NA	NA	NA	NA	NA	NA	NA	NA	NA	1.05771	0.915431	0.0722397	0.000409223	0.475678	0.150193	14.6417	0.00160996	6.58472	0.0400832
Solyc01g105880.2	0	0.234654	0.490307	0.0251901	0	0	0	0.0253537	0.0256438	0	0	0	0	0.0249498	0.0900166	0.024757	0.117327	0.257749	0	0.0126769	0.0128219	0	0.0124749	0.0573868	2.19684	0.0328827	0	0.00497135	0.108047	0.0104217	NA	4.80176e-06	NA	NA	0	NA	0.972938	0.919983	4.47569	0.356505	0	NA	4.60018	0.278982
Solyc01g105890.2	3.79068	0.148235	0	0	0.398235	0.298457	0.852958	5.46158	4.37852	2.20664	2.65228	2.79693	36.3666	26.4766	60.2281	26.3702	1.96946	0	0.348346	3.15727	3.29258	2.72461	31.4216	43.2992	0	2.79486e-28	0.176874	1.22562e-16	1.60312	4.04483e-13	0	3.14405e-07	9.0636	4.73269e-48	0.827499	0.020296	9.54316	0	13.1505	0	0.0867113	0	1.37801	3.02221e-23
Solyc01g105920.2	0	0	0	0.0279296	0	0	0.136097	0	3.09916	0.431945	0.493727	0.672237	0	0.470275	0.698644	0.548988	0	0.0139648	0	0.0680485	1.76555	0.582982	0.235137	0.623816	NA	NA	NA	NA	NA	0.911893	NA	NA	NA	NA	0.330198	7.39835e-11	0.133181	1.33638e-25	0.353326	1.17065e-09	2.47933	0.00310599	2.65299	2.67077e-05
Solyc01g105940.2	0	0.112539	0	0.0332229	0	0.0330439	0	0	0.202927	0.030224	0	0	0.484861	0.032906	0.118722	0.0653033	0.0562695	0.0166115	0.016522	0	0.116576	0	0.258883	0.0920125	0.295212	0.106871	0.293622	0.168528	0	0.66251	1.00542	NA	0	0.377986	0	0.065172	2.22073	0.0396251	0.789294	0.316088	0	9.32795e-05	0.355421	0.00172772
Solyc01g105950.2	0	0.169246	0	0.0499636	0	0.0496944	0	0	0.305181	0.0454536	0	0	0.729178	0.049487	0.178545	0.098209	0.0846232	0.0249818	0.0248472	0	0.175317	0	0.389332	0.138377	0.295212	NA	0.293622	0.278521	0	0.878031	1.00542	NA	0	0.377986	0	0.103605	2.22073	0.0297799	0.789294	0.444721	0	0.000151356	0.355421	0.00273543
Solyc01g106000.2	37.3987	32.3536	46.4654	58.5994	23.0927	22.9022	14.4262	7.56761	24.9718	44.546	30.3208	50.831	19.9229	18.3849	7.5567	11.5923	34.8762	52.5324	22.9975	10.9969	34.7589	40.5759	19.1539	9.57448	1.50626	6.08927e-36	0.659404	1.04555e-22	0.315312	2.9155e-129	2.28427	5.59116e-103	0.478178	4.00524e-43	1.16735	0.00174178	0.551051	3.62762e-52	0.275454	1.01862e-153	2.11842	8.63128e-71	0.499871	5.40441e-37
Solyc01g106060.2	600.636	301.583	457.128	363.759	318.892	293.26	160.846	134.515	157.008	134.268	98.0903	99.1091	119.118	87.2774	89.6534	76.0221	451.109	410.444	306.076	147.681	145.638	98.5997	103.198	82.8378	0.909854	8.83578e-09	0.678497	5.76387e-217	0.327372	0	1.34098	1.08082e-130	0.482496	0	0.67702	1.93567e-88	0.708593	4.87598e-65	0.568793	9.46842e-171	0.955443	9.08497e-07	0.802708	1.41678e-33
Solyc01g106150.1	0.304833	0.41211	0.51666	0.75208	0.301947	0.176007	0.215575	0.489801	0.27022	0.925671	0.977567	0.501087	0.581081	1.13927	0.474273	0.0869586	0.358472	0.63437	0.238977	0.352688	0.597946	0.739327	0.860174	0.280616	1.76965	0.302435	0.666655	0.182967	0.983866	0.98763	2.65452	0.0136066	1.47582	0.203435	1.23645	0.765778	1.43855	0.0562073	0.4693	0.013586	0.859509	0.181379	0.326232	5.58647e-06
Solyc01g106220.2	0.043736	0	0	0	0	0	0	0	0	0	0	0	0	0.0125736	0	0	0.021868	0	0	0	0	0	0.00628678	0	0	0.00132776	0	6.47166e-05	0	4.95805e-05	NA	NA	NA	NA	NA	0.829625	NA	0.516928	NA	NA	0	0.375009	0	NA
Solyc01g106310.2	0.419326	3.2983	0.473809	2.06911	0	1.08951	0	0.612515	9.16892	7.41862	6.99261	6.37595	3.73021	10.2469	1.73975	4.3063	1.85881	1.27146	0.544755	0.306257	8.29377	6.68428	6.98853	3.02303	0.684017	0.0633357	0.293066	3.58684e-05	0.16476	1.27287e-07	2.334	0.0467408	0.562193	0.28563	0.80594	0.0770524	0.842624	0.183937	0.364494	1.17065e-09	0.956464	0.477255	0.43257	6.93256e-07
Solyc01g106330.2	2.52193	1.79771	5.31927	2.48883	3.46952	4.92657	6.30165	8.25176	12.8918	16.7593	13.6949	18.966	12.1609	11.5037	6.36518	6.45082	2.15982	3.90405	4.19805	7.2767	14.8256	16.3305	11.8323	6.408	1.80758	9.96832e-06	1.9437	1.97803e-08	3.36912	2.54563e-47	0.929967	0.355171	1.73335	6.04969e-17	1.10151	0.0156773	0.798102	3.22931e-13	0.432226	1.27978e-64	1.38016	5.46951e-22	0.541568	1.75734e-25
Solyc01g106410.1	0.45568	0.248906	0.514886	0.293921	0	0.219253	0.214835	0.502911	0.269293	0.414453	0.389684	0.540981	0.396781	0.247449	0.210064	0.21665	0.352293	0.404403	0.109626	0.358873	0.341873	0.465332	0.322115	0.213357	1.14792	0.331258	0.31118	0.000253266	1.01868	0.240402	3.68892	3.47047e-06	3.2736	1.99347e-06	1.36113	0.358665	0.942207	0.968211	0.624083	0.0363962	1.44461	0.259375	0.662363	0.031209
Solyc01g106470.2	6.84757	15.3477	10.2824	14.3836	20.6755	19.4563	24.3401	19.6362	15.8141	3.47354	3.814	2.40673	7.44251	8.49604	19.345	17.8374	11.0977	12.333	20.0659	21.9881	9.64381	3.11037	7.96928	18.5912	1.11132	0.243054	1.80812	1.65393e-43	1.98133	1.37618e-47	0.614626	1.4493e-32	1.0958	0.655724	0.322525	7.73249e-52	0.826362	0.00105893	1.92779	2.67635e-46	0.390295	6.59191e-38	2.33286	1.49931e-74
Solyc01g106510.2	0	0.0594212	0.136576	0	1.23718	2.54732	0	3.21336	0	0.0319168	0	0	0.921633	0.694982	0	0.068961	0.0297106	0.068288	1.89225	1.60668	0.0159584	0	0.808307	0.0344805	2.29844	0.429521	63.6893	1.51117e-27	54.0777	3.29205e-24	0.0360883	1.69363e-24	0.849086	0.341933	0	0.878558	50.6508	1.29942e-13	2.16065	0.356505	0	6.14847e-12	0.0426577	5.0239e-12
Solyc01g106540.2	0.491089	0.160948	1.38724	1.73426	5.59405	4.25322	27.7834	8.48852	2.46685	1.79384	3.04474	3.09448	27.8064	16.636	25.6384	7.30808	0.326019	1.56075	4.92364	18.136	2.13035	3.06961	22.2212	16.4732	4.7873	3.77799e-24	15.1023	5.81361e-88	55.6286	0	0.316991	1.79572e-24	3.68345	3.1612e-140	1.4409	5.22397e-05	10.4308	0	7.73266	6.26419e-242	0.138139	2.50871e-293	0.74133	1.75451e-18
Solyc01g106600.2	0.232836	0.057232	0.263089	0.27033	0	0.0672183	0	0	0	0.0614819	0.597345	0.191369	0.443839	0.133875	0.724515	0.531363	0.145034	0.266709	0.0336091	0	0.030741	0.394357	0.288857	0.627939	1.83894	0.239915	0.231732	0.278521	0	0.263865	7.93561	0.0212423	0	0.99352	12.8284	0.0782662	9.39649	0.00348592	20.4268	0.00092732	1.36523	0.47469	2.17387	0.559844
Solyc01g106610.2	0	0	0	0	0	0	0	0	0	0.0478753	0.232573	0	0	0	0	0.620649	0	0	0	0	0.0239376	0.116286	0	0.310324	NA	NA	NA	NA	NA	NA	NA	NA	NA	NA	4.85789	0.283153	0	NA	12.9639	0.00170143	NA	NA	NA	0.000351744
Solyc01g106620.2	0	0.145635	0	0	0	0.0570155	0	0.0576967	0.35014	1.4602	2.53338	1.37974	2.67712	1.36266	0.409696	21.8031	0.0728175	0	0.0285078	0.0288484	0.905168	1.95656	2.01989	11.1064	0	NA	0.391496	0.451827	0.396173	0.434988	0	NA	1.01195	0.99352	2.16154	0.00819265	2.23151	2.89739e-05	12.27	5.92812e-80	0.968646	0.37838	5.4985	1.53482e-59
Solyc01g106720.1	1.39116	1.77815	1.57191	2.90732	0.734928	1.84745	0	0.0812834	0	0.0734689	0	0	0	0	0	0	1.58466	2.23962	1.29119	0.0406417	0.0367345	0	0	0	1.41331	0.0544132	0.814806	0.613091	0.025647	2.52509e-10	1.73454	0.0112918	0.0314762	2.24124e-08	0	0.878558	0	NA	0	NA	NA	NA	NA	NA
Solyc01g106730.1	1.3285	0.522478	0.900664	1.07969	2.54411	0.383528	0	0	0.07851	0	0	0	0	0	0	0	0.925487	0.990179	1.46382	0	0.039255	0	0	0	1.0699	0.242925	1.58167	0.255142	0	9.82921e-06	0.676436	0.914069	0	2.46303e-07	0	NA	0	NA	0	NA	NA	NA	NA	NA
Solyc01g106750.1	0.300562	0.480214	2.29239	1.15593	8.26162	5.11944	38.7911	14.7954	1.64301	2.10318	2.12051	2.6556	10.297	12.6588	23.6152	5.78745	0.390388	1.72416	6.69053	26.7933	1.87309	2.38806	11.4779	14.7013	4.41653	4.65544e-15	17.1382	8.11857e-125	68.6325	0	0.257702	1.66274e-59	4.00466	2.28513e-245	1.27493	0.00388714	6.12776	1.65534e-159	7.84869	9.61877e-217	0.208057	2.1073e-109	1.28084	1.10927e-10
Solyc01g106780.2	2.85925	2.2451	2.69229	3.31967	1.15385	2.15533	9.66081	4.6638	10.2792	11.7235	14.6709	20.3343	13.996	12.7182	20.7599	7.2955	2.55217	3.00598	1.65459	7.16231	11.0013	17.5026	13.3571	14.0277	1.17781	0.000556673	0.648306	0.0185563	2.80636	2.02364e-46	1.81675	5.22947e-09	4.32875	1.01479e-57	1.59095	3.52741e-21	1.21413	4.03248e-05	1.27509	7.22622e-06	1.31036	1.43794e-09	1.05021	0.583895
Solyc01g106800.2	2.59618	2.04208	2.22946	1.35641	3.29165	2.78814	1.90943	3.7316	5.00169	3.26316	1.59853	1.23761	1.07776	2.14955	4.63168	20.5295	2.31913	1.79293	3.03989	2.82051	4.13243	1.41807	1.61366	12.5806	0.773106	0.0072714	1.31079	0.014136	1.21619	0.620631	0.589801	1.99613e-07	0.927833	0.0667485	0.343157	2.09072e-16	0.390486	8.50012e-19	3.04436	5.47401e-55	0.878793	0.676424	7.79633	1.01832e-132
Solyc01g106820.2	1.72808	1.84774	1.85498	9.2543	3.82284	3.44231	2.07754	3.60965	2.27227	0.82136	0.332506	1.88192	4.90457	4.29735	0.985831	2.51411	1.78791	5.55464	3.63258	2.8436	1.54681	1.10721	4.60096	1.74997	3.10677	2.87888e-42	2.03174	2.60176e-10	1.59045	4.95705e-05	1.52912	2.93729e-12	0.782804	0.0358176	0.715803	0.131158	2.97448	5.38581e-35	1.13134	0.382941	0.240648	2.37962e-40	0.380349	1.70814e-29
Solyc01g106830.2	0.38055	0.841864	0	0	0	3.51559	2.69121	4.89169	1.79914	1.10535	8.78675	1.87665	3.22406	6.78302	13.0257	20.0832	0.611207	0	1.75779	3.79145	1.45225	5.3317	5.00354	16.5545	0	0.442029	2.87594	0.0002693	6.20322	1.19479e-10	0	1.30087e-05	2.15694	0.00877472	3.67134	4.57183e-08	3.44538	1.6732e-09	11.3992	1.98105e-66	1.06559	0.820541	3.30855	2.79811e-37
Solyc01g106910.2	2.53518	3.24041	3.72395	7.35854	12.7233	7.68484	32.6299	14.8127	1.72294	1.20497	4.55283	4.16735	7.19525	7.79853	4.73322	5.27937	2.8878	5.54124	10.2041	23.7213	1.46396	4.36009	7.49689	5.00629	1.91885	5.53674e-05	3.53351	1.54653e-27	8.21433	2.78929e-101	0.543042	2.06997e-10	2.32469	4.50382e-25	2.97828	1.00292e-08	5.12097	1.43826e-32	3.41969	4.48685e-17	0.581586	5.22186e-07	0.667783	0.00242713
Solyc01g106920.2	1.43201	2.16224	2.65826	2.5236	3.10709	2.15565	9.11433	2.98822	0.302241	0.108038	0	0	0	0.0588123	0	0.0583577	1.79713	2.59093	2.63137	6.05128	0.205139	0	0.0294062	0.0291789	1.4417	0.0238111	1.46421	0.000804355	3.36719	4.7609e-33	0.984632	0.40997	2.29967	3.89877e-16	0	0.158729	0.143347	0.000409223	0.142239	0.00523366	0	0.0810127	0.992271	0.516668
Solyc01g106930.2	0	0.0976897	0.112267	0.0576784	0	0	0	0.0580531	0	0	0	0	0	0	0	0	0.0488448	0.0849727	0	0.0290265	0	0	0	0	1.73964	2.54862e-05	0	0.0388235	0.59426	1.38657e-05	NA	3.18904e-10	NA	0.0447278	NA	0.711891	NA	1.97188e-18	NA	4.14384e-14	NA	2.94415e-18	NA	0.479762
Solyc01g106970.1	0.0897797	0	0.101445	0.156355	0	0.388782	0.380947	0.183599	0	0	0	0.0368951	0	0.0516212	0.0931222	0	0.0448898	0.1289	0.194391	0.282273	0	0.0184476	0.0258106	0.0465611	2.87147	0.0173761	4.3304	0.00402794	6.28813	2.90443e-06	0.663096	0.749618	1.45209	0.0900582	NA	NA	NA	NA	NA	NA	0.714729	0.872434	1.80395	NA
Solyc01g106980.1	0.266902	0.104968	0.422212	0.216916	0	0	0	0	0.0788652	0	0	0	0	0	0	0	0.185935	0.319564	0	0	0.0394326	0	0	0	1.71869	0.0333682	0	6.47166e-05	0	0.000668393	NA	2.08013e-08	NA	NA	0	NA	0	NA	0	NA	NA	NA	NA	NA
Solyc01g107050.2	16.126	7.55768	23.0802	15.8519	5.53741	4.28302	3.64932	0.753773	1.08006	0.794857	0	0.17672	0.0455404	0	0.223018	0.0613359	11.8418	19.466	4.91021	2.20155	0.937459	0.08836	0.0227702	0.142177	1.64384	1.30445e-11	0.41465	1.30514e-19	0.185913	5.17795e-56	3.9644	1.08969e-52	0.44836	5.26492e-11	0.0942548	1.13587e-06	0.0242893	6.73149e-09	0.151662	3.02742e-07	3.88051	NA	6.24399	NA
Solyc01g107060.2	0.182617	0.134664	1.03172	0.318035	0	0	0	0	0.0539604	0	0	0	0	0	0	0	0.15864	0.674877	0	0	0.0269802	0	0	0	4.25414	0.177296	0	0.00866214	0	0.0658663	NA	0.000146146	NA	NA	0	NA	0	NA	0	NA	NA	NA	NA	NA
Solyc01g107070.2	20.162	19.0537	20.3486	10.7952	14.025	8.47664	1.66117	2.57338	12.3778	10.7512	24.8585	11.3424	8.08468	7.48458	2.03035	3.79713	19.6078	15.5719	11.2508	2.11727	11.5645	18.1005	7.78463	2.91374	0.794169	3.71594e-06	0.573792	4.86593e-22	0.107981	3.8913e-120	1.38407	5.53887e-06	0.188188	3.95894e-42	1.56518	6.86401e-05	0.673149	2.29707e-07	0.251956	1.57206e-41	2.32516	1.65929e-20	0.374294	2.29042e-19
Solyc01g107080.2	1.87751	0.461499	1.19332	0.340601	0.774891	0.508149	0.829849	0.891315	0.208041	0.650697	0.903147	0.723345	0.845034	0.573498	0	5.08811	1.16951	0.76696	0.64152	0.860582	0.429369	0.813246	0.709266	2.54406	0.655798	0.012952	0.548539	0.0646559	0.73585	0.0648158	1.19554	0.516936	1.34147	0.989708	1.89405	0.193112	1.65188	0.152143	5.92511	2.87586e-22	1.1466	0.873769	3.58689	2.00424e-18
Solyc01g107090.2	72.6872	225.614	54.943	8.29368	570.778	681.7	33.3237	380.326	13.9236	77.8991	94.2045	36.7722	121.305	192.25	13.7788	574.937	149.151	31.6184	626.239	206.825	45.9114	65.4883	156.777	294.358	0.211989	0	4.1987	0	1.38669	1.64843e-54	0.0504893	0	0.330265	0	1.42641	2.55687e-34	3.41478	0	6.41143	0	0.417716	1.86113e-156	1.87755	0
Solyc01g107100.2	587.525	442.554	166.572	26.4997	771.783	846.289	112.038	810.117	70.2193	504.417	738.496	173.469	685.043	1317.52	106.116	931.457	515.039	96.536	809.036	461.078	287.318	455.982	1001.28	518.786	0.187434	0	1.57082	0	0.895228	3.20711e-12	0.119322	0	0.56991	0	1.58703	3.25691e-282	3.48492	0	1.80562	0	0.4554	0	0.518123	0
Solyc01g107170.2	9.94439	21.631	11.5443	10.3595	105.114	95.2502	6.35821	92.7269	11.5121	58.3808	50.1512	31.9096	102.716	108.716	11.445	250.143	15.7877	10.9519	100.182	49.5426	34.9465	41.0304	105.716	130.794	0.6937	4.54344e-09	6.34559	0	3.13805	1.37877e-225	0.10932	0	0.494525	4.85785e-172	1.17409	1.5205e-07	3.02508	0	3.7427	0	0.388119	2.75745e-289	1.23722	8.51171e-38
Solyc01g107190.2	5.0187	10.5086	7.35101	13.2723	11.9063	12.1812	12.0935	16.1279	9.94124	13.8903	5.72246	12.6038	1.9291	2.93907	15.4238	27.2016	7.76363	10.3116	12.0437	14.1107	11.9158	9.16315	2.43409	21.3127	1.3282	4.19725e-06	1.5513	5.85184e-06	1.81754	2.48967e-13	0.856182	0.897098	1.17162	0.0142506	0.768994	4.39277e-05	0.204275	4.08013e-66	1.78862	8.26238e-23	3.76451	1.129e-31	8.75595	1.53786e-156
Solyc01g107240.2	3.5569	2.02181	3.76785	1.61315	4.03702	2.24624	2.5154	4.02659	1.37945	1.99584	3.9923	4.4765	0.329596	1.34212	1.15291	3.23424	2.78936	2.6905	3.14163	3.271	1.68765	4.2344	0.835857	2.19357	0.964559	0.736738	1.12629	0.499958	1.17267	0.839879	0.856402	0.813313	1.04118	0.661075	2.50906	9.74448e-05	0.49528	0.000746214	1.29978	0.0669983	5.06594	1.34314e-13	2.62434	8.84469e-08
Solyc01g107260.2	0.234845	0.375217	1.06143	0.954315	0.988641	1.76275	14.4489	4.28801	1.4399	1.24025	1.8828	2.05084	5.90673	5.92445	10.5352	3.26592	0.305031	1.00787	1.3757	9.36848	1.34008	1.96682	5.91559	6.90056	3.30417	1.70355e-08	4.51002	2.88015e-21	30.7132	1.04281e-250	0.732628	0.000434326	6.80999	3.34348e-146	1.46769	0.00266421	4.41437	1.44764e-91	5.14938	3.95426e-118	0.332481	5.69657e-56	1.1665	5.16864e-05
Solyc01g107370.2	0	0.157595	0.362224	0	1.05846	0.277641	50.7819	11.5193	0	0.338596	0	0.13174	50.5162	52.7159	38.9033	4.75531	0.0787977	0.181112	0.668048	31.1506	0.169298	0.0658698	51.616	21.8293	2.29844	0.952121	8.47802	0.0385801	395.324	4.44403e-135	0.271106	0.038655	46.6293	1.55224e-128	0.389076	0.385214	304.883	1.44122e-255	128.94	2.26561e-104	0.00127615	5.59147e-186	0.422917	9.68678e-71
Solyc01g107390.2	39.0977	20.0998	7.99055	2.78401	45.6249	45.9703	41.1581	112.179	5.16391	3.13369	2.60669	1.83721	24.1544	22.9009	13.321	46.6071	29.5988	5.38728	45.7976	76.6684	4.1488	2.22195	23.5276	29.9641	0.18201	0	1.54728	5.96903e-70	2.59026	0	0.117632	0	1.67407	4.20125e-145	0.535566	2.08899e-14	5.67095	0	7.22235	0	0.0944403	0	1.27357	5.06284e-18
Solyc01g107400.2	21.6313	37.6623	11.542	5.40659	49.2015	33.7392	0	15.1841	86.1991	99.8784	65.9006	59.6331	111.485	50.7863	4.05105	30.4248	29.6468	8.47427	41.4704	7.59207	93.0387	62.7668	81.1355	17.2379	0.285841	7.70036e-69	1.39881	8.03009e-10	0.256084	4.39177e-73	0.204345	1.79541e-113	0.183072	2.29983e-118	0.674631	1.7314e-27	0.872061	0.00152726	0.185277	4.02435e-304	0.773605	4.10205e-17	0.212459	1.04334e-281
Solyc01g107420.2	3.83852	4.15149	5.2047	3.78813	4.43587	2.77038	2.17165	4.03702	5.67111	1.72309	1.96955	3.15489	0.406505	1.43459	1.59257	3.723	3.99501	4.49642	3.60313	3.10433	3.6971	2.56222	0.920546	2.65778	1.12551	0.947922	0.901908	0.504604	0.777053	0.122183	1.24792	0.466489	0.861566	0.450029	0.693036	0.109073	0.248991	0.000748639	0.718883	0.865951	2.78337	0.218789	2.88718	0.000389512
Solyc01g107430.2	0.321738	0.909468	0	0.700399	0	0.185767	0.227529	0.422969	2.94712	0.80709	2.68262	1.32219	0.40887	0.971205	1.50172	6.65411	0.615603	0.3502	0.0928834	0.325249	1.87711	2.0024	0.690037	4.07792	0.568872	0.426717	0.150882	0.000245422	0.528343	0.1793	3.77031	0.00932683	3.50169	0.026353	1.06675	0.387811	0.367607	1.56386e-07	2.17245	8.16634e-10	2.90188	0.000155283	5.9097	1.6175e-30
Solyc01g107460.2	0.170642	0.419444	0.57844	0.44577	0	0.246316	0.482705	0.149555	0.958018	0	0.218892	0.140251	0	0	0	0.0973567	0.295043	0.512105	0.123158	0.31613	0.479009	0.179572	0	0.0486783	1.7357	0.78219	0.417424	0.209179	1.07147	0.918838	4.15812	0.115829	2.56687	0.182254	0.374881	0.00655633	0	4.46386e-06	0.101623	0.000177344	NA	NA	NA	NA
Solyc01g107490.1	3.83644	6.71894	6.50235	18.2344	12.5087	9.82954	6.78272	4.48314	0.0708504	0.0633147	0	0.098537	1.21885	0.344666	0.497409	0.684003	5.27769	12.3684	11.1691	5.63293	0.0670826	0.0492685	0.781759	0.590706	2.34352	5.28113e-20	2.11629	1.32865e-12	1.06731	0.991714	1.10737	0.0555712	0.504331	6.3093e-12	0.734445	0.829625	11.6537	3.32155e-06	8.80565	3.9715e-05	0.0630226	4.30577e-05	0.755611	0.77353
Solyc01g107520.2	1.06987	2.41938	0.725323	0.372643	0	0.864816	0.302639	0.437574	1.01161	1.18652	0.54895	0.35173	0	0	0	0.122078	1.74462	0.548983	0.432408	0.370107	1.09906	0.45034	0	0.0610392	0.314671	8.86587e-06	0.247851	7.9341e-07	0.212141	3.92686e-09	1.2696	0.741328	0.85592	0.408009	0.409749	0.0736999	0	1.30838e-10	0.0555374	1.37642e-07	NA	9.36474e-06	NA	NA
Solyc01g107560.2	5.62234	2.27907	3.23215	2.4622	0.521086	1.5377	4.18532	2.53583	13.8151	17.0079	19.3588	16.4573	24.3388	27.393	13.7095	5.65572	3.9507	2.84717	1.02939	3.36057	15.4115	17.908	25.8659	9.68262	0.720675	0.105052	0.26056	2.77066e-20	0.850627	0.549825	2.76587	1.67776e-12	3.26461	1.31337e-16	1.16199	5.16863e-05	1.67835	2.0487e-42	0.628271	4.1717e-26	0.692342	1.99716e-16	0.374339	1.77941e-133
Solyc01g107590.2	2.0149	3.20469	1.87493	1.37609	2.81763	2.25832	13.411	7.99855	60.7979	11.3608	25.3901	19.5804	6.02487	3.64593	5.04038	4.22634	2.60979	1.62551	2.53798	10.7048	36.0794	22.4853	4.8354	4.63336	0.622849	0.000496045	0.972482	0.349733	4.10177	1.96864e-81	0.640474	7.83281e-06	4.21784	1.35202e-67	0.623217	3.01075e-33	0.134021	0	0.128421	0	4.65014	5.90146e-145	0.958217	0.508551
Solyc01g107650.2	2.96574	3.72594	1.6383	1.07125	1.41443	2.07388	3.7286	2.71478	3.70006	2.66261	3.29708	2.97923	1.47965	1.2505	8.20307	7.97143	3.34584	1.35478	1.74415	3.22169	3.18133	3.13815	1.36507	8.08725	0.404914	1.45622e-25	0.52129	2.67031e-12	0.962894	0.821803	0.776753	0.00110728	1.84714	2.06037e-12	0.986426	0.208988	0.429088	5.35368e-20	2.54209	6.61592e-53	2.29889	2.64954e-12	5.92441	1.7607e-134
Solyc01g107670.2	22.0403	22.1062	20.8964	10.9196	17.1893	11.1168	4.29977	4.21859	21.0348	29.4004	26.3225	40.1862	23.8239	17.8437	9.1969	9.61169	22.0733	15.908	14.153	4.25918	25.2176	33.2543	20.8338	9.40429	0.720692	6.42674e-15	0.641184	7.70596e-25	0.192957	1.00837e-151	1.124	0.0317572	0.300938	8.76131e-54	1.31869	4.06752e-10	0.82616	1.15725e-06	0.372926	2.18532e-88	1.59617	5.1958e-30	0.451396	3.91928e-57
Solyc01g107680.2	0.992275	0.271005	0.622889	0.288015	1.2741	0.286463	0	0.483143	0.32578	0.465807	0.282855	0.543703	0.420333	0.190178	0.114357	0.157257	0.63164	0.455452	0.780283	0.241571	0.395793	0.413279	0.305256	0.135807	0.721062	0.637289	1.23533	0.0221953	0.382451	7.41381e-07	0.583701	0.0048925	0.309594	1.43754e-12	1.04418	0.424815	0.771251	0.473314	0.343127	0.000812226	1.35388	0.788663	0.444896	1.75517e-05
Solyc01g107730.2	24.0999	17.7441	50.4281	29.5027	28.1082	20.2604	75.2741	33.4103	5.14305	4.21302	7.44233	12.5633	51.2333	35.3799	42.1248	19.3197	20.922	39.9654	24.1843	54.3422	4.67803	10.0028	43.3066	30.7222	1.91021	1.85964e-81	1.15593	1.46412e-10	2.59737	6.24816e-236	1.65253	1.79619e-33	2.247	1.42379e-140	2.13825	1.33736e-33	9.25744	0	6.56734	4.41562e-296	0.230976	2.68887e-290	0.709412	6.17481e-40
Solyc01g107760.2	1.16767	0.965425	2.51883	1.72544	2.83897	2.45163	1.35125	1.82968	0.721425	0.252271	0.680837	0.523481	0	0.0915525	0.440417	0.302816	1.06655	2.12214	2.6453	1.59047	0.486848	0.602159	0.0457762	0.371617	1.98972	3.75495e-05	2.48024	5.5563e-10	1.49123	0.0655708	0.802228	0.078489	0.601242	3.70958e-05	1.23685	0.817368	0.0940257	1.73454e-08	0.763311	0.30214	13.1544	2.85531e-08	8.11811	5.16519e-06
Solyc01g107780.2	2.43771	3.48624	1.87803	0.932696	38.5243	34.3558	0.626881	18.419	2.55381	0.438882	0.426408	0.0910711	5.0458	5.76578	0	11.5056	2.96198	1.40536	36.4401	9.52295	1.49635	0.258739	5.40579	5.75282	0.474468	3.80908e-13	12.3026	0	3.21507	2.32393e-53	0.0385664	0	0.261332	2.15117e-215	0.172914	5.24384e-12	3.61266	4.82166e-39	3.84458	1.3264e-40	0.0478634	2.29572e-75	1.0642	0.376354
Solyc01g107790.2	0	0	0	0	0	0	0	0.127122	0.642881	1.80011	0.372116	0.357641	0	0.0416989	0.752229	0.910285	0	0	0	0.063561	1.2215	0.364879	0.0208494	0.831257	NA	NA	NA	NA	NA	0.606723	NA	NA	NA	NA	0.298715	0.00020451	0.0170688	4.62604e-17	0.680524	0.196563	17.5006	3.37141e-06	39.8695	3.96171e-13
Solyc01g107810.2	0	0.0267505	0	0	0	0	0	0	0.80393	0.344843	0.139601	0.760298	0	0.187722	0.112881	0.0310452	0.0133753	0	0	0	0.574387	0.449949	0.093861	0.0719629	0	NA	0	NA	0	NA	NA	NA	NA	NA	0.783356	0.775457	0.163411	3.69946e-08	0.125286	8.87114e-09	4.79379	2.08134e-06	0.766696	0.519238
Solyc01g107820.2	38.9132	88.0399	52.0997	11.1574	549.818	505.775	6.69562	266.835	17.625	28.0508	26.8406	11.089	257.826	237.378	9.3294	137.556	63.4766	31.6286	527.796	136.765	22.8379	18.9648	247.602	73.4426	0.498272	1.40834e-230	8.31483	0	2.15458	0	0.0599257	0	0.259125	0	0.830408	8.20462e-07	10.8417	0	3.21582	0	0.0765937	0	0.296615	0
Solyc01g107830.2	1.34203	1.62581	0.649883	0.528651	5.98194	3.81899	0.135581	9.85758	0.424872	0.809989	0.491855	0.236361	3.83731	2.70071	0.695995	2.3517	1.48392	0.589267	4.90046	4.99658	0.617431	0.364108	3.26901	1.52385	0.397102	4.40666e-09	3.30238	5.49928e-30	3.36715	9.13719e-32	0.120247	1.83576e-59	1.01961	0.844326	0.589714	0.140643	5.29454	3.25252e-39	2.46804	3.36084e-07	0.111382	2.80995e-43	0.466149	5.65222e-15
Solyc01g107890.2	0.383574	0.31428	0.577883	0.259782	0.0422159	0.387574	2.89344	1.45676	14.3564	21.6919	20.9934	19.3623	23.33	17.6621	28.5129	19.0939	0.348927	0.418832	0.214895	2.1751	18.0242	20.1778	20.4961	23.8034	1.20034	0.0250403	0.615873	8.519e-06	6.23368	1.65557e-20	1.94901	0.0590208	10.1217	4.72824e-38	1.11949	0.0111966	1.13714	4.2442e-06	1.32064	4.49546e-18	0.984474	0.177338	1.16137	1.44036e-05
Solyc01g107900.2	0.529279	3.36088	0.498373	0.844948	1.22329	1.78266	0.499068	1.59779	6.64673	4.19278	4.86571	3.08137	1.56944	2.07954	2.10444	17.2375	1.94508	0.671661	1.50298	1.04843	5.41976	3.97354	1.82449	9.67097	0.345313	8.03856e-14	0.772706	0.00145389	0.539016	1.04444e-09	0.446887	4.71914e-05	0.697569	0.00904695	0.733158	0.096716	0.336637	1.06673e-35	1.78439	9.29438e-25	2.17789	3.45089e-22	5.30064	4.72816e-115
Solyc01g107910.2	1.92533	0.774415	1.77995	0.81286	0.0577911	1.61696	0.990237	2.60782	3.56859	1.57141	2.24521	1.79823	0.333647	0.855425	1.27083	1.44798	1.34987	1.2964	0.837377	1.79903	2.57	2.02172	0.594536	1.3594	0.960388	0.420036	0.620337	0.161759	1.33274	0.0466626	1.54817	0.677694	2.14841	0.00076029	0.786661	0.0134099	0.231337	2.22663e-14	0.52895	0.000194217	3.4005	1.36499e-05	2.28649	0.000255479
Solyc01g107920.2	0.815464	0.400888	0.921416	0.867878	0	0.353128	0.384458	0.714695	0.481914	0.753649	0.523021	0.781938	0.287863	0.468872	0	0.426478	0.608176	0.894647	0.176564	0.549577	0.617781	0.65248	0.378368	0.213239	1.47103	0.0412009	0.290318	0.00351917	0.903647	0.926544	5.06698	7.79755e-07	3.11262	0.00329453	1.05617	0.625656	0.612462	0.0439016	0.345169	0.0992518	1.72446	0.2272	0.563576	0.833893
Solyc01g107940.2	6.6455	6.11608	8.73133	6.21286	4.36287	4.66242	2.62305	5.75657	7.5349	7.83532	10.0114	5.52547	1.68577	3.11012	4.00751	5.0259	6.38079	7.47209	4.51265	4.18981	7.68511	7.76843	2.39794	4.5167	1.17103	0.793505	0.707224	6.26419e-09	0.656629	5.88158e-08	1.65581	2.79874e-09	0.928459	0.709882	1.01084	0.0254376	0.312025	4.90482e-64	0.587721	1.59859e-17	3.23962	4.73058e-40	1.88357	2.6623e-15
Solyc01g107950.1	0	0	0	0	0	0.0556491	0	0	0	1.6288	0	0.39608	0	0	0	0.164966	0	0	0.0278246	0	0.814401	0.19804	0	0.0824828	NA	NA	NA	0.7138	NA	NA	0	NA	0	NA	0.243173	0.0112977	0	2.15383e-09	0.10128	5.00436e-07	NA	0.000806597	NA	NA
Solyc01g107980.2	10.8826	10.8671	6.66064	9.83819	21.372	25.7229	35.5943	55.4385	8.40756	13.051	14.396	19.9853	20.9848	30.3411	8.34824	23.1216	10.8749	8.24942	23.5475	45.5164	10.7293	17.1906	25.6629	15.7349	0.758577	0.00455202	2.16531	2.48155e-67	4.18547	0	0.350331	3.27449e-85	1.93296	1.33314e-98	1.60221	1.70317e-18	2.39186	4.14801e-89	1.46654	7.11195e-15	0.669861	9.84091e-21	0.613138	1.31982e-31
Solyc01g107990.2	0.211796	0.234271	0	0.184426	1.39861	0.519725	10.3348	1.70155	0.813572	0.866854	1.76594	1.26205	1.63735	0.578444	1.53777	1.90317	0.223034	0.0922129	0.959165	6.01819	0.840213	1.51399	1.1079	1.72047	0.413449	0.969708	4.30054	9.30062e-08	26.9833	6.6223e-85	0.0961387	3.81423e-07	6.2744	3.89862e-50	1.80192	0.0274704	1.31859	0.0647114	2.04766	0.000210533	1.36655	0.492367	1.55291	0.0502354
Solyc01g108000.2	3.57067	4.83746	6.84944	7.73693	4.16746	6.97607	16.3253	3.63887	1.17776	1.27176	2.34341	2.73	1.28391	1.52785	6.63204	1.27916	4.20406	7.29319	5.57176	9.9821	1.22476	2.5367	1.40588	3.9556	1.73479	1.6082e-16	1.32533	0.000220536	2.37439	6.61518e-33	1.30895	1.95039e-05	1.79155	1.18715e-14	2.07118	1.50227e-08	1.14788	0.251866	3.22969	2.24717e-21	1.80435	8.36494e-07	2.81361	2.76974e-18
Solyc01g108030.2	36.2772	34.9902	33.057	41.8034	29.4204	35.7384	54.7382	109.742	62.7847	25.1841	16.6196	20.1982	33.1422	44.2402	120.6	405.076	35.6337	37.4302	32.5794	82.2399	43.9844	18.4089	38.6912	262.838	1.05042	0.000453857	0.914286	0.026651	2.30793	0	1.14889	7.72298e-09	2.52429	0	0.418532	4.79671e-170	0.879658	1.0843e-08	5.9757	0	0.475789	1.09213e-125	6.79321	0
Solyc01g108040.1	4.62629	2.98504	3.26711	1.34281	7.44655	10.6846	4.9075	7.77133	1.87962	0.763501	0.7418	0.712944	4.16441	4.82126	2.99908	1.97959	3.80567	2.30496	9.06559	6.33942	1.32156	0.727372	4.49284	2.48933	0.605666	0.327149	2.38213	0.013115	1.66578	0.00172549	0.254254	0.000417091	0.699283	0.612345	0.550389	0.968419	3.39965	3.93904e-11	1.88363	0.0217517	0.161896	5.22394e-10	0.554067	2.50692e-05
Solyc01g108050.2	2.32836	2.20752	5.63761	2.5102	20.0979	19.3973	6.11592	7.09366	3.34169	2.02012	1.7067	0.956846	18.599	14.1525	3.10506	2.37215	2.26794	4.07391	19.7476	6.60479	2.68091	1.33177	16.3758	2.73861	1.7963	0.106793	8.70728	5.89162e-40	2.91224	9.36875e-06	0.206299	3.04738e-28	0.33446	5.22983e-18	0.496762	0.105538	6.10829	3.11306e-45	1.02152	0.953479	0.0813259	5.53197e-50	0.167236	3.32158e-45
Solyc01g108070.2	20.8744	24.2498	22.9993	14.3554	59.9997	62.3633	17.641	18.7503	10.4422	10.6352	14.4439	10.6073	22.0879	23.2077	13.7456	16.9747	22.5621	18.6774	61.1815	18.1957	10.5387	12.5256	22.6478	15.3602	0.827821	0.00467837	2.7117	0	0.806472	1.86767e-08	0.305278	0	0.297405	0	1.18853	0.00119233	2.14902	3.27998e-86	1.4575	1.0652e-16	0.553059	2.34038e-49	0.678218	2.88293e-27
Solyc01g108100.2	13.8646	6.69634	14.4292	7.34256	26.1816	20.5046	3.78434	7.39026	1.54527	11.0152	15.2887	7.54692	28.5155	20.8036	5.29817	24.1816	10.2805	10.8859	23.3431	5.5873	6.28023	11.4178	24.6595	14.7399	1.05889	0.100174	2.27063	5.50423e-58	0.543487	7.5875e-16	0.466342	7.80062e-42	0.239355	1.86204e-117	1.81806	4.4233e-11	3.92653	5.38951e-146	2.34703	4.21497e-25	0.463019	3.04932e-66	0.597735	1.2959e-50
Solyc01g108170.2	0.244752	0.0601609	0.829657	0.284164	1.05055	0.0706582	0.692344	0.143005	2.45889	0.38777	0.941871	0.402325	0.0518392	0.281453	0.253864	0.488736	0.152456	0.55691	0.560604	0.417674	1.42333	0.672098	0.166646	0.3713	3.65292	0.910505	3.67714	0.489616	2.73963	0.456524	0.993411	0.618057	0.745043	0.149069	0.472201	0.000925825	0.117082	1.72173e-09	0.260867	1.8254e-06	4.03309	0.0396593	2.22807	0.30502
Solyc01g108190.2	5.69481	3.24345	4.2375	1.53201	1.60513	2.48613	1.57163	1.0956	11.0403	9.46262	10.1558	10.1032	13.6504	9.22416	5.47462	8.83588	4.46913	2.88476	2.04563	1.33362	10.2515	10.1295	11.4373	7.15525	0.645485	1.14943e-09	0.457725	1.24041e-11	0.298407	2.68836e-22	1.41021	0.621428	0.651935	0.00775443	0.988102	0.231819	1.11567	0.0207237	0.697973	3.1518e-08	0.885657	0.496605	0.625608	2.20372e-16
Solyc01g108210.2	8.4093	1.91939	3.80076	2.58033	0.832968	1.35258	0.169913	0.105288	0.745445	0.475827	0	0.394951	0.0254445	0.379904	0.124605	4.04384	5.16434	3.19055	1.09277	0.137601	0.610636	0.197475	0.202674	2.08422	0.617803	0.00215507	0.2116	1.99288e-24	0.0266443	3.55185e-59	2.91968	3.42754e-11	0.125919	6.30343e-15	0.323393	0.0161891	0.331907	0.00640249	3.4132	8.42389e-12	0.974347	0.895094	10.2836	3.51823e-22
Solyc01g108220.2	9.83087	8.63022	11.1082	2.0382	20.403	21.4885	15.8909	30.3613	7.46966	9.64192	3.60303	9.23432	0.297458	7.67127	45.1576	5.60883	9.23055	6.57319	20.9458	23.1261	8.55579	6.41868	3.98437	25.3832	0.712113	0.00891593	2.26918	0.204387	2.50539	0.000832357	0.31382	7.54045e-05	1.1041	0.0644879	0.750214	0.817368	0.465692	0.187445	2.96679	0.0184119	1.61097	0.119955	6.3707	0.000114346
Solyc01g108240.2	2.74776	2.19508	0.155239	0.239267	7.80233	4.79922	10.1046	16.2956	1.74563	7.00168	18.8572	8.18668	30.4086	35.7056	31.6356	13.2077	2.47142	0.197253	6.30077	13.2001	4.37365	13.5219	33.0571	22.4217	0.0798136	2.11718e-15	2.54946	1.15695e-26	5.34109	7.09767e-113	0.0313061	1.19373e-64	2.09499	6.00993e-32	3.09168	2.88732e-52	7.55824	3.48744e-294	5.12654	2.4164e-119	0.409047	4.67856e-82	0.678271	2.75722e-38
Solyc01g108250.2	16.8888	17.3837	24.5355	11.2048	64.5258	55.3521	9.91745	61.8505	11.6962	9.19792	18.8595	12.3628	59.9963	45.974	21.9752	35.6819	17.1363	17.8702	59.939	35.884	10.4471	15.6111	52.9851	28.8285	1.04283	0.526222	3.49779	0	2.09404	1.60443e-135	0.298139	0	0.598675	2.81615e-107	1.49431	1.07793e-24	5.07177	0	2.75949	2.35938e-183	0.294632	0	0.544087	6.41354e-176
Solyc01g108270.2	0.425034	0.191537	0.640344	0.308422	0.350841	0.224958	0.100193	0.0413901	0.0418636	0.0935273	0	0.0873342	0	0.0407307	0	0.0606238	0.308285	0.474383	0.2879	0.0707916	0.0676955	0.0436671	0.0203654	0.0303119	1.53878	0.30175	0.933874	0.418652	0.22963	0.000346888	1.64774	0.0493711	0.24589	0.0107549	0.645052	0.674536	0.300838	0.119995	0.447769	0.829091	2.14419	0.377972	1.48841	0.205436
Solyc01g108330.2	1.97839	2.8097	5.21602	10.3363	1.30644	1.71344	3.1091	1.0275	2.85796	2.37985	4.22965	6.41384	1.25708	1.07433	0.684014	0.25083	2.39404	7.77617	1.50994	2.0683	2.6189	5.32174	1.16571	0.467422	3.24813	6.47261e-16	0.630706	0.000744194	0.863936	0.0172085	5.14999	2.43087e-28	1.36979	0.372576	2.03205	0.000366879	0.445113	3.33238e-05	0.17848	2.17373e-13	4.56525	5.61213e-15	0.400977	0.000309088
Solyc01g108350.2	0	0	0	0.0671407	0	0	0.327167	1.14881	0.0683498	0.0610801	0	0	0	0.133	0.959706	0.52789	0	0.0335703	0	0.737986	0.064715	0	0.0665002	0.743798	NA	0.595776	NA	0.929026	NA	2.94905e-10	NA	0.622735	NA	1.98876e-09	0	NA	1.02759	0.25936	11.4934	5.74283e-08	0	0.0782071	11.1849	2.02598e-06
Solyc01g108360.2	0	0	0	0	0	0	0	0	0	0.053219	0	0	0	0.0579415	0.83619	0.747418	0	0	0	0	0.0266095	0	0.0289708	0.791804	NA	NA	NA	NA	NA	NA	NA	NA	NA	NA	0	NA	1.08874	0.919983	29.7565	2.09969e-10	0	NA	27.3311	2.67515e-11
Solyc01g108380.1	0	1.30117	0	0.219498	2.49687	0.218316	10.6958	8.83697	0.223451	0	0	0	0	0	0	0	0.650586	0.109749	1.35759	9.7664	0.111726	0	0	0	0.168693	0.106871	2.08672	0.0611315	15.0117	3.93592e-19	0.080841	0.00086331	7.19391	1.54316e-12	0	NA	0	NA	0	NA	NA	NA	NA	NA
Solyc01g108390.2	2.132	0.209621	0	0.247531	0	0.246197	1.80927	0.249139	4.03182	5.96745	4.37573	4.20551	0.632188	2.20652	6.63411	2.43274	1.17081	0.123765	0.123099	1.0292	4.99963	4.29062	1.41936	4.53343	0.105709	0.0155887	0.10514	0.0108754	0.879054	0.320237	1.00542	1	8.36082	0.00056971	0.858187	0.246921	0.283892	1.04996e-11	0.906752	0.124274	3.02293	8.03759e-07	3.194	4.01352e-07
Solyc01g108400.2	2.64226	3.28449	3.15617	3.5498	4.46177	2.63711	12.5995	4.89615	18.1579	23.403	12.1049	16.3186	10.0895	5.25221	6.26429	7.51592	2.96337	3.35299	3.54944	8.74784	20.7804	14.2118	7.67084	6.89011	1.13148	0.387768	1.19777	0.220444	2.95199	2.4858e-39	0.944651	0.834815	2.46457	1.92358e-29	0.683901	1.9592e-17	0.369137	4.79862e-128	0.331567	1.65342e-159	1.8527	1.99408e-41	0.898221	2.89074e-05
Solyc01g108450.2	15.5347	15.0536	18.0031	28.8463	97.4546	108.841	780.847	379.678	3.23671	3.76019	4.3431	3.15108	7.0024	8.33086	2.06577	3.92018	15.2941	23.4247	103.148	580.263	3.49845	3.74709	7.66663	2.99298	1.53162	3.98003e-24	6.74429	0	37.9402	0	0.227098	0	5.62553	0	1.07107	0.917197	2.19144	6.01547e-26	0.855515	0.0956892	0.488753	1.58392e-23	0.39039	7.67668e-35
Solyc01g108460.1	0	0	0	0	0.401145	0.648877	7.47496	2.11186	0	0	0	0	0	0.017464	0	0	0	0	0.525011	4.79341	0	0	0.008732	0	NA	NA	NA	1.42135e-15	NA	4.0066e-105	0	4.41941e-14	9.13012	1.49845e-94	NA	NA	NA	NA	NA	NA	0	NA	0	NA
Solyc01g108480.1	0	0	0	0	0	0.036386	0	0.0368207	0	0	0	0	0.26695	0.108702	0	0.035954	0	0	0.018193	0.0184104	0	0	0.187826	0.017977	NA	NA	NA	NA	NA	NA	0	NA	1.01195	NA	NA	NA	NA	0.00045059	NA	NA	0	0.00148566	0.095711	0.0013689
Solyc01g108490.2	8.86771	3.57571	2.36424	0.954373	3.61877	2.44499	7.89179	13.448	12.5714	2.18372	3.06745	4.05366	21.6521	17.5877	57.9775	29.4748	6.22171	1.65931	3.03188	10.6699	7.37756	3.56055	19.6199	43.7261	0.266696	2.17646e-31	0.487307	4.73872e-12	1.71495	2.55905e-29	0.547286	6.10901e-06	3.51923	6.96521e-68	0.482619	4.30202e-15	2.65941	1.04555e-105	5.92691	0	0.181476	1.17907e-177	2.22866	1.92051e-133
Solyc01g108540.2	10.9938	10.9204	13.7836	6.1198	5.86754	7.04333	3.4081	8.49139	2.58101	1.23278	2.51139	1.05212	0.318976	0.476255	0.312415	0.988108	10.9571	9.9517	6.45543	5.94974	1.90689	1.78176	0.397615	0.650262	0.908243	0.00151653	0.589156	9.17538e-16	0.543004	7.69586e-19	1.5416	1.17827e-05	0.921664	0.54221	0.934377	0.119145	0.208515	6.07891e-14	0.341006	2.35232e-05	4.4811	2.11099e-07	1.6354	0.00252772
Solyc01g108560.2	3.14123	1.54425	2.76061	1.62091	1.26764	1.76332	8.14528	2.95699	0.36096	0.691217	0.223857	0.717162	0.295698	0.802724	1.8101	0.348477	2.34274	2.19076	1.51548	5.55114	0.526088	0.47051	0.549211	1.07929	0.93513	0.747513	0.646885	0.158783	2.36951	4.34939e-07	1.44559	0.35414	3.66295	2.62232e-10	0.894355	0.478729	1.04395	0.127682	2.05153	0.427461	0.856701	0.617817	1.96516	0.0157207
Solyc01g108570.2	0.460023	0.829219	1.03959	1.11271	0.860706	0.61976	6.72336	1.38872	0.634339	0.242944	0.196699	0.252063	0	0.132251	0.79525	0.043743	0.644621	1.07615	0.740233	4.05604	0.438641	0.224381	0.0661256	0.419497	1.66943	0.0795567	1.14832	0.808297	6.29213	1.88844e-18	1.4538	0.0365694	5.47941	5.02294e-18	0.511537	0.998719	0.150751	0.000159667	0.956354	0.0598099	3.39326	0.0004466	6.34393	1.9065e-08
Solyc01g108610.2	0.347995	0.684308	0.589815	0.959577	3.27466	1.1051	8.61345	1.5758	0.411309	0.918904	0.66959	1.00107	0	0.350156	0.721903	0.198543	0.516152	0.774696	2.18988	5.09463	0.665106	0.835328	0.175078	0.460223	1.50091	0.124758	4.24271	4.12437e-10	9.8704	4.95844e-35	0.353762	1.46949e-05	2.32644	1.69468e-09	1.25593	0.89285	0.263233	0.000122507	0.691954	0.00871651	4.77118	0.000171776	2.62867	0.31618
Solyc01g108620.2	17.3243	13.5941	10.433	12.2397	25.3947	26.2437	7.4048	24.8053	6.44103	6.30892	7.20412	5.78946	11.0484	11.6577	12.3416	33.7525	15.4592	11.3363	25.8192	16.1051	6.37497	6.49679	11.353	23.047	0.733307	4.09869e-08	1.67015	1.95302e-48	1.04178	0.0559193	0.439066	1.24673e-84	0.623762	5.56364e-34	1.01911	0.588529	1.78088	1.02779e-24	3.61524	1.29264e-148	0.572251	8.32147e-19	2.03003	1.98456e-65
Solyc01g108630.2	0.0861518	0.190588	0.389381	0.175043	0	0.223843	0.243702	0.276854	0.203652	0.40948	0.442047	0.566468	0.930607	1.23838	2.59142	1.20423	0.13837	0.282212	0.111921	0.260278	0.306566	0.504257	1.08449	1.89782	2.03955	0.761931	0.808858	0.0314333	1.88104	0.790623	2.52152	0.0951456	2.32555	0.0169489	1.64486	0.629779	3.53755	3.33706e-10	6.19059	5.33418e-18	0.46497	1.7722e-07	1.74996	0.0052144
Solyc01g108640.1	0.622535	2.44834	1.05513	7.27298	2.20963	3.68429	17.1698	4.77406	0.137962	0.164384	0	0	0.0659274	0.3132	0	0.177588	1.53544	4.16406	2.94696	10.9719	0.151173	0	0.189564	0.0887941	2.71197	5.17065e-13	1.9193	0.000319423	7.14579	1.08061e-69	1.413	0.00062322	3.72313	5.93457e-42	0	0.162592	1.25395	0.848086	0.587367	0.829091	0	0.0719471	0.468413	0.669511
Solyc01g108670.2	0.980907	0.438821	3.2364	1.29261	4.65082	5.11425	33.8797	21.4866	1.93615	2.09284	2.81851	2.84593	15.3659	12.9438	25.7002	10.4149	0.709864	2.2645	4.88254	27.6832	2.01449	2.83222	14.1548	18.0575	3.19005	2.73085e-68	6.87813	2.53531e-301	38.9978	0	0.463796	2.64504e-87	5.66983	0	1.40592	7.85773e-14	7.02648	0	8.96381	0	0.200089	0	1.27572	3.08931e-39
Solyc01g108700.2	2.1108	1.9889	1.98755	1.02113	0	0.710937	0	0.205552	0.207903	0.278685	0.451274	0	0	0.202277	0	1.40499	2.04985	1.50434	0.355468	0.102776	0.243294	0.225637	0.101138	0.702497	0.733876	0.277529	0.173412	1.8534e-06	0.0501382	4.37606e-10	4.23198	0.000773644	0.289128	0.111496	0.927425	0.838109	0.415704	0.208198	2.88744	0.0294125	2.23097	0.377972	6.9459	0.000475083
Solyc01g108710.2	0	0.201372	0.462841	2.02121	0	0.118254	0	0.359002	1.3314	0.648976	0	0.168334	0	0.235522	0.42487	0.467402	0.100686	1.24203	0.0591272	0.179501	0.990187	0.084167	0.117761	0.446136	12.3357	0.00383071	0.587244	0.100638	1.78278	0.483588	21.006	1.73537e-05	3.03584	0.377986	0.0850011	0.00425858	0.118928	0.000142253	0.450557	0.0326257	0.714729	0.682185	3.7885	0.118014
Solyc01g108780.2	0	0.0437589	0	0	0	0	0	0	0	0.611108	3.19706	6.43801	0.301648	2.81488	14.0335	5.78939	0.0218794	0	0	0	0.305554	4.81753	1.55827	9.91146	0	NA	0	NA	0	NA	NA	NA	NA	NA	15.7666	1.29942e-35	5.09981	7.01088e-07	32.4377	3.41426e-91	3.0916	5.77019e-20	6.36057	2.45083e-71
Solyc01g108900.2	0.0757192	0.0372241	0.0855573	0.32967	0	0.284175	0	0.376053	0	0.0599824	0.388517	0.124468	1.44338	1.26256	0.157076	0.518403	0.0564716	0.207614	0.142087	0.188027	0.0299912	0.256492	1.35297	0.337739	3.67643	0.00130967	2.51609	0.143111	3.32958	0.00155577	1.46117	0.086426	1.32332	0.129599	8.55226	7.8728e-09	45.1123	6.6737e-42	11.2613	4.48831e-05	0.189577	4.9129e-14	0.249628	4.3668e-25
Solyc01g108910.2	232.218	243.107	145.92	249.191	578.38	460.395	84.5361	184.229	79.2132	107.113	130.966	79.2434	344.913	293.236	63.0106	554.212	237.662	197.555	519.387	134.382	93.1632	105.105	319.075	308.611	0.831243	3.42342e-26	2.1854	0	0.565434	4.52819e-240	0.380362	0	0.258733	0	1.12818	1.78206e-05	3.4249	0	3.31259	0	0.329405	0	0.967207	0.00104956
Solyc01g108930.2	12.69	13.0316	16.41	25.7836	29.5625	14.0028	77.3781	29.4936	10.3742	5.73374	8.13912	7.18511	13.857	5.91825	10.0913	4.42449	12.8608	21.0968	21.7827	53.4359	8.05397	7.66211	9.88765	7.25787	1.6404	4.74082e-24	1.69373	8.4369e-29	4.15494	1.39212e-285	0.968513	0.425438	2.45314	2.15476e-129	0.951346	0.168449	1.22767	3.21646e-05	0.901155	0.551287	0.774918	0.0299619	0.734034	1.31308e-06
Solyc01g108940.1	6.64177	4.66448	6.25394	5.46215	4.85584	4.42836	26.1689	17.2321	1.77563	1.67029	2.23137	1.23475	4.01927	2.22767	0.492074	0.721779	5.65313	5.85805	4.6421	21.7005	1.72296	1.73306	3.12347	0.606927	1.03625	0.0337558	0.821156	0.84233	3.83867	1.85415e-113	1.26194	0.0163954	4.67472	1.76256e-106	1.00586	0.838711	1.81285	1.80837e-05	0.352259	0.00045233	0.55485	1.79684e-05	0.194312	1.47093e-15
Solyc01g108960.1	1.255	1.0797	1.41807	0.182137	4.55812	0.724623	0.887526	0.9166	1.85417	2.48544	0.804932	0.515747	0	0.541198	0.650864	1.79005	1.16735	0.800102	2.64137	0.902063	2.16981	0.66034	0.270599	1.22046	0.6854	0.246573	2.2627	0.0822326	0.772744	0.178302	0.302912	0.00289456	0.341514	0.00228409	0.304331	0.00336452	0.124711	2.68032e-05	0.562474	0.089223	2.44029	0.506256	4.51021	0.0189521
Solyc01g109030.2	5.23667	3.70067	4.19125	2.12164	2.37741	2.55115	19.2881	18.1351	9.60648	13.2516	19.5923	13.0466	12.6858	20.7944	33.0424	32.5845	4.46867	3.15644	2.46428	18.7116	11.429	16.3195	16.7401	32.8134	0.70635	0.0181548	0.551457	4.18441e-06	4.18729	4.27148e-139	1.28088	0.0592589	7.59314	5.47785e-174	1.42789	1.06731e-21	1.4647	3.09869e-12	2.87106	3.13209e-133	0.974872	0.000468835	1.96017	2.3274e-78
Solyc01g109040.2	10.6219	7.77712	8.68226	4.6574	4.92486	5.34999	40.2753	38.8217	20.8349	29.1815	42.3253	28.4194	27.5234	45.1552	71.7297	69.6268	9.19949	6.66983	5.13743	39.5485	25.0082	35.3723	36.3393	70.6783	0.725022	0.0151851	0.558447	1.41559e-06	4.29899	4.44756e-146	1.29828	0.0419643	7.69812	1.38476e-183	1.41443	1.64194e-21	1.45309	2.06644e-11	2.8262	1.43343e-133	0.973391	0.00021149	1.94495	9.13129e-81
Solyc01g109050.2	3.59457	1.69138	2.08883	2.02708	0.169549	1.51212	3.77675	1.59019	1.97255	4.85432	2.76658	3.37645	1.21815	1.83059	3.08924	1.90433	2.64298	2.05795	0.840834	2.68347	3.41343	3.07151	1.52437	2.49679	0.77865	0.47604	0.318139	1.84004e-14	1.01532	0.869173	2.44752	9.45165e-11	3.19144	5.34681e-13	0.899831	0.0510889	0.446579	5.58794e-16	0.731459	3.3537e-05	2.01494	1.48325e-07	1.63792	0.000341947
Solyc01g109090.2	283.51	302.791	193.497	432.771	788.447	557.111	36.6004	221.794	65.8937	61.5983	23.9195	43.9449	77.0551	86.9758	26.0514	232.857	293.15	313.134	672.779	129.197	63.746	33.9322	82.0155	129.454	1.06817	3.84326e-12	2.295	0	0.44072	1.39283e-256	0.465434	0	0.192035	0	0.532304	2.27905e-33	1.2866	1.01631e-13	2.03078	2.32756e-95	0.413729	5.67963e-87	1.57841	1.63778e-45
Solyc01g109100.2	70.3559	102.889	48.1801	60.5419	261.865	200.548	36.1854	36.6441	43.153	47.1954	44.6689	16.0627	41.6191	68.0345	18.0595	63.9609	86.6224	54.361	231.206	36.4148	45.1742	30.3658	54.8268	41.0102	0.627563	5.02278e-44	2.66913	0	0.420385	4.781e-138	0.235119	0	0.157499	0	0.672193	4.91186e-17	1.21367	3.38435e-10	0.907824	0.0885685	0.55385	2.85984e-50	0.747996	3.41318e-16
Solyc01g109110.2	2.50537	2.27589	2.21548	1.15404	5.12515	6.08502	1.1555	2.14804	3.41181	2.37299	6.98649	2.59635	2.58401	2.5679	9.49072	18.9395	2.39063	1.68476	5.60509	1.65177	2.8924	4.79142	2.57596	14.2151	0.704734	0.0227734	2.3446	2.40656e-43	0.690936	0.00383392	0.300577	5.7579e-55	0.294692	1.21733e-58	1.65656	3.94797e-16	0.890596	0.0956593	4.91464	1.86348e-217	1.86005	6.06413e-25	5.51838	2.60642e-260
Solyc01g109120.2	10.1253	8.3271	9.83698	2.58186	0.562397	1.52984	0.133841	2.5157	1.76156	1.92402	3.15602	1.16664	1.92409	1.52346	2.6501	3.59025	9.22619	6.20942	1.04612	1.32477	1.84279	2.16133	1.72378	3.12017	0.673022	3.53996e-08	0.113386	1.39256e-110	0.143588	1.61114e-100	5.93567	1.50297e-59	1.26636	0.211643	1.17286	0.563397	0.935415	0.544661	1.69318	8.76758e-06	1.25383	0.192733	1.81008	1.02946e-07
Solyc01g109140.2	0	1.61954	0	0	0	0	0	0.122213	0.278126	1.60173	0.134155	0.214894	0.354418	0.360799	0.216955	13.0077	0.809772	0	0	0.0611067	0.939926	0.174525	0.357609	6.61233	0	1.64449e-14	0	8.637e-15	0.0754616	1.6635e-13	NA	NA	NA	NA	0.185679	5.13804e-06	0.380464	3.08157e-06	7.03494	3.59503e-68	0.488033	0.592756	18.4904	3.57558e-105
Solyc01g109150.2	2.48533	0.195489	0.33699	0.461686	0	0.373099	3.5152	2.14917	25.7619	37.0397	10.0743	14.6258	22.6142	23.2357	17.117	6.77786	1.34041	0.399338	0.18655	2.83219	31.4008	12.35	22.9249	11.9474	0.297922	2.11425e-10	0.139173	5.79087e-12	2.11292	1.97446e-06	2.14065	0.704808	15.1819	1.8973e-28	0.393303	6.49727e-108	0.730073	2.02762e-26	0.380481	5.26945e-147	0.538717	4.42888e-40	0.521155	1.26901e-60
Solyc01g109170.2	15.4682	13.2314	5.94249	15.5345	13.2788	16.2546	3.0629	23.5887	17.6425	14.7858	3.57154	5.46673	16.381	10.2279	8.98466	65.1291	14.3498	10.7385	14.7667	13.3258	16.2141	4.51913	13.3044	37.0569	0.748339	0.374668	1.02905	0.937677	0.928641	0.785863	0.72721	0.296527	0.902421	0.732226	0.278716	2.95755e-24	0.820546	0.0137634	2.28547	1.157e-28	0.339671	3.3534e-17	2.7853	3.0164e-45
Solyc01g109180.2	0.480043	0.176994	0.203405	0.278671	0.554747	0.502371	2.37637	1.59524	8.81212	7.01924	5.84989	6.80597	3.24087	3.82968	11.7632	9.3975	0.328518	0.241038	0.528559	1.9858	7.91568	6.32793	3.53528	10.5804	0.733713	0.826437	1.60892	0.460246	6.04472	7.69008e-25	0.456029	0.313194	3.75701	9.50338e-20	0.799417	4.5705e-07	0.446617	3.04266e-50	1.33663	1.39839e-07	1.78994	4.25361e-17	2.9928	3.12175e-92
Solyc01g109230.2	0	0.120711	0	0.047514	0	0.047258	0.463057	0.143468	1.88642	1.729	2.72977	4.03628	6.72624	6.54144	2.54686	3.82915	0.0603557	0.023757	0.023629	0.303263	1.80771	3.38302	6.63384	3.18801	0.393617	0.0793468	0.391496	0.059806	5.02459	0.65212	1.00542	1	12.8343	0.022273	1.87144	4.82134e-06	3.66975	3.53147e-34	1.76356	0.00292502	0.509965	1.15026e-10	0.480567	2.79108e-19
Solyc01g109250.2	0.808017	4.61776	4.56501	0.644964	7.33669	8.456	3.14282	15.2846	3.16352	2.98707	5.95981	8.63346	5.56206	7.49152	12.9905	15.0401	2.71289	2.60499	7.89635	9.21372	3.07529	7.29663	6.52679	14.0153	0.960226	0.107454	2.91068	5.81347e-18	3.39628	1.07325e-26	0.329898	1.18011e-23	1.16683	0.0749515	2.37266	1.45141e-15	2.12233	1.52282e-11	4.55739	1.8984e-55	1.11795	0.0361391	2.14735	1.06055e-22
Solyc01g109270.2	0	0.0256615	0	0	0	0	0	0	1.23393	0.551342	1.07134	1.11547	0.0884477	0.0900401	0.649712	0.238251	0.0128308	0	0	0	0.892634	1.09341	0.0892439	0.443982	0	NA	0	NA	0	NA	NA	NA	NA	NA	1.22492	0.627567	0.0999781	3.2743e-13	0.497384	1.59069e-05	12.2519	1.38724e-13	4.97493	0.00421001
Solyc01g109320.2	0.334299	0.684766	0.251823	0.582196	0.0735853	0.28953	1.10326	0.651086	0.230487	0	0	0	0	0	0	0.127152	0.509532	0.417009	0.181557	0.877173	0.115244	0	0	0.0635761	0.818416	0.733172	0.356322	0.00713375	1.72153	1.86777e-05	2.29684	0.0330182	4.83138	2.45347e-11	0	0.0467557	0	0.00970528	0.551668	0.644125	NA	NA	NA	0.0379595
Solyc01g109330.2	0	0.362281	0.728595	0.267374	0	0.718021	7.81725	3.65991	0.898226	0.583774	0.708977	0.757109	0.3707	0.662059	0.47773	1.15622	0.18114	0.497985	0.359011	5.73858	0.741	0.733043	0.51638	0.816974	2.74917	0.108838	1.98195	0.0855092	31.6803	1.49032e-106	1.3871	1	15.9844	1.49224e-89	0.989262	0.993861	0.696869	0.154753	1.10253	0.176983	1.41958	0.193136	1.58212	0.00357809
Solyc01g109380.2	2.71841	3.37279	5.11935	3.7949	7.13772	7.13782	16.2949	12.3284	7.38223	10.5963	15.9408	15.0547	12.6943	16.5234	17.9919	16.6172	3.0456	4.45713	7.13777	14.3117	8.98926	15.4978	14.6088	17.3045	1.46346	0.00740902	2.34363	3.07382e-20	4.69913	1.79721e-103	0.624442	1.91357e-09	2.00506	2.94469e-33	1.72403	1.19077e-18	1.62514	5.31958e-16	1.92502	1.09716e-37	1.06085	0.0946942	1.18453	1.65515e-07
Solyc01g109390.2	2.37844	2.63083	4.29994	1.58782	7.14628	8.51432	54.8334	14.2443	0.562233	13.0633	30.8146	23.8491	116.822	102.156	160.601	62.2173	2.50463	2.94388	7.8303	34.5388	6.81274	27.3319	109.489	111.409	1.17538	0.952807	3.12633	3.26408e-20	13.79	4.03802e-182	0.37596	2.16403e-18	4.41092	7.51329e-88	4.01188	4.8875e-75	16.0712	0	16.353	0	0.249632	0	1.01754	0.414576
Solyc01g109420.2	1.86465	1.23751	1.89623	1.13658	0	2.53007	0	0.817117	4.46291	4.92374	2.87028	3.60153	2.84356	1.6082	1.35385	1.48938	1.55108	1.51641	1.26504	0.408558	4.69332	3.2359	2.22588	1.42162	0.977644	0.929094	0.815581	0.628619	0.263402	0.00378268	1.19871	0.729109	0.322962	0.000937345	0.68947	0.0168538	0.474265	1.14474e-07	0.302902	5.73223e-19	1.45376	0.0307298	0.638677	5.9673e-05
Solyc01g109460.2	892.601	300.934	549.613	202.294	536.77	541.015	183.63	483.186	93.3003	88.9436	38.5456	40.3	17.1538	20.5136	43.8328	92.6863	596.767	375.953	538.893	333.408	91.122	39.4228	18.8337	68.2595	0.629983	0	0.90302	8.92445e-36	0.55869	0	0.697641	0	0.618691	0	0.432638	2.77435e-303	0.206687	0	0.749101	7.25077e-52	2.09321	2.67083e-122	3.62433	0
Solyc01g109470.2	0.152285	0.187161	0.172072	0	1.10619	0.131891	0.430779	0	0.0899959	0.160848	0.78138	0.250328	0	0.0875605	0	0.0434419	0.169723	0.0860359	0.619039	0.215389	0.125422	0.515854	0.0437802	0.0217209	0.506918	0.542797	3.64734	0.0141366	1.26906	0.456524	0.138983	0.107252	0.347941	0.00159711	4.11295	0.0282501	0.349064	0.119995	0.173183	0.200115	11.7828	0.000130918	0.496135	0.877633
Solyc01g109490.2	0.288672	1.98678	2.60943	2.17851	2.76407	1.91676	0	0.337333	1.53536	1.14338	0	1.1863	0.366849	0.580927	0.299419	0.247045	1.13773	2.39397	2.34042	0.168666	1.33937	0.593151	0.473888	0.273232	2.10417	0.720186	2.0571	0.146138	0.148249	4.05426e-05	1.02288	0.353063	0.0720668	7.18255e-08	0.442857	0.155683	0.353813	0.000332106	0.204	0.000221118	1.25167	0.101332	0.576574	0.774497
Solyc01g109500.2	0.409383	0.0251569	0.115643	0.148533	0	0.295465	0.144756	0.149498	0.120966	0.1081	1.44413	0.588828	0.260125	0.382501	0.53078	0.20437	0.21727	0.132088	0.147732	0.147127	0.114533	1.01648	0.321313	0.367575	0.607945	0.375108	0.679949	0.14681	0.677161	0.0995153	0.894103	0.69675	0.995899	0.894931	8.87498	4.38242e-14	2.80542	0.0138089	3.20934	0.0402316	3.16351	2.7854e-09	1.14398	0.814894
Solyc01g109580.2	1.06893	1.07487	2.41562	1.07182	0.673785	1.62712	5.08536	4.03123	1.32083	2.43767	2.24373	2.35612	1.4819	2.03938	3.93092	2.4117	1.0719	1.74372	1.15045	4.5583	1.87925	2.29993	1.76064	3.17131	1.62676	0.111492	1.07329	0.651002	4.25255	3.84439e-29	1.51568	0.251375	3.96218	1.50892e-24	1.22385	0.90134	0.936884	0.358934	1.68754	3.16032e-10	1.3063	0.31119	1.80123	3.7939e-14
Solyc01g109590.2	7.76286	6.04626	11.7305	10.506	17.8492	11.5564	84.0007	33.772	11.9112	13.5338	12.3573	11.9151	16.224	14.4121	21.1483	9.60497	6.90456	11.1183	14.7028	58.8863	12.7225	12.1362	15.3181	15.3766	1.61028	8.50982e-12	2.12943	5.1773e-44	8.52862	0	0.7562	6.05422e-11	4.00511	0	0.953915	0.274845	1.20401	2.77424e-05	1.20862	3.95674e-05	0.792279	0.0120383	1.00382	0.901118
Solyc01g109680.2	20.3732	15.8103	12.8256	10.4753	29.3095	30.9204	13.5844	32.6503	4.72997	8.45376	15.6803	8.3724	24.1646	20.0813	17.5091	25.3227	18.0918	11.6504	30.1149	23.1173	6.59186	12.0263	22.1229	21.4159	0.643963	7.38596e-07	1.66457	1.14572e-18	1.27778	5.82776e-05	0.386865	5.1325e-41	0.767637	6.0136e-06	1.82442	1.76569e-06	3.3561	7.5965e-48	3.24884	9.77509e-41	0.543615	4.00326e-17	0.968042	0.673686
Solyc01g109710.2	127.811	40.0815	26.0972	17.3393	69.9516	75.3003	25.7896	164.373	54.3401	85.1069	34.7503	23.9071	81.4329	98.3505	92.9427	171.254	83.9462	21.7182	72.6259	95.0812	69.7235	29.3287	89.8917	132.098	0.258716	0	0.865148	6.85089e-05	1.13264	1.3468e-14	0.299042	2.02958e-227	1.30919	3.98031e-30	0.420643	1.68998e-131	1.28926	3.85649e-19	1.8946	1.37672e-163	0.326267	1.57855e-253	1.46953	1.06084e-84
Solyc01g109720.2	0.403088	0.363295	0.303641	0	3.90399	1.04732	0.19004	3.49352	1.19106	1.31273	1.8959	0.717816	17.815	12.6312	4.18095	7.85747	0.383192	0.15182	2.47565	1.84178	1.2519	1.30686	15.2231	6.01921	0.3962	0.000242142	6.46062	2.63954e-16	4.80642	1.09034e-10	0.0613253	9.63063e-27	0.743957	0.091367	1.0439	0.687272	12.16	2.29288e-169	4.80807	4.54517e-40	0.085847	2.40002e-144	0.3954	2.46395e-50
Solyc01g109750.2	0.336738	0.2897	0.951224	0.342092	2.16807	1.26378	17.8603	3.09882	1.79101	1.20039	0.863905	1.24545	4.95688	3.5819	14.1456	2.92983	0.313219	0.646658	1.71593	10.4796	1.4957	1.05468	4.26939	8.53772	2.06456	0.135925	5.47836	8.44872e-13	33.4577	3.74766e-117	0.376857	8.63569e-08	6.10723	1.34398e-70	0.705138	0.970618	2.85444	1.57129e-15	5.70817	2.47434e-49	0.247032	6.45509e-14	1.99975	1.39123e-14
Solyc01g109760.2	5.00936	3.63239	6.36775	4.79821	0.868338	2.24156	7.43939	5.08548	7.65997	7.04366	8.51417	6.43315	8.16968	3.20429	8.70307	6.7163	4.32088	5.58298	1.55495	6.26243	7.35182	7.47366	5.68699	7.70968	1.29209	0.0593055	0.359869	6.74281e-10	1.44934	0.000158587	3.59046	1.72571e-15	4.02742	5.73663e-22	1.01657	0.928883	0.773548	0.0779874	1.04868	0.896618	1.31417	0.133964	1.35567	0.119084
Solyc01g109800.2	0.44424	0.655175	0	0.0429813	0	0	0	0.0432605	12.6453	4.73128	8.35783	3.59037	3.01092	2.29885	0.307186	2.11211	0.549707	0.0214906	0	0.0216302	8.68828	5.9741	2.65489	1.20965	0.0390947	2.45546e-07	0	8.05341e-08	0.0393486	9.24669e-08	NA	NA	NA	NA	0.687604	0.000138753	0.305571	2.58884e-39	0.139228	2.70448e-68	2.25023	7.50144e-16	0.455631	2.45528e-08
Solyc01g109860.2	1.1512	0.88933	0.743299	0.143204	0.4887	0.261127	0	0	0.0485944	0.0651388	0	0	0	0.0472794	0.0852899	0.351855	1.02026	0.443252	0.374913	0	0.0568666	0	0.0236397	0.218572	0.434448	0.000556799	0.367467	0.000123048	0	1.37923e-17	1.18228	0.829492	0	4.78646e-08	0	0.986372	0.415704	0.351523	3.8436	0.00285642	0	0.377972	9.24599	6.87099e-05
Solyc01g109880.2	98.9306	112.605	80.1649	58.1473	51.3068	41.5815	79.1591	42.944	193.586	227.633	185.182	203.887	301.093	150.962	63.6854	50.1507	105.768	69.1561	46.4442	61.0515	210.609	194.535	226.027	56.9181	0.653849	5.06447e-81	0.439115	7.203e-240	0.577223	1.13847e-129	1.48901	1.65534e-40	1.31451	6.86532e-18	0.923676	0.000132424	1.07321	7.60466e-46	0.270254	0	0.86067	1.4106e-69	0.25182	0
Solyc01g109900.2	0.803127	0.197411	0	0	0	0.309143	0	0	3.16415	6.71557	7.89832	10.3415	4.19591	4.46386	0.277676	1.52737	0.500269	0	0.154572	0	4.93986	9.11989	4.32989	0.902521	0	0.0213241	0.308977	0.441043	0	0.0312644	0	NA	0	0.205165	1.84618	5.16898e-10	0.87652	0.68894	0.182702	3.92756e-17	2.10626	1.4885e-12	0.20844	5.75116e-17
Solyc01g109920.2	0.162196	0.677761	0.916349	0.470785	6.10509	6.32135	0.458813	20.4226	0.431337	0.214144	0.624173	0.199964	0	0.466294	1.68234	6.33885	0.419979	0.693567	6.21322	10.4407	0.322741	0.412069	0.233147	4.0106	1.65143	0.251348	14.7941	5.4887e-52	24.8601	2.12219e-105	0.111628	2.04346e-41	1.6804	1.01263e-12	1.27678	0.954262	0.722397	0.261142	12.4267	2.62373e-36	1.76742	0.339074	17.202	7.30766e-44
Solyc01g110110.2	4.97361	7.22794	7.4931	8.45913	28.8677	35.6443	278.05	73.1854	4.02213	4.74635	4.36521	4.41055	4.52788	4.36481	5.97332	7.64161	6.10077	7.97611	32.256	175.618	4.38424	4.38788	4.44634	6.80747	1.30739	8.2044e-07	5.28719	0	28.7862	0	0.247276	1.14138e-253	5.44451	0	1.00083	0.671934	1.01417	0.890637	1.55271	2.27714e-10	0.986851	0.50529	1.53103	9.76741e-11
Solyc01g110150.2	17.3675	10.4828	21.5865	21.5645	38.7388	37.047	32.2065	52.26	16.1367	9.73251	6.93102	9.67489	25.6268	26.4072	14.6114	16.9549	13.9251	21.5755	37.8929	42.2332	12.9346	8.30296	26.017	15.7832	1.54939	1.17587e-17	2.72119	8.58315e-108	3.03288	6.97926e-135	0.56938	1.0112e-37	1.11454	0.0196132	0.641917	3.06403e-06	2.01142	4.98442e-40	1.22023	0.0011321	0.319136	2.32651e-68	0.606649	6.38382e-22
Solyc01g110190.2	2.57012	1.5592	2.59511	1.87293	4.27909	3.97826	10.2093	5.73515	2.85998	2.25256	3.22669	3.37084	3.32407	4.37039	5.72865	3.43185	2.06466	2.23402	4.12868	7.97222	2.55627	3.29877	3.84723	4.58025	1.08203	0.016241	1.99969	5.98871e-18	3.86127	6.57731e-86	0.541098	1.23404e-08	1.93094	6.61828e-26	1.29046	0.00634858	1.50501	8.24264e-10	1.79177	3.61109e-24	0.85744	0.0101437	1.19053	1.22144e-05
Solyc01g110280.2	1.7215	2.08049	2.51251	1.10345	1.9894	1.49095	2.63776	1.71832	4.81122	4.45102	3.03636	4.18576	1.18501	1.87653	4.68717	3.06928	1.90099	1.80798	1.74018	2.17804	4.63112	3.61106	1.53077	3.87823	0.951073	0.510801	0.915404	0.77315	1.14574	0.107912	1.03897	0.67821	1.25162	0.0616543	0.779738	0.00100956	0.33054	1.63555e-35	0.837427	0.036113	2.35898	1.94792e-15	2.53351	7.94739e-24
Solyc01g110310.2	2.69227	8.12172	4.83967	3.97829	31.4761	15.0855	3.46172	10.9756	27.8433	23.9771	31.8666	28.3136	16.4071	9.63977	4.31569	9.84454	5.407	4.40898	23.2808	7.21867	25.9102	30.0901	13.0234	7.08011	0.815421	0.00197789	4.30568	1.50712e-143	1.33506	0.000489321	0.189383	2.48691e-165	0.31007	9.29408e-101	1.16132	6.38097e-05	0.502637	1.49891e-57	0.273256	2.00896e-136	2.31046	4.90582e-84	0.543644	1.76443e-24
Solyc01g110350.2	7.63721	9.58597	3.85573	6.41443	9.17445	10.6018	6.89483	4.17748	6.57797	8.49568	6.87851	6.21027	6.67683	8.26856	2.19106	2.17864	8.61159	5.13508	9.88815	5.53615	7.53682	6.54439	7.47269	2.18485	0.596299	7.66519e-05	1.14824	0.317538	0.642873	6.37059e-13	0.519317	6.07764e-07	0.559878	1.67273e-15	0.868322	0.824165	0.991491	0.471372	0.28989	2.81552e-21	0.875774	0.72371	0.292378	7.71684e-20
Solyc01g110360.2	18.6269	27.1751	17.7043	18.3824	10.998	13.6334	7.74868	4.92955	42.769	15.3343	17.1473	22.2889	3.15619	4.66201	22.7299	16.7536	22.901	18.0434	12.3157	6.33912	29.0517	19.7181	3.9091	19.7417	0.787885	9.05415e-08	0.53778	4.04726e-43	0.276805	2.96578e-170	1.46507	6.44248e-15	0.514718	2.18381e-42	0.678725	1.30907e-19	0.134557	0	0.679538	1.40515e-23	5.04415	7.13519e-165	5.05019	1.07118e-182
Solyc01g110370.2	4.1914	7.92013	4.29199	8.17392	5.1464	5.29388	11.4859	7.38518	26.8985	5.603	7.39275	7.91257	1.9697	2.29699	20.6504	5.60468	6.05576	6.23295	5.22014	9.43556	16.2508	7.65266	2.13334	13.1275	1.02926	0.212915	0.862011	0.183434	1.55811	1.91296e-10	1.19402	0.00701114	1.80753	6.01648e-14	0.470911	7.56077e-28	0.131276	1.30572e-136	0.80781	0.0231734	3.58717	2.30366e-34	6.1535	3.31987e-111
Solyc01g110380.2	8.26116	9.57766	7.51019	9.66173	7.57877	7.97829	21.0091	14.2291	7.65708	4.80337	3.65892	5.2417	2.58186	2.71537	10.8854	5.53462	8.91941	8.58596	7.77853	17.6191	6.23023	4.45031	2.64862	8.20999	0.962615	0.036335	0.87209	1.34617e-08	1.97536	2.19344e-140	1.1038	0.00159007	2.26509	1.06451e-194	0.714309	2.39498e-12	0.425124	4.56776e-97	1.31777	3.59036e-13	1.68024	2.62099e-33	3.09973	5.30969e-177
Solyc01g110510.2	0.179833	0.132611	0.406397	0.156593	0	0.103833	0	0	0.106276	0.142458	0	0	0	0	0.559585	1.43641	0.156222	0.281495	0.0519166	0	0.124367	0	0	0.997996	1.80189	0.499641	0.332326	0.278521	0	NA	5.42207	0.0679572	0	NA	0	0.128316	0	0.0380473	8.02461	1.84089e-08	NA	NA	NA	7.39639e-12
Solyc01g110560.2	0.206242	0.557645	0.699117	0.359179	2.92815	0.89311	10.7931	1.08454	0.792237	0.435676	1.05823	0.847556	0.611557	1.42301	1.49744	1.70618	0.381944	0.529148	1.91063	5.9388	0.613956	0.952894	1.01728	1.60181	1.38541	0.228893	5.00238	2.88476e-05	15.5489	1.42973e-24	0.27695	9.06796e-08	3.1083	5.43621e-09	1.55206	0.712113	1.65693	0.120404	2.609	0.000528431	0.936704	0.357449	1.5746	0.0439483
Solyc01g110570.2	0	0	0	0	0	0	0.533651	0	0.111487	0	0.483989	0.310108	0	0.325411	0.782703	0.215264	0	0	0	0.266826	0.0557437	0.397049	0.162706	0.498983	NA	NA	NA	NA	NA	NA	NA	NA	NA	NA	7.12275	0.0782662	2.91882	0.261997	8.95138	0.000277241	2.44029	0.346496	3.06679	0.00477171
Solyc01g110580.2	6.03619	11.1669	6.82047	10.8811	4.93009	10.0888	0.44934	0.278436	2.44072	1.67778	6.52039	3.78615	2.48968	1.918	0	0.543764	8.60155	8.8508	7.50943	0.363888	2.05925	5.15327	2.20384	0.271882	1.02898	0.873553	0.873032	0.110435	0.0423049	4.84637e-52	1.17862	0.192676	0.0484575	6.03623e-40	2.5025	1.0319e-10	1.07021	0.297364	0.13203	2.45812e-07	2.33832	3.99659e-09	0.123368	1.08532e-10
Solyc01g110590.2	0.991348	0.243677	0	0.287746	1.30928	2.00337	0.701071	0	1.90403	0.785315	6.99412	2.64808	1.25982	1.71	0	3.67637	0.617513	0.143873	1.65633	0.350536	1.34467	4.8211	1.48491	1.83819	0.232988	0.567073	2.68225	0.00263866	0.567657	0.0922189	0.0868627	0.000393712	0.211634	1.43918e-05	3.58533	0.000387539	1.10429	0.912945	1.36701	0.575059	3.24672	6.38188e-05	1.23791	0.474238
Solyc01g110670.2	2.28625	2.13548	3.61662	3.05256	7.69965	1.18804	0.646724	1.87015	1.08088	1.2074	2.34616	0.563723	2.51802	0.394362	0.474273	0.391314	2.21086	3.33459	4.44385	1.25844	1.14414	1.45494	1.45619	0.432793	1.50827	0.387768	2.01	0.00458666	0.569206	0.0147022	0.750383	0.0906121	0.283186	2.30982e-07	1.27165	0.191807	1.27274	0.938825	0.37827	0.00758573	0.999143	0.112958	0.29721	0.00391968
Solyc01g110690.2	6.93944	3.62469	7.84107	4.61592	7.06467	3.33895	4.08958	1.85836	2.81943	1.90875	1.4836	3.08942	0.551172	0.581877	1.79945	0.577379	5.28207	6.2285	5.20181	2.97397	2.36409	2.28651	0.566525	1.18841	1.17918	0.2714	0.984806	0.558356	0.563032	2.62836e-12	1.19737	0.07025	0.571719	1.54624e-09	0.967184	0.59147	0.239637	1.32523e-09	0.502694	1.06114e-09	4.03603	7.43737e-07	2.09773	0.737224
Solyc01g110750.2	0.0104818	0.00416199	0.00637738	0.00585081	0.00186354	0.0016294	0.00228081	0.00541771	0.00643267	0.00212907	0.00103428	0.00198809	0.000853877	0.0006954	0.00250894	0.00184007	0.0073219	0.0061141	0.00174647	0.00384926	0.00428087	0.00151118	0.000774638	0.0021745	0.835042	4.68286e-26	0.238527	0.000789079	0.525719	4.60445e-58	3.50083	1.28198e-11	2.20402	6.32081e-33	0.353008	2.51024e-15	0.180953	0.0338119	0.507958	9.50004e-30	1.95082	2.6888e-10	2.80712	8.13835e-22
Solyc01g110760.1	0	0	0	0	3.79609	0	0	0.146035	0	0	0	0.205425	0	0	0.518485	0	0	0	1.89804	0.0730173	0	0.102712	0	0.259243	NA	0.595776	NA	0.000524607	NA	0.54577	0	0.00501492	0.0384698	0.00432738	NA	NA	NA	NA	NA	NA	NA	0.608284	NA	0.454591
Solyc01g110800.2	0	0	0	0.103138	0	0	0	0	0	0	0.455805	0.146025	0	0.306462	0	2.12865	0	0.0515689	0	0	0	0.300915	0.153231	1.06433	NA	NA	NA	NA	NA	NA	NA	NA	NA	NA	NA	NA	NA	NA	NA	3.80066e-06	1.9638	0.365879	6.9459	4.12822e-05
Solyc01g110860.1	0.578287	0.710724	0	0	3.43687	2.33726	0	0.168942	0.170875	1.3743	1.4836	0.475296	0.857379	0.498751	0	0.329931	0.644505	0	2.88707	0.084471	0.772588	0.979448	0.678065	0.164966	0	0.106871	4.47951	2.06034e-05	0.131063	0.0755175	0	1.83365e-07	0.0292584	1.42597e-07	1.26775	0.936916	0.877655	0.759807	0.213523	0.217332	1.44447	0.704912	0.243289	0.333867
Solyc01g110920.2	0	0.149987	0	0.0885562	0	0.176158	0	0.356526	1.35227	0.96675	1.17409	0.25076	0.323101	2.89448	0	12.968	0.0749937	0.0442781	0.0880791	0.178263	1.15951	0.712425	1.60879	6.484	0.590425	0.468868	1.17449	0.411145	2.37704	0.66251	0.502708	1	2.0239	0.723122	0.61442	0.249296	1.38748	0.385725	5.59202	3.04812e-23	0.442833	0.0268762	4.03036	1.46587e-21
Solyc01g111000.2	0.3702	0.181993	0	0.214906	0	0.427497	0	0.757058	0.546942	0.293261	0	0.152134	1.56819	0.319284	0	0.105606	0.276097	0.107453	0.213749	0.378529	0.420101	0.0760672	0.943737	0.0528028	0.389187	0.847953	0.77418	0.478724	1.371	0.65212	0.502708	0.345134	1.77091	0.815791	0.181069	0.198599	2.24645	0.412595	0.125691	0.00958838	0.0806022	0.0223691	0.0559507	0.000531758
Solyc01g111070.2	0.326687	0.0803009	0.615223	0.0948233	0	0.0628749	0.46206	0.222692	0	0.0575092	0.279373	0	0.530482	0.0626125	0	0.155321	0.203494	0.355023	0.0314375	0.342376	0.0287546	0.139687	0.296547	0.0776607	1.74463	0.910505	0.154488	0.0512293	1.68248	0.239519	11.293	0.0413294	10.8907	0.00216407	4.85789	0.547111	10.313	5.0174e-05	2.70081	0.0962854	0.471044	0.00230102	0.261883	0.0232301
Solyc01g111100.2	3.37729	1.91972	4.0546	0.49014	1.90497	2.07187	7.06563	5.05657	4.59466	8.97367	14.17	14.2549	11.0874	10.0329	19.1207	7.18554	2.6485	2.27237	1.98842	6.0611	6.78416	14.2125	10.5602	13.1531	0.857983	0.64848	0.750772	0.264103	2.2885	1.9201e-36	1.1428	0.0964173	3.0482	4.46618e-40	2.09495	1.75362e-39	1.55659	2.40759e-18	1.93879	5.87075e-43	1.34585	2.14937e-08	1.24554	2.88046e-08
Solyc01g111160.2	0	0.140993	0.972191	0.249737	2.17798	0.165594	0.405644	0.167573	0.254235	0.302925	0	0.117861	0.24298	0.247355	0.297478	0.0818143	0.0704965	0.610964	1.17179	0.286609	0.27858	0.0589305	0.245168	0.189646	8.66659	0.0337919	16.6219	6.03559e-06	4.06557	0.00187304	0.521395	0.0175287	0.244591	0.124397	0.211539	0.396576	0.880061	0.299677	0.680759	0.0220143	0.240368	0.961001	0.773536	0.168787
Solyc01g111220.2	0.16869	0.0829291	0	0.122409	0.584825	0.243498	1.31225	0.221767	0.274149	0.0890872	0.108194	0.103985	0.0178645	0.0242482	0.34994	0.120304	0.12581	0.0612043	0.414161	0.76701	0.181618	0.10609	0.0210563	0.235122	0.486484	0.672962	3.29197	0.000328008	6.0966	1.18984e-09	0.147779	0.00349997	1.85196	0.0204555	0.584136	0.915431	0.115938	0.00179246	1.2946	0.396359	5.03837	0.0057697	11.1663	6.87099e-05
Solyc01g111230.2	0.750607	0.230627	0.424067	0.272336	1.67288	0.162521	0.796232	0.822316	0.831723	0.396405	0.240712	0.231348	0	0	0.194638	0	0.490617	0.348201	0.917699	0.809274	0.614064	0.23603	0	0.0973191	0.709721	0.0625177	1.8705	4.25256e-05	1.6495	6.33871e-07	0.379429	0.0519698	0.881852	0.466001	0.384373	0.361711	0	2.20584e-07	0.158484	9.86419e-06	NA	8.36645e-05	NA	NA
Solyc01g111250.2	0	0.0337967	0	0	0	0.0396938	0	0.843529	0.203138	0.580901	0	0.0565037	0	0.0395281	0.998296	0.941342	0.0168983	0	0.0198469	0.421764	0.392019	0.0282519	0.019764	0.969819	0	NA	1.17449	0.929026	24.9589	1.64066e-06	0	NA	21.2509	5.93179e-06	0.0720675	0.00873536	0.050416	2.28264e-06	2.4739	0.00356596	1.42946	0.0810127	49.0698	7.17945e-13
Solyc01g111260.2	3.00332	2.3328	2.57909	0.801996	0.991629	1.52599	0.679653	1.05288	4.61466	3.83834	2.92792	3.65329	1.65389	1.48508	4.36119	3.32417	2.66806	1.69054	1.25881	0.866265	4.2265	3.29061	1.56949	3.84268	0.633623	0.000457018	0.471807	6.13791e-08	0.32468	1.60685e-15	1.34297	0.111818	0.688163	0.0220355	0.778566	0.0204645	0.371344	5.96531e-18	0.909188	0.541789	2.09661	7.82874e-08	2.44837	4.27063e-15
Solyc01g111270.2	0.309093	0.265916	0	0.0897163	0	0.267699	0.218587	0.361197	19.3396	6.18256	11.6965	17.0845	0.130934	0.844175	1.04195	0.859694	0.287505	0.0448582	0.13385	0.289892	12.7611	14.3905	0.487554	0.950823	0.156026	0.00122546	0.465556	0.0626477	1.0083	0.346424	0.335139	0.171345	2.1658	0.00524946	1.12769	0.00712233	0.0382064	4.22781e-285	0.0745097	1.87145e-231	29.5157	5.12017e-288	1.95019	0.000178333
Solyc01g111280.2	24.9472	25.2559	38.9384	45.2261	21.4301	26.2448	34.6867	17.788	15.2427	17.7526	22.2381	25.9777	4.65698	7.59747	3.5086	2.89488	25.1015	42.0822	23.8375	26.2373	16.4977	24.1079	6.12722	3.20174	1.67648	1.09795e-35	0.949642	0.455174	1.04525	0.929101	1.76538	1.16313e-37	1.10068	0.408307	1.46129	1.11636e-10	0.371399	7.81636e-44	0.194072	5.05147e-83	3.93455	2.36785e-87	0.522543	2.06927e-11
Solyc01g111310.2	3.08084	1.98786	8.37647	2.12381	1.01722	0.945006	5.99153	1.35007	9.16029	7.34705	11.2384	17.6855	6.64766	7.55617	12.0831	4.39429	2.53435	5.25014	0.981114	3.6708	8.25367	14.462	7.10191	8.23871	2.07159	9.7885e-17	0.387127	2.54481e-11	1.44842	0.183175	5.3512	1.73288e-46	3.74146	4.88721e-15	1.75218	3.34987e-25	0.860455	0.000601491	0.998187	0.79739	2.03635	2.22382e-46	1.16007	0.0021438
Solyc01g111340.2	1.21559	0.362825	0.490548	0.655264	0	0.376	0	0.0253662	6.33712	6.60312	4.78931	2.71185	2.26202	1.67246	1.17079	0.297229	0.789209	0.572906	0.188	0.0126831	6.47012	3.75058	1.96724	0.734009	0.725924	0.50741	0.238213	3.44492e-06	0.0160706	7.05398e-14	3.04737	0.000263819	0.0674632	0.000229722	0.579677	3.59397e-10	0.30405	8.19441e-50	0.113446	1.35945e-95	1.90652	8.78533e-13	0.373116	2.69091e-14
Solyc01g111380.2	54.8434	27.3827	30.9846	35.5683	34.1648	26.2851	9.99918	37.0511	49.8821	47.2919	61.2821	28.7007	44.4221	28.0847	6.22182	18.2117	41.113	33.2764	30.225	23.5251	48.587	44.9914	36.2534	12.2168	0.809389	0.0221319	0.735167	2.56551e-08	0.572206	5.57542e-21	1.10096	0.00415104	0.778334	0.000608162	0.925996	0.465219	0.746153	7.59005e-12	0.251441	3.68915e-166	1.24103	6.47787e-08	0.336983	1.86001e-107
Solyc01g111500.2	194.469	76.141	117.907	135.502	98.0606	84.4761	9.80488	33.2562	18.8667	62.7192	11.9346	10.8706	12.1713	5.76906	0.18922	2.18571	135.305	126.705	91.2683	21.5305	40.7929	11.4026	8.97016	1.18746	0.936437	0.149061	0.674538	1.51303e-59	0.159126	0	1.38826	3.92179e-44	0.235903	0	0.279523	2.35761e-144	0.219895	9.81699e-212	0.0291096	0	1.27117	0.0269369	0.132379	9.25733e-66
Solyc01g111550.2	2.02031	4.49861	4.29706	2.86306	5.92508	5.00909	14.1194	6.77016	2.31765	6.02514	5.03069	9.47464	3.67498	4.85152	9.49152	3.39016	3.25946	3.58006	5.46709	10.4448	4.1714	7.25266	4.26325	6.44084	1.09836	0.697008	1.6773	2.871e-09	3.20444	1.36654e-51	0.654838	2.22056e-07	1.91048	3.94109e-18	1.73867	1.21782e-09	1.02202	0.930737	1.54405	7.28206e-05	1.70121	1.34119e-10	1.51078	4.98302e-05
Solyc01g111570.2	3.43038	2.33868	1.38954	0.526025	2.77816	1.70037	2.92942	6.18313	3.44249	2.52944	3.15496	3.4844	7.48498	6.23348	10.1372	18.7775	2.88453	0.957782	2.23926	4.55628	2.98597	3.31968	6.85923	14.4573	0.332041	2.26835e-26	0.776301	0.00406082	1.57956	3.22274e-10	0.427722	1.52894e-13	2.03472	3.81429e-19	1.11176	0.109503	2.29716	1.1402e-44	4.84176	7.34002e-213	0.483973	4.38249e-29	2.10772	2.2844e-81
Solyc01g111610.2	5.54319	5.0833	6.50431	18.441	4.5052	4.86239	1.20618	2.61596	8.18963	4.05336	13.4007	7.62249	25.1972	17.9587	9.95117	11.1298	5.31325	12.4727	4.68379	1.91107	6.1215	10.5116	21.5779	10.5405	2.34747	4.64684e-28	0.881531	0.675491	0.35968	1.65163e-09	2.66294	4.78376e-24	0.408017	4.25538e-10	1.71716	2.09933e-11	3.52495	2.97077e-83	1.72188	4.78283e-12	0.487145	3.36275e-28	0.488485	1.38152e-33
Solyc01g111630.2	15.2736	15.044	19.8468	16.3714	9.76181	11.5904	12.9616	13.45	39.3285	7.34599	10.4959	9.99792	8.01817	6.86875	48.7715	35.2298	15.1588	18.1091	10.6761	13.2058	23.3373	10.2469	7.44346	42.0006	1.19463	6.01667e-05	0.704283	1.92751e-11	0.871161	0.0151691	1.69623	4.09767e-26	1.23695	5.91077e-05	0.439079	2.24169e-68	0.318951	3.86686e-126	1.79972	4.92508e-71	1.37663	8.44139e-05	5.64263	0
Solyc01g111660.2	12.1268	9.56997	8.11328	21.6751	10.9056	12.6678	67.9306	40.6018	193.261	65.6021	41.3455	37.1142	33.796	27.8905	49.6512	23.3052	10.8484	14.8942	11.7867	54.2662	129.432	39.2299	30.8432	36.4782	1.37294	8.74035e-12	1.0865	0.0224702	5.00223	0	1.26364	1.86658e-05	4.60401	1.67688e-269	0.303093	0	0.238297	0	0.281833	0	1.27191	4.09803e-09	1.1827	0.000207855
Solyc01g111700.1	0.364857	0.657676	0	0.141203	0	0.0702212	0.344031	0.0710602	0.610921	0.321143	0.468023	0.799673	0.128796	0.279712	0	0.0693876	0.511267	0.0706015	0.0351106	0.207545	0.466032	0.633848	0.204254	0.0346938	0.138091	0.00233414	0.0686737	2.53466e-06	0.405944	9.08819e-06	2.01083	0.118161	5.91119	0.723122	1.3601	0.586052	0.438284	0.0617164	0.0744451	0.00235461	3.10323	0.0142747	0.169856	0.198263
Solyc01g111790.1	0	0	0	0.0386476	0.659444	0	0	0	0.0393436	0	0	0	0	0.0382789	0	0.037983	0	0.0193238	0.329722	0	0.0196718	0	0.0191394	0.0189915	NA	NA	NA	7.06428e-05	NA	NA	0.0586063	0.000343126	0	0.000127212	0	NA	0.972938	NA	0.965419	0.992856	0	NA	0.992271	NA
Solyc01g111820.2	3.61134	1.40549	1.36019	1.57232	1.49048	1.47697	2.5539	2.98924	0.266774	2.94026	2.31623	0.371022	2.1672	0.605627	6.24299	5.15096	2.50842	1.46626	1.48373	2.77157	1.60352	1.34363	1.38641	5.69697	0.584534	0.00572137	0.591499	0.00379897	1.10491	0.873352	0.988225	1	1.86798	0.00884207	0.837926	0.00328219	0.864607	0.191032	3.5528	4.39353e-11	0.969141	0.0503032	4.10915	2.27732e-16
Solyc01g111830.2	39.6756	52.1582	82.3565	54.6004	63.8676	52.5863	257.095	66.8793	85.0236	70.491	91.5443	114.55	112.01	110.2	203.397	61.6167	45.9169	68.4785	58.227	161.987	77.7573	103.047	111.105	132.507	1.49136	3.29106e-45	1.26809	2.63051e-14	3.52784	0	1.17606	1.22052e-09	2.782	0	1.32524	1.88873e-40	1.42886	3.42596e-80	1.70411	5.81729e-169	0.927478	0.000415117	1.19263	1.91656e-23
Solyc01g111880.2	5.42133	10.7439	2.29715	0.516331	10.768	8.92597	4.79239	13.5366	79.3951	60.8627	54.1127	21.3044	109.604	106.324	78.7244	241.982	8.08264	1.40674	9.84697	9.16447	70.1289	37.7085	107.964	160.353	0.174044	6.92362e-95	1.21829	0.00205538	1.13385	0.0779792	0.14286	1.97622e-114	0.930689	0.23302	0.537703	5.19632e-150	1.53951	1.81448e-177	2.28655	0	0.34927	0	1.48525	2.30825e-183
Solyc01g111900.2	0	0	0	0	0	0.68653	1.58281	1.5938	0	0	0	0	0	0.160862	0	0.0399047	0	0	0.343265	1.58831	0	0	0.0804311	0.0199524	NA	0.595776	NA	4.0525e-05	NA	1.38979e-21	0	0.000526956	4.62706	6.25294e-11	NA	NA	NA	NA	NA	NA	0	NA	0.248068	0.279735
Solyc01g111950.2	0.0881253	0.151631	0.0995754	0.076737	0	0.178088	0.747856	0.308942	5.15585	5.37538	5.42608	4.05611	0.877264	2.28015	5.30156	4.1731	0.119878	0.0881562	0.0890441	0.528399	5.26562	4.74109	1.57871	4.73733	0.735383	0.955426	0.74279	0.440234	4.40781	0.000634465	0.990028	0.500415	5.93412	4.90958e-05	0.900387	0.341974	0.299814	2.7388e-47	0.899673	0.540093	3.00315	6.25585e-35	3.00077	2.13244e-42
Solyc01g111970.2	0.292328	0.119759	0.33031	0.113133	0.67564	1.37842	2.61859	2.61897	0.201549	0.334494	0	0.160177	0	0.112054	0.505352	0.333565	0.206043	0.221722	1.02703	2.61878	0.268022	0.0800884	0.0560271	0.419458	1.07609	0.332529	4.98454	4.63609e-13	12.7099	6.01949e-36	0.215886	3.03793e-09	2.54986	3.87539e-08	0.298813	0.249683	0.20904	0.000525957	1.56502	0.129626	1.42946	0.0651972	7.4867	5.54163e-07
Solyc01g111980.2	68.0664	36.2365	25.1253	12.5882	91.8015	104.205	17.8859	99.1775	34.708	76.2187	80.345	40.5629	44.0589	45.6024	25.0007	110.45	52.1515	18.8567	98.0034	58.5317	55.4633	60.454	44.8306	67.7251	0.361576	3.338e-254	1.87921	4.86972e-282	1.12234	2.86816e-11	0.192409	0	0.597241	3.62979e-174	1.08998	0.00193686	0.808293	4.20905e-32	1.22108	6.58572e-17	1.3485	2.87883e-48	1.51069	2.77344e-94
Solyc01g112000.2	17.4898	41.0096	23.4434	1.89126	90.2444	111.726	19.4017	100.687	31.9198	77.5601	169.803	43.1248	136.263	177.315	109.201	201.478	29.2497	12.6674	100.985	60.0446	54.74	106.464	156.789	155.339	0.433076	1.05723e-97	3.45251	0	2.05283	9.56111e-102	0.125438	0	0.594589	7.0104e-85	1.94491	4.59684e-142	2.86425	0	2.83777	0	0.679027	6.37232e-60	0.990754	0.541324
Solyc01g112070.2	4.79338	5.08112	3.61079	0.86957	16.0904	16.6346	4.9435	4.58031	1.32785	6.03855	11.1446	4.18593	7.99511	6.74665	3.41814	3.01965	4.93725	2.24018	16.3625	4.76191	3.6832	7.66526	7.37088	3.2189	0.45373	2.59816e-17	3.3141	2.0223e-95	0.964486	0.701928	0.136909	9.08442e-166	0.291025	1.48331e-92	2.08114	6.03769e-21	2.00122	8.06235e-20	0.87394	0.049374	1.03994	0.179249	0.436704	3.10247e-29
Solyc01g112080.2	30.564	29.6634	19.5973	21.1224	37.1224	45.5536	176.175	94.1446	16.0913	25.7491	41.851	28.161	36.4522	43.097	53.4655	38.0239	30.1137	20.3598	41.338	135.16	20.9202	35.006	39.7746	45.7447	0.6761	7.67576e-20	1.37273	2.70312e-25	4.48833	0	0.492521	8.30444e-80	3.26963	0	1.67331	5.9769e-41	1.90126	1.0394e-75	2.18663	3.76175e-119	0.880109	0.00324822	1.1501	5.08075e-09
Solyc01g112100.2	28.8047	23.0936	23.3204	13.2834	14.4882	13.3155	3.29987	13.2649	15.4848	7.32171	5.98556	6.60088	4.08628	4.95312	1.30305	5.91316	25.9491	18.3019	13.9018	8.28237	11.4032	6.29322	4.5197	3.6081	0.7053	7.8123e-29	0.535734	4.25803e-60	0.319177	3.13476e-168	1.31651	1.94129e-06	0.595775	2.75777e-27	0.55188	4.5553e-26	0.396352	1.88975e-60	0.31641	1.6666e-70	1.3924	4.43414e-05	0.798307	0.029143
Solyc01g112110.2	1.53652	0.629469	1.15744	0.668978	0	0.665373	0	1.19702	0.227009	0.270485	0	0.105239	0.488159	0.147244	0	0.80358	1.08299	0.913208	0.332687	0.59851	0.248747	0.0526196	0.317701	0.40179	0.843225	0.563769	0.307192	0.000501842	0.552644	0.0300836	2.74495	0.00861651	1.79902	0.222233	0.211539	0.526271	1.27721	0.593914	1.61526	0.37962	0.165626	0.194191	1.26468	0.709836
Solyc01g112120.2	0.203866	0.125277	0	0.147934	0	0.176564	0.576688	0.238232	0.240957	0.107664	0	0.125669	0	0	0	0.058156	0.164572	0.0739669	0.0882821	0.40746	0.17431	0.0628343	0	0.029078	0.449451	0.394216	0.536435	0.113316	2.47588	0.0676112	0.837847	0.589919	4.61543	0.000859797	0.360474	0.212976	0	0.00132176	0.166817	0.146966	NA	NA	NA	NA
Solyc01g112190.2	1.0852	0.933612	0.996288	1.0434	0.380703	0.548258	0.287791	0.594438	0.48099	0.232825	0	0.501711	0.603353	0.17549	0	0.193482	1.00941	1.01984	0.464481	0.441114	0.356908	0.250856	0.389422	0.096741	1.01034	0.181926	0.460152	5.87269e-07	0.437004	1.33269e-07	2.19566	2.86803e-10	0.949694	0.870007	0.702859	0.937632	1.0911	0.461784	0.271053	0.00421732	0.644175	0.567096	0.248422	0.000150951
Solyc01g112220.2	9.72629	14.7816	10.1628	7.22476	19.0612	26.4789	5.76892	11.9464	13.7209	13.09	43.198	11.0456	8.48389	10.4632	14.536	44.811	12.2539	8.69379	22.7701	8.85764	13.4054	27.1218	9.47353	29.6735	0.70947	3.43648e-11	1.85819	1.55949e-46	0.722841	5.86007e-10	0.381808	4.63841e-91	0.389004	2.21179e-87	2.0232	1.88707e-75	0.706694	9.26935e-14	2.21354	2.28666e-92	2.8629	3.22814e-152	3.13225	5.78281e-180
Solyc01g112260.2	5.68459	9.05986	8.28797	4.15159	14.7126	20.1697	12.968	23.1428	18.6393	21.0147	22.5815	29.0881	71.3086	63.7358	55.3484	40.5928	7.37222	6.21978	17.4412	18.0554	19.827	25.8348	67.5222	47.9706	0.843678	0.00523817	2.36579	8.2262e-35	2.44911	1.5002e-36	0.356615	8.46372e-49	1.03522	0.869431	1.30301	9.53767e-05	3.40556	3.73601e-255	2.41946	6.35839e-96	0.382612	1.11726e-169	0.710442	2.36626e-35
Solyc01g112340.2	19.213	21.0262	21.7094	12.5742	9.93982	14.2023	14.1931	22.6305	11.2458	15.0907	11.1455	16.2942	3.18811	6.96596	13.2009	18.956	20.1196	17.1418	12.0711	18.4118	13.1683	13.7198	5.07704	16.0785	0.851994	0.000806515	0.599964	6.00014e-27	0.915116	0.00563301	1.42007	1.08e-11	1.52528	3.40692e-14	1.04189	0.806878	0.385551	6.86265e-59	1.221	0.00233985	2.70233	2.96308e-54	3.1669	2.71927e-83
Solyc02g005140.2	7.55299	3.58049	6.09596	2.66209	0.356261	2.33625	2.28917	3.30982	6.69537	2.7067	2.76818	1.99537	0	0.620398	1.67875	2.46241	5.56674	4.37902	1.34625	2.79949	4.70104	2.38178	0.310199	2.07058	0.78664	0.989251	0.241839	0.0103427	0.502897	0.000817975	3.25275	0.0131173	2.07947	0.537826	0.50665	0.672872	0.0659853	9.13618e-10	0.440453	0.0888183	7.67822	2.71497e-07	6.67501	2.36726e-05
Solyc02g005180.2	9.32769	8.87205	14.0528	10.712	4.3742	6.01011	2.29441	3.39639	8.50822	4.81898	6.41609	6.7776	1.71794	1.71	3.64564	3.12363	9.09987	12.3824	5.19215	2.8454	6.6636	6.59684	1.71397	3.38463	1.36072	4.47951e-05	0.570574	6.79195e-08	0.312686	1.95697e-27	2.38483	8.26125e-21	0.54802	4.25698e-07	0.989982	0.761922	0.257214	4.86658e-28	0.507929	3.46264e-08	3.84886	1.06476e-26	1.97473	3.38239e-07
Solyc02g005490.2	0	0.909965	2.0915	0.859625	1.95571	4.59559	0.523603	3.02823	0.437553	0	0.474876	0.304269	0	0.532141	0.383983	0.316817	0.454982	1.47556	3.27565	1.77592	0.218777	0.389573	0.26607	0.3504	3.24312	0.0716102	7.19951	6.19203e-07	3.90327	0.00616551	0.450464	0.00360286	0.542157	0.0288584	1.78069	0.829625	1.21617	0.575864	1.60163	0.68814	1.46417	0.820228	1.31694	0.911381
Solyc02g011680.2	0.877994	0.608203	0.901883	0.671861	0.342602	0.599113	0.338677	0.512999	0.613206	1.05382	0.716706	0.852831	1.45388	0.917865	0.496735	0.227693	0.743098	0.786872	0.470857	0.425838	0.833512	0.784769	1.18587	0.362214	1.05891	0.639404	0.63364	0.104406	0.573057	0.195762	1.67115	0.0304929	0.904388	0.771397	0.941521	0.59147	1.42274	0.0342465	0.434564	6.75035e-05	0.661764	0.00726349	0.305441	2.18099e-10
[truncated: 6,396 more rows]
