# Supplementary material for: Spatiotemporal transcriptome provides insights into early fruit development of tomato (Solanum lycopersicum)
Source: Sci Rep. 2016 Mar 18;6:23173. doi: 10.1038/srep23173 (PMC4796798; doi:10.1038/srep23173)
Supplement: Supplementary Dataset 3 [file srep23173-s4.xls]

## Sheet: S4
Supplementary Table S4. The expression of transcription factors among differential expressed genes. ov, ovule; ow, ovary wall/pericarp; DPA, days post anthesis; e, emasculation.
Gene	Family	FPKM
		ov-0 DPAe rep1	ov-0 DPAe rep2	ov-1 DPA rep1	ov-1 DPA rep2	ov-2 DPA rep1	ov-2 DPA rep2	ov-5 DPA rep1	ov-5 DPA rep2	ow-0 DPAe rep1	ow-0 DPAe rep2	ow-1 DPA rep1	ow-1 DPA rep2	ow-2 DPA rep1	ow-2 DPA rep2	ow-5 DPA rep1	ow-5 DPA rep2
Solyc01g096860.1	AP2	1.85989	1.63274	2.55188	1.88947	4.60571	4.25716	15.5957	8.53842	0.039255	0.140319	0.170414	0.163784	0	0.152771	0.275591	0.189487
Solyc02g064960.2	AP2	8.24405	10.9918	17.3131	3.6256	3.62933	5.14465	21.2004	10.8258	1.40254	1.67115	1.81593	2.29283	0.776051	0.622442	0.518241	0.760161
Solyc02g092050.2	AP2	1.71122	1.31923	2.63667	1.28689	1.05297	1.63924	10.0113	5.49912	0.229836	0.164312	0	0.671264	2.93248	3.39896	7.9065	3.46145
Solyc02g093150.2	AP2	22.856	14.945	28.146	15.9634	10.2291	11.3667	4.546	7.92919	6.56893	7.14332	3.55031	8.07188	4.59514	4.05544	4.72287	3.3619
Solyc03g044300.2	AP2	8.25793	4.77141	5.57429	3.51756	6.23219	4.89186	4.3989	14.475	13.4363	15.2922	5.36524	4.98024	7.63223	4.31647	3.00344	6.48584
Solyc04g077490.2	AP2	2.13868	2.43377	1.61104	0.87367	3.24302	2.78983	20.166	9.07114	15.4241	12.9261	18.1877	12.7928	12.3982	11.2949	9.85911	18.1898
Solyc05g051380.2	AP2	0.192762	0.0710724	0	0.167852	0.604634	0.139123	0.681597	0.394198	1.11068	2.9013	2.2254	1.78236	0.224552	0.831252	1.59951	3.29931
Solyc06g068570.2	AP2	0.452187	0.778043	0.170313	0.393751	0.54744	0.69623	0	2.64206	8.10592	6.24874	2.90023	1.79633	11.9399	7.45323	5.15924	60.111
Solyc07g018290.2	AP2	0	0.0575729	0	0	0	0.0676187	0	0.0684266	3.39126	1.57713	2.85429	2.21385	8.38395	6.86831	5.46623	4.77734
Solyc09g007260.2	AP2	3.27023	2.0989	2.46342	3.13765	0.449898	1.07522	3.34052	2.0169	8.45513	8.73119	12.1186	13.663	12.6407	10.9946	22.8016	9.30294
Solyc10g084340.1	AP2	8.91785	7.45293	8.92494	17.9344	5.88895	6.8041	15.3161	7.14592	0.414085	0.605524	0.653682	0.523544	0.0269832	0.256378	0.264282	0.145369
Solyc11g072600.1	AP2	137.918	43.5866	50.4708	45.5373	23.1929	27.1681	22.8474	68.3563	260.643	494.116	162.944	170.234	203.832	226.359	146.226	198.182
Solyc01g096070.2	ARF	1.39451	3.44579	1.65863	1.04387	5.54945	10.8274	47.7519	30.8119	0.910859	0.755837	0.753184	0.693723	3.65315	6.20347	7.00374	4.9621
Solyc02g037530.2	ARF	17.7845	21.8731	18.5881	12.4996	7.61268	8.23315	5.47998	4.39771	27.3074	19.9584	23.6279	25.841	20.4887	19.5748	53.2975	29.7695
Solyc04g081240.2	ARF	211.246	197.203	206.883	160.616	146.102	155.121	65.3399	105.031	14.2446	21.3929	17.3773	20.3547	5.37986	6.6177	8.17824	7.0949
Solyc06g075150.2	ARF	0.943764	1.39188	1.59958	2.14582	2.05143	1.81639	7.11914	2.06785	3.11402	2.51283	2.62301	2.03617	1.4159	1.1305	0.9789	0.807671
Solyc07g042260.2	ARF	132.846	185.821	147.453	135.285	63.4676	76.5949	11.4943	15.7271	9.2999	11.2753	10.8464	8.28166	4.73596	3.72733	4.14155	5.26637
Solyc08g082630.2	ARF	6.3225	5.70444	7.98445	7.31901	8.17827	7.53726	28.4053	20.1657	2.5935	1.4338	6.29735	4.27946	27.4284	24.8269	47.6797	24.7199
Solyc03g026250.1	ARR-B	0	0	0	0	0	0	0	0.309558	0.0521833	0	0	0	0	0	0	0
Solyc05g014260.2	ARR-B	35.1401	20.8346	20.1802	29.3941	17.9137	15.886	5.59824	7.10718	94.7909	45.0438	40.742	38.4033	27.89	19.1223	11.1148	13.2188
Solyc06g061030.2	ARR-B	2.58581	6.14415	3.21396	4.42824	1.59372	2.16487	1.34102	1.13314	15.4596	17.7983	20.4546	23.3782	6.66347	7.13654	10.3707	10.3762
Solyc08g077230.2	ARR-B	13.868	11.551	14.4163	12.2139	7.66639	8.28173	21.1838	11.3209	7.93798	8.45383	8.23389	7.35996	1.42668	1.86814	7.47984	8.74857
Solyc01g108930.2	B3	12.69	13.0316	16.41	25.7836	29.5625	14.0028	77.3781	29.4936	10.3742	5.73374	8.13912	7.18511	13.857	5.91825	10.0913	4.42449
Solyc01g108940.1	B3	6.64177	4.66448	6.25394	5.46215	4.85584	4.42836	26.1689	17.2321	1.77563	1.67029	2.23137	1.23475	4.01927	2.22767	0.492074	0.721779
Solyc02g021260.1	B3	1.9244	1.24307	3.53979	3.41638	2.0835	2.05429	0.506388	0.522977	0.026448	0.0827222	0	0.0551747	0.0568736	0.0643306	0.0464198	0.0127667
Solyc02g055370.2	B3	0.343603	0.337835	0.388247	0.797866	0	0.0991959	0	0	4.06118	2.44973	3.96683	3.95372	2.61994	2.96346	0.356396	1.27424
Solyc02g090170.2	B3	44.6323	48.8762	70.6362	36.4978	60.5522	42.0829	89.4299	38.114	2.3671	1.54873	1.10101	0.764239	0.363587	0.740265	0.593513	0.244848
Solyc02g094460.1	B3	0	0	0.24236	0.186773	0	0.247689	0.303373	0.626621	0.126758	0.0566379	0	0	0.13629	0.123328	0.222477	0
Solyc04g079130.2	B3	0.872563	0.30027	4.73248	1.5196	2.47766	5.08844	68.6179	13.7653	2.78455	1.29027	2.46243	3.22723	7.42941	7.4252	26.6084	2.43934
Solyc05g017740.1	B3	0	0.1657	0	0.0978335	0	0	0	0	4.4818	5.60715	7.78255	4.29396	0	0.0969003	0	0.0961513
Solyc06g034140.1	B3	1.05803	0.42261	0.59775	0.575814	0.829677	0.229085	3.74114	0.231822	0.703421	0.349225	0.508948	0.92395	0.0840353	0.836471	2.4692	0.30182
Solyc08g006270.1	B3	30.3955	18.6413	33.6646	25.9434	4.37207	10.6863	14.8978	8.52813	14.3169	14.5424	22.0042	20.2825	6.56533	7.95967	14.671	9.70098
Solyc08g006490.1	B3	0	0.209369	0	0	0	0.184426	0	0	2.39101	2.08047	3.27785	5.6006	0	0.244874	0.441742	0
Solyc08g013690.1	B3	2.7224	2.89975	3.07611	2.0545	0	0.99552	0.5134	1.59065	2.57416	0.862638	1.39687	1.19336	1.46075	0.991364	0.3765	1.1908
Solyc08g013700.1	B3	0	0	0.225929	0.0580368	0	0.115448	0	0	1.29981	0.422384	0.512974	0.328679	0.804649	0.229933	0	0.0570389
Solyc09g010230.1	B3	19.264	7.12367	8.47561	3.81014	6.4731	7.23471	0.723359	9.51251	7.959	10.8938	4.15494	3.92325	0.794368	1.51932	0.884122	4.57136
Solyc10g083210.1	B3	5.53583	2.86222	1.07846	1.32978	13.1098	12.2342	18.6294	41.7139	3.66634	4.73815	4.89732	2.5103	28.5444	29.415	24.3537	44.3805
Solyc12g007300.1	B3	1.49962	2.45742	3.10653	4.42531	3.71357	4.25716	1.41402	4.45406	0.443115	1.12196	0.641217	1.33526	3.54681	1.65264	1.03697	0.855584
Solyc00g050430.2	bHLH	20.187	69.2487	18.3345	12.7943	194.686	97.8562	61.8026	20.6412	31.4481	41.6656	80.6351	20.0046	371.036	146.263	84.8144	71.2544
Solyc01g010130.2	bHLH	6.62401	9.86614	9.53403	12.5202	3.80138	5.71415	8.69965	3.54778	22.0894	12.9101	15.4767	21.4855	5.22779	4.89683	4.90759	5.46636
Solyc01g057300.1	bHLH	3.06417	2.44784	3.2459	3.77993	4.6792	3.92543	0.812605	0.279742	0.282942	2.12392	1.96529	3.69898	1.37912	1.87194	1.58912	7.86693
Solyc01g081090.1	bHLH	0	0.184463	0.169591	0.0435646	0	0.0433299	0.212284	0.306933	0.48784	0.237793	0.962642	0.431757	0.603999	0.560937	0.467032	0.256893
Solyc01g081100.1	bHLH	0	0.0305881	0.14061	0	0	0.107776	0.176007	0.109064	0.147082	0	0	0	0	0.0715508	0	0
Solyc01g086870.2	bHLH	152.156	126.177	53.1072	55.8262	181.43	150.006	52.9974	62.7379	88.7994	61.6535	61.4015	22.7863	132.486	95.8299	72.9008	162.344
Solyc01g090790.2	bHLH	0.28328	0.0464208	0	0	0	0.0272603	0.26711	0.606893	0.613836	0	0.121126	0	0	0.135733	0.685596	2.58593
Solyc01g096050.2	bHLH	30.9303	18.2047	15.9817	24.3392	51.0625	41.1918	32.9753	48.7448	46.2023	35.5423	16.1496	18.3956	77.1816	68.4111	30.0667	28.9531
Solyc01g096370.2	bHLH	36.7532	23.6214	38.7192	35.1098	26.947	31.5503	54.8878	46.454	5.46193	8.44897	8.87442	15.7257	43.7531	43.2588	37.5609	22.8499
Solyc01g098720.2	bHLH	0	0.0706683	0	0	0.806868	0.0414995	0.609949	0.545939	0.764563	0.113874	0	0.177222	0.0304466	0.702547	1.49101	0.902151
Solyc01g107950.1	bHLH	0	0	0	0	0	0.0556491	0	0	0	1.6288	0	0.39608	0	0	0	0.164966
Solyc02g062690.2	bHLH	11.496	9.01548	7.11336	9.0967	3.25346	3.04224	2.90351	2.87868	6.99595	3.25241	2.63331	2.47463	2.49285	2.9115	2.27123	2.22531
Solyc02g063430.2	bHLH	26.0851	23.2558	7.32875	3.5606	42.5514	32.8904	27.3217	13.4699	88.8681	91.442	108.522	30.3629	108.915	123.027	85.1175	58.3229
Solyc02g067380.2	bHLH	0.702205	0.77672	2.38033	1.32483	0.115926	1.11497	8.93866	1.8463	0.207491	0.185422	0	0.577145	0.594916	1.71594	0	0.500788
Solyc02g078130.2	bHLH	0	0	0	0	0	0	0	0	0.414981	0.309036	1.20101	0.961908	3.22246	0.672919	1.94226	0.467402
Solyc02g091690.2	bHLH	1.05781	2.19153	1.70749	1.79835	2.04568	3.05381	33.1288	5.20936	3.79543	4.26961	4.26456	5.40279	2.40049	0.955763	13.95	2.54337
Solyc02g091820.1	bHLH	0	0	0	0	0	0	0	0	0	0.0476312	0.231387	0.148257	0	0.0518579	0.187099	0.463114
Solyc03g006910.2	bHLH	0.336738	0	0	0	0	0	0	0.0491877	2.23877	0.177835	0.431952	1.24545	3.42346	2.03297	5.93767	1.15272
Solyc03g007410.2	bHLH	0	0	0	0	1.18865	0	0	0	1.67746	5.7768	6.03888	2.61747	3.54855	3.66219	2.58512	3.43639
Solyc03g034000.2	bHLH	0	0	0	0	0	0	0	0	0.962718	1.02163	0.522419	0.502096	0.0431297	0.35125	0	0.116178
Solyc03g095980.2	bHLH	2.28822	1.68736	2.29825	2.14011	2.26656	1.10099	2.15761	0.59421	0.676133	0.469948	0.978409	0.731382	0.323101	0.146186	0.791137	3.1187
Solyc03g097820.1	bHLH	2.67305	0.350424	0.201357	0.155174	0	0.25723	0.504093	0.312364	11.9003	20.7045	23.0877	26.73	38.612	32.5831	4.80578	7.21861
Solyc03g115540.1	bHLH	0.402172	0.329518	0.302951	0.0389111	0	0.27091	0.379216	0.939932	0	0.0353987	0	0.0550911	0.539481	0.15416	0.417145	1.07078
Solyc03g118310.2	bHLH	2.18239	1.78813	2.97969	3.19367	2.07166	2.2314	0.385841	0.451612	9.35051	16.76	15.5138	20.9641	5.21943	6.84925	6.03638	5.05832
Solyc03g120530.2	bHLH	2.44921	2.85962	2.07558	1.64396	1.56681	1.45833	7.79426	2.86208	7.23704	10.4689	8.24708	6.91975	7.23009	5.85299	3.33427	2.22703
Solyc04g007300.2	bHLH	21.2195	18.6745	7.70675	6.10412	4.0661	2.78949	0.267968	0.442795	2.79912	3.50197	1.45819	0.545013	0	0.0544675	0	0
Solyc04g014360.2	bHLH	0.547286	0.0896831	0	0.0529511	0	0.105332	0	0.10659	3.01867	2.16771	4.2122	1.49939	13.6782	10.8039	9.08258	3.69489
Solyc04g074810.2	bHLH	2.97405	2.80228	2.05361	1.00711	1.03652	1.19248	0.467381	0.241346	8.2508	16.3607	26.4929	15.8885	20.8921	12.0175	12.6818	3.01651
Solyc04g078690.2	bHLH	24.7738	12.4897	12.1397	10.7128	10.642	9.37791	21.9891	19.1645	42.353	16.5878	15.0787	11.6352	9.66441	7.44921	15.4701	16.1174
Solyc04g078790.2	bHLH	0.96962	0.794453	1.0956	2.01698	2.08095	1.07304	0	0.0944224	1.52804	7.2543	11.4014	10.0945	18.0724	17.5615	18.941	18.7627
Solyc04g080710.2	bHLH	0.550578	0.514269	0.373268	0.0319618	1.30888	0.127158	0	0.128678	14.0887	4.68135	13.5601	9.1862	6.81026	4.78019	2.39852	1.06802
Solyc05g005300.2	bHLH	0.703135	0.374472	0.264831	0.27212	0	0.338317	1.6575	0.547775	0.311648	0.742669	1.35293	1.01134	1.16659	0.7075	0.243104	0.200581
Solyc05g009880.2	bHLH	1.62345	0.89786	0.30573	0.589021	0.268013	0.234339	0.574042	0.63237	9.79394	3.53662	6.59454	4.7813	5.0718	3.03369	6.17425	3.97506
Solyc05g014590.2	bHLH	0	0.149472	0	0.0588346	0	0	0	0.118434	0.0598942	0.107048	0	0	0.601049	0.291367	0.630735	1.27211
Solyc05g050560.1	bHLH	33.0521	11.274	14.2491	12.6931	20.5501	15.5019	23.1583	19.5495	29.0887	23.9808	9.91455	8.56762	48.2928	50.1125	29.9577	13.7513
Solyc06g008030.2	bHLH	14.0257	8.34673	12.5116	11.5091	9.29675	6.11935	2.38648	4.86771	3.6458	2.22771	1.48802	2.16687	0.536063	1.33397	1.42197	8.15252
Solyc06g035490.2	bHLH	0	0	0	0	0	0	0	0.0491877	0.0497504	0.355671	1.29586	0.622724	2.13966	0.726061	8.73186	1.63302
Solyc06g051260.2	bHLH	3.46632	2.38569	2.35002	2.01225	0.6867	2.40169	0.980538	0.962026	14.8003	16.6585	15.7849	9.82899	8.7	9.91543	1.79769	5.8835
Solyc06g062460.2	bHLH	0.107703	0	0.121697	0.125046	0	0.0621861	0.761663	0.0314646	2.22771	3.69715	3.1776	4.02772	3.46739	3.375	0.893701	0.737375
Solyc06g083170.2	bHLH	10.6939	19.4516	16.0263	23.9169	33.2274	22.1957	112.086	44.4614	2.12876	1.90234	1.73276	3.70078	4.45847	2.42713	5.83791	3.75706
Solyc07g005400.2	bHLH	38.7442	45.2301	44.1247	32.9658	45.263	47.4559	64.1972	79.2616	9.00157	7.47728	18.8831	19.2828	27.9095	21.4541	27.0385	36.5108
Solyc07g018010.2	bHLH	3.17484	1.0679	2.4545	0.824518	12.0274	7.09124	4.01775	12.7898	5.72745	11.9132	5.7873	5.2875	12.4579	10.4724	23.0513	9.77175
Solyc07g039570.2	bHLH	0.568076	0.83781	0.213962	0.302295	0	0.0819998	0	0.387238	0.251786	0.0500013	0.364351	0.0389087	0	0.0544384	0.294613	0.513167
Solyc07g043580.2	bHLH	0.973354	2.46431	0.54991	0.226018	9.15931	8.00851	6.74578	11.6587	27.6969	34.5178	83.6545	27.0401	96.1114	97.1281	48.2585	111.899
Solyc07g062200.1	bHLH	1.58806	0.0557645	0	0.0658495	0	0.0654947	0.962625	0.132555	0.938496	1.43773	1.45507	1.77139	6.82323	2.47841	0.94125	0.517738
Solyc08g008600.2	bHLH	0.111714	0	0.126229	0	0	0	0.316013	0.0652731	0.429128	0.0294989	0	0	0.0236614	0.160583	0.463494	0.478025
Solyc08g062780.1	bHLH	0.395211	0.485721	0.22328	0.143391	0.195735	0.142618	0	0.288645	0.175168	0.365253	0.25348	0.12181	0.523168	0.0852138	0	0.0845552
Solyc08g076820.2	bHLH	67.443	69.1223	113.789	98.4132	42.3225	37.5364	125.885	67.1744	1.94233	1.8746	3.37282	4.26813	36.5608	30.1608	5.31813	4.5754
Solyc08g083170.1	bHLH	0	0	0	0	0	0	0	0	0.314444	0.842999	0	0	0.676181	0.917805	0	0
Solyc09g063010.2	bHLH	0.618417	1.75896	0.798592	0.948785	0.495884	0.943674	1.87431	2.11637	3.9418	0.326594	0.339976	0.25414	0.673625	0.685752	4.85662	5.09079
Solyc09g065100.1	bHLH	44.174	54.3331	49.8156	51.2872	35.2334	34.1823	29.8918	33.3761	1.12612	1.9212	0.555533	0.783087	0.128418	0.323712	0.269521	0.247085
Solyc09g083360.2	bHLH	35.882	10.0553	2.64131	2.44261	22.6143	17.7147	22.9784	44.7989	12.9856	32.5294	14.6929	9.36622	122.688	54.7032	57.8272	53.4802
Solyc09g097870.2	bHLH	16.8132	34.7619	21.5577	11.9754	54.0566	48.1254	20.5758	19.3687	6.13076	14.0116	11.166	5.0963	29.7767	23.688	14.4708	23.2328
Solyc10g008250.1	bHLH	0	0	0	0	0	0	0	0.0736414	0.0744838	3.32808	0	0.517951	1.17458	0.579745	0.261458	2.73251
Solyc10g009270.2	bHLH	15.4409	1.84733	3.55119	5.83035	1.53398	1.53849	0.193268	0.399199	5.24895	6.56693	0.350565	1.06694	3.53091	1.2178	0.141733	0.155921
Solyc10g009290.1	bHLH	10.1789	3.04731	5.60324	5.98473	6.29079	5.80179	18.2728	10.9035	12.4164	18.2288	7.03069	7.93702	25.1523	21.5721	17.461	5.88182
Solyc11g010340.1	bHLH	0	0.0969818	0.222907	0.286302	0	0.227808	0	0.345794	0.291458	1.30229	4.04889	1.3782	3.42624	2.60885	1.63696	3.82676
Solyc11g056650.1	bHLH	47.7754	51.5658	32.8722	75.7657	40.3612	33.0171	17.7425	14.581	55.7577	42.9557	57.5181	40.7475	40.5606	39.2863	31.5596	16.5981
Solyc12g010170.1	bHLH	0.152024	0.18684	0	0.0882519	0	0.175553	0	0.266476	0.224603	0.521857	0.195009	0.374847	0	0	0.157684	0.78061
Solyc12g036470.1	bHLH	0.432126	0.849745	0.732408	0.188141	0	0.561383	0	0	0.19153	0.228211	1.10862	0.177583	0.411865	0.0621156	0	0.0616355
Solyc12g100140.1	bHLH	5.23151	4.62932	4.43342	3.87213	1.85687	2.7563	2.77475	1.60476	50.3553	26.454	35.0636	35.4196	7.59013	10.1144	7.32547	6.60374
Solyc01g079480.2	bZIP	64.8178	127.46	38.5109	48.227	217.782	224.242	55.0923	124.284	46.7576	52.4716	65.9699	43.0819	134.547	137.352	269.713	256.434
Solyc01g104650.2	bZIP	83.5387	94.9065	74.8252	130.725	64.507	52.8815	45.7097	50.7699	94.9898	61.8616	56.9433	42.9506	42.3358	37.7601	15.9383	34.859
Solyc01g109880.2	bZIP	98.9306	112.605	80.1649	58.1473	51.3068	41.5815	79.1591	42.944	193.586	227.633	185.182	203.887	301.093	150.962	63.6854	50.1507
Solyc02g061990.2	bZIP	0	0.226839	0	0.0669656	0	0.0666048	2.28419	0.539205	0.272686	0.0609208	1.47973	1.51698	0.63525	0.729595	1.43581	0.526513
Solyc02g083520.2	bZIP	0	0.251061	0	0.222349	0	0	0	0.0745978	0.377256	0.067426	0.655097	1.57403	0	0.146819	1.58912	0.582735
Solyc02g084860.1	bZIP	1.62718	2.3998	5.51579	1.06267	2.14903	0.469755	0	0.356526	0.120201	2.04092	2.08727	2.34042	1.2924	0.116949	0	0
Solyc02g092090.1	bZIP	0.27435	0.809234	0.309996	0.716688	0	0.712826	1.94017	2.16403	2.91838	0.869326	1.4077	2.48038	17.8392	19.797	7.39866	9.54805
Solyc04g011670.2	bZIP	5.03483	3.62218	3.4689	2.92279	1.17583	2.0562	4.34216	3.08527	5.8057	6.48525	12.1293	9.48745	3.66734	2.93021	2.16533	5.32469
Solyc04g080740.1	bZIP	54.6012	30.565	27.9206	25.5656	56.0581	37.0488	95.2651	48.2033	74.663	69.2475	67.995	49.1353	254.761	114.349	133.111	45.477
Solyc05g009660.2	bZIP	11.5814	11.6435	14.2651	7.38943	6.54545	6.62671	26.563	23.0743	42.0829	26.6417	30.9168	28.5993	20.7509	16.1377	18.6141	19.7037
Solyc05g050220.2	bZIP	0.115056	0.50906	0.130005	0.367353	0	0.730748	0.650929	0.436965	0.0679943	0.0607624	0.147588	0.709235	0.682336	0.430003	1.19339	2.00211
Solyc07g053450.2	bZIP	0	0.0971985	0	0	0	0.513713	1.11858	0.115522	0.467375	0.156624	0.760864	0.0812517	1.21443	0.909455	1.43554	1.18443
Solyc08g061130.2	bZIP	14.1483	32.912	17.3767	32.1983	10.6969	19.8306	42.9221	51.6963	33.5053	16.5139	12.6252	10.5331	28.4464	29.2975	30.2007	51.1229
Solyc09g009490.2	bZIP	0.413126	0.609287	0.155601	0.639534	0	0.437311	0	0.0402306	0.366217	0	0	0.0565917	0	0	0	0
Solyc09g009760.1	bZIP	2.24144	2.3198	1.46628	2.19147	1.28539	1.46446	0.500565	0.861604	1.6732	0.809922	0.907964	1.16352	0.824554	0.813962	0.367088	0.740365
Solyc10g054010.1	bZIP	9.71098	4.9508	6.50235	4.48901	3.68136	4.77632	17.8046	13.3444	13.497	18.8994	11.5341	18.0323	10.1317	12.0978	27.2331	16.9291
Solyc10g076920.1	bZIP	24.3003	35.4812	23.468	19.6528	63.5014	47.7281	13.8067	13.2274	14.7903	20.8952	59.412	15.9609	24.5026	29.0189	5.38567	16.708
Solyc10g078670.1	bZIP	0	0	0.136576	0	0.877998	0	0.170958	0.0353117	0	0	0	0	0.128005	0.104247	0	0
Solyc10g080410.1	bZIP	3.46218	1.82811	1.73867	1.41433	3.13303	2.03603	3.62728	4.75755	0.985129	0.237017	0.328972	0.368871	1.43944	0.70042	0.665014	0.658428
Solyc11g068370.1	bZIP	0.790687	0.427578	0.357368	0.137701	0	0.0456532	0.223666	0.369589	0.186908	0.0417572	0	0	0	0.0909252	0.656099	0.270667
Solyc12g010800.1	bZIP	1.34494	2.69195	2.38808	1.17113	1.33221	0.942954	0.271751	0.673567	1.41932	0.608811	0	0.473748	0.97667	0.386654	0.199287	0.219238
Solyc12g056860.1	bZIP	0.338024	0.373894	0.381943	0.196228	0	0.146378	0	0.395005	0.649226	0.267772	1.51761	1.31966	1.71827	0.728834	0	0.14464
Solyc01g005200.1	C2H2	0.198603	0.146452	0.224408	0.461168	1.31149	0	0	0.0580205	0	0	0	0	0	0.0570961	0	0
Solyc01g090840.2	C2H2	14.3043	12.484	15.4364	11.9893	14.6996	8.72311	4.54646	2.48856	1.75717	1.23076	1.85551	1.71728	0.0680831	0.462059	1.16694	1.10037
Solyc01g107170.2	C2H2	9.94439	21.631	11.5443	10.3595	105.114	95.2502	6.35821	92.7269	11.5121	58.3808	50.1512	31.9096	102.716	108.716	11.445	250.143
Solyc03g095270.1	C2H2	0	0	0	0	0	0	0	0.865209	0	0	0	0	0	0	0	0
Solyc03g115450.1	C2H2	0	0.0650169	0	0.191938	0.48034	0.49635	1.68351	0.579555	0.117237	0.104767	0	0.05435	0	0	0.137178	0.0754551
Solyc03g121660.2	C2H2	13.9903	14.5057	13.1254	3.64239	14.2497	13.6833	18.8281	28.3871	16.0345	10.1423	12.5079	10.3836	38.0544	41.5123	34.1231	33.0644
Solyc04g074320.1	C2H2	9.68736	9.31308	11.919	15.6212	10.4486	9.1358	2.13136	2.13829	0.508882	0.454757	0	0	0	0.0618889	0	0
Solyc04g077980.1	C2H2	68.4771	117.657	64.8616	16.3993	236.393	285.181	86.3043	196.882	37.0621	67.7322	136.832	68.3552	155.95	205.635	88.6073	295.463
Solyc04g080130.2	C2H2	22.5068	12.0667	10.7806	6.69844	28.8903	25.9196	15.2246	36.64	15.4212	21.2314	11.8203	11.9972	28.7748	26.9133	17.9315	47.2227
Solyc05g009170.1	C2H2	0.276926	0.612624	0.625813	0.160759	3.20021	2.71819	11.7503	2.02255	8.91917	35.7576	40.496	35.279	76.0739	80.7275	7.75537	9.55871
Solyc05g054650.1	C2H2	0	1.23192	0	0	5.9827	2.22596	0	1.57679	0.683498	0.4072	0	0	0	0.554168	0.399877	5.2789
Solyc06g053720.1	C2H2	0	0.162908	0.374433	0	0	0.191333	0	0	0.587501	0.262507	0.850153	0	1.26336	0.0952671	0	0
Solyc06g065440.1	C2H2	2.17843	1.64759	1.7041	2.33466	0.553284	0.967536	0.47402	1.07701	16.8845	18.0091	13.757	14.8057	4.40103	4.81749	3.12859	5.54509
Solyc06g068390.1	C2H2	34.4633	26.0652	24.3382	10.1956	16.8497	29.1783	0	1.64576	37.9918	35.876	45.4832	37.041	35.9356	38.0116	11.3426	21.6476
Solyc06g072360.2	C2H2	5.82091	5.52289	6.44567	2.50055	2.22944	1.68046	0.658638	0.782246	0.894394	1.99816	2.53871	2.39211	0.246577	0.736315	0	0.398522
Solyc06g074800.1	C2H2	12.9876	20.2185	6.52224	7.22532	5.59849	7.65507	2.5513	1.47553	1.91881	4.95365	2.77665	1.92735	3.09466	1.19273	0.187099	5.30008
Solyc06g075780.1	C2H2	9.8943	34.1423	27.9496	2.3196	97.001	123.815	16.1473	147.195	13.7185	13.5657	47.839	27.6806	57.8719	64.6575	50.9186	83.0468
Solyc07g006880.1	C2H2	8.63199	4.33195	4.87677	1.25275	0.118754	2.69966	0	1.36596	0.637654	0.0949721	6.45909	2.06928	31.0046	26.4703	13.43	7.38724
Solyc07g066160.1	C2H2	2.84266	2.53292	3.01126	2.21746	9.32716	6.873	0.251288	4.72325	0.157493	0.187656	0	0	0.451563	0.153231	0	0.45614
Solyc09g008440.1	C2H2	0	0.233099	0	0.055051	0	0.0547544	0	0	1.12085	0.751226	2.18962	1.16914	0	0.327155	0	0.270522
Solyc09g011120.1	C2H2	2.12943	2.93116	3.12794	2.41052	0	1.35245	0.301182	0.373258	0.314607	0	0	0	0	0	0	0
Solyc09g065670.2	C2H2	0.354621	0.784503	0.400696	0.480345	1.52214	0.68251	1.00314	0.379866	23.6814	16.6679	24.1093	25.1145	4.28125	6.69466	10.4217	6.6092
Solyc09g089590.1	C2H2	7.14973	7.10293	11.1082	6.91752	7.86892	1.89207	1.6854	2.95905	0.352105	0.314655	0	0.122425	0.0630972	0.0856442	0	0
Solyc10g049870.1	C2H2	0.340955	0	0	0	0	0.0984314	0	0	0.100747	0	1.31209	0.700581	0	0.294062	0.353649	0.389052
Solyc10g084180.1	C2H2	27.5822	24.8005	23.8804	23.0127	36.3097	28.7832	21.7857	30.7317	1.23486	1.00893	0.765826	0.294414	13.429	10.5727	31.4576	22.9576
Solyc11g062060.1	C2H2	8.78024	5.97659	2.28947	0.457428	3.49371	1.62487	0	0.591942	16.6309	8.61998	8.95257	12.7677	2.86105	2.13587	4.67032	3.01849
Solyc11g066400.1	C2H2	0	0.196594	0.225929	0.116074	0.462133	0.230897	0	0.175242	0.354492	1.79513	1.02595	0.328679	0.46585	0.517349	0	0.285195
Solyc11g069240.1	C2H2	0	0.128878	0	0.228278	0	0.0756828	0.185394	0.153174	0.0774632	0.138448	0.336283	0.430935	0.360916	0.301468	1.08767	0.261745
Solyc11g073060.1	C2H2	0	1.68373	3.43995	0.441829	89.2107	61.8524	0.538242	44.9146	0	0.200973	0.976305	0	35.3035	21.2243	1.97359	15.5238
Solyc12g088390.1	C2H2	4.69534	8.87238	0.331588	0.511071	3.48816	7.7942	0.415062	1.71464	13.0069	79.4269	56.8418	23.2753	13.0526	19.4042	0.608769	9.96195
Solyc02g084200.1	C3H	0.495674	0.731031	0.784107	0.517942	0.94923	0.686869	0.280428	0.173769	0.175757	0.471189	0.635829	0.285178	0.377947	0.541502	0.616954	0.0565596
Solyc02g086430.2	C3H	0	0.0999915	0	0	0	0.587194	0.287681	0.356526	0.480806	0.214833	0.260909	0	0	0	0.21097	0.0580224
Solyc04g057990.2	C3H	21.4059	19.9767	25.8803	16.7757	14.8305	12.514	14.6334	16.9889	18.9226	13.4903	12.6309	14.9546	5.55395	4.75905	11.7305	11.7344
Solyc04g064770.1	C3H	0.0763069	0.075026	0	0.0664458	0	0	0.215854	0.17834	0.0225475	0.0201493	0	0	0.177782	0.219373	0.237443	0.0870711
Solyc05g009350.2	C3H	40.802	32.351	42.1129	33.5523	29.0052	31.6237	9.00874	10.8698	12.7831	16.2027	18.6867	20.5514	11.0329	10.044	6.67194	6.31443
Solyc06g082010.2	C3H	10.8965	16.8592	4.21652	3.09779	10.9904	15.9011	3.37791	28.6935	25.7358	42.1738	25.0829	21.5308	23.4268	24.0095	16.5662	110.54
Solyc07g053750.1	C3H	4.79784	4.43982	5.74012	2.08891	0.931846	2.81095	0.199587	1.93758	0	0.596188	0.181014	0.347944	0.657539	0.446251	0.146367	0.402547
Solyc12g008660.1	C3H	2.76039	5.74951	0.984962	2.57235	15.4941	13.6732	51.7826	78.4357	5.7525	3.10741	5.59091	7.22426	18.2475	16.1222	30.892	98.3479
Solyc01g057270.2	CAMTA	4.67925	3.81522	5.3517	4.55489	4.2016	3.69018	3.55125	3.63424	0.607015	0.316431	0.439196	0.422111	0	0.114837	0.41432	0.94415
Solyc12g035520.1	CAMTA	3.57303	5.18026	4.65312	2.51364	1.97955	2.37771	2.74094	3.98072	4.93887	4.62145	3.88417	5.12675	1.16723	1.65397	3.70605	4.28436
Solyc02g089540.2	CO-like	0.219684	0.890986	0	0.542001	0.253872	0.190264	0.621434	0.481343	0.714046	0.0870135	0	0	0.0930595	0.0947349	0.455726	0.626685
Solyc03g119540.2	CO-like	0.213457	0.970666	0.120596	0.0309787	1.62101	1.66383	0.150954	0.249439	1.293	1.38093	5.33935	1.05265	1.71801	2.60807	3.54246	2.46613
Solyc04g007210.2	CO-like	2.18979	1.15341	1.53171	0.242134	1.06731	0.481658	0.147485	0.761583	0.246494	0.385485	0.26752	0.128557	0.0883435	0.119912	0	0.0594926
Solyc05g009310.2	CO-like	3.00121	1.30517	1.95643	4.3221	2.28676	3.19912	0.816316	4.24901	0.204648	2.37746	4.44209	2.60901	6.94341	6.50427	0.359185	7.40892
Solyc07g006630.2	CO-like	0.920959	10.9307	0.445979	12.7165	2.73672	3.11453	4.65209	10.1855	18.8546	0.0694814	0.5063	0.0540671	2.39647	1.05906	13.237	13.0609
Solyc07g045180.2	CO-like	18.2846	10.7987	23.5722	12.4667	6.48286	9.77788	14.7531	10.4325	8.63	23.3955	21.4083	28.6948	4.31459	6.35026	4.70951	3.25561
Solyc01g110370.2	DBB	4.1914	7.92013	4.29199	8.17392	5.1464	5.29388	11.4859	7.38518	26.8985	5.603	7.39275	7.91257	1.9697	2.29699	20.6504	5.60468
Solyc02g084420.2	DBB	0.270574	0.931114	0	0.706825	0	0.468678	1.53078	1.18569	2.63837	0	0	0.667158	0	0.388935	1.96454	0.385929
Solyc04g081020.2	DBB	0	0.685656	0.590977	0.354225	3.62649	0.352317	0.246584	0.305594	0	0.0460357	0	0.143291	0.110778	0.400967	0	0.795735
Solyc06g073180.2	DBB	14.0163	89.3447	25.1267	96.1924	63.0991	47.4675	74.9132	85.3599	88.885	3.30963	4.14911	4.92925	8.79189	7.36162	66.4001	52.6324
Solyc12g006240.1	DBB	6.11699	4.51073	7.15861	3.86805	3.10167	1.95514	0	0.829693	0.580974	5.48024	4.20354	5.65602	2.40611	2.63784	0.453194	1.93193
Solyc12g089240.1	DBB	4.64732	2.89975	2.82754	1.97149	2.7738	2.7865	1.01124	2.29761	14.5243	13.6403	10.7763	10.9448	38.464	31.3972	5.37653	24.5259
Solyc01g096120.2	Dof	0.140664	0.138303	0	0.0408288	0	0.0406088	0	0.164376	0	0.0371433	0	0.0578063	2.35366	1.61757	4.52294	2.849
Solyc02g065290.1	Dof	0	0	0.326711	0.251777	0	0.166947	0	0	1.62331	1.29795	3.709	2.61413	12.2483	7.39815	2.09936	1.97959
Solyc02g067230.2	Dof	4.35758	10.0824	2.89003	6.46157	7.35026	7.65741	9.91483	12.0108	4.45061	1.6009	1.21515	1.82969	1.0634	1.41616	8.74486	4.24265
Solyc02g076850.1	Dof	0.359666	0.0884072	0.406397	0	0	0	0	0.105074	0	0.0949721	0	0.295611	4.18981	0.827198	0.373056	0.307802
Solyc02g090220.2	Dof	2.15322	0.914193	1.99063	0.852256	3.61936	1.69533	1.10744	1.82996	1.15681	2.32597	3.26425	1.93063	24.1711	18.2331	10.7609	7.70593
Solyc02g090310.1	Dof	2.25997	0.999915	3.06433	0.524778	1.41776	1.0439	2.55716	8.18689	1.00168	1.25319	0.289899	0.650117	7.46722	5.71749	9.37644	5.6733
Solyc03g082840.2	Dof	4.50433	4.38917	1.8177	1.82104	2.65576	1.57902	1.59271	1.22191	4.32561	5.73459	3.7144	4.82598	7.32558	6.89093	4.83888	3.94658
Solyc03g115940.2	Dof	2.92562	5.40435	1.90331	4.65763	5.29822	3.09689	4.89029	6.47498	8.12082	3.37103	1.81957	3.78903	4.11225	3.6192	7.35646	16.1099
Solyc03g121400.1	Dof	14.8162	25.9741	29.3762	13.0638	63.9648	43.1769	12.2571	37.9759	7.02125	10.2606	40.8799	13.7858	30.7298	34.1562	19.4272	14.1151
Solyc04g070960.1	Dof	0.660282	0.486899	0	0.127768	0	0.0635397	0	0.0642988	0.585309	0.174352	0.564654	0.271344	0	0.0632744	0	0
Solyc04g079570.1	Dof	4.91544	3.92675	4.44327	5.9923	1.13608	3.54763	1.04284	2.94381	1.23457	0.519181	3.46792	2.72701	2.23837	2.26101	1.78445	1.3321
Solyc05g007880.2	Dof	0.101582	7.16616	0	2.74209	1.87824	2.34608	2.15513	2.34443	4.59243	0.0268233	0	0.166981	0.301215	0.350443	2.10728	2.37619
Solyc06g062520.1	Dof	15.8924	8.48892	20.7199	24.1289	4.23821	3.97041	0.864533	0.803569	1.53522	0.96842	1.17612	1.63275	0.194195	1.23008	4.12102	1.83086
Solyc06g069760.2	Dof	15.8613	37.9858	9.41164	37.8854	31.8612	27.9604	20.8046	27.4143	48.2554	7.81501	9.20694	7.3922	8.55821	8.76324	23.1613	36.6779
Solyc06g071480.2	Dof	0.791158	0.291704	0	0	0	0.228402	0.372999	0.0385218	6.31192	1.88019	3.55202	3.41384	1.31263	1.17515	0.957382	2.70829
Solyc06g076030.2	Dof	0.941254	0.66517	0.132944	0.478109	1.78699	0.441567	0.332822	0.309353	4.55431	1.83301	4.2259	3.04613	7.00253	4.32959	4.39333	3.15497
Solyc08g008500.2	Dof	0.231315	0.113716	0	0	0	0.0667789	0	0.473038	5.94644	2.93184	4.15408	4.08754	6.56508	3.85701	1.67949	1.64966
Solyc10g009360.2	Dof	0.378515	0.465201	0.213847	0.109867	0	0.109275	0.535363	0.774062	1.90137	3.39827	3.39879	2.48882	4.52964	3.75424	3.53346	4.15713
Solyc10g086440.1	Dof	1.13746	1.31807	1.28524	0.848969	0	0.609841	0.919311	1.56655	1.29639	0.815242	1.25064	1.40232	0.791583	1.12116	0.50563	1.11249
Solyc11g066050.1	Dof	1.65896	2.53729	0.624836	0.214011	1.46067	0.851432	1.30355	1.29241	8.06101	3.50447	5.20188	4.84802	7.53499	4.23939	3.44145	6.94092
Solyc11g072500.1	Dof	10.9308	7.19869	3.49558	5.86659	2.31528	2.91749	9.04284	10.0621	9.93343	8.76798	15.6089	17.2901	22.1034	21.7009	33.3716	41.419
Solyc03g113760.2	E2F/DP	0.610613	1.14069	3.44975	1.66601	2.17739	5.0416	21.9364	8.02737	2.23729	3.4827	3.91634	5.92201	5.61291	4.91523	8.61351	2.09025
Solyc01g006650.1	EIL	9.63753	5.46172	4.63821	3.26358	0.736596	1.2881	0.63107	0.677813	1.84576	1.81438	1.60256	1.21017	0.907225	0.333507	0.277676	0.865507
Solyc06g073730.1	EIL	300.669	257.269	179.821	206.75	162.007	166.942	55.756	132.596	242.485	327.264	238.603	168.561	91.8851	94.6097	45.9364	98.6265
Solyc01g057080.1	ERF	0	0	0	0	0	0.149374	0	0.302317	0.458663	1.09301	0.663716	0	0	1.4875	4.29342	9.44645
Solyc01g067540.1	ERF	0	0	0	0	0	0.0528839	1.29546	0.64219	0	0	0	0.225839	0	0	0	0
Solyc01g090300.2	ERF	0.7404	0.0606643	0.278867	0.214906	1.46678	1.85249	0.349069	2.30723	0.218777	0.260676	0	0	3.8682	3.05094	2.04791	4.57624
Solyc01g090310.2	ERF	0	0.0621376	1.14256	0	3.50561	1.8245	1.07264	8.78836	0.298786	0.200255	0	0.415544	30.7869	26.4538	14.1591	17.3794
Solyc01g090320.2	ERF	0.551264	0	0.622889	0	4.82339	1.98933	0	9.26023	0.0814449	0.218347	0	0	37.5381	32.0926	2.28715	6.13302
Solyc01g090340.2	ERF	5.91046	5.15088	13.9639	7.53803	3.31164	3.41262	12.4128	4.7615	5.66273	11.2559	28.259	47.8423	10.7735	16.5285	17.4627	6.13111
Solyc01g090560.2	ERF	0.291285	1.21718	0.493697	1.26821	0.865582	1.5557	3.50189	1.70193	2.32389	2.80742	2.98918	3.71083	18.4777	24.6617	18.1278	8.06009
Solyc01g095500.2	ERF	1.33551	2.33895	4.52711	1.11447	13.5043	12.1931	2.36115	4.58439	3.15699	3.96732	8.77984	10.8394	9.44065	7.10297	3.63624	0.571465
Solyc01g108240.2	ERF	2.74776	2.19508	0.155239	0.239267	7.80233	4.79922	10.1046	16.2956	1.74563	7.00168	18.8572	8.18668	30.4086	35.7056	31.6356	13.2077
Solyc02g077370.1	ERF	6.91802	14.8568	0.411414	0.105684	45.0824	33.5317	4.11987	29.8902	4.73386	1.53831	4.6706	3.29186	71.2577	75.8903	26.814	178.444
Solyc02g077810.1	ERF	0	0	0	0	0.107009	0.374256	0	0	0	0	0	0	0	0.186347	0	2.31133
Solyc02g090800.1	ERF	0	0.329518	0	0.129704	0	0.25801	0	0.130546	0	0.825969	0.573209	1.10182	0	0	1.39048	0.892313
Solyc03g007460.1	ERF	1.78293	2.37385	2.35035	1.46627	2.64907	4.11775	1.47101	1.21536	10.4926	6.12032	18.4871	24.7286	17.9059	23.4928	0.924654	4.95894
Solyc03g026270.1	ERF	0.572672	0.914971	0	0	0	0.909296	0	0.585556	0	0.378044	1.8365	1.29437	0.545821	0.164636	0.296996	0.40841
Solyc03g026280.2	ERF	3.9455	7.75854	2.45197	0.343563	0.9119	4.55616	2.23217	6.97352	0.0582917	3.69851	9.36306	5.99922	0.668535	1.24771	1.84158	3.264
Solyc03g093540.1	ERF	0.515155	6.07809	6.11193	1.79433	70.4183	50.7141	11.2937	20.9946	0.456661	1.08824	3.96491	1.90533	8.56524	9.2563	1.87017	18.5165
Solyc03g093550.1	ERF	10.7246	30.9147	20.6557	8.34819	76.0514	80.3583	20.6845	33.7521	8.7146	14.7387	62.5319	42.2699	60.9691	50.8726	16.6858	44.4998
Solyc03g093560.1	ERF	65.9672	124.749	121.873	56.1844	279.733	278.783	53.4617	105.292	26.6062	47.5527	134.959	84.0983	121.618	115.034	25.7211	77.3331
Solyc03g093610.1	ERF	73.5495	45.4653	65.8263	31.4939	67.7237	52.4874	40.5121	17.8703	54.5828	130.885	75.3523	90.9752	106.887	92.8129	24.9257	24.0279
Solyc03g114440.1	ERF	0	0.0805487	0	0.47558	0	0	0	0	1.83975	5.10528	4.20354	7.67603	1.45754	0.188417	0	0.0934805
Solyc03g116610.2	ERF	0	0	0	0	0	0	0	0	0.266502	0.285787	0.231387	0.59303	0.0382056	0.207432	0.187099	0.3602
Solyc03g117130.2	ERF	1.03888	5.02208	4.30415	4.62364	1.82941	2.09942	1.46937	1.5175	1.43254	2.28602	3.55367	5.40777	0	0.497775	0.359185	0.889071
Solyc03g117230.1	ERF	0.69943	0.515767	0.263435	0.0676714	1.15468	0.874989	0.659506	2.452	0.0688902	0	0.299066	0	0	0.0670259	0	0
Solyc03g118190.2	ERF	0.291046	0.32193	0	0	0	0.168046	0	0.12754	2.96698	2.99724	1.8667	1.07645	1.35617	2.04997	2.41505	9.25733
Solyc03g119580.1	ERF	1.98655	3.30542	6.04331	6.254	0.252274	2.91163	0.864533	2.27678	1.12883	1.04912	2.35224	2.51193	0.841514	0.790767	1.1095	0.392327
Solyc03g120840.1	ERF	0.707823	3.94367	3.99895	3.15024	9.8157	9.19546	9.67759	2.20571	0.906319	3.23969	3.63186	1.93921	2.29876	2.57755	2.44725	1.68265
Solyc03g124110.1	ERF	1.22461	9.03038	1.61434	0.947868	0.134779	0.471381	2.30941	2.0273	0.422161	3.77259	8.63979	6.96169	0.648438	0.586766	3.8106	1.74669
Solyc04g007180.1	ERF	25.1038	20.842	31.7377	27.7705	16.8672	18.8024	10.6767	8.4109	34.7028	43.296	26.3472	24.0237	26.2135	25.0326	11.2894	11.6684
Solyc04g012050.2	ERF	0.523151	0.0321481	0	0	1.03639	0.075515	0	0.0382086	0.115937	4.35145	1.17438	0	0	0	11.8021	8.02149
Solyc04g051360.2	ERF	3.82517	0.28616	0.18792	0.0965463	0	1.20033	0.470456	0.923148	0.737138	4.65506	7.68014	0.205038	0.246577	0.430314	23.1155	3.46335
Solyc04g071770.2	ERF	197.503	48.149	26.3126	24.6873	40.9522	44.435	21.3119	200.127	228.027	253.624	66.2922	30.9611	147.255	129.956	117.282	396.802
Solyc04g078640.1	ERF	212.98	110.833	65.3072	122.719	106.789	113.486	56.5515	150.925	39.7714	75.891	24.8827	10.2492	16.2664	36.7603	27.1004	49.1243
Solyc05g050830.1	ERF	0.696676	0.513736	0	0.471835	0	0.201126	0.328455	0.203529	1.57824	1.47169	3.27677	6.48947	3.49221	4.87363	1.6861	1.05994
Solyc05g051180.1	ERF	0	0.0687146	0.315873	0	0	0.242113	0	0.0816687	0	0.221451	0.358595	0.114882	1.65787	0.723308	0	0.0797464
Solyc05g051200.1	ERF	1.8351	0.64439	0	0	2.0774	0.454097	0.741577	0.919045	6.81676	22.7747	13.4513	9.69604	45.5865	25.8508	24.7444	84.0576
Solyc05g052040.1	ERF	178.728	167.409	142.403	83.8268	395.312	280.972	34.1916	115.822	61.9546	224.056	150.914	68.6803	245.837	182.178	33.5995	176.724
Solyc05g052050.1	ERF	55.9732	73.2959	31.4811	45.3885	291.637	199.778	35.146	153.402	190.98	397.67	169.358	134.507	574.051	423.722	102.837	527.564
Solyc05g052410.1	ERF	3.09672	2.64603	5.8318	4.15181	29.749	31.2901	1.66855	93.3118	0.305011	2.06374	0.189159	1.0908	17.7716	15.2618	1.98839	40.7622
Solyc06g035700.1	ERF	1.31811	1.53898	0.372341	0.286942	0	0.380528	3.7286	0.288806	0.29211	2.43638	9.72214	9.88562	0	0.568409	19.4823	1.78605
Solyc06g050520.1	ERF	2.15561	5.39489	2.87853	0.45504	26.787	15.7274	0.277168	2.28998	1.44761	3.82917	10.8091	1.04691	4.64865	7.49287	0.60978	10.845
Solyc06g054630.1	ERF	2.72621	0.79195	0.560077	0.359682	0	0.214647	1.05161	5.14066	0.73232	3.6648	7.62995	2.64808	0.944867	2.35126	13.6244	4.73687
Solyc06g065820.2	ERF	0	0	0	0	0	0	0	0	0.101235	0.180934	1.97766	0.774369	0.507954	1.23119	1.24376	0.0977337
Solyc06g068360.2	ERF	1.09502	1.18431	0	0	0	0.632251	0	0	7.76549	12.4333	12.9228	14.1301	14.2404	17.5662	5.22464	6.93468
Solyc07g042230.1	ERF	0	0.345209	0	0	0	0	0	0.102572	0.207491	0.185422	0.900758	0.432859	0	0	9.46853	6.20977
Solyc07g054220.1	ERF	1.81029	2.26196	2.0455	2.36452	0	3.0486	11.0952	14.0148	3.83353	4.38183	10.0627	8.9273	9.61756	10.2352	9.85785	5.33628
Solyc08g007230.1	ERF	61.3446	63.9396	49.9868	101.099	59.3032	54.0659	21.274	40.0646	24.0523	16.6657	0.756636	6.66603	22.8626	26.9625	23.5548	73.4476
Solyc08g007820.1	ERF	18.5382	6.03622	0.272037	0.209643	2.54375	1.04257	7.15093	3.79809	2.20533	19.517	54.0455	17.3144	0.0509928	0.484501	57.6852	8.17286
Solyc08g007830.1	ERF	7.43727	2.77368	0	0.0744386	0	0.148075	2.90182	0.374611	1.97026	5.48526	12.8299	7.48281	0	0	31.6546	2.41423
Solyc08g078180.1	ERF	2.25901	1.54242	0.567227	0.364274	0	1.37678	0.710021	1.97986	7.78752	23.7277	9.65919	10.1086	23.6574	21.7923	0.260346	5.37015
Solyc08g078190.1	ERF	11.6875	18.0449	28.8882	8.79896	40.5792	35.1117	14.9808	19.1527	4.74852	7.95648	33.4981	25.0656	30.1308	28.2451	12.8803	41.8318
Solyc08g080290.2	ERF	0.342274	0.0420661	0	0	0	0	0.484105	0.0999928	0.101137	0.135569	0.219527	0.210987	0	0.0491999	1.59758	0.439376
Solyc08g082210.2	ERF	0	0.104141	0.6383	0	0	0.0407709	0	0.041258	1.75266	5.22081	5.97821	6.03584	2.27331	2.67964	46.2888	24.575
Solyc09g066350.1	ERF	0	0.83114	0	0.545251	0	0.542313	0	2.08541	0.444056	0.0992065	0	0	0	0.10801	0.38969	10.5032
Solyc09g066360.1	ERF	9.12143	2.83997	5.49684	2.91231	1.50584	3.42328	5.5905	2.93123	25.7844	38.0554	30.0314	20.4916	46.2379	32.4291	0	6.07141
Solyc09g075420.2	ERF	661.888	636.304	281.633	110.107	1362.95	1295.88	137.786	1070.13	536.722	922.233	587.843	251.544	1132.49	1249.57	316.245	1190.71
Solyc09g089910.1	ERF	0	0	0	0.118895	0	0	0	0.359002	0.605181	0.108163	0	0	2.86303	3.2973	0.42487	0.116851
Solyc09g089930.1	ERF	11.0138	8.24204	7.19036	8.52491	14.9501	17.3819	1.38469	12.6559	22.6363	40.1988	9.73267	9.85697	25.5567	31.6635	1.77705	12.1486
Solyc10g009110.1	ERF	69.0365	195.571	75.0176	28.2533	584.18	425.487	85.6721	320.223	45.2534	107.421	163.881	68.0462	186.502	188.662	120.442	249.605
Solyc10g050970.1	ERF	16.5896	38.9007	12.7943	2.90443	44.1678	50.0216	12.6631	51.4655	2.80112	13.8371	41.2097	16.7733	36.5316	40.5013	33.8682	43.7188
Solyc10g076370.1	ERF	0.145284	0.28569	1.80576	0.295187	11.9924	8.43043	2.67132	13.9639	0.0429291	0	0	0.0597047	0.80006	1.42009	0	0.248667
Solyc11g006050.1	ERF	0	0	0	0	0	0	0	0	0	0	0	0	0	0.0847877	0	1.43025
Solyc11g012980.1	ERF	23.0579	68.3419	25.4478	12.9185	181.123	238.556	60.2953	366.965	3.88196	6.58415	7.56636	4.62765	129.248	98.1996	5.84003	54.9155
Solyc11g042560.1	ERF	0	0.249979	0	0	0	0.0978657	0	3.07008	0	0	0	0	1.3642	0.6822	0.351616	0.48352
Solyc12g008350.1	ERF	4.5222	3.38305	4.8876	2.96762	5.583	4.37068	3.61519	4.19314	16.0349	38.4713	31.2743	40.481	64.7566	50.5335	22.2292	10.4885
Solyc12g009240.1	ERF	15.6346	22.0684	36.9381	8.1135	46.0688	30.0908	87.7831	87.6137	10.4295	8.88237	47.0999	43.0286	39.0853	29.7608	60.4441	27.9766
Solyc12g042210.1	ERF	0	0	0	0.118895	0	0	0	0	0.544663	0.378569	0	0	0	0	0.637305	0.876379
Solyc12g056430.1	ERF	0	0	0	0	0	0	0	0	0.256312	0	0	0	0	0	2.39926	1.15476
Solyc12g056590.1	ERF	216.975	124.522	63.2202	30.9937	41.2056	42.9822	0.804766	9.25324	213.578	449.984	356.179	169.135	174.464	158.834	16.5248	48.5317
Solyc12g056980.1	ERF	22.4067	10.9212	13.4164	19.2888	10.4333	7.46385	1.62521	5.53889	11.6572	28.1167	11.0548	8.34237	2.43375	3.24836	0.595921	3.00473
Solyc02g068550.1	FAR1	3.48718	4.65055	4.69478	5.40546	2.86622	3.21295	2.72845	3.57647	5.61242	1.72407	2.09384	3.14054	0.644306	1.19449	2.92439	2.03188
Solyc06g068200.1	FAR1	0	0	0.193466	0	0	0	0	0.0750309	0.202371	0.226058	0	0	0	0.0738355	0	0.0732648
Solyc07g043270.2	FAR1	48.2332	41.051	53.0695	44.8876	26.7748	31.0519	35.9861	35.7382	70.7264	53.8745	53.4415	47.2248	18.9633	19.5344	31.956	29.0837
Solyc02g090400.2	G2-like	10.1884	4.90981	9.08852	6.80944	10.3575	8.2047	7.96353	9.12517	3.05011	5.3452	14.2729	5.61929	2.6974	3.54567	3.05906	3.86244
Solyc04g079600.2	G2-like	0.647004	0.198795	1.0966	0.516443	0	0.420268	0.915109	0.141763	0.286769	0.29898	0.207487	0.797663	0.582409	0.093003	0.167773	0
Solyc05g007890.2	G2-like	0.55778	0.514141	0.472689	0.364274	0.828748	0.281798	0.197228	0.162951	0.32963	0.368213	0	0.286526	0.856511	0.400888	0.144637	0.238674
Solyc05g009720.2	G2-like	53.5077	61.1552	33.299	77.6943	110.397	75.0018	40.3371	60.6628	45.7065	40.8451	35.1897	32.3139	152.508	102.682	44.3717	100.649
Solyc06g005680.2	G2-like	8.0587	5.36482	11.5719	9.21018	7.3172	7.36723	2.84951	7.99477	0.496088	11.9254	11.6295	10.0732	12.8725	15.2039	0.34828	3.83146
Solyc06g066180.2	G2-like	0.166939	0.451377	0.565889	0.387642	0.220478	0.578331	2.83339	0.829091	0.838575	0.617139	1.28485	1.23487	2.40436	1.58377	0.173154	0.190488
Solyc07g045000.2	G2-like	0	0	0.280825	0	0	0	0	0	1.175	1.05003	0.318808	0.408541	0	0.0714503	0	0.354491
Solyc08g076010.2	G2-like	2.88515	0.878031	1.08667	0.757678	1.54232	2.77641	2.33182	2.24766	0.324768	0.435338	0.704941	1.18566	3.72469	0.987435	2.99256	0.627074
Solyc08g076400.2	G2-like	1.00543	0.535466	0.189344	0.583666	0.553284	0.725652	0.23701	0.636412	13.27	12.7878	30.3085	17.1471	53.9836	36.372	20.3358	15.1056
Solyc10g008160.2	G2-like	2.67215	6.93314	1.67741	2.49919	1.8626	3.00001	0	0.954126	2.80739	1.64639	7.998	4.75854	0.0628854	1.02428	0.307959	1.01636
Solyc10g083340.1	G2-like	0.143866	0.0353629	0	0	0	0	0	0	0.892716	1.06369	1.47636	1.35981	0.304713	0.992637	0	0.205201
Solyc10g085620.1	G2-like	0.294191	0.578505	0.166207	0	0	0.127396	0	0.0429728	1.47779	1.43713	4.15112	2.78066	3.70747	2.91788	0.305143	0.96511
Solyc12g006280.1	G2-like	1.68529	0.497101	0.761704	0	0	0.194613	0	0.0984691	0.597573	0.0890024	0	0	0	0	0	0.0961513
Solyc12g006800.1	G2-like	2.68115	1.97711	2.12065	0.817132	0	1.12234	0.568824	1.37073	7.44703	6.97354	6.87851	7.05166	9.48351	8.78709	3.19811	7.11301
Solyc12g017370.1	G2-like	0	0.700225	0.378688	0.145917	0	0.193507	0.47402	0.146864	3.21846	2.69915	3.86916	3.16774	1.73912	3.17954	1.21667	1.8643
Solyc01g090760.2	GATA	21.7083	45.3963	39.3948	39.3812	37.3041	36.1779	33.2624	22.1006	34.0161	11.0302	41.5588	20.7483	76.8056	97.0646	80.6842	103.023
Solyc01g110310.2	GATA	2.69227	8.12172	4.83967	3.97829	31.4761	15.0855	3.46172	10.9756	27.8433	23.9771	31.8666	28.3136	16.4071	9.63977	4.31569	9.84454
Solyc02g062760.2	GATA	1.35228	1.80443	1.3097	1.73825	0.127569	1.00387	1.09294	2.48323	2.73996	1.53034	2.72587	3.73128	3.68251	3.11012	4.40826	6.17216
Solyc03g033660.2	GATA	1.51676	1.78128	4.3798	1.41859	0.945957	1.4596	7.62765	1.08316	1.74292	1.55754	2.81036	2.63178	2.32017	1.93801	2.79686	1.20189
Solyc07g038160.2	GATA	0.169823	0.125229	0	0	0	0.245134	0	0.0496125	14.9537	15.3811	22.002	14.0276	32.4441	24.3134	8.45499	10.125
Solyc12g008830.1	GATA	0.80252	0.345209	0	0.81528	0	0.289603	0	0	3.142	1.16551	1.80152	1.15429	0.467434	0.634466	0	1.71699
Solyc02g014740.1	GeBP	1.05331	2.45961	3.57049	2.06368	2.26056	3.34491	4.09688	1.07701	0.155618	0.417199	0	2.16429	0.223094	0.529923	1.63878	0.0751182
Solyc01g008910.2	GRAS	5.33112	13.5409	9.51124	9.17577	6.14531	5.67021	11.641	2.73236	5.96941	8.79204	7.43839	7.99462	2.65448	2.5275	2.32825	1.28066
Solyc01g079370.2	GRAS	0.342407	0.269327	0.077379	0.0397543	0	0.0197701	0.581151	0.140044	0.202352	0.379741	0	0.056285	0.0725227	0.0196876	0.142062	0.097677
Solyc01g079380.1	GRAS	0	0	0	0	0	0	0	0.0694842	0	0.0314021	0	0	0.75564	0.0341886	0	0
Solyc01g100200.2	GRAS	14.7164	9.758	24.5777	7.20952	146.387	167.039	14.9256	93.5356	12.3666	12.4161	24.5868	15.9011	124.116	127.79	23.3804	66.3912
Solyc02g085600.1	GRAS	2.30669	1.64697	0.372341	0.159412	0.83415	0.539081	0.155358	0.320895	28.6917	27.9603	15.64	26.3617	12.0047	13.1366	3.9876	6.51752
Solyc02g092570.1	GRAS	0	0	0	0	0	0	0	0	0.0794041	0.390272	0.517064	0.552166	0.0853752	0.270394	0.139365	0.0766582
Solyc03g025170.1	GRAS	102.291	105.277	113.05	117.571	58.7349	70.8359	41.7137	42.6167	100.411	95.6705	85.1216	68.8848	29.3947	30.427	28.7513	34.1588
Solyc04g014830.1	GRAS	2.87473	5.39124	2.52641	1.79244	0.175772	0.614752	0.301182	0.839831	28.2202	9.98064	21.9889	17.2831	6.35938	12.8559	3.86524	6.04417
Solyc06g035620.2	GRAS	6.33398	6.32497	6.56054	3.63866	15.5543	20.4572	2.61294	16.2683	4.79596	7.7006	16.2499	7.70043	11.4591	14.3399	4.65361	13.7021
Solyc06g036170.1	GRAS	111.668	142.156	94.6885	144.884	83.6897	99.8691	39.2764	56.069	87.8153	117.687	182.149	91.4972	40.5457	40.7944	16.9551	26.1808
Solyc06g076280.1	GRAS	22.9956	18.5445	25.9834	15.1779	49.196	39.6956	27.6235	50.638	14.1481	9.4617	16.0621	10.9064	43.1009	39.6884	24.9136	45.7393
Solyc06g076290.1	GRAS	1.40441	0.460279	0	0.13588	0.927409	1.21633	0.662123	2.87201	0.691635	0.123614	0.600505	0.192382	0.594916	0.269167	0.971131	4.00631
Solyc07g043330.1	GRAS	7.08368	6.93128	9.54329	7.5917	1.12446	2.87088	7.32158	2.46741	6.76237	7.87764	8.38766	11.3083	3.60659	3.64215	7.3474	4.19691
Solyc07g063940.1	GRAS	323.813	164.402	110.473	79.5651	341.09	345.063	183.283	586.039	188.856	367.703	253.81	102.688	439.788	493.192	374.211	425.445
Solyc07g066250.1	GRAS	0	0.540747	0.155359	0.31927	0	0.0396938	0	0	0	0	0.176372	0	0	0	0	0
Solyc08g014030.1	GRAS	0.140776	0.0346033	0	0	0	0.162565	0	0	3.24458	4.49791	3.97279	3.81825	7.0964	3.84479	0.292035	0.923649
Solyc08g080400.1	GRAS	0.260229	0.426435	2.1563	1.63655	2.2626	3.38068	25.3963	5.0936	2.48623	2.19888	2.78175	3.10131	8.17572	7.13215	19.3441	5.22116
Solyc09g018460.1	GRAS	1.41282	0.955009	1.99548	0.546774	0.621975	0.815743	0.333044	0.722303	2.12212	0.310887	0.604101	0.483834	1.0224	0.0676948	0	0.100757
Solyc10g086530.1	GRAS	0.232225	0.0380545	0	0.067405	0	0.0223473	0.109485	0	0.297349	0.0613205	0	0.0954334	0	0.133524	0.321161	0.088328
Solyc12g005340.1	GRAS	39.8863	45.4157	52.1032	24.0734	143.088	154.994	34.3261	115.97	24.351	27.6958	57.7967	35.8181	62.2427	73.8366	36.2272	71.7007
Solyc12g099220.1	GRAS	0.102405	0.276886	0.347131	0.178342	0	0.177382	0.144839	0.0598336	0.151295	0.189285	0.394082	0.294584	0	0.206081	0.212435	0.116851
Solyc12g099900.1	GRAS	40.6231	83.4066	28.5639	27.5248	83.2176	80.532	14.5865	22.9271	34.0037	73.7923	70.9851	26.876	25.1463	21.1517	10.436	16.6112
Solyc01g091540.1	GRF	2.94226	1.89414	1.89974	1.95202	1.89667	2.1033	5.74678	2.0875	5.58894	0.88791	1.61751	1.20913	2.22564	2.57787	13.5151	5.11589
Solyc03g082430.1	GRF	1.41359	1.0424	2.03287	1.79042	1.78208	2.11467	13.9955	5.8942	0.113916	0.0339334	0	0	0	0.0738891	0.133292	0.146636
Solyc04g077510.2	GRF	1.14165	2.40533	2.67211	1.39649	12.3315	14.8078	99.7669	73.3515	2.33728	2.47628	12.1341	6.86989	112.664	115.132	101.161	140.342
Solyc07g041640.2	GRF	18.2892	9.03051	15.5897	16.2982	6.62135	5.23364	34.2635	6.51476	14.98	8.00658	10.7013	7.18632	13.7958	10.8848	29.6199	10.16
Solyc08g083230.1	GRF	30.897	24.6007	29.5662	21.0685	5.36921	12.8035	6.27274	3.19593	33.4606	38.6848	37.1681	29.647	10.3328	9.43503	10.5802	7.63307
Solyc09g009200.1	GRF	0	0.645233	0.174474	0.582647	0.713765	0.757819	3.71274	1.71419	0.228131	0.407733	0.198072	0	1.3736	1.28735	0.800802	0.660726
Solyc10g083510.1	GRF	3.02488	2.0447	3.07611	2.15108	0	1.52821	4.70616	1.28136	6.16726	6.98897	7.95438	8.20434	5.89425	6.6091	11.6088	6.73059
Solyc00g099580.1	HB-other	1.28229	0.977091	1.44889	0.52107	0	0.333169	1.45091	0.561916	0.492565	0.203158	0.493459	0.948525	0	0	0.399008	0.182897
Solyc12g010410.1	HB-other	0.536229	0.439357	0.403934	0.103763	0	0.309611	0	0.313311	0.105632	0.377586	0.229284	0.0734548	0	0.102773	0	3.3653
Solyc01g010600.2	HD-ZIP	0	0.240311	0.883745	0.0567543	0	0.282243	0.276555	0.114246	40.2124	12.4948	22.072	19.526	0.786867	1.91124	3.44778	1.22712
Solyc01g091630.2	HD-ZIP	33.2707	36.4413	45.4697	37.2681	20.3652	20.0894	23.1973	18.1219	42.9413	41.7149	33.1357	34.2539	13.5726	13.6907	32.869	21.6054
Solyc01g096320.2	HD-ZIP	0	0.109655	0	0	0	0	0	0	0.878784	0.0392658	0.572246	6.96648	0.503929	0.470251	1.38815	0.296938
Solyc02g062960.2	HD-ZIP	7.04855	6.65667	5.23971	36.0184	10.5952	13.3337	19.4139	41.021	8.60499	2.98774	6.18634	2.74416	25.1829	22.1301	17.7002	37.6744
Solyc02g063520.2	HD-ZIP	0.765379	0.338639	0.518895	0.0888626	2.07223	0.751263	0	0.26832	3.3019	1.65725	1.37451	2.32755	1.91289	3.5206	4.28692	12.8819
Solyc02g077590.1	HD-ZIP	0.655391	0.483292	0	0.285348	0	0.0946035	0	0	0.290487	0.0865301	0	0.269334	0	0	0	0.280441
Solyc02g085630.2	HD-ZIP	420.928	99.5837	145.957	92.8523	294.474	188.153	208.187	721.559	151.838	94.9495	33.763	27.5405	164.671	104.83	66.1514	268.858
Solyc02g086930.2	HD-ZIP	4.25003	2.50088	1.16418	1.12145	4.12474	2.97443	8.19702	6.84769	41.48	12.5147	18.9985	22.176	36.2522	34.9148	25.648	24.2845
Solyc02g087840.2	HD-ZIP	1.92504	1.05556	0.50196	0.300869	1.80903	0.0854994	0	0.0432605	0.0437553	0.0782029	0	0.182561	0	0	0.921559	0.337938
Solyc02g091930.2	HD-ZIP	92.9296	89.7625	38.5119	39.5718	53.3741	48.395	8.4608	21.215	177.334	269.962	185.59	108.509	243.324	176.295	49.349	90.7995
Solyc03g034110.2	HD-ZIP	0	0.0523421	0	0.123616	0.632781	0.553277	2.71064	3.54595	0	0	0	0	0	0	0	0.182236
Solyc03g034120.2	HD-ZIP	0.248883	0.183529	0.56244	0.14448	0.328702	0.359254	0.352015	2.03586	0.147082	0	0	0.102279	0.263571	1.07326	2.83964	3.97588
Solyc03g034130.2	HD-ZIP	0	0	0	0	0	0	0	0	0	0	0	0	0	0.144115	0.779931	0.929508
Solyc03g082550.2	HD-ZIP	1.40814	0.461499	0	0.181654	0	0.316181	0	0.274251	22.3297	7.97362	8.22867	5.40098	2.65109	2.74379	0	0.446326
Solyc03g098200.2	HD-ZIP	4.18259	5.49635	4.18072	2.73156	4.08987	2.55429	1.36518	1.45689	4.63459	9.0479	5.88113	4.46238	0.528123	0.716842	1.16801	0.940753
Solyc04g005800.2	HD-ZIP	0	0	0	0	0	0.194243	0.190329	0.511066	0.0397625	0.0355333	0.172617	0	0.741044	0.735042	0.139577	0.15355
Solyc04g074700.2	HD-ZIP	172.382	86.575	154.465	82.9237	151.72	105.417	55.6388	87.5477	14.6359	12.6996	9.3881	6.98201	55.2231	33.89	35.3803	22.7046
Solyc04g077220.2	HD-ZIP	0	0.0801037	0	0	0	0.141121	0	0.38082	0	0.043026	0	0	0.414141	0.281064	0	2.37058
Solyc05g006980.2	HD-ZIP	94.0965	65.1989	53.5798	33.8355	41.0985	39.4285	8.3835	11.8328	75.7496	94.0068	77.1421	46.2304	56.0234	53.7837	13.4488	23.4256
Solyc05g008050.1	HD-ZIP	0	0.0690418	0.317377	0	0	0.162177	0	0.164115	0	0	0	0.230858	1.13034	0.242251	0.291339	0.160252
Solyc06g050160.2	HD-ZIP	0.0855272	0	0	0.0248248	0	0	0.483871	0.174903	0	0	0.10971	0	0	0	0	0
Solyc06g053220.2	HD-ZIP	8.90923	3.28488	3.12418	7.35662	10.0421	4.70061	0.434518	3.41052	46.024	13.7502	12.8076	16.6651	24.2382	18.8564	0.637305	22.5668
Solyc06g060830.2	HD-ZIP	6.3585	3.79096	4.89168	5.73314	4.51155	4.25716	4.0183	7.43035	0.319802	1.25032	1.38832	3.55818	4.26948	3.69488	1.96454	2.1612
Solyc07g062790.1	HD-ZIP	0	0.24855	0.380852	0.293501	0	0.291919	0	0.0984691	0.199191	0.534014	0.432364	1.10812	1.49919	0.872103	0	0.192303
Solyc08g007270.2	HD-ZIP	3.46381	2.51723	5.27521	1.79223	4.32607	2.17387	5.75117	4.75166	9.25602	11.9301	7.92054	6.18896	12.4082	8.00974	3.74898	0.816263
Solyc08g076370.2	HD-ZIP	24.4006	22.9158	21.2381	18.3112	9.43313	16.3972	13.6307	16.1538	11.4108	10.8829	11.8361	13.0329	3.56123	3.61551	9.71244	14.0968
Solyc08g078300.2	HD-ZIP	168.523	154.984	100.53	34.2689	314.363	280.83	109.138	112.098	15.5742	22.6394	49.0401	17.3859	47.9288	38.4676	29.5944	69.0434
Solyc08g083130.2	HD-ZIP	0	0.057611	0	0.34015	2.24421	1.96224	3.315	3.69748	1.24659	0.433224	1.2026	9.63182	2.73031	4.17762	0.729313	6.8866
Solyc09g008810.2	HD-ZIP	0	0	0	0	0	0	0	0	0	0	0	0	0.505994	0.098115	0.70798	0.146035
Solyc09g066030.1	HD-ZIP	0.244414	0.380493	0.552341	0.520247	0.3228	0.470404	0.345694	0.285615	0	0	0	0	0.345117	0	0	0
Solyc10g005330.2	HD-ZIP	41.3566	41.7777	41.0989	31.3055	29.4221	25.0168	30.299	27.7713	38.4629	20.6821	20.3233	18.0654	7.02646	7.52718	13.9644	14.1741
Solyc10g080540.1	HD-ZIP	0	0.0408416	0	0	0	0	0	0	11.1449	10.0911	17.051	10.4471	2.99134	1.95848	1.37873	0.900572
Solyc11g011940.1	HD-ZIP	2.0538	1.33276	2.22783	2.78989	1.30199	1.58902	2.67247	1.94401	0.169923	0.238621	0.105381	0.270085	0	0.0236178	0.0852107	0.187482
Solyc12g005830.1	HD-ZIP	0	0	0	0	0	0	0.110941	0.160405	0	0	0	0	0	0	0	0
Solyc12g044410.1	HD-ZIP	2.67475	3.56414	3.49948	2.67641	3.13748	2.62135	1.19467	0.658027	9.87933	9.14452	7.58442	11.7729	3.59293	3.21748	3.94247	3.19261
Solyc02g079180.1	HSF	6.11172	5.72964	10.7602	7.79722	7.46173	6.31906	2.0103	2.28377	69.0449	51.9055	70.194	48.597	5.68969	2.41083	0.589699	0.405457
Solyc03g026020.2	HSF	35.8574	36.538	25.0875	27.7113	51.1326	46.535	6.1236	22.5077	65.1135	56.5171	46.8507	39.4168	50.4589	63.7344	11.6298	51.1128
Solyc04g016000.2	HSF	8.31156	1.58168	2.12065	1.20624	0.442627	1.23845	0.379216	7.28447	22.6184	18.6197	4.81496	6.77621	33.8169	14.3754	18.9106	20.3447
Solyc04g078770.2	HSF	4.31599	0.919434	1.95071	2.75604	2.80258	2.53353	2.03482	1.30291	1.14778	0.607821	1.29182	0.5321	2.74242	2.27479	1.19378	0.410402
Solyc07g040680.2	HSF	27.7457	12.6094	20.0644	33.4304	25.325	21.716	10.988	17.076	5.97573	1.82346	1.74	3.64868	8.17502	7.16117	22.3834	36.1975
Solyc07g055710.2	HSF	0.239615	0.765677	0	0.034775	0	0.484226	0	2.38006	1.48685	1.42362	3.68841	1.13241	0.710516	1.0333	1.86402	9.12526
Solyc08g062960.2	HSF	93.7938	90.2504	121.285	249.627	276.89	238.443	57.2663	116.583	13.0827	15.9215	26.3422	33.9361	96.2134	76.0368	14.049	67.0982
Solyc08g076590.2	HSF	0.587893	1.05971	0.885703	1.10916	1.22936	0.735456	0.692919	1.17361	3.21369	2.6649	4.65042	3.10048	0.477317	1.57745	2.43912	1.34165
Solyc08g080540.2	HSF	8.25527	20.8154	13.6909	6.99521	86.8708	79.7616	14.8776	59.1259	6.33432	1.05477	1.87878	2.51703	24.4789	25.7234	11.1866	32.0957
Solyc09g065660.2	HSF	0	0.247666	0.284623	0.146228	2.45351	0.727201	0.178137	0.515123	2.08406	0.0997714	1.29248	1.19044	3.04106	3.65704	2.74336	3.34134
Solyc09g082670.2	HSF	0	0.0298329	0	0	0	0.0350383	0	0	0.215175	0.35253	0.622746	1.09729	1.72232	0.907194	0.377662	0.173112
Solyc01g091420.1	LBD	0.86743	1.59913	0.245034	1.32183	3.65167	2.44161	23.9241	22.0469	0.448546	0.0572626	1.66905	0.89118	1.10234	0.935159	0.674793	1.42283
Solyc01g107190.2	LBD	5.0187	10.5086	7.35101	13.2723	11.9063	12.1812	12.0935	16.1279	9.94124	13.8903	5.72246	12.6038	1.9291	2.93907	15.4238	27.2016
Solyc02g067800.2	LBD	85.5639	20.8366	49.3882	12.7638	32.3621	21.4897	3.37207	19.8117	11.0368	20.9149	10.1942	8.92674	21.7697	11.2712	5.77009	7.85908
Solyc02g085910.2	LBD	93.9673	331.937	54.9126	5.57678	449.022	489.651	38.1361	30.848	134.106	147.725	161.545	31.1848	54.1678	75.8448	47.7281	280.677
Solyc02g090410.2	LBD	0.166939	0.205171	0	0.0969106	0.937033	0.530137	0	1.65818	0.295968	0.396732	0	0.068604	0.141433	0.143979	0.173154	0.571465
Solyc02g092550.2	LBD	5.4367	2.5865	2.37797	3.00336	2.48994	3.74664	1.4883	3.6377	7.15133	18.8943	7.64885	8.43238	1.37438	3.32765	10.5506	16.4096
Solyc03g063140.2	LBD	0	0.0740994	0	0	0	0.0870288	0	0	0.712608	0.318407	1.54679	1.11496	0.510797	1.29998	5.94094	5.15974
Solyc03g095940.1	LBD	0.689886	0.508729	0.779522	0.100122	0	0.398331	0	0.604635	3.66931	2.82361	4.42477	5.52844	0.29224	0.297501	0.357785	0.688803
Solyc03g119530.2	LBD	368.601	1105.88	274.638	223.447	1291.03	1399.24	224.916	315.667	484.922	327.715	410.38	212.686	92.4693	131.012	122.067	546.65
Solyc04g050010.1	LBD	1.066	0.262026	0	0.412551	2.46378	1.53873	1.00515	3.32185	0.734967	0.0938278	0	0.146025	0	0	0.737124	0.202729
Solyc04g077990.2	LBD	5.30278	6.17928	11.7616	8.03788	13.8772	7.48428	3.05561	1.7213	4.5846	4.7193	9.32149	11.2188	1.24794	3.1619	3.25938	3.58567
Solyc05g009320.2	LBD	1.61788	1.88898	0.685534	0.352201	3.40545	2.21859	14.0158	2.71775	0.119515	0.640817	4.41011	0.0831089	4.02639	2.79073	0.839057	9.51898
Solyc06g005090.2	LBD	0.260612	0	0	0	0	0	0	0	0.154014	0.756979	0	0	0	0	1.8922	1.70991
Solyc06g050430.2	LBD	0	0.175212	0	0.0517247	0	0.051446	0.252047	0.260303	0.105312	2.21162	2.97168	2.19699	1.28329	2.40787	3.32708	5.13436
Solyc06g075330.1	LBD	0	0	0.274276	0.140913	0.801464	0.0700767	0.343323	0.850967	0.215175	0.769156	0.934119	1.19704	0	0.767626	2.0142	3.60073
Solyc06g082430.1	LBD	0	0.373359	0.286048	0	0	0.584674	3.93864	1.25728	0.523624	0.133695	0.324737	0	0	0.145558	0	0.361083
Solyc06g082770.2	LBD	1.65159	2.49379	0.533193	1.02725	0	1.29418	0	0.137857	2.50981	15.2639	14.8301	8.82339	3.04835	1.42443	0	0
Solyc11g008830.1	LBD	0	0.0627653	0	0	0	0	0	0	8.82778	6.87746	6.55097	7.87016	0.865333	1.5416	3.70795	1.45684
Solyc11g045530.1	LBD	0	0	0	0	0	0	0	0	2.43198	1.17721	0.439905	4.79165	0	1.67604	0.355705	0.195657
Solyc11g072470.1	LBD	0.620897	0.0763093	1.05235	0.540659	5.02265	0.716995	0.439092	1.8139	5.3205	6.47609	7.56636	5.99623	10.1919	6.33677	1.28803	4.87082
Solyc12g100150.1	LBD	0.349025	0.514749	0	0.506535	0.460961	0.90685	4.44288	2.3452	1.23758	0.368649	0.895428	0.430297	0	0.200681	0	0
Solyc03g118160.1	LFY	0.5487	0.269745	0.464994	0.477792	0	0.356413	0	0.0400746	0.283731	0.144888	0.175962	0.225489	0	0.197181	0	0.0782627
Solyc08g077060.2	LSD	0.661929	2.06092	0.249311	0.192129	6.48377	7.83487	0	0.0644592	31.4247	51.1542	112.363	52.5	121.879	145.64	39.5924	65.5226
Solyc01g087990.2	MIKC	26.3042	31.414	34.0751	24.2931	38.0739	30.7589	62.7585	41.6442	45.732	30.7299	44.9892	36.6877	29.8543	26.2384	8.26774	11.5208
Solyc01g093960.2	MIKC	462.31	325.781	557.865	455.387	259.661	224.654	191.392	134.274	53.9316	37.1535	23.2516	27.7311	6.46202	5.05631	10.4244	8.34498
Solyc01g105800.2	MIKC	0	0	0	0	0	0	0	0.0449142	0.408852	0.202981	0.394424	0.25272	0	0.0441987	0.159465	0.131571
Solyc02g071730.2	MIKC	236.297	188.177	267.201	162.26	159.982	144.152	55.7023	64.8156	144.752	105.075	106.066	93.372	39.2159	37.7062	53.2332	52.157
Solyc03g006830.2	MIKC	53.2236	83.0384	52.0173	74.2125	57.2966	50.7401	18.1539	22.1984	22.7557	12.9695	21.0746	13.7142	12.904	7.28158	8.69792	8.68989
Solyc03g114830.2	MIKC	3.26322	3.39074	0.502801	0.301373	10.2357	6.2091	0.83917	0.519996	241.321	219.688	200.163	175.004	125.823	132.192	117.234	135.656
Solyc03g114840.2	MIKC	0.859704	0.880492	0.161901	0	1.23004	0.744572	0.202658	0.0418593	72.1442	57.8497	46.3172	44.5743	49.9831	24.5919	39.8297	44.471
Solyc04g078300.2	MIKC	1.37649	2.85715	3.11068	0.843465	0.151495	2.16353	0	0	0.225962	0.242314	0.392378	0.754229	0.161969	0.0879389	0	0
Solyc04g081000.2	MIKC	0.312367	0.230342	0.176476	0.226666	1.2892	0.0901781	0	0	6.59941	4.2066	6.81173	8.21553	6.91374	3.86147	3.07796	3.38609
Solyc05g056620.1	MIKC	0.370045	0.0909584	0.0418125	0	0.0488722	0.117513	0	0	13.8428	11.4129	15.9966	15.4656	21.2244	16.4363	18.577	12.7518
Solyc06g059970.2	MIKC	0	0.0479034	0	0	0	0	0	0	2.41859	0.463146	0.24999	1.92212	0.74299	0.112054	0	0.111188
Solyc06g069430.2	MIKC	1.36939	1.7204	0	0.176656	2.81333	1.80096	0.860816	1.64468	85.5575	55.7662	74.7528	51.9609	64.0024	47.2858	39.297	40.7134
Solyc08g067230.2	MIKC	0.216857	0.266522	0	0	0	0	0	0	4.29322	0.572626	1.39088	3.56472	0	0.498751	0.224931	0.0618621
Solyc08g080100.2	MIKC	0.199499	0.0490376	0	0.115812	0	0.115188	0	0	1.00213	1.42233	1.53545	0.90183	1.09862	0.458829	0.206926	0.512193
Solyc11g005120.1	MIKC	53.062	44.4669	46.5707	61.0334	81.2433	56.1446	38.3976	42.4674	2.33362	1.62923	0.316584	0.202846	0	0	0	0
Solyc11g010570.1	MIKC	6.20897	4.63307	5.51233	7.27315	7.02878	4.73729	0.313637	0.583041	0.131047	0.644096	0.853349	0.0911282	0	0.0637502	0.230005	0.189772
Solyc11g032100.1	MIKC	0.584012	1.43552	1.31978	0.339027	0	0.505801	0	0.341229	3.45133	2.08186	4.86944	2.76001	1.54619	0.671586	2.42302	1.66599
Solyc00g179240.1	M-type	1.07246	0	0	0.311289	0	0	0	0	0.950684	0.849568	0	0	0	0.308319	2.22477	0.305936
Solyc01g010300.1	M-type	0	0	0	0	1.53179	0.191333	11.2486	3.29152	0	0	0	0	0	0	0.68743	0
Solyc01g066730.2	M-type	1.71802	3.60574	2.23989	1.26584	4.14529	3.81523	0.934587	1.15824	0.546697	0.593238	1.18666	1.52066	2.40721	0.683874	0.548301	0.716288
Solyc01g102260.2	M-type	0.626762	1.59196	3.54098	2.66819	0.413885	2.11099	4.72788	4.82173	0.185198	0.1655	0	0.257569	0	0.300311	0	0.178794
Solyc01g103870.1	M-type	0.468137	2.30139	2.11585	1.90232	6.49186	2.56781	3.31061	2.59849	3.5965	7.54048	2.40202	4.2324	3.17289	5.65252	4.85566	6.81072
Solyc01g106720.1	M-type	1.39116	1.77815	1.57191	2.90732	0.734928	1.84745	0	0.0812834	0	0.0734689	0	0	0	0	0	0
Solyc01g106730.1	M-type	1.3285	0.522478	0.900664	1.07969	2.54411	0.383528	0	0	0.07851	0	0	0	0	0	0	0
Solyc03g115910.1	M-type	0.140553	0.483676	0.317629	0.0407964	0	0.608648	0.397589	0.28743	0.207655	0.185569	0.360589	0.231041	2.1434	3.11135	0.437356	1.92455
Solyc04g076680.2	M-type	3.9199	7.15762	5.06196	1.13778	14.7916	12.9331	3.16813	6.38023	4.96402	18.6314	24.4231	10.3557	32.1424	32.1979	15.1017	17.572
Solyc05g013370.1	M-type	0	0.497812	0	0.14696	0	0.438506	0.716116	1.40519	0.149607	0.601626	1.29895	0.208069	1.01876	0.218338	2.6258	2.02207
Solyc10g050900.1	M-type	1.38789	3.41148	1.96027	2.51777	1.03106	1.9032	0.49075	0.101365	0	0	0	0	0	0	0	0
Solyc10g050940.1	M-type	0.693944	0.426435	0.392054	0.100711	4.92618	1.9032	0.49075	0.101365	0	0	0	0	0	0.0997503	0	0
Solyc11g020660.1	M-type	0	0	0.425873	0	0.684445	0.435237	0.266541	0.0550546	0	0	0	0	0	0	0.195467	0
Solyc12g016170.1	M-type	0	0	0	0.0778221	0	0	0.379216	0.0783277	0	0	0	0	0	0.0770798	0	0
Solyc12g016180.1	M-type	0	0	0	0	0	0	0	0.234983	0	0	0	0	0	0	0	0
Solyc12g088080.1	M-type	0.60189	1.47947	1.36019	0.524108	1.9873	1.39009	0	6.68183	0.177849	0.158933	0	0.247348	0	0	0	0
Solyc01g005660.1	MYB	12.9806	12.8096	9.0591	10.5828	8.00453	8.37654	3.77988	12.6592	0.225621	0.504059	0	0	0	0.0548788	0	0
Solyc01g009070.2	MYB	39.3789	37.4926	44.0447	38.7173	14.7466	19.1392	24.5347	16.8049	17.6452	17.6375	13.9392	13.3969	4.79318	3.69722	5.48046	4.72089
Solyc01g057910.2	MYB	1.0823	1.42992	0.30573	0.274876	0.0893375	0.859243	0.382695	0.909032	5.63651	3.39373	8.67702	4.39213	10.2582	7.38976	2.80648	14.2408
Solyc01g079620.2	MYB	3.19524	3.47821	3.78232	2.95898	0.954521	1.09815	6.88653	4.35618	10.6104	4.90164	8.58779	6.06523	20.3995	10.6295	15.9397	13.0214
Solyc01g087130.2	MYB	0	0	0	0	0	0	0	0	0.448821	0.0401084	0.194842	0.124842	0	0	0.157548	0.12999
Solyc01g094360.2	MYB	1.51763	2.16362	3.77259	2.68707	0.901957	2.0154	0.429301	0.354691	2.4664	0.641184	1.16805	1.68392	0.41787	0.610821	0.944479	0.519514
Solyc01g102340.2	MYB	0.190685	0.609323	1.0773	0.304412	0.755518	0.495445	1.88791	2.3397	2.2256	5.38762	5.50355	4.97601	11.2278	8.16813	14.2405	9.05693
Solyc01g111500.2	MYB	194.469	76.141	117.907	135.502	98.0606	84.4761	9.80488	33.2562	18.8667	62.7192	11.9346	10.8706	12.1713	5.76906	0.18922	2.18571
Solyc02g067760.2	MYB	115.146	112.882	35.2464	71.9859	43.9313	29.7955	1.63405	3.15015	305.134	215.785	207.478	104.451	64.2743	43.2334	1.79749	4.72387
Solyc02g079280.2	MYB	0	0.0364902	0	0.0430894	0	0.0857146	0	0.346955	0.175462	0.627198	1.52343	0.122014	0.597412	0.170714	2.30969	2.03273
Solyc02g087960.2	MYB	1.22779	2.56526	3.81513	0.57911	11.2496	6.73465	3.6902	6.23225	1.90467	2.6747	3.9374	1.63983	14.8879	11.3393	22.2863	29.0268
Solyc02g089190.1	MYB	0	0	0	0	1.46067	0.0709526	0	0	0	0	0	0	0	0	0	0
Solyc02g092930.1	MYB	109.335	169.219	159.442	38.5456	373.157	417.249	130.442	243.725	97.6421	103.779	213.196	136.401	175.734	171.777	57.4631	140.655
Solyc02g093740.2	MYB	0	0	0	0.0490101	0	0.0487461	0	0.0493285	2.34496	1.47134	1.51616	1.94291	2.3246	1.65045	0.350274	0.433507
Solyc03g005570.2	MYB	5.81735	9.4109	10.7005	2.51316	12.6859	13.9822	6.88851	15.3745	0.75953	2.78643	4.68559	2.61304	6.132	6.22295	2.24518	2.89446
Solyc03g025870.2	MYB	1.25755	0.794857	0.202992	0.312869	1.30496	0.259319	0	0.262418	0.106168	0.332065	0	0.147655	0.114151	0.154942	0.186339	0
Solyc03g093890.2	MYB	0	0.162148	0	0	0	0.142831	0	0.240896	0	0.261284	0.423096	0.135546	0	0	0.684227	2.21112
Solyc03g096350.2	MYB	0	0.0714225	0	0.0843393	0.959388	0.251655	0	0.0424436	0.729794	0.805625	0.931818	0.477637	0.215401	0.584743	0.150693	0.373001
Solyc03g112390.2	MYB	2.81491	1.79269	0.28915	0.891325	6.4637	3.54609	13.3918	7.51334	2.64652	3.47997	3.77498	4.52201	15.2575	8.6443	13.006	6.75249
Solyc03g112890.1	MYB	0	0.460944	0	0.148447	0	0.0492157	0	0	0	0.0450157	0	0	0	0	0.353649	0.0972629
Solyc03g116100.2	MYB	0.245601	1.05647	0.277512	0.0356437	0.851466	0.957196	0	0.825131	1.85057	2.98322	3.15046	2.52326	4.18753	3.56567	8.91607	33.7697
Solyc03g119370.1	MYB	0.209912	0.0515971	0	0	0	0.0606001	0	0.306621	0.496205	0.554285	0.807797	0.0862637	2.17854	0.724166	0.435454	1.61678
Solyc03g121740.1	MYB	0.966971	2.5353	1.63891	3.50837	0.319272	2.69853	10.2575	4.28448	0	0.170223	0	0.0662298	0	0.0463321	0	0.045974
Solyc04g077260.2	MYB	0	0	0	0	0	0	0	0	0.520275	0.232469	0	0	0	0	0	0.200913
Solyc05g007160.2	MYB	9.47479	11.6675	14.0645	9.67936	7.69822	7.5355	9.19673	6.54005	16.496	18.8622	17.8733	14.7349	7.2992	5.52789	3.66124	3.76277
Solyc05g007870.1	MYB	0.141113	0	0.159448	0.040959	0	0	0	0.1649	0.0833933	0.372618	0.362027	0.231963	0	0	0	0
Solyc05g009230.1	MYB	412.468	246.585	365.237	434.621	213.382	158.645	26.3934	22.997	16.5419	24.8074	10.7305	6.87537	4.9973	3.32985	0.444955	1.34612
Solyc05g052850.2	MYB	5.27153	4.56461	3.51972	5.84219	4.31179	3.6317	2.03344	1.99505	5.13318	4.23921	2.76631	2.85564	2.99432	1.61883	0.745608	1.12784
Solyc05g055030.1	MYB	15.083	5.42876	9.43435	4.53429	9.87119	4.82089	1.90474	3.30478	1.03461	0.853448	0.345496	0	1.65436	1.39377	0.558733	0.2305
Solyc06g009710.2	MYB	9.72793	9.6785	12.7366	11.9667	7.18863	3.83367	0.436793	0.0902204	2.7832	2.36485	1.98072	4.12462	0.0327048	0	0.16016	0
Solyc06g053610.2	MYB	11.0597	8.40595	7.5638	11.489	3.84387	7.26798	15.231	18.7909	12.3839	14.7172	16.427	12.5586	72.956	43.9697	33.5088	32.3384
Solyc06g071690.2	MYB	0	0.160651	0	0.331984	0	0.0471707	0.231101	0.190937	0.917327	0.172581	0	0	0	0	0.847386	0.326275
Solyc07g008010.2	MYB	0.205047	0.252006	0.231689	0.119033	0	0	0.580029	0.539127	8.42176	2.2199	5.52353	11.6285	12.942	7.48647	8.08188	8.77395
Solyc07g053230.2	MYB	0	0.0481154	0	0	0.387788	0.169533	0	0.800606	0.462722	0.723637	2.00877	0.884871	4.39475	2.9263	4.66981	5.69569
Solyc07g053240.2	MYB	0.19905	0	0	0	0	0.0574644	0	0.465208	1.35277	1.26145	0.765999	0.0818001	1.1383	0.457797	1.44523	1.53312
Solyc07g054840.2	MYB	0.17264	0.0424354	0	0	0.570017	0.348879	0.244178	1.51306	0.255062	0.319106	0	0	0.146262	0.0496319	0.537201	0.83722
Solyc08g005870.1	MYB	7.477	7.19833	4.45892	0.663132	0.274304	1.07928	0	0.303382	1.28878	1.1517	2.13137	1.28029	34.7963	26.2125	13.5719	5.09534
Solyc08g065910.1	MYB	2.48069	1.08402	0.622889	2.64013	0	0.238719	0.389848	0.402619	0	0.0727823	0	0	0	0	0	0
Solyc08g068320.2	MYB	2.4592	2.19453	3.86605	2.25002	4.69532	4.2443	19.8865	8.93361	3.77545	4.37617	3.6346	5.40459	7.20154	7.54637	16.0809	4.27016
Solyc08g079270.2	MYB	0	0.0361265	0	0	0	0	0	0	0.26057	0.0776184	0	0.483191	0	0	0	0.0419265
Solyc08g082890.2	MYB	28.8515	6.42989	25.6454	41.9833	11.5583	4.16461	49.7844	11.6317	17.505	9.90393	1.48038	6.87681	7.37373	5.25315	20.5489	4.27978
Solyc09g008250.2	MYB	0.172136	0.296181	0	0	0	0	0.730396	0.251441	1.22072	0.77271	2.42889	0.565917	1.60419	0.890766	0.535634	7.80762
Solyc09g014250.2	MYB	14.9153	9.97218	13.8871	8.45076	8.90388	5.89055	4.21919	3.52078	4.79509	9.38936	10.1021	7.84575	7.88515	4.56242	2.22777	2.41675
Solyc09g090130.2	MYB	550.266	213.178	361.046	254.707	698.882	588.125	146.11	408.548	35.9303	111.318	73.8429	33.1195	105.725	70.0066	13.9048	42.5161
Solyc10g005460.2	MYB	0.168369	0	0	0.0488702	0	0	0	0	0.0995007	0	0	0	0	0	0	0.624389
Solyc10g055410.1	MYB	3.22912	3.8099	1.94596	4.81134	1.42158	3.7289	5.17616	6.10041	28.8791	41.7239	21.5393	25.3017	16.1865	10.2117	11.1645	11.3609
Solyc10g083900.1	MYB	1.17384	0.144266	0.331588	0.255535	1.35651	1.44023	0	0	0.520275	9.91867	9.4109	1.56777	18.9574	17.5481	0.304384	10.1294
Solyc11g011050.1	MYB	0.38055	2.71267	1.50498	0.165686	4.52336	3.90011	1.3456	2.83496	1.74292	1.20584	13.4242	3.51872	13.7829	10.1745	12.4336	13.5697
Solyc11g071300.1	MYB	0.237844	0.263083	1.14217	0.621322	1.15833	2.04275	23.0435	10.5616	0.614942	0.989165	0.305095	0.928552	5.12576	5.24795	13.1367	4.29143
Solyc11g072060.1	MYB	1.41739	0.669999	0.985569	1.36081	0.143997	0.535096	3.39261	1.11483	0.322167	0.892492	0.979012	0.716897	0.900622	0.564207	0.565446	0.901974
Solyc11g073120.1	MYB	0.270574	0.332541	0	0.157072	0.268013	0	0.382695	0.158093	5.59654	0.428681	0.347081	0.222386	3.55312	0.622295	0.561296	1.31216
Solyc12g005640.1	MYB	2.26866	1.11529	0.284825	0.0731661	3.57885	2.83811	1.06958	4.41848	36.4226	19.5691	4.20354	0.517951	37.7467	19.7838	2.09167	12.0086
Solyc12g008670.1	MYB	0.833714	0.461092	0.706528	0.604978	1.92691	0.842406	0	0.243563	0.0615873	0.0550368	0	0.171308	0.132437	0.0599207	0	1.12969
Solyc12g049300.1	MYB	38.5994	34.5835	54.943	33.9992	8.82746	19.8265	28.8333	16.5975	5.28307	2.07378	2.14345	2.88409	16.174	13.8831	16.2919	7.19773
Solyc12g099130.1	MYB	0	0.307177	0	0.145092	0	0.0721552	0	0.0730173	0.590821	0.659975	0	0.513561	2.59394	0.287416	0.259243	1.92506
Solyc12g099140.1	MYB	32.726	12.283	31.4424	14.1062	16.1757	9.90037	0.831503	3.49222	1.85294	5.48503	0.754123	0.885851	1.57722	0.619711	0	0.559019
Solyc01g095030.2	MYB_related	14.8895	30.9964	15.1416	32.9785	22.0849	20.8973	10.8537	15.7598	19.5613	1.42145	0.734599	1.69445	2.83827	2.14027	18.6514	10.0959
Solyc01g095640.1	MYB_related	1.86269	1.83142	2.10471	1.62198	10.6603	2.68873	2.63455	1.8139	0.733861	0.163952	0.796459	0.255159	4.20825	5.35502	4.50809	3.89666
Solyc01g096700.2	MYB_related	298.513	277.593	282.899	403.937	415.777	340.803	115.107	131.43	276.3	497.129	440.792	386.335	401.269	303.448	131.705	170.812
Solyc02g036370.2	MYB_related	8.07937	13.513	6.94606	16.5431	20.3261	19.116	9.68835	32.3519	8.82273	1.34497	1.46446	2.27364	4.07348	2.4742	9.01778	17.1856
Solyc02g086690.2	MYB_related	2.0912	2.03162	1.91283	0.809315	0	0.373729	0	0	4.23715	5.41677	5.87596	7.2843	1.45532	1.57456	0.619731	0.823806
Solyc03g098320.2	MYB_related	1.93784	14.1394	3.11157	13.5585	12.864	10.8061	13.7042	17.7883	14.4959	0.0538631	0.130831	0.293396	2.009	2.60961	21.3694	13.5582
Solyc03g113620.2	MYB_related	51.8527	24.8781	33.6707	49.9147	65.0583	54.0798	82.0659	165.098	147.398	178.447	203.248	153.802	816.463	644.513	240.05	614.778
Solyc06g005590.2	MYB_related	9.44872	7.72938	9.90769	10.3559	6.3643	7.33228	4.70415	4.06327	6.76769	3.93211	6.49654	3.78978	1.45692	1.9558	4.46903	2.52289
Solyc06g034030.2	MYB_related	0.435851	0.178556	0.16416	0.379527	0	0.125827	0	0.0424436	0	0.0767262	0	0	0	0	0	0
Solyc06g071230.2	MYB_related	114.911	84.5936	72.732	96.6211	132.659	132.394	232.37	244.361	76.8693	59.7347	76.3095	81.2194	158.606	148.075	184.026	330.321
Solyc07g026680.2	MYB_related	0.482168	0.118519	0.272408	0	0	0.278397	0.340984	0.140862	12.5376	15.9149	16.3904	14.6629	18.9952	12.8914	1.2503	3.50743
Solyc07g052490.2	MYB_related	0.924051	2.04421	2.08822	1.87748	0	1.06707	0.653479	0.674886	0.409564	0.732004	0	0.759481	0	0	0	0.2636
Solyc08g065380.2	MYB_related	1.05961	0.086819	0.598645	0	0	0.0509839	0.249783	0.206372	0.0521833	0.046633	0	0	0.411454	0.203084	0	1.51136
Solyc10g005080.2	MYB_related	2.69567	41.1846	2.97823	14.8837	5.06339	7.34987	50.4123	35.9459	42.0744	0.379631	0.461051	0.615439	0.393321	0.344432	51.4469	14.9012
Solyc10g052470.1	MYB_related	58.9852	89.925	29.2058	4.42449	48.7984	42.8586	9.37387	16.8448	75.7877	86.1023	131.774	93.9644	142.619	127.467	206.229	514.248
Solyc10g080920.1	MYB_related	0	0.154242	0	0	3.52218	0	0	0	1.48334	1.98835	3.21973	1.80511	0	0.541198	0	0.35801
Solyc10g084370.1	MYB_related	6.75252	38.3217	5.16138	32.1665	20.7215	17.6593	23.5956	39.9181	30.4571	0.471982	0.50952	0.244849	0.630972	0.342577	36.4616	31.7267
Solyc11g069850.1	MYB_related	16.1532	22.0812	21.9024	24.3504	15.8282	16.4871	6.48553	6.63709	7.2981	3.99017	3.07467	6.38123	1.39059	2.1871	1.18903	2.40803
Solyc12g008800.1	MYB_related	11.5474	17.4906	20.4532	17.6644	11.8502	7.56828	2.20708	3.73818	82.6274	38.4029	62.8529	47.7107	66.3001	22.2512	18.7752	15.491
Solyc01g009860.2	NAC	30.4919	15.1163	11.42	12.1321	48.9246	41.1951	182.927	235.06	73.7493	78.435	68.1193	48.2925	171.616	133.658	85.1089	79.6041
Solyc01g104900.2	NAC	1.4058	0.604715	0.79423	0.357039	0.116041	0.152192	0	0.154011	0.415393	0.417613	0.225413	0.577718	1.37711	0.353633	0.182268	1.35347
Solyc02g036430.1	NAC	0.104214	0.153697	0	0	0	0	0	0.0913362	0.954603	0.550368	0.802088	0.599578	0.0882915	0.209722	0.432376	0.47566
Solyc02g081270.2	NAC	0.160625	0.0921253	0.120997	0.186491	0	0.0618286	0.530099	0.187702	2.04088	2.41761	4.73899	3.63051	0.589696	0.646491	0.777492	0.488757
Solyc02g088180.2	NAC	57.8534	33.4167	13.2806	20.6209	74.5965	59.7196	17.7322	92.2902	27.6295	34.6223	22.9504	15.2954	49.3183	36.4181	4.19916	52.9755
Solyc02g093420.2	NAC	0.888109	2.15571	2.38331	2.22335	0.8797	1.69859	2.35523	3.04859	1.67294	1.26049	2.13605	2.55479	3.24479	3.31917	7.59968	3.92688
Solyc03g062670.1	NAC	0.625285	0.20493	0	0.362987	2.06455	0.300859	0.294797	0.608908	0	0	0	0.085654	0	0.119841	0	0
Solyc03g080090.2	NAC	62.4727	52.6914	49.1576	42.5145	96.2762	98.5212	88.1471	215.954	51.0199	56.624	78.9786	46.8614	105.664	105.013	194.161	215.853
Solyc03g083880.2	NAC	0.451034	0.221731	0.339758	0.30547	0	0.0434035	0	0.0439221	0.088849	0	0	0.0617844	0.127374	0.0864446	0	0.128665
Solyc03g115850.2	NAC	6.22262	5.64018	5.85926	5.83238	13.3119	11.5645	48.0395	29.9952	1.49393	1.78005	0.997762	1.0655	0.851188	1.08081	0.672321	1.22038
Solyc04g005610.2	NAC	25.9645	13.3741	21.6765	5.71229	10.1018	14.2754	1.16954	8.35837	10.4575	2.92585	3.81854	2.9224	2.41692	1.52142	0	0.80201
Solyc04g009440.2	NAC	201.622	99.5473	57.4091	22.4128	716.126	741.868	75.2743	542.497	118.637	184.71	85.6375	54.7055	576.79	637.604	54.5069	294.043
Solyc05g007770.2	NAC	25.1634	9.07836	9.63049	6.43996	9.73779	6.17093	3.82695	30.5119	56.2852	9.00231	2.42957	3.00221	8.19511	3.46152	3.92907	33.0355
Solyc05g021090.2	NAC	0	0.04088	0	0	0	0.144039	0	0.194347	0	0	0	0	0	0	0.172504	0.569317
Solyc05g026180.1	NAC	0.71642	0.498946	0.269835	0.311919	0	0.103413	0.675526	0.418593	3.45762	4.44562	3.82913	4.269	2.04849	2.43722	3.83931	6.71016
Solyc06g008360.2	NAC	0.165689	0.0814538	0.187217	0.0480923	0	0.430499	0.937387	0.968095	6.31564	2.05631	2.55046	3.60878	4.73761	3.95359	3.09343	2.07968
Solyc06g034340.1	NAC	0	0.212592	0	0.0502078	0	0	0	0.202136	1.32891	0.913514	1.55321	0.639768	0.439645	0	0.358834	0.345412
Solyc06g061080.2	NAC	0	0.0725543	0	0	0	0	0	0.258697	1.13384	0.506623	0.378634	0.849111	0.656442	0.297005	2.60237	4.75745
Solyc06g065410.2	NAC	0	0.0771211	0	0	0	0.0452889	0.221882	0.09166	0.417189	0.289968	0.201233	0.128937	0	0	0.162716	0.179005
Solyc06g069710.2	NAC	0.833125	2.82603	1.12965	1.54765	0.38511	2.21276	21.446	6.96098	5.26815	9.41565	5.9847	2.80747	2.08221	2.34723	0	0.617922
Solyc06g073050.2	NAC	19.1728	26.0746	40.3091	19.1355	91.9728	88.2207	28.3401	60.1899	25.308	23.5499	42.1324	32.1945	63.9918	59.0954	77.8349	42.522
Solyc06g074170.2	NAC	5.47166	10.1873	4.34096	2.23022	19.5268	20.468	1.64659	2.78888	5.09116	6.94746	16.2776	7.17634	23.4002	23.9972	2.65655	8.99995
Solyc06g083840.2	NAC	0	0.09709	0	0	0	0	0	0.230787	2.45098	2.60749	3.04006	2.59715	4.85229	1.13555	0.819392	0.788741
Solyc06g083850.2	NAC	3.84686	0.872836	0.33436	0.944797	2.638	0.768851	0.418532	1.12383	22.6463	19.0656	14.4242	13.8631	24.6313	17.865	11.3564	11.4803
Solyc07g045030.2	NAC	0	0	0	0	0	0	0	0	0.197461	0	0	0	0	0	0	0.533771
Solyc07g053590.2	NAC	0	0.0773268	0	0	0	0	0	0	1.02251	0.37381	0.605309	0.646402	0	0.316541	0	0.0897412
Solyc07g063410.2	NAC	16.7391	3.5886	4.12409	7.59845	5.23597	5.15946	5.51832	27.135	41.6888	11.532	2.42167	7.03411	28.4963	21.9628	41.2517	72.1648
Solyc07g066330.2	NAC	11.8242	4.40977	5.98921	1.81465	4.39771	4.08059	0.192229	4.80434	6.98775	9.58211	4.70719	5.75283	2.56198	2.77416	0.281941	4.41986
Solyc08g008660.2	NAC	0	0	0	0	0	0	0	0	0	0.0701069	0	0	0.843505	0.152656	0.137692	0.113607
Solyc08g074300.2	NAC	0	0.378229	0	0.34738	0.056451	0.641659	4.83637	2.04787	0	0	0	0	0	0	0	0
Solyc08g077110.2	NAC	0.105081	0.0774875	0	0	0	0.0910081	0.297247	0.276286	0.434695	0.332966	0.943549	0.863661	0	0.151047	3.81475	3.89687
Solyc08g079120.1	NAC	0.383021	0.141222	0	0	0	0	0	0.0559483	0.792237	0.910252	1.22831	0.314806	0	0.220228	0.397281	0.163894
Solyc09g025310.2	NAC	3.67128	3.42917	6.42984	4.79526	13.5157	8.53198	24.1455	15.1764	0.325442	0.872482	0.706403	1.0561	0	1.16099	2.85597	2.93242
Solyc10g055760.1	NAC	0.415389	2.90997	2.3468	0.361709	6.03469	3.77748	1.46879	15.4725	11.599	9.87174	28.5071	15.9609	29.4735	34.9899	56.4419	26.3654
Solyc11g017470.1	NAC	214.932	160.827	172.557	159.775	253.783	270.942	56.8564	196.635	108.276	85.8248	46.9011	50.5555	246.784	273.121	55.105	314.805
Solyc11g068620.1	NAC	0	0	0	0	0	0	0	0	0.133557	0.238704	4.34849	0.185748	1.436	0.389829	2.34411	0.580224
Solyc12g013620.1	NAC	33.7058	17.2328	25.3267	36.9811	20.6998	24.278	1.19182	13.8841	14.4911	9.47875	7.56636	17.0373	9.85181	8.47877	1.57323	10.7689
Solyc03g118420.2	NF-X1	16.2902	18.8974	24.286	15.6812	93.0911	98.9429	6.94656	81.927	12.745	11.1583	8.91995	12.2499	50.3643	46.9583	9.38146	28.562
Solyc01g006930.2	NF-YA	2.02107	2.95311	1.90305	3.25905	1.92779	1.39384	2.54094	1.11527	7.36539	9.57651	6.62537	7.38277	1.47446	3.13112	4.89139	4.80452
Solyc02g069860.2	NF-YA	10.2757	16.1389	11.3092	15.5327	6.74155	9.516	22.0837	14.1521	12.9733	4.08767	6.16265	6.91007	5.03122	7.74983	23.9465	14.6566
Solyc08g062210.2	NF-YA	58.0435	56.7535	60.3615	68.9556	30.3158	40.4461	36.5071	27.949	29.445	22.4815	25.8618	31.0301	8.54037	10.2262	13.3196	12.7481
Solyc10g081840.1	NF-YA	12.1776	8.51218	7.7399	9.72024	4.27206	7.80021	1.61473	3.55759	3.71073	2.81362	4.39337	3.28414	1.77323	0.765825	0.394718	0.434232
Solyc12g009050.1	NF-YA	0.464451	0.570818	0.262398	0.741455	0.843431	2.94984	5.58373	4.95253	0.61757	0.183962	0.893665	0.572601	1.08209	1.86934	4.57655	4.96845
Solyc01g067130.2	NF-YB	0.377304	0	0	0.21903	2.24239	0.21785	0	0.440906	1.7838	0.797036	3.38792	1.08538	1.43845	2.27788	0.391351	0.753425
Solyc07g065500.1	NF-YB	61.2415	17.9056	19.667	61.841	21.3912	37.5933	82.5157	116.67	24.0009	21.2779	12.8173	8.74233	40.2788	39.3823	140.75	131.761
Solyc12g006120.1	NF-YB	9.8793	5.071	9.84962	11.9762	2.59035	2.43266	9.45237	4.66879	21.6363	4.9872	13.0455	13.7321	8.67757	8.93822	14.4665	9.20069
Solyc05g015330.1	NF-YC	1.62718	3.79968	2.75789	4.01455	6.5814	6.22426	17.2609	3.80294	3.48584	7.51917	6.78364	14.0425	6.20354	4.44405	9.70461	2.66903
Solyc01g112190.2	Nin-like	1.0852	0.933612	0.996288	1.0434	0.380703	0.548258	0.287791	0.594438	0.48099	0.232825	0	0.501711	0.603353	0.17549	0	0.193482
Solyc05g009790.1	RAV	242.644	313.554	180.929	128.969	325.183	308.622	116.925	195.645	150.261	215.342	223.743	87.5337	115.058	104.272	251.368	750.861
Solyc01g090730.2	SBP	6.26263	2.61336	1.97479	0.507285	5.09731	6.51713	14.8315	26.5076	15.5357	33.5352	26.7158	30.4049	229.135	169.408	131.729	125.015
Solyc02g077920.2	SBP	1.01311	1.45264	2.09868	1.37228	1.50527	1.41364	1.91055	1.47985	18.161	15.0255	13.6454	10.2003	4.07699	3.34944	4.20329	7.08061
Solyc03g114850.2	SBP	1.68072	2.06563	1.80866	0.580762	1.37413	2.07948	8.4899	8.88493	4.63518	3.76177	6.36519	8.68302	15.6971	15.0708	21.1685	22.5342
Solyc05g015840.2	SBP	6.87337	6.85738	2.58881	6.10249	5.65133	8.71534	16.3932	18.1902	35.562	17.936	34.403	18.7201	7.56445	8.98892	27.1192	26.0663
Solyc07g062980.2	SBP	18.3374	30.5	33.1519	48.8788	26.6402	28.4105	26.8005	19.6428	78.4766	153.091	132.509	125.345	20.3258	19.4177	4.75502	4.27201
Solyc10g018780.1	SBP	0.80252	0.88768	0	0.0582343	0.0662435	2.2589	39.4436	19.7524	30.59	23.9989	39.6333	39.081	17.1676	19.6684	18.5209	28.3303
Solyc10g078700.1	SBP	2.5302	3.26514	2.68026	3.90154	2.19296	3.88052	28.4056	8.63914	14.205	18.916	25.1536	32.5584	39.2884	42.0074	106.616	33.5627
Solyc02g084680.2	SRS	9.58394	14.7491	11.9278	13.4252	11.0525	13.4331	16.6986	11.8488	0.287295	0.293414	0.178172	1.02745	0.176514	0.159726	0.144069	0.316982
Solyc04g080970.2	SRS	7.17022	8.41328	8.25471	5.22265	4.77956	5.03829	8.99333	3.91279	0.719555	0.821639	2.60311	3.50258	0.830973	0.311148	0.140324	0.385929
Solyc11g064800.1	SRS	5.89852	4.99826	8.59423	4.86593	4.71514	5.28784	8.1232	7.07423	1.97225	1.92643	3.38495	1.97748	0.789047	0.669377	0.48301	0.575643
Solyc07g062050.2	STAT	5.15324	5.20975	6.76196	4.70442	4.93979	4.46312	3.17408	2.76814	6.60656	5.81609	6.50373	7.34376	1.33793	2.38951	2.15528	1.32778
Solyc02g081120.2	TALE	0.987354	1.61797	0.37188	0.891601	0.90556	1.29853	0.310332	0.512796	8.91451	10.6315	13.5097	16.4556	4.85633	4.06855	5.80331	7.4483
Solyc04g077210.2	TALE	0	0	0	0	0	0	0	0	0	0.0564327	0.411215	0.395219	0	0.0307202	0.110836	0.0609655
Solyc04g079830.2	TALE	0.358355	0.264255	0.0809831	0.104015	0.544275	0.413819	0.40548	0.272196	6.45918	7.22942	6.43555	4.56527	2.01896	1.83381	2.97357	3.63926
Solyc05g005090.2	TALE	0.332936	0.204592	0.188097	0.0483185	0.604604	0.240291	0.235449	0.0972648	1.22972	2.50555	3.63015	2.80483	2.46809	1.9143	0.690663	1.23468
Solyc06g074120.2	TALE	0	0.206069	0.0728671	0.0561545	0	0	0.0912108	0	4.53515	3.83142	2.5644	3.4452	1.14734	1.27923	4.9498	9.73164
Solyc08g041820.2	TALE	13.5241	9.05978	17.1107	12.6886	11.1005	12.3178	20.2058	39.2869	24.0613	10.3864	13.9273	9.27594	5.97094	7.52959	26.0794	41.6225
Solyc08g065420.2	TALE	0.0962762	0.0709951	0.217571	0.0279448	0	0.111177	0.272342	0.365643	0.199137	0.355913	0.740993	1.02869	0.305874	0.276783	0.0998606	0.219715
Solyc08g081400.2	TALE	41.3642	40.1791	51.0696	43.1576	18.6934	19.3647	22.0239	19.4094	0.94382	1.15972	0.614596	0.262528	0.0338265	0.0688709	0	0.159457
Solyc09g011380.2	TALE	24.5519	19.0213	29.5914	18.0798	14.2314	10.3957	7.4596	3.05502	30.1742	37.1697	49.3408	49.7383	28.6587	19.2929	11.2239	11.5174
Solyc10g086640.1	TALE	1.5942	1.56743	0.771998	0.925452	0	0.788971	0	0.0665332	7.87343	13.651	14.6069	11.6989	5.88485	6.089	15.3544	12.0839
Solyc11g068950.1	TALE	4.63328	3.92036	2.11425	0.750008	0.323612	1.64627	0.882163	4.71149	56.2632	72.0892	57.7192	60.1974	47.6895	44.3919	28.9271	70.1273
Solyc11g069890.1	TALE	3.55333	4.11755	3.32672	1.79754	8.88301	5.80322	26.5647	13.3467	13.3794	11.2861	21.3577	17.3144	9.2893	8.75605	6.52881	6.51628
Solyc01g103780.2	TCP	10.3014	17.1903	13.4505	17.3424	16.8931	19.9585	54.0714	39.8255	62.0281	61.6569	114.23	89.5127	109.942	113.953	87.023	127.374
Solyc02g068200.1	TCP	6.04977	10.8874	8.05649	11.8529	19.3329	19.1494	11.6126	22.913	25.7288	16.8876	13.3035	13.7627	46.678	50.003	31.8232	58.4921
Solyc02g077250.2	TCP	0.704441	0.450201	0.795969	0.613407	0	0.284714	0.199269	0.288116	1.95662	0.930061	0.722901	2.02644	0.925057	0.445541	0.584534	0.200953
Solyc02g089830.1	TCP	0	0	0	0	0	0	0	0	0	0.193084	0	0	0.825999	0.56058	0.50563	0.139062
Solyc03g006800.1	TCP	12.6268	12.2818	12.433	16.1784	10.1845	13.2271	17.0937	12.4893	18.1754	29.4361	21.7504	32.1719	10.8122	9.85301	9.54203	6.07194
Solyc04g006980.1	TCP	0	0	0	0	0	0	0	0	0	0.082848	0	0.0644683	0.697761	0.1353	0	0.134254
Solyc04g009180.1	TCP	7.51123	10.7519	10.7338	6.6688	12.692	11.48	10.6237	12.3916	5.74446	5.13347	11.9021	10.0773	14.1777	15.4968	19.0189	15.0619
Solyc06g065190.1	TCP	14.8368	6.67121	8.38225	4.98921	8.72219	12.6931	30.9654	25.1081	32.6664	90.8725	47.5799	42.383	50.0113	63.1487	17.4535	23.1235
Solyc07g053410.2	TCP	2.15561	2.02308	2.21426	1.30824	0.0647029	1.0749	2.21734	4.46546	19.8033	14.0748	4.77611	4.99298	3.44498	4.05629	3.65868	10.9009
Solyc07g062680.1	TCP	2.20643	2.02477	2.49311	2.09208	5.5367	3.01504	25.3819	14.3529	2.34708	5.86506	3.96244	3.50605	7.91342	5.62432	3.81429	2.89533
Solyc08g048370.2	TCP	28.5317	30.8144	33.9092	29.8221	18.6458	23.4304	25.3001	21.9828	7.99385	8.08048	8.53349	8.80906	1.84737	3.48501	7.05348	5.52448
Solyc08g080150.1	TCP	2.54384	2.61838	2.51506	3.13806	3.51715	3.44245	4.49744	3.53002	6.10727	20.7392	15.2959	13.3941	15.5576	17.6889	2.63854	5.71465
Solyc10g008780.1	TCP	0	0	0	0	0	0	0.1431	0	0.20927	0.240444	0.129783	0.45736	0	0.0290867	0.314826	0.0577238
Solyc12g014140.1	TCP	6.86917	11.1218	9.44899	9.44899	5.52219	5.7768	26.6123	10.6446	5.11845	7.33425	5.74661	8.34596	2.84656	3.82081	3.71734	2.59852
Solyc01g096470.2	Trihelix	14.7562	18.9254	18.1526	18.3413	6.20809	11.028	7.06917	5.28435	39.4531	20.0166	30.5301	32.2277	10.3592	10.3319	13.5775	9.98047
Solyc01g104760.2	Trihelix	2.89865	3.86785	3.43123	2.60419	5.24109	1.4744	3.70933	1.89526	3.83388	2.44201	4.4265	3.34672	0.994002	1.03174	2.43389	2.28378
Solyc02g030460.2	Trihelix	2.53646	1.98044	3.54038	6.62604	4.53226	3.14441	1.68825	0.69742	1.32262	0.157593	0	0.122631	2.43334	2.05893	6.80938	2.42608
Solyc02g069390.1	Trihelix	5.76403	4.48659	8.46683	6.74796	0.888137	3.16167	7.33727	3.98527	0.85159	1.01469	1.97169	1.18437	0.813892	1.04949	2.19216	0.767331
Solyc03g118230.1	Trihelix	0.70641	0.347276	0.399097	0.2563	0	0.0509839	0	0	0	0.186532	0	0.0725751	0	0	0	0.0503787
Solyc04g071360.2	Trihelix	1.30964	2.48063	1.4798	1.34164	0.178053	1.7125	4.03154	1.71046	27.7031	35.0091	39.4294	28.1763	37.5124	31.0507	22.8531	23.4047
Solyc09g005560.2	Trihelix	2.85683	3.5111	0.949418	1.46332	8.60033	4.60889	1.18843	42.2702	2.97935	3.50558	0.431132	0.414361	4.59153	2.41561	15.3389	23.0585
Solyc12g056510.1	Trihelix	2.71404	10.496	1.02223	0.682734	14.8158	10.6821	2.68708	1.79721	15.2907	15.5993	40.8491	7.9561	27.6499	19.2723	13.7001	36.2853
Solyc02g077390.1	WOX	17.9092	11.7121	2.78478	2.52759	4.23146	2.98831	2.32388	2.20801	1.84487	0.477241	0.210762	0.270085	0	0.283413	0	0.187482
Solyc03g118770.2	WOX	0.399148	0.228928	0	0	0	0	0.188182	0.0388694	49.4177	12.2261	25.0885	14.9815	42.524	43.5669	52.3031	91.4703
Solyc04g078650.2	WOX	0.218194	0.160899	0	0	0	0	0.30861	0	2.25656	1.61324	1.95923	4.03503	0	1.00365	0.905271	2.17852
Solyc06g072890.1	WOX	1.78069	0.820685	1.25753	0.258428	0	0.449813	0.314821	0.455187	0.197312	0.411426	0.285523	0.365888	0.0471443	0.255963	0.923491	0.253985
Solyc11g072770.1	WOX	1.48953	0.732261	1.34645	0.345876	0.0983615	0.516019	2.94946	1.74061	3.345	11.4062	9.17135	7.71276	10.4741	6.33767	5.87093	16.0616
Solyc01g079260.2	WRKY	0.852114	1.04726	0.802357	0.20611	4.9236	4.55099	5.02172	29.6237	21.5697	20.6631	11.1127	8.92954	24.8461	24.7831	63.4891	57.6098
Solyc01g095630.2	WRKY	10.6572	17.3582	9.65993	5.37081	25.714	26.9122	1.49076	7.52692	69.2093	98.122	141.963	77.5811	134.987	89.6247	63.1653	58.798
Solyc02g032950.2	WRKY	3.94266	4.04749	0.655136	0.336583	4.97738	4.31853	0.656048	4.20074	1.81602	2.63333	2.52873	0.333579	1.74381	0.96678	1.56361	12.471
Solyc02g071130.2	WRKY	0.802156	1.1436	0	0.0931326	0	0.231577	0	1.68728	2.74949	2.49941	1.23476	0.197789	1.32521	0.737953	3.49449	15.423
Solyc02g072190.2	WRKY	0.142476	0.630381	0.643953	0.578967	1.59944	0.20566	0	0.499481	0.0420995	0.0752436	0	0	0	0	0	0.121931
Solyc02g080890.2	WRKY	4.86872	14.0128	6.00142	1.97845	15.9877	19.3457	2.62928	32.7142	3.79275	4.97884	5.33696	3.0194	24.674	22.2934	11.569	49.4189
Solyc02g088340.2	WRKY	26.227	18.2865	2.19089	3.19906	26.72	30.6398	1.8764	3.39872	402.802	710.406	484.614	156.848	356.857	328.824	140.675	399.585
Solyc02g093050.2	WRKY	23.1932	11.0701	11.6474	6.98133	31.4824	26.0035	9.7197	38.109	10.5155	11.1145	11.6486	8.11925	21.8069	18.7685	21.6383	53.1049
Solyc03g007380.1	WRKY	0	0.614355	0	0	0.440126	0.0481035	0	0.0973564	2.56022	0.0879967	3.20609	0.684748	1.90575	0.71854	4.14788	12.6912
Solyc03g095770.2	WRKY	2.86568	11.5785	1.41663	1.19569	3.37077	8.22131	1.01329	13.6566	12.7014	20.4782	40.2059	25.0252	199.121	126.667	47.9294	22.0209
Solyc03g113120.2	WRKY	0.110874	0.109013	0	0.16091	0	0.0320087	0	0.0323911	0.425902	0.20494	0	0	0	0.0637502	0.115002	2.43541
Solyc03g116890.2	WRKY	31.8372	22.5368	8.22657	4.15486	57.0415	37.0141	11.5193	60.817	58.1946	76.867	82.6285	25.7107	137.922	66.5885	210.167	120.672
Solyc04g051690.2	WRKY	4.34543	3.32305	6.00115	4.13423	14.7462	11.0117	0.341449	2.53897	1.71201	2.42237	5.26446	3.2739	10.1241	8.74482	1.0016	1.79054
Solyc04g072070.2	WRKY	1.53541	4.90631	0.433725	0.445663	1.77435	4.65425	0	3.30811	1.07751	1.06426	0.492388	0.236617	10	10.8146	0.796285	2.46375
Solyc04g078550.2	WRKY	52.1376	54.8098	43.1922	26.304	125.396	103.148	52.4103	87.7431	32.2332	39.3791	45.6984	33.1275	90.9042	63.1703	51.2466	107.005
Solyc05g015850.2	WRKY	1.32386	1.95245	0	0	0.364257	0.700679	0	1.09581	1.04314	0.466097	0	0.0906737	6.4024	1.39551	0.91543	16.302
Solyc05g053380.2	WRKY	0.65844	0.0404617	0.185998	0.0477792	0.163051	0.190087	0.232821	0.769433	0.145919	0.0869326	0.633463	0	0.244054	0.28394	1.70738	1.03307
Solyc06g066370.2	WRKY	90.0914	103.056	55.6085	19.6187	198.367	205.146	44.7567	200.605	40.7388	80.7413	143.278	57.9478	144.052	148.263	99.6752	257.819
Solyc06g068460.2	WRKY	159.862	134.558	133.987	45.5274	291.424	328.737	81.6535	261.748	117.091	161.981	252.779	106.739	314.046	251.736	136.152	291.008
Solyc06g070990.2	WRKY	0	0.0205268	0	0.0242391	0	0	0	0.0243965	0.0740268	1.01435	0.535609	0.102955	1.91025	1.03234	2.77178	6.43202
Solyc07g051840.2	WRKY	0.480423	0.747901	0.180948	0.092964	0	0.346737	0.453	1.02925	1.37225	1.33202	0.718976	0.559387	0.932753	0.782656	0.747463	3.38052
Solyc07g056280.2	WRKY	0.565354	0.694829	0.63881	0.287171	0.840001	0.408034	1.19944	1.69293	1.62877	0.410534	0.181303	0.17425	0.478974	0.0812662	0.439801	1.77404
Solyc07g065260.2	WRKY	27.9578	34.0344	25.591	33.1581	25.447	24.4053	23.3503	23.7032	25.7148	18.3137	18.9425	19.3648	5.58769	6.94043	13.0795	12.6849
Solyc08g006320.2	WRKY	74.3488	83.6883	91.4488	48.5357	227.91	180.147	44.0419	86.5612	49.3287	81.4268	155.726	72.6639	155.904	132.032	81.9544	152.143
Solyc08g008280.2	WRKY	2.78123	23.6139	10.8681	0.739998	38.7981	43.4247	7.0479	54.4724	23.7297	18.0234	114.313	46.2419	68.136	78.058	133.541	309.654
Solyc08g062490.2	WRKY	0.229217	0.169027	0	0	0	0	0	0.669641	0.880491	1.15	2.9403	2.73172	0.145647	0.658972	0.951004	1.96164
Solyc08g067340.2	WRKY	1.62209	1.34114	1.99947	0.428022	1.65542	2.34144	0.208569	1.85245	0.392157	0.0778771	0.567477	3.69661	36.4178	27.5984	3.67088	1.09372
Solyc08g067360.2	WRKY	0	0.0962308	0.221181	0	1.61578	0.565109	0.276861	2.34463	0.115681	0	0.251096	0	8.12614	6.58418	0.203035	0.11168
Solyc08g081610.2	WRKY	0	0	0	0	0	0.0491211	0	0.0497079	0.15083	0.359433	0	0	0	0	0.705938	2.18421
Solyc08g082110.2	WRKY	3.20524	6.33569	2.86717	1.66686	12.6114	9.94729	1.88892	8.58353	5.7615	5.74821	35.8046	7.1897	22.0635	16.0489	27.7047	65.2233
Solyc09g014990.2	WRKY	15.1734	16.7218	7.26668	2.59584	31.0879	30.0539	2.70038	29.5323	13.0645	10.7993	35.5761	14.5771	28.7536	25.2197	20.5327	56.3845
Solyc09g015770.2	WRKY	3.14207	12.4275	5.1641	7.50334	47.8166	41.2728	4.04007	41.4321	5.48619	10.1825	22.9006	18.8404	69.817	52.0634	42.9602	24.1601
Solyc10g005680.1	WRKY	0	0	0	0	0	0.120942	0.47402	0.685367	0	0	0	0	0	0	0	0
Solyc10g009550.2	WRKY	0.857818	0.451832	0.276935	0.0711393	0.485541	0.849073	1.03995	3.18627	1.73809	6.3747	7.07382	6.04324	16.5596	7.5393	10.55	5.34858
Solyc10g011910.2	WRKY	6.37826	12.9846	5.54383	5.50653	13.9317	7.12936	1.38789	2.67559	1.69137	7.77331	18.8809	4.50301	2.00908	3.33822	11.3655	11.3369
Solyc01g091010.2	YABBY	6.24356	2.34242	0.371304	0.143071	2.27848	2.89344	0.697165	0.192001	338.923	294.284	383.377	413.77	518.348	583.217	448.378	475.36
Solyc05g005240.1	YABBY	187.958	208.842	159.544	145.927	142.686	142.582	19.8843	60.0891	6.32147	9.36139	0.784079	0.879174	0.906246	0.351452	0	0
Solyc05g012050.2	YABBY	8.2158	2.95154	0.714098	0.0917189	7.72068	3.46654	0	0	459.478	416.948	533.429	490.342	108.357	90.2081	25.2373	14.9636
Solyc06g073920.2	YABBY	2.49893	1.68918	0.176476	0.498666	3.50664	1.84865	0.220902	0.136883	151.233	111.722	135.433	116.622	98.0824	91.912	77.921	113.746
Solyc07g008180.2	YABBY	3.11131	2.05532	1.53806	0.451539	7.64042	5.22087	1.10014	0.170427	121.468	157.842	164.631	208.252	272.984	192.254	200.285	93.4147
Solyc08g079100.2	YABBY	1.43996	0.904535	0	0.37152	5.22988	3.18709	0	0.186967	90.7706	88.4672	178.35	166.284	301.634	286.837	211.258	155.729
Solyc01g102980.2	ZF-HD	0	0.178997	0	0.0352281	0	0.105115	0.686646	0.248199	1.1476	0.640964	0.778433	0.548644	0.437006	0.83741	0.377662	0.553958
Solyc02g067330.1	ZF-HD	0	0	0	0	1.70175	3.30653	25.1092	2.67683	0	0	0	0	0	0	0	0
Solyc03g061620.1	ZF-HD	4.63929	4.2356	5.99093	7.5024	0	4.01799	3.74955	2.12981	15.8625	8.92524	15.3028	17.4311	6.8783	2.28641	2.06229	0
Solyc04g014260.1	ZF-HD	1.66491	0.643091	1.34373	1.03554	0	0.755302	2.69121	1.11175	0.562233	0.251216	0.915286	0.293227	3.17369	3.07697	8.88115	5.02081
Solyc04g074990.2	ZF-HD	8.6263	5.21497	7.11275	5.54906	12.7784	4.84609	11.5413	9.12688	4.96009	2.33939	2.99066	2.6827	11.2094	10.0539	21.7641	6.11872
Solyc04g080490.2	ZF-HD	0.313196	0.192462	0	0.49999	0.568756	1.98919	23.2563	12.8554	1.34189	0.537559	0.401754	0.579188	2.88561	3.51156	3.41099	1.83156
Solyc05g007580.1	ZF-HD	10.6886	4.47613	1.34193	4.71111	3.98661	5.82859	9.23861	23.3038	2.16403	8.15357	5.332	6.42606	21.6745	20.8271	9.03347	81.0833
