# Supplementary material for: Spatiotemporal transcriptome provides insights into early fruit development of tomato (Solanum lycopersicum)
Source: Sci Rep. 2016 Mar 18;6:23173. doi: 10.1038/srep23173 (PMC4796798; doi:10.1038/srep23173)
Supplement: Supplementary Dataset 4 [file srep23173-s5.xls]

## Sheet: S5
Supplementary Table S5. The comparison of the differential expressed genes (DEGs) in pericarp between this study and the previous work (Pattison et al. 2015). Genes in yellow background indicate the transcription factors. ow, ovary wall/pericarp; DPA, days post anthesis; e, emasculation.
Gene		Results in this study				Results in the previous work
		FPKM		Fold change	Adjusted P value	RPKM		Fold change	Adjusted P value
		ow-0 DPAe average	ow-5 DPA average			pericarp-0 DPA	pericarp-4 DPA
Overlapping DEGs	Solyc00g053440.2	4.20072	15.9425	3.79518	9.93465e-50	2.55423	17.5221	6.86003	7.14214e-151
	Solyc01g005160.2	0.303354	2.83949	9.36032	1.30319e-37	0.0178215	1.34755	75.6139	6.11477e-52
	Solyc01g005420.2	0.0632257	0.507725	8.03036	0.000417988	0.0245521	2.11303	86.063	1.66283e-39
	Solyc01g005800.2	0.172374	2.68983	15.6046	5.54705e-49	0.670426	6.9532	10.3713	7.3967e-272
	Solyc01g006950.2	1.28137	10.6063	8.27732	7.75245e-76	0.0585147	0.891489	15.2353	1.68785e-19
	Solyc01g007000.2	0.669217	2.66513	3.98246	1.99864e-18	0.0221666	0.386145	17.4201	5.6199e-12
	Solyc01g007720.2	8.17754	31.0573	3.79788	9.04479e-97	4.5387	17.0712	3.76125	1.0117e-145
	Solyc01g008020.2	7.20627	36.8633	5.11545	9.32376e-230	34.7038	150.087	4.3248	0
	Solyc01g008790.2	4.67322	22.1603	4.74198	9.51388e-186	6.76925	48.5861	7.17748	0
	Solyc01g009770.2	2.80845	12.9844	4.62333	1.66587e-58	1.8347	5.5134	3.00506	2.4723e-38
	Solyc01g010180.2	10.3887	36.0462	3.46974	3.67119e-139	6.47896	111.068	17.1429	0
	Solyc01g057080.1	0.775838	6.86993	8.85486	4.27724e-18	0.0296851	0.565489	19.0496	3.6988e-05
	Solyc01g057300.1	1.20343	4.72803	3.92879	5.56483e-20	0.0878987	3.37031	38.3431	8.46652e-70
	Solyc01g067120.2	6.36591	22.534	3.53979	2.9622e-46	0.66202	3.09002	4.66756	2.11485e-29
	Solyc01g073890.2	4.37603	13.7634	3.14517	4.16538e-58	0.0963468	0.93594	9.71428	1.53174e-23
	Solyc01g079200.2	0.335683	1.1442	3.40859	2.90558e-06	0.0175797	0.287872	16.3752	7.27548e-08
	Solyc01g079480.2	49.6146	263.073	5.30234	0	36.9907	184.35	4.98369	0
	Solyc01g079530.2	8.01038	38.0614	4.75151	3.20235e-196	0.922678	3.1207	3.38222	3.17895e-25
	Solyc01g079600.2	16.674	75.317	4.51702	0	11.2558	50.6881	4.5033	0
	Solyc01g079660.2	3.38151	29.5286	8.73239	1.20346e-182	2.17552	33.4996	15.3984	0
	Solyc01g079670.2	0.136626	1.32162	9.67323	1.27759e-05	0.0862009	1.57348	18.2536	3.39492e-23
	Solyc01g079790.2	2.17073	6.92843	3.19175	1.99954e-41	0.865183	3.59202	4.15175	1.01283e-73
	Solyc01g079940.2	5.50571	54.2755	9.85804	0	0.140758	3.18485	22.6265	3.06783e-107
	Solyc01g080010.2	0.202306	5.26077	26.004	2.23961e-74	0.099079	1.76173	17.7811	4.63892e-56
	Solyc01g080570.2	0.1602	3.52238	21.9873	4.19623e-89	0.0469372	2.84299	60.57	3.23634e-178
	Solyc01g080680.2	0.258142	37.6526	145.86	0	0.378074	14.2421	37.6701	0
	Solyc01g081620.2	0.575307	13.1305	22.8234	9.37558e-254	0.272796	1.17068	4.29142	2.88099e-25
	Solyc01g086640.2	5.31406	18.0147	3.39002	3.02133e-125	1.50473	13.6218	9.05263	0
	Solyc01g087140.2	0.0552046	0.867331	15.7112	3.55193e-13	0.760387	2.82994	3.72172	1.13861e-36
	Solyc01g087590.2	2.67487	28.4226	10.6258	0	0.724275	16.155	22.305	0
	Solyc01g087780.2	1.25324	4.04731	3.22948	4.16228e-44	0.100447	2.26546	22.5539	7.66611e-136
	Solyc01g087820.2	1.14895	4.55738	3.96656	2.8615e-48	0.0505476	1.72859	34.1972	6.21306e-100
	Solyc01g087840.2	0.0535647	0.376137	7.0221	1.797e-07	0.0465524	0.172463	3.7047	1.85904e-05
	Solyc01g087980.2	4.61343	60.1277	13.0332	0	0.942737	6.56011	6.95858	1.37239e-116
	Solyc01g090300.2	0.239727	3.31207	13.816	5.33873e-20	0.169913	7.45501	43.8755	2.50072e-119
	Solyc01g090320.2	0.149896	4.21008	28.0867	4.72206e-28	0.0474406	0.342494	7.21941	0.000166278
	Solyc01g090730.2	24.5354	128.372	5.23209	0	21.6325	73.9846	3.42006	0
	Solyc01g090790.2	0.306918	1.63576	5.32964	1.22304e-18	0.126893	2.89697	22.83	1.96936e-115
	Solyc01g091590.2	8.12637	34.4831	4.24336	1.55619e-130	14.6698	212.244	14.4681	0
	Solyc01g094250.2	0.122143	0.527881	4.32183	1.27717e-07	13.491	140.884	10.4429	0
	Solyc01g094260.2	0.0198835	0.257767	12.9639	1.21429e-05	0.169814	1.27356	7.49974	2.213e-24
	Solyc01g095150.2	91.6093	340.472	3.71656	0	60.7307	508.227	8.36854	0
	Solyc01g095450.2	0.480051	1.6264	3.38797	2.2233e-07	2.01153	15.0886	7.50105	0
	Solyc01g095770.2	0.0211568	1.10606	52.2792	4.41273e-25	0.124234	0.439111	3.53456	1.66713e-10
	Solyc01g096070.2	0.833348	5.98292	7.17938	1.11093e-96	0.515421	13.2924	25.7893	0
	Solyc01g096120.2	0.0185716	3.68597	198.473	4.75457e-35	0.0932728	0.487561	5.22726	6.08836e-09
	Solyc01g096420.2	0.504541	9.00552	17.8489	1.50652e-80	1.00206	9.00332	8.98482	7.70582e-153
	Solyc01g096510.2	0.645527	3.41131	5.28454	5.07664e-15	0.483171	3.7456	7.7521	1.66295e-45
	Solyc01g098570.2	0.277654	3.00005	10.805	1.9125e-21	0.102607	0.978355	9.53495	6.51343e-21
	Solyc01g098690.2	0.259745	1.3377	5.15005	2.59989e-20	0.366674	1.30732	3.56534	4.69573e-38
	Solyc01g099020.2	0.14785	3.58738	24.2637	2.21416e-55	0.0853539	1.18096	13.8361	1.85312e-32
	Solyc01g099370.2	18.9758	66.7982	3.52018	0	13.3399	154.312	11.5677	0
	Solyc01g099630.2	16.895	75.2511	4.45406	0	28.4751	127.314	4.47104	0
	Solyc01g100200.2	12.3914	44.8858	3.62235	0	4.99995	22.8081	4.56167	0
	Solyc01g102340.2	3.80661	11.6487	3.06012	6.5314e-57	4.0986	15.6617	3.82123	4.95783e-283
	Solyc01g102960.2	0.145385	12.0723	83.0369	9.61732e-102	2.2958	51.6431	22.4946	0
	Solyc01g104400.2	20.1335	92.5168	4.59516	0	60.3964	212.699	3.52172	0
	Solyc01g104740.2	5.31169	120.168	22.6233	0	11.168	73.1957	6.55402	0
	Solyc01g104780.2	0.255722	4.01802	15.7125	2.29946e-28	0.204489	3.0142	14.7401	9.1703e-51
	Solyc01g105300.2	0.247564	2.19427	8.86344	2.33887e-17	0.00791294	0.122117	15.4326	0.000298857
	Solyc01g105890.2	3.29258	43.2992	13.1505	0	2.32535	21.7518	9.35419	0
	Solyc01g106830.2	1.45225	16.5545	11.3992	1.98105e-66	0.826291	3.16167	3.82634	1.34135e-15
	Solyc01g107370.2	0.169298	21.8293	128.94	2.26561e-104	2.11153	106.678	50.522	0
	Solyc01g107390.2	4.1488	29.9641	7.22235	0	1.52961	13.2705	8.67575	0
	Solyc01g107730.2	4.67803	30.7222	6.56734	4.41562e-296	18.3163	70.1298	3.82882	0
	Solyc01g108210.2	0.610636	2.08422	3.4132	8.42389e-12	0.664573	2.46831	3.71413	1.16961e-35
	Solyc01g108240.2	4.37365	22.4217	5.12654	2.4164e-119	0.480815	9.68652	20.146	1.03886e-258
	Solyc01g108490.2	7.37756	43.7261	5.92691	0	4.82133	92.3952	19.1638	0
	Solyc01g108630.2	0.306566	1.89782	6.19059	5.33418e-18	0.82543	8.54082	10.3471	0
	Solyc01g108670.2	2.01449	18.0575	8.96381	0	0.498567	1.72169	3.45328	3.41017e-137
	Solyc01g109390.2	6.81274	111.409	16.353	0	34.3732	320.737	9.33104	0
	Solyc01g109920.2	0.322741	4.0106	12.4267	2.62373e-36	0.0884022	0.358204	4.05198	3.31896e-05
	Solyc01g110570.2	0.0557437	0.498983	8.95138	0.000277241	1.897	11.4863	6.05499	2.45272e-75
	Solyc02g030460.2	0.740107	4.61773	6.23927	1.1655e-33	0.15293	1.22647	8.01984	1.93043e-24
	Solyc02g036480.1	4.31588	32.6019	7.55394	8.91777e-165	0.10129	0.65582	6.47467	1.76016e-08
	Solyc02g055440.2	1.04107	9.40933	9.03813	1.61409e-47	0.650951	2.0185	3.10086	7.67977e-14
	Solyc02g062550.2	3.52722	21.9586	6.22547	3.44171e-238	0.313229	1.32751	4.23815	5.624e-28
	Solyc02g062980.2	0.0865689	3.65425	42.212	1.20361e-07	0.140286	2.0715	14.7663	1.82403e-13
	Solyc02g063150.2	23.7376	150.454	6.33822	0	97.6416	433.35	4.43817	0
	Solyc02g063480.2	0.271204	5.33905	19.6865	4.92125e-76	0.465446	6.15794	13.2302	6.95244e-179
	Solyc02g064560.1	0.126299	0.729343	5.77475	0.000527492	0.019618	1.42713	72.7458	7.49337e-34
	Solyc02g064970.2	0.0205843	0.32547	15.8116	4.53156e-05	0.167198	0.625301	3.73988	5.35167e-08
	Solyc02g064980.1	3.27833	10.4628	3.19151	2.86552e-43	1.20052	4.22642	3.52048	3.92121e-42
	Solyc02g065060.2	2.91589	16.0473	5.5034	4.96022e-77	0.233308	2.06127	8.835	1.8642e-35
	Solyc02g065470.1	130.219	431.974	3.31728	0	98.8073	655.449	6.63361	0
	Solyc02g065610.2	0.553191	5.89074	10.6486	1.93239e-53	0.118594	0.446176	3.76221	1.94715e-07
	Solyc02g067600.1	28.8243	139.064	4.82455	5.64491e-197	0.156671	1.25151	7.98812	1.11779e-07
	Solyc02g067610.1	8.73538	45.5992	5.22005	2.24353e-95	0.175954	8.80246	50.0271	1.85748e-64
	Solyc02g068070.2	7.35602	25.0585	3.40653	3.81817e-160	11.4242	46.0736	4.03297	0
	Solyc02g068680.1	6.80077	23.4145	3.44292	2.22605e-107	0.88603	4.9883	5.62995	3.82187e-92
	Solyc02g069450.2	32.7264	124.005	3.78913	5.05363e-89	7.06687	49.3798	6.9875	0
	Solyc02g069460.2	16.7538	59.4035	3.54566	0	48.5788	186.741	3.84409	0
	Solyc02g069490.2	154.516	808.968	5.2355	0	471.06	1482.26	3.14664	0
	Solyc02g070600.1	0.183618	1.02094	5.56015	1.74225e-07	0.361567	3.27237	9.05054	6.75125e-69
	Solyc02g070940.1	31.1969	121.742	3.90238	0	13.9922	49.0439	3.50509	0
	Solyc02g070950.1	0.510248	2.92984	5.74198	4.32506e-14	1.00554	19.4412	19.3341	0
	Solyc02g070970.1	0.0620388	5.20432	83.8882	6.21843e-38	0.225574	18.042	79.9827	0
	Solyc02g070980.1	0.0327617	0.664203	20.2738	4.14272e-06	0.36038	19.6886	54.6328	0
	Solyc02g071000.1	1.05326	4.08871	3.88196	9.2826e-15	2.00154	20.3473	10.1658	2.65084e-284
	Solyc02g071010.1	2.11557	8.80975	4.16424	2.74156e-40	9.3919	33.2045	3.53544	6.22688e-239
	Solyc02g071030.1	6.33974	48.3061	7.61957	9.06689e-244	18.6299	106.115	5.69596	0
	Solyc02g071620.2	21.1864	112.433	5.30684	0	4.45177	23.3909	5.2543	0
	Solyc02g076830.1	0.0797675	4.51728	56.6305	2.52022e-55	0.0774393	0.867628	11.204	7.80658e-22
	Solyc02g077370.1	3.13609	102.629	32.7252	0	0.0208895	1.30554	62.4976	2.433e-15
	Solyc02g078150.2	38.7361	532.782	13.7541	0	0.840442	21.2449	25.2783	0
	Solyc02g078160.2	30.9109	129.607	4.1929	0	3.70933	36.4996	9.83993	0
	Solyc02g078170.1	0.625452	6.87331	10.9893	5.1398e-107	0.0459157	0.373515	8.13479	1.36486e-13
	Solyc02g078600.2	0.441283	2.07756	4.70801	8.2446e-24	0.694473	5.03238	7.24633	4.88754e-156
	Solyc02g079010.2	1.55283	4.66543	3.00447	3.35401e-17	0.577124	9.263	16.0503	1.11457e-209
	Solyc02g079220.2	23.0879	237.447	10.2845	0	2.63899	15.7482	5.96752	0
	Solyc02g080160.2	2.40338	26.5725	11.0563	5.32598e-218	23.6554	280.836	11.872	0
	Solyc02g080530.2	25.4077	115.936	4.56303	0	17.5421	57.0272	3.25088	0
	Solyc02g080890.2	4.38579	30.4939	6.95289	0	0.375042	4.04545	10.7867	3.60289e-145
	Solyc02g081360.2	0.369715	1.2716	3.43941	1.29356e-09	1.8772	90.4732	48.1959	0
	Solyc02g082610.1	1.73652	10.2952	5.92865	2.99354e-05	0.956158	8.05751	8.42696	9.87879e-22
	Solyc02g083670.2	0.939856	3.10133	3.29979	1.89701e-05	0.775871	2.88126	3.71358	4.13979e-19
	Solyc02g084210.1	0.893807	3.72675	4.16952	2.25577e-21	0.863823	30.2076	34.9697	0
	Solyc02g086140.1	1.56756	9.49133	6.05485	2.5835e-42	1.12623	4.65771	4.13565	1.00956e-34
	Solyc02g086300.2	0.727334	159.38	219.129	0	0.0510807	7.34756	143.842	3.57944e-246
	Solyc02g086650.2	1.68227	36.1743	21.5033	0	33.9845	118.147	3.47649	0
	Solyc02g087870.2	2.5122	17.0336	6.78036	0	3.4378	29.7461	8.65265	0
	Solyc02g087960.2	2.28968	25.6565	11.2053	7.04541e-207	0.298697	4.87645	16.3257	5.38803e-113
	Solyc02g088100.2	6.77659	32.7625	4.83466	5.11584e-199	199.132	738.415	3.70818	0
	Solyc02g089720.1	8.42322	30.4438	3.61427	2.22759e-242	3.4621	14.2618	4.11942	0
	Solyc02g089730.1	1.77639	12.206	6.87125	3.61926e-144	3.14758	15.2209	4.83575	0
	Solyc02g089900.1	10.4446	32.8499	3.14515	8.53864e-187	5.84249	55.7717	9.54588	0
	Solyc02g090220.2	1.74139	9.2334	5.30231	1.23251e-46	1.14766	4.27033	3.72089	7.66889e-38
	Solyc02g090310.1	1.12744	7.52487	6.67432	2.20583e-28	0.232139	1.63204	7.03045	2.1598e-20
	Solyc02g090360.2	9.61897	54.1297	5.6274	0	4.71165	124.615	26.4483	0
	Solyc02g090540.2	0.0727823	3.65968	50.2826	1.77783e-32	0.0622405	0.559036	8.98188	2.99988e-10
	Solyc02g090680.2	1.97661	30.1251	15.2408	2.46629e-253	5.52667	58.5938	10.602	0
	Solyc02g090720.2	2.92439	58.2119	19.9056	3.44174e-253	0.0575178	3.14758	54.7236	6.20617e-35
	Solyc02g091920.2	0.29508	4.80738	16.2918	3.27856e-51	0.370195	12.8066	34.594	0
	Solyc02g091990.2	0.173294	0.942194	5.43698	1.98088e-09	0.198528	0.883003	4.44776	7.65443e-16
	Solyc02g092050.2	0.197074	5.68397	28.8418	2.96999e-105	0.633081	5.60585	8.85487	2.37098e-212
	Solyc02g092410.2	0.287719	9.25519	32.1675	3.59427e-101	1.43293	9.95172	6.94501	1.22735e-193
	Solyc02g092700.2	3.07993	16.1846	5.25487	1.11616e-156	4.50059	15.7528	3.50016	5.68061e-238
	Solyc02g093720.2	3.66486	21.2387	5.79524	4.66094e-221	2.07865	6.34502	3.05247	1.8195e-94
	Solyc02g094000.1	5.21789	23.6604	4.53448	1.54624e-43	9.60188	142.121	14.8014	0
	Solyc02g094400.2	8.50292	325.105	38.2345	0	8.62226	101.865	11.8142	0
	Solyc03g005040.1	0.116213	1.35726	11.679	6.70788e-08	0.0238317	0.702134	29.4622	1.01991e-07
	Solyc03g005770.1	4.64029	14.7483	3.17831	2.6944e-59	2.67503	11.238	4.20108	8.04129e-97
	Solyc03g006220.2	0.018055	0.304983	16.8919	6.70788e-08	0.956116	3.37903	3.53413	1.41366e-40
	Solyc03g006410.2	0	4.4233	NA	1.90682e-44	0.00805099	0.180018	22.3597	5.5626e-06
	Solyc03g007720.2	0.285456	2.57483	9.02005	1.31188e-16	1.2749	5.91415	4.63891	1.0944e-65
	Solyc03g007890.2	0.902189	24.9007	27.6003	0	2.7424	36.1839	13.1943	0
	Solyc03g019790.2	7.11712	34.6065	4.86243	1.45118e-275	28.759	88.0321	3.06103	0
	Solyc03g020080.2	3.39946	15.3828	4.52505	1.40767e-66	0.0780946	0.510936	6.54252	2.26714e-07
	Solyc03g026230.1	0.658803	8.26073	12.539	5.77162e-92	0.0384557	0.706292	18.3664	4.37308e-24
	Solyc03g031420.1	1.96883	8.57316	4.35444	1.75092e-73	3.02595	16.4647	5.44117	0
	Solyc03g033510.2	0.354119	2.1792	6.15387	9.2486e-31	0.741531	2.72753	3.67824	3.7202e-58
	Solyc03g043700.2	2.1497	11.4222	5.31338	4.05368e-85	0.756578	2.374	3.1378	5.44548e-26
	Solyc03g078640.1	9.94845	30.5699	3.07283	2.01391e-141	10.376	80.6375	7.77156	0
	Solyc03g080090.2	53.822	205.007	3.80898	0	24.7566	116.871	4.7208	0
	Solyc03g080100.2	0.614711	400.554	651.614	0	0.107394	7.46505	69.511	2.09019e-234
	Solyc03g082370.1	46.7279	273.292	5.84859	0	7.39512	51.5874	6.97587	4.79954e-208
	Solyc03g082420.2	0.150783	2.60433	17.2721	3.20434e-26	1.47151	5.4106	3.67691	3.94347e-51
	Solyc03g082530.1	0.551732	28.3977	51.47	5.92089e-95	3.29786	15.3175	4.64467	3.33418e-66
	Solyc03g083470.2	2.85532	15.9288	5.57866	8.82183e-179	0.0466933	0.474932	10.1713	5.85063e-18
	Solyc03g083480.2	5.70046	66.8816	11.7327	0	0.0178424	0.264402	14.8188	4.28728e-07
	Solyc03g083680.1	5.15823	39.7711	7.71023	1.15416e-75	0.273951	1.4102	5.14764	9.82573e-07
	Solyc03g093080.2	1.90902	17.5368	9.18631	5.40852e-189	0.321621	13.3916	41.6377	1.01097e-306
	Solyc03g093130.2	1.88621	7.38197	3.91366	1.12038e-73	0.0304146	3.02687	99.5201	1.512e-71
	Solyc03g093360.2	5.4661	22.2269	4.06633	4.67434e-70	3.12541	54.9998	17.5977	0
	Solyc03g093540.1	0.77245	10.1933	13.1961	6.9983e-55	0.946343	13.9015	14.6897	1.46638e-186
	Solyc03g095970.2	0.0663058	2.62631	39.6091	1.01733e-32	0.249419	15.5288	62.2597	0
	Solyc03g098300.1	0.506686	3.99684	7.8882	3.94902e-28	1.49397	23.6452	15.8271	0
	Solyc03g098660.2	5.8025	25.1015	4.32598	3.36999e-106	2.6635	26.5779	9.97854	0
	Solyc03g098730.1	13.6513	224.539	16.4482	0	1.41118	43.0756	30.5244	0
	Solyc03g098740.1	3.75473	22.9757	6.11914	2.84175e-81	0.112586	0.982565	8.72721	5.3967e-11
	Solyc03g111710.2	12.0501	124.666	10.3456	0	6.09869	54.91	9.00358	0
	Solyc03g113080.2	0.699418	2.54036	3.6321	1.89812e-17	0.304716	1.94989	6.39903	5.41711e-38
	Solyc03g113930.1	0.092218	1.09666	11.892	7.50932e-06	0.177331	2.72753	15.381	1.09661e-31
	Solyc03g114890.2	5.83954	34.9945	5.99268	1.20863e-277	0.87612	11.1598	12.7377	2.13519e-301
	Solyc03g115230.2	7.80721	33.4229	4.28102	0	3.25319	53.5598	16.4638	0
	Solyc03g115600.2	0.241012	1.04516	4.33654	4.12988e-06	0.623576	3.67408	5.89196	3.70233e-57
	Solyc03g115900.2	6.66846	59.1282	8.86685	0	15.1879	53.7021	3.53584	0
	Solyc03g115980.1	25.7902	92.1148	3.57169	0	14.4889	51.2127	3.53461	0
	Solyc03g116100.2	2.41689	21.3429	8.83072	2.20645e-209	1.14839	7.64366	6.65601	7.84968e-161
	Solyc03g116200.1	0	0.647172	NA	1.70133e-275	0.260315	3.41388	13.1144	2.44243e-11
	Solyc03g117590.2	136.959	956.489	6.98375	0	85.6065	291.337	3.40321	0
	Solyc03g119550.1	1.56944	4.79463	3.055	8.69703e-16	1.78055	22.4948	12.6336	0
	Solyc03g119640.2	3.03485	9.68338	3.19072	6.59137e-65	2.98655	15.4141	5.16119	0
	Solyc03g120360.1	1.86341	13.2157	7.09224	1.74836e-178	0.126775	1.47546	11.6384	9.45772e-73
	Solyc03g120690.2	3.28311	18.5208	5.64124	2.30265e-71	1.68549	5.13758	3.04811	2.07063e-28
	Solyc03g121080.2	1.4079	13.2939	9.44237	1.89204e-208	0.766072	3.09328	4.03785	1.49289e-70
	Solyc03g121090.2	20.6238	191.236	9.27257	0	1.70377	8.52639	5.00441	7.19084e-87
	Solyc03g121170.2	0.0951087	1.66333	17.4887	1.65379e-27	0.138576	0.909482	6.56305	1.33548e-24
	Solyc03g122350.2	1.2081	5.8259	4.82237	7.94067e-61	1.14654	40.6789	35.4796	0
	Solyc03g123540.2	3.87497	23.4426	6.04975	2.74443e-79	5.21476	46.6895	8.95333	0
	Solyc04g005480.1	100.887	302.882	3.0022	0	40.8729	271.226	6.63583	0
	Solyc04g007130.1	21.1069	133.099	6.30595	0	11.9584	37.6934	3.15204	2.92824e-167
	Solyc04g007160.1	12.4945	37.5508	3.00539	1.01963e-88	4.91875	36.954	7.51288	0
	Solyc04g007390.2	1.14328	3.96907	3.47165	3.18103e-18	0.0920426	1.81048	19.67	2.00901e-42
	Solyc04g007580.1	6.87293	51.9935	7.56496	2.24107e-158	4.17214	34.2851	8.21761	1.83797e-273
	Solyc04g007690.2	2.15678	7.30774	3.38827	1.2749e-59	0.41653	1.39002	3.33714	3.10713e-25
	Solyc04g009030.2	29.6356	98.501	3.32374	0	26.7242	96.7707	3.62109	0
	Solyc04g011440.2	5.82821	21.8604	3.75079	4.04738e-214	6.41929	40.1313	6.25166	0
	Solyc04g014260.1	0.406724	6.95098	17.0901	9.87676e-39	0.64449	2.38884	3.70656	4.5817e-18
	Solyc04g015030.2	33.9143	334.22	9.85484	0	7.88857	108.751	13.7859	0
	Solyc04g015750.2	7.36913	27.6348	3.75007	0	2.94462	9.3324	3.16931	0
	Solyc04g024780.1	0.14647	2.18814	14.9391	9.64909e-20	0.0700849	0.427106	6.09412	3.23687e-07
	Solyc04g025650.2	15.2174	60.1479	3.95256	0	16.3204	86.7787	5.3172	0
	Solyc04g050570.2	0.018308	0.470788	25.7149	2.09178e-08	0.00738289	0.107691	14.5866	0.000375385
	Solyc04g051360.2	2.6961	13.2894	4.92913	7.64551e-58	0.0572498	1.39722	24.4057	7.07441e-33
	Solyc04g054950.2	4.30393	18.4726	4.29204	4.13382e-73	0.155767	0.510545	3.27762	4.20418e-05
	Solyc04g056380.2	0.0606264	0.539138	8.89279	3.11364e-11	1.77651	5.95459	3.35185	1.32569e-146
	Solyc04g056450.2	0.0544096	0.493029	9.06143	4.20696e-08	0.322922	7.40962	22.9455	1.03706e-300
	Solyc04g057940.2	0.104284	0.591269	5.6698	7.67043e-17	0.365338	1.42338	3.89607	3.22091e-66
	Solyc04g071030.1	14.7521	63.4609	4.30182	0	6.69977	178.694	26.6716	0
	Solyc04g071340.2	0.639436	2.01163	3.14595	3.55387e-10	1.07391	3.98968	3.71508	8.4693e-66
	Solyc04g071590.1	0.534143	20.5521	38.4768	8.6431e-62	0.130158	0.809216	6.2172	6.92474e-05
	Solyc04g073950.1	2.83035	8.88019	3.13749	2.8135e-41	0.424342	1.44252	3.39942	1.19303e-18
	Solyc04g074450.1	21.5523	118.608	5.50325	0	10.4841	43.5925	4.15797	0
	Solyc04g074680.1	0.44456	4.05438	9.11998	1.45089e-12	0.224248	2.35601	10.5063	4.86615e-22
	Solyc04g074850.2	3.01794	12.4116	4.11263	9.2302e-77	0.91665	9.25648	10.0982	4.52751e-243
	Solyc04g074950.2	5.29692	20.2093	3.81529	2.50471e-184	3.58288	16.3988	4.57699	0
	Solyc04g074990.2	3.64974	13.9414	3.81983	2.07089e-37	3.07928	11.8184	3.83803	1.10745e-88
	Solyc04g076140.2	3.28691	10.1241	3.08014	8.70263e-79	1.24758	3.85264	3.08809	3.29649e-79
	Solyc04g077270.2	1.24483	5.23102	4.20221	2.25921e-65	0.110845	1.60244	14.4566	1.80454e-85
	Solyc04g077280.2	0.134752	3.54183	26.2839	1.9853e-78	0.0987078	0.334057	3.3843	3.52133e-08
	Solyc04g077510.2	2.40678	120.751	50.1714	0	0.514723	14.0899	27.3737	0
	Solyc04g077980.1	52.3971	192.035	3.66499	0	23.2611	230.114	9.89267	0
	Solyc04g079470.2	0.147738	1.39434	9.4379	1.56377e-14	0.0261152	0.238152	9.11926	1.88264e-07
	Solyc04g079860.1	8.80368	34.8854	3.9626	1.22788e-143	0.985074	24.2193	24.5863	0
	Solyc04g080010.2	0.745465	9.96758	13.371	8.77194e-133	0.546639	12.6947	23.2231	0
	Solyc04g081080.1	0.689003	7.85359	11.3985	3.45517e-206	2.01636	6.24945	3.09938	4.07237e-166
	Solyc04g081530.1	14.7754	204.447	13.837	0	6.17665	35.5084	5.74881	2.22953e-222
	Solyc04g081960.1	11.6862	222.123	19.0072	0	0.258109	2.26198	8.76365	9.28925e-28
	Solyc04g082000.2	0.0530179	0.191081	3.60409	1.7003e-05	6.55198	28.8186	4.39846	0
	Solyc04g082500.2	1.35385	17.4004	12.8525	2.73607e-240	0.4007	3.33872	8.33222	1.38815e-81
	Solyc04g082630.2	6.55351	30.2878	4.62162	4.5585e-293	10.2585	39.1843	3.81969	0
	Solyc04g082960.1	3.98555	24.0433	6.03261	6.42374e-74	1.05684	6.76336	6.39961	1.91681e-55
	Solyc05g005080.2	7.89228	51.1073	6.47561	0	17.3509	100.407	5.78687	0
	Solyc05g005260.1	33.6046	106.872	3.18029	5.45696e-299	4.28627	35.0743	8.18296	0
	Solyc05g005280.2	0.485227	4.49786	9.26959	1.02475e-35	0.0963548	1.50794	15.6498	9.11328e-36
	Solyc05g005670.1	0.108927	0.867374	7.9629	2.63751e-17	0.134711	0.489657	3.63486	1.36544e-10
	Solyc05g006390.1	4.86891	15.5572	3.19521	2.14314e-12	3.76615	28.7301	7.6285	5.70721e-115
	Solyc05g007470.2	0.0520304	0.432855	8.31928	1.33188e-06	0.117368	0.431771	3.67879	5.99991e-09
	Solyc05g007760.1	1.42873	6.87305	4.81059	5.73272e-54	1.12746	4.2289	3.75081	9.33314e-66
	Solyc05g007780.2	0.576764	4.10256	7.11307	2.84173e-20	0.427361	1.99322	4.66402	2.94112e-21
	Solyc05g008220.2	2.65969	14.6831	5.52061	1.33418e-83	0.100881	0.335134	3.32207	0.00027397
	Solyc05g008840.1	0.184581	3.09715	16.7794	7.4697e-10	0.218794	4.14825	18.9596	1.45876e-57
	Solyc05g012000.2	0.0627198	0.797644	12.7176	0.000172114	0.350902	5.07656	14.4672	1.80075e-74
	Solyc05g012210.2	0.464825	20.412	43.9133	1.50941e-293	2.26429	9.17155	4.05051	1.35535e-164
	Solyc05g012670.1	2.04919	15.5223	7.57485	1.87875e-126	0.524872	1.74524	3.32507	6.6401e-21
	Solyc05g012810.1	0.355972	4.51475	12.6829	6.36114e-34	0.0285578	0.69113	24.2011	1.05185e-11
	Solyc05g013460.2	6.46478	20.3935	3.15456	3.23477e-135	3.80634	15.8781	4.17147	0
	Solyc05g013690.2	17.3042	71.1301	4.11057	0	32.4802	162.411	5.00029	0
	Solyc05g014280.2	0.458123	7.35419	16.0529	1.70551e-65	0.367641	8.57033	23.3117	1.59761e-183
	Solyc05g014710.2	13.5729	88.4989	6.52028	0	11.8625	70.897	5.97655	0
	Solyc05g050120.2	42.3442	156.403	3.69362	0	12.0231	135.906	11.3038	0
	Solyc05g051200.1	14.7957	54.401	3.6768	4.99892e-140	0.0300809	0.555884	18.4797	6.64362e-09
	Solyc05g051660.1	7.32781	22.9325	3.12951	2.65064e-83	1.12105	4.05025	3.61292	2.26394e-37
	Solyc05g053120.1	0.220528	1.59301	7.22359	5.76942e-62	0.0936027	0.385756	4.1212	6.80642e-07
	Solyc05g053380.2	0.116426	1.37023	11.7691	4.09711e-11	0.0911709	0.635152	6.96661	1.99185e-11
	Solyc05g053400.1	2.98242	21.4785	7.20172	1.59045e-280	8.33377	41.5225	4.98244	0
	Solyc05g055400.2	1.03859	7.21633	6.94816	5.5136e-84	0.190372	3.67148	19.2859	3.50362e-137
	Solyc05g055680.2	1.80912	11.2246	6.20448	5.71683e-64	7.9281	55.8865	7.04916	0
	Solyc05g056050.2	2.93625	10.4318	3.55276	1.88179e-119	1.70026	14.5912	8.58171	8.19302e-247
	Solyc06g005750.2	109.265	409.32	3.74611	0	376.488	1271.47	3.37718	0
	Solyc06g005940.2	111.899	355.086	3.17327	0	72.8131	311.511	4.27824	0
	Solyc06g007190.2	3.80228	12.9449	3.40452	2.29611e-66	2.86135	40.7577	14.2442	0
	Solyc06g008620.1	3.83715	51.8117	13.5027	0	0.127992	2.36277	18.4604	1.25478e-96
	Solyc06g034370.1	2.12607	30.2833	14.2438	4.72688e-143	0.306174	3.42898	11.1995	4.02763e-37
	Solyc06g035490.2	0.202711	5.18244	25.5657	4.88949e-44	0.368181	1.74293	4.73389	1.1286e-22
	Solyc06g035530.2	0.0172041	0.260203	15.1245	0.000507431	0.192792	1.58769	8.23521	5.46646e-36
	Solyc06g035700.1	1.36424	10.6342	7.79492	1.05922e-43	0.523539	4.39135	8.38782	1.55976e-39
	Solyc06g035720.2	7.12511	54.1763	7.60358	0	12.9737	86.9162	6.69943	0
	Solyc06g036110.1	8.15623	29.8946	3.66524	4.21223e-93	2.95416	19.348	6.5494	8.79119e-209
	Solyc06g036290.2	6.27039	66.7314	10.6423	0	20.0647	260.239	12.97	0
	Solyc06g050430.2	1.15846	4.23072	3.65201	1.02467e-12	14.6233	47.9147	3.27661	0
	Solyc06g050630.2	2.56307	34.1499	13.3238	0	1.70724	16.9527	9.92991	0
	Solyc06g050810.2	3.32367	14.9496	4.49792	9.86281e-66	0.771204	24.1566	31.3232	0
	Solyc06g051320.2	0.233408	1.82988	7.83981	2.59993e-20	0.775693	8.35887	10.776	2.68051e-233
	Solyc06g053980.2	1.69404	6.58002	3.88422	1.65529e-31	2.76656	8.69124	3.14153	1.40263e-85
	Solyc06g054320.1	2.4806	10.5292	4.24462	1.52863e-19	3.49878	14.3119	4.09053	2.35612e-83
	Solyc06g054630.1	2.19856	9.18063	4.17574	4.24787e-26	0.0142189	0.902986	63.506	1.45716e-15
	Solyc06g060340.2	11.8654	75.9456	6.40061	0	26.5367	130.017	4.8995	0
	Solyc06g060690.2	3.93459	14.1495	3.59617	2.37589e-65	6.2737	76.6706	12.221	0
	Solyc06g060870.1	4.01352	15.6468	3.89852	7.75739e-89	0.428216	2.4475	5.71556	6.80596e-52
	Solyc06g061200.1	4.27011	18.949	4.43759	1.77102e-104	0.218357	12.4368	56.9563	4.24103e-252
	Solyc06g062370.2	0.363903	3.31504	9.10968	3.62936e-21	109.908	1262.97	11.4912	0
	Solyc06g062920.2	3.23556	28.5469	8.82288	0	0.551205	55.8831	101.384	0
	Solyc06g065870.2	1.46254	13.0564	8.92725	2.04749e-130	0.0650308	0.299146	4.60007	7.84289e-06
	Solyc06g066750.2	1.97029	11.8912	6.03528	4.30212e-40	14.0638	59.4418	4.22659	0
	Solyc06g066800.1	14.2955	71.5262	5.00342	2.44721e-252	32.2294	160.164	4.96951	0
	Solyc06g068270.2	1.72899	11.0082	6.36683	1.1685e-92	0.0216929	0.534663	24.6468	2.90165e-17
	Solyc06g068680.2	0.0554421	0.655772	11.828	4.45304e-12	0.0655319	0.211461	3.22683	6.65563e-06
	Solyc06g068910.2	3.9613	23.0707	5.82401	0	6.84721	24.6211	3.59578	0
	Solyc06g069190.2	13.2687	71.8398	5.41421	0	2.30988	10.482	4.53789	2.54683e-238
	Solyc06g069730.2	1.79213	12.6366	7.05119	3.09165e-82	0.265061	10.2694	38.7434	2.99013e-227
	Solyc06g071830.2	0.0906033	5.22516	57.6708	2.31532e-64	0.192278	0.588919	3.06284	3.60566e-07
	Solyc06g072430.1	4.03755	49.4198	12.2401	0	0.876998	4.91498	5.60432	1.42372e-73
	Solyc06g072670.2	0.968601	3.60572	3.7226	6.89552e-13	0.146996	0.594705	4.04573	1.41914e-08
	Solyc06g074200.2	3.98287	25.4353	6.38618	9.19007e-130	1.46472	23.5915	16.1065	0
	Solyc06g074670.2	37.3136	134.678	3.60936	0	13.7185	79.3097	5.78122	0
	Solyc06g075550.2	9.69287	69.0875	7.12766	0	5.65098	33.7267	5.9683	0
	Solyc06g075690.2	16.2159	134.434	8.29023	0	1.73118	88.7042	51.2391	0
	Solyc06g075780.1	13.6421	66.9827	4.91001	1.92606e-139	9.57876	33.7335	3.5217	1.91252e-141
	Solyc06g076020.2	26.6688	187.993	7.04916	0	15.3165	161.025	10.5132	0
	Solyc06g076080.1	10.1727	81.9082	8.0518	2.26962e-101	5.69395	68.2735	11.9905	3.90106e-276
	Solyc06g076290.1	0.407625	2.48872	6.10541	0.000117384	0.105366	0.783052	7.43175	9.39577e-06
	Solyc06g076300.2	2.15532	17.84	8.2772	1.87511e-136	1.80096	12.0467	6.68905	2.65496e-188
	Solyc06g076560.1	12.075	53.622	4.44075	1.26486e-123	1.09123	4.90236	4.49252	7.83637e-27
	Solyc06g076570.1	40.9693	210.718	5.14332	0	46.7207	196.135	4.19803	0
	Solyc06g082440.1	1.21229	10.0699	8.30652	1.30656e-83	1.42399	15.5684	10.9329	0
	Solyc06g083070.2	5.09617	15.4337	3.02849	3.80631e-117	7.02691	61.0636	8.68997	0
	Solyc06g083700.2	0.0925639	3.62701	39.1838	1.06212e-40	0.212409	0.770289	3.62645	3.07435e-10
	Solyc06g083860.2	1.27296	8.63058	6.77994	4.20684e-53	0.53881	4.74669	8.80957	1.61963e-87
	Solyc06g084050.2	6.30458	27.0529	4.291	3.14285e-70	29.085	138.91	4.77601	0
	Solyc06g084070.2	0.454826	3.44849	7.58199	1.85766e-18	0.015217	0.527578	34.6704	4.06368e-09
	Solyc07g006220.1	18.4206	60.7644	3.29872	1.76561e-256	14.3297	76.5532	5.34227	0
	Solyc07g006880.1	0.366313	10.4086	28.4146	1.00962e-101	0.323807	14.7282	45.4845	2.17569e-161
	Solyc07g006890.1	23.2884	198.129	8.50763	0	3.26326	176.539	54.0991	0
	Solyc07g007930.2	31.4876	270.626	8.5947	0	13.9082	47.8355	3.43938	0
	Solyc07g008020.2	0.0312725	0.570853	18.2542	0.000277241	0.614434	2.00642	3.26548	4.04418e-15
	Solyc07g009380.2	0	0.729716	NA	3.62648e-12	0.0401594	1.98536	49.4369	7.05702e-57
	Solyc07g040960.1	36.6571	169.337	4.61949	0	49.905	849.53	17.0229	0
	Solyc07g044960.1	0.401567	2.75044	6.84928	8.79726e-30	0.0966885	0.562102	5.81353	3.56678e-13
	Solyc07g045080.2	0.932377	6.14403	6.58964	2.92488e-43	0.688386	10.0104	14.5418	1.32057e-225
	Solyc07g045100.1	3.18753	12.7848	4.01089	3.29954e-78	2.22534	10.0736	4.52678	3.92142e-188
	Solyc07g048070.2	0.318334	1.2492	3.92417	5.81539e-09	0.0587781	0.395959	6.7365	5.45553e-10
	Solyc07g049690.2	6.9629	21.3533	3.06672	1.27746e-137	39.4041	133.307	3.38308	0
	Solyc07g051820.2	0.0102124	0.60047	58.798	9.62231e-15	0.0283703	0.117535	4.14289	0.000255242
	Solyc07g051880.1	0.213201	1.25597	5.89099	2.96334e-07	0.0620936	0.25522	4.11024	0.000939089
	Solyc07g053050.1	13.8557	74.5463	5.38019	4.32634e-122	43.9505	184.188	4.19082	0
	Solyc07g053230.2	0.59318	5.18275	8.73724	1.40516e-35	0.142108	1.80331	12.6897	7.89154e-32
	Solyc07g055690.1	0.123476	5.04045	40.8212	3.98078e-64	0.271331	1.39677	5.14785	1.23509e-24
	Solyc07g056200.2	0.714862	8.0292	11.2318	3.32805e-46	0.664816	3.27178	4.92133	4.24646e-30
	Solyc07g056390.2	12.9156	40.1614	3.10953	1.34448e-235	4.31416	18.2764	4.23638	0
	Solyc07g056420.2	10.8146	33.6497	3.11152	1.18856e-113	36.6747	139.597	3.80634	0
	Solyc07g056600.1	3.48758	17.4934	5.01593	7.99245e-34	0.254991	5.52332	21.6609	2.1163e-39
	Solyc07g062210.2	0.385869	1.74896	4.53253	1.11671e-13	0.402799	2.01285	4.99716	1.18193e-32
	Solyc07g062580.2	8.46593	25.5642	3.01966	2.0534e-220	5.87772	20.3501	3.46225	0
	Solyc07g062700.2	99.3988	345.016	3.47103	0	116.109	1003.19	8.64008	0
	Solyc07g063600.2	4.64166	25.0966	5.40682	3.82412e-157	17.4457	61.6841	3.53577	0
	Solyc07g065090.1	61.0081	377.003	6.17956	0	77.1565	631.121	8.17975	0
	Solyc07g065880.2	0.31631	1.51727	4.79678	1.16616e-25	0.160055	0.596618	3.72759	1.63355e-24
	Solyc08g005640.2	0.0110673	0.229322	20.7206	3.89515e-07	0.00961847	0.397557	41.3326	7.71514e-20
	Solyc08g006790.2	12.1421	99.7046	8.21148	0	19.165	68.52	3.57526	0
	Solyc08g006850.2	0.0384185	0.25963	6.75793	0.000129303	0.067135	0.427933	6.37423	1.62026e-09
	Solyc08g007820.1	10.8611	32.929	3.03182	7.32592e-59	12.1302	48.1396	3.96858	0
	Solyc08g007830.1	3.72776	17.0344	4.56962	8.66554e-52	0.0588539	1.26403	21.4774	1.61357e-19
	Solyc08g008100.2	5.92512	20.2733	3.42158	2.31083e-114	0.0933134	0.786147	8.4248	5.2989e-21
	Solyc08g008280.2	20.8766	221.597	10.6146	0	3.92647	57.3115	14.5962	0
	Solyc08g014350.1	0.266923	6.42921	24.0864	4.72758e-29	0.79954	4.25375	5.32025	9.34662e-31
	Solyc08g014610.2	0	8.13134	NA	1.41728e-89	0.354024	5.26266	14.8653	1.86392e-167
	Solyc08g016150.1	2.40048	11.1511	4.64536	1.55952e-35	40.7177	138.039	3.39014	0
	Solyc08g028780.1	3.10851	14.579	4.69002	5.56032e-72	1.26846	8.62322	6.79816	3.70884e-130
	Solyc08g061560.2	2.78068	30.6033	11.0057	0	0.991431	20.2346	20.4094	0
	Solyc08g062220.2	0.0465543	0.304989	6.55126	0.000302145	0.0419308	0.423327	10.0959	2.815e-13
	Solyc08g062330.2	2.36667	11.1287	4.70228	9.79035e-87	0.726461	10.6241	14.6244	0
	Solyc08g062360.2	0.191702	1.40252	7.31612	2.61926e-14	0.960703	20.198	21.0242	0
	Solyc08g062450.1	1.34925	13.3149	9.86843	8.97496e-45	17.2443	197.55	11.456	0
	Solyc08g062680.1	27.7391	116.081	4.18475	1.91695e-244	27.9209	408.905	14.6451	0
	Solyc08g062690.2	0.0527793	0.384032	7.27619	0.000507431	1.37894	19.3046	13.9996	0
	Solyc08g066320.2	0.826239	4.53013	5.48283	4.59817e-57	0.0278654	0.116672	4.18697	0.00075373
	Solyc08g066610.2	3.0973	24.5489	7.92588	2.84204e-57	0.840671	3.82285	4.54738	4.07996e-18
	Solyc08g066890.2	21.4274	126.165	5.88804	8.18944e-264	0.469067	3.55229	7.57311	1.58378e-18
	Solyc08g067340.2	0.235017	2.3823	10.1367	3.93462e-27	2.69963	11.5458	4.2768	5.90004e-150
	Solyc08g067390.2	2.76892	10.6977	3.86351	2.9562e-46	1.3204	4.41164	3.34115	7.22082e-40
	Solyc08g068190.2	0.0436215	0.497664	11.4087	9.59971e-07	0.270812	1.51825	5.6063	4.0084e-37
	Solyc08g068390.2	2.29196	11.6019	5.062	1.29087e-142	67.7257	258.192	3.81232	0
	Solyc08g068600.2	5.42013	21.3513	3.93927	2.89269e-143	0.0445024	1.82337	40.9723	6.29278e-67
	Solyc08g068770.1	5.27494	16.0016	3.03352	4.63358e-33	0.083558	1.0114	12.1042	6.43581e-15
	Solyc08g076010.2	0.380053	1.80982	4.76202	8.24641e-13	0.614207	10.7673	17.5304	1.44869e-280
	Solyc08g076520.2	10.0958	31.3663	3.10687	5.91603e-91	13.2577	42.9008	3.23592	0
	Solyc08g076620.1	0.226576	13.8886	61.2977	1.06329e-164	0.0232318	1.96171	84.4408	1.49239e-57
	Solyc08g077020.1	7.91925	38.6355	4.87868	1.29859e-69	2.63937	11.6253	4.40459	6.36556e-49
	Solyc08g077530.2	26.4246	197.867	7.48799	0	2.69955	21.8715	8.10194	0
	Solyc08g077760.2	1.92152	6.51405	3.39005	1.27581e-07	0.368403	1.25306	3.40134	3.44234e-06
	Solyc08g078190.1	6.3525	27.356	4.30634	1.02011e-120	36.3914	283.175	7.78137	0
	Solyc08g078460.2	1.12068	7.51123	6.70239	1.32562e-61	0.0624374	0.875099	14.0156	2.40867e-25
	Solyc08g078510.2	16.3537	66.9623	4.09464	0	12.4865	99.0586	7.93324	0
	Solyc08g078700.2	1.13769	80.1111	70.4156	0	16.7194	346.825	20.7438	0
	Solyc08g078850.2	5.4649	38.8869	7.11576	0	3.27058	12.6126	3.85637	9.65129e-182
	Solyc08g078940.1	0.435329	123.65	284.039	0	0.422541	16.2559	38.4719	3.24131e-149
	Solyc08g080280.2	0.195784	0.695297	3.55134	1.49074e-06	0.1677	1.26249	7.52828	5.35521e-32
	Solyc08g080540.2	3.69454	21.6412	5.8576	1.23096e-163	1.7821	6.6876	3.75265	4.99834e-86
	Solyc08g080570.2	41.7207	250.91	6.01403	0	17.3565	63.5251	3.66001	0
	Solyc08g082090.1	36.3752	111.957	3.07783	1.03632e-175	18.6177	61.36	3.29579	3.90132e-252
	Solyc08g082110.2	5.75486	46.464	8.07387	0	0.392536	3.18324	8.10943	1.23995e-68
	Solyc08g082630.2	2.01365	36.1998	17.9772	0	7.40988	53.6071	7.23455	0
	Solyc09g005570.2	2.16273	27.7421	12.8273	1.81665e-273	0.133983	1.04382	7.79069	6.20981e-22
	Solyc09g008080.2	1.72579	7.12749	4.13	3.79151e-22	1.03929	3.44502	3.31476	2.77227e-23
	Solyc09g008970.1	8.18954	58.204	7.10711	1.57096e-142	9.14809	162.783	17.7942	0
	Solyc09g010220.2	0.0998005	0.594908	5.96097	1.53155e-07	0.0262438	0.200397	7.63595	9.08199e-07
	Solyc09g011590.2	0.432441	4.21545	9.74805	8.76229e-31	0.0787	0.422922	5.37385	4.31441e-06
	Solyc09g011810.2	1.81493	6.09839	3.36013	2.46862e-31	2.47575	7.7739	3.14002	3.27517e-92
	Solyc09g013150.2	3.14154	18.1177	5.76714	2.17545e-179	0.519901	25.0806	48.2411	0
	Solyc09g014480.1	36.7564	157.029	4.27216	0	0.253924	2.77637	10.9339	2.23155e-51
	Solyc09g014610.2	0.0626931	2.23925	35.7176	2.97004e-43	0.0893167	0.976741	10.9357	1.93298e-35
	Solyc09g014990.2	11.9319	38.4586	3.22318	5.15237e-225	0.293464	6.43276	21.9201	5.23067e-238
	Solyc09g015000.2	2.5858	13.191	5.10132	8.41934e-57	3.07537	25.0106	8.13254	0
	Solyc09g015020.1	2.22741	12.3064	5.52495	2.97782e-29	9.41628	51.8215	5.50339	0
	Solyc09g015770.2	7.83433	33.5601	4.28372	1.3698e-163	15.7407	54.3653	3.4538	0
	Solyc09g018280.1	8.78155	30.7462	3.50123	8.72389e-151	20.1048	119.01	5.91949	0
	Solyc09g018500.1	0.370839	2.64668	7.13701	8.87649e-08	0.4965	8.82079	17.7659	1.82352e-96
	Solyc09g072810.2	1.77988	11.5535	6.49115	6.33289e-276	0.0982898	0.598253	6.08662	1.03518e-33
	Solyc09g074450.1	16.65	75.9898	4.56394	1.40751e-118	33.7201	187.187	5.5512	0
	Solyc09g075140.2	8.09919	84.7939	10.4694	0	1.97101	10.0916	5.12002	3.05711e-186
	Solyc09g075470.2	0.726757	3.83557	5.27765	3.12712e-11	0.560244	1.86314	3.32559	1.83929e-08
	Solyc09g075480.2	2.17415	11.126	5.11739	8.77959e-183	1.30912	4.42628	3.38112	1.12122e-131
	Solyc09g075890.2	37.4397	333.427	8.90569	0	22.6975	142.957	6.29838	0
	Solyc09g082230.1	6.47763	20.3155	3.13625	1.89243e-33	3.60431	19.6086	5.44032	4.31189e-141
	Solyc09g082240.2	0.534834	2.96794	5.54928	2.10669e-18	0.365354	1.50402	4.11662	1.29098e-21
	Solyc09g082620.2	1.13884	7.01347	6.15846	1.4842e-23	11.9507	67.8856	5.68047	0
	Solyc09g082690.2	2.19818	11.7228	5.33295	3.41141e-118	7.01124	48.8575	6.96846	0
	Solyc09g083130.2	0.582827	2.24005	3.84342	3.62345e-19	0.389822	3.11778	7.99795	8.50345e-135
	Solyc09g084460.2	4.79591	16.0384	3.34418	4.04379e-37	0.278275	4.96803	17.8529	3.18135e-63
	Solyc09g091800.2	1.29675	13.1761	10.1609	1.80396e-87	0.786418	7.16531	9.11133	1.64828e-95
	Solyc09g092110.2	4.51111	24.6185	5.45731	3.54219e-87	0.198466	1.10841	5.58487	6.3481e-11
	Solyc09g092580.2	0	0.314828	NA	4.04079e-07	7.6762	40.0555	5.21814	0
	Solyc09g092690.2	0.57687	3.46467	6.00598	1.63643e-48	1.04712	4.59466	4.38789	3.35329e-99
	Solyc09g097890.2	0	0.282763	NA	2.15825e-06	0.0713124	0.381294	5.3468	7.47087e-09
	Solyc10g006230.2	31.8161	152.507	4.79341	0	47.6454	201.214	4.22315	0
	Solyc10g006660.2	17.219	64.7956	3.76304	2.89998e-139	41.8944	286.993	6.85039	0
	Solyc10g006740.2	29.039	88.961	3.0635	1.10549e-174	43.7179	192.645	4.40655	0
	Solyc10g007280.2	3.71452	28.5954	7.69829	0	0.441675	10.3957	23.537	0
	Solyc10g007690.2	27.2184	118.457	4.3521	0	45.3301	189.825	4.18762	0
	Solyc10g008200.2	3.97305	16.2252	4.0838	1.33529e-111	4.82345	19.2902	3.99926	6.17403e-293
	Solyc10g008400.1	136.012	540.009	3.97031	0	27.487	128.168	4.66284	0
	Solyc10g038080.1	6.70464	20.6364	3.07792	4.43518e-79	4.10881	18.2396	4.43914	0
	Solyc10g050060.1	73.3345	233.602	3.18543	0	9.28994	52.192	5.61812	0
	Solyc10g050970.1	8.31911	38.7935	4.66318	6.78985e-128	1.05085	41.7801	39.7584	0
	Solyc10g052880.1	31.8182	110.129	3.46118	0	1.38065	9.67472	7.00737	3.90807e-208
	Solyc10g055760.1	10.7354	41.4037	3.85675	6.69136e-150	2.36759	39.0742	16.5038	0
	Solyc10g075090.1	5.27079	426.685	80.9529	0	0.116822	2.92114	25.0051	4.42815e-24
	Solyc10g077130.1	19.0847	202.982	10.6358	0	35.9226	276.219	7.6893	0
	Solyc10g078530.1	9.08809	38.7089	4.2593	1.57276e-212	2.54658	11.14	4.37449	1.2952e-160
	Solyc10g083670.1	0.60348	2.99039	4.95524	3.32832e-27	4.14408	36.8866	8.90103	0
	Solyc10g084170.1	1.28384	17.533	13.6567	1.97583e-76	1.21328	4.79375	3.95106	5.8225e-26
	Solyc10g084180.1	1.1219	27.2076	24.2514	0	0.982769	24.1578	24.5814	0
	Solyc10g084430.1	0.2293	1.2925	5.63673	1.70869e-08	0.214326	0.724034	3.37819	8.31061e-07
	Solyc10g084880.2	0.304194	4.61603	15.1746	6.39601e-66	0.361292	2.73873	7.58038	8.96836e-73
	Solyc10g085030.1	8.77585	37.2395	4.24341	4.30484e-104	7.58852	206.607	27.2263	0
	Solyc10g085210.1	0.102093	2.51743	24.6583	7.96174e-20	0.0274016	0.297937	10.873	3.84746e-05
	Solyc10g085380.1	0.725474	4.60621	6.34924	3.84773e-23	0.659002	8.17127	12.3995	6.079e-142
	Solyc10g085420.1	22.0477	111.832	5.07228	0	25.0729	233.595	9.31661	0
	Solyc10g085950.1	1.8199	19.9799	10.9785	2.01738e-132	24.8319	107.724	4.33815	0
	Solyc10g086280.1	129.465	1128.73	8.71842	0	16.9118	347.037	20.5204	0
	Solyc11g005150.1	27.2593	82.7659	3.03625	0	0.0705371	0.59371	8.417	3.06644e-19
	Solyc11g006230.1	2.55594	72.7389	28.4588	0	0.785032	72.2421	92.0244	0
	Solyc11g008540.1	17.0148	54.1469	3.18235	0	12.4853	55.9911	4.48455	0
	Solyc11g008690.1	8.41661	88.7898	10.5494	0	0.612639	2.0618	3.36544	1.59792e-13
	Solyc11g010760.1	0.0183465	0.299476	16.3233	3.62173e-05	0.292101	9.52661	32.6141	7.7823e-297
	Solyc11g010780.1	0.194968	0.739911	3.79504	5.00567e-05	1.46066	16.3966	11.2255	0
	Solyc11g011050.1	1.47438	13.0017	8.8184	4.61646e-95	0.424062	4.61687	10.8872	5.60935e-78
	Solyc11g012360.1	2.39805	8.89967	3.71122	5.62667e-58	4.88774	22.8883	4.68281	0
	Solyc11g012880.1	0.493719	3.47323	7.03484	4.50145e-21	8.94044	39.8808	4.46072	0
	Solyc11g012980.1	5.23306	30.3778	5.80498	1.12705e-100	0.0461468	0.501753	10.873	3.75439e-07
	Solyc11g015890.1	0.132545	0.415273	3.13307	0.000108391	0.105753	0.949321	8.97677	1.90106e-13
	Solyc11g018800.1	1.05283	17.0413	16.1862	2.41927e-188	0.109007	1.15634	10.6079	5.5036e-21
	Solyc11g020230.1	3.78146	15.7986	4.17792	3.31663e-156	7.7661	42.5008	5.4726	0
	Solyc11g020330.1	0.0863995	3.15545	36.5216	2.64995e-17	0.483832	18.0985	37.4066	6.88234e-229
	Solyc11g020960.1	122.368	1039.18	8.49223	0	941.49	3681.45	3.91024	0
	Solyc11g066100.1	3.96681	18.1225	4.56852	1.94061e-173	2.15317	21.3424	9.91211	0
	Solyc11g067270.1	0.0382884	0.491522	12.8373	1.12792e-06	0.0549622	2.75272	50.0839	4.28878e-80
	Solyc11g068710.1	53.413	164.318	3.07636	0	23.0118	560.387	24.3521	0
	Solyc11g068890.1	27.9506	85.4673	3.0578	4.30655e-171	8.00005	24.8138	3.10171	2.6153e-122
	Solyc11g071740.1	89.4304	406.49	4.54532	0	0.801887	5.20829	6.49505	1.7602e-46
	Solyc11g071830.1	7.31407	37.6493	5.14751	1.36315e-212	5.71669	57.4266	10.0454	0
	Solyc11g073060.1	0.100487	8.74869	87.0633	1.88641e-35	0.0272911	1.33531	48.9283	4.66758e-15
	Solyc12g005450.1	4.47163	21.8019	4.87562	2.5737e-115	0.098375	0.769226	7.81933	9.0113e-14
	Solyc12g006140.1	0.262093	3.45601	13.1862	1.74698e-19	0.776053	11.4728	14.7836	3.62941e-179
	Solyc12g006570.1	0.0858615	1.89888	22.1156	2.45018e-27	6.52477	76.2129	11.6805	0
	Solyc12g008650.1	21.7815	180.904	8.30537	0	0.0409301	13.8187	337.618	1.88018e-248
	Solyc12g008950.1	13.3341	45.0694	3.38	1.82371e-95	3.50562	12.6601	3.61136	1.27952e-69
	Solyc12g009000.1	5.4135	46.2767	8.54839	0	5.45709	259.02	47.4647	0
	Solyc12g009050.1	0.400766	4.7725	11.9084	1.28651e-34	0.309509	1.46703	4.73986	2.40999e-14
	Solyc12g009200.1	2.10638	6.44075	3.05773	8.61301e-14	1.42799	5.63826	3.94838	1.65356e-45
	Solyc12g009240.1	9.65595	44.2103	4.57856	3.14098e-128	2.27332	31.4134	13.8183	0
	Solyc12g011280.1	0.410084	4.31815	10.5299	5.89476e-28	0.699479	24.1931	34.5874	0
	Solyc12g013700.1	174.806	997.385	5.70566	0	6.62222	63.3809	9.57095	0
	Solyc12g013710.1	0.409973	1.96963	4.80429	2.96946e-13	0.506241	37.5037	74.0826	0
	Solyc12g040790.1	2.13141	21.0081	9.85645	1.21282e-234	18.7771	116.985	6.2302	0
	Solyc12g042830.1	0.424144	5.84132	13.772	3.8668e-16	0.785013	10.4729	13.3411	5.59164e-49
	Solyc12g042930.1	0.0661861	1.1843	17.8935	4.14166e-13	0.346062	5.55152	16.042	7.11507e-127
	Solyc12g044330.1	205.077	636.075	3.10164	0	30.2274	296.051	9.79411	0
	Solyc12g056360.1	1.41483	5.60322	3.96034	1.61975e-16	0.161848	1.1034	6.81752	1.78055e-12
	Solyc12g057000.1	0.578075	2.2994	3.97769	0.000852212	0.147597	0.638563	4.32639	0.000235231
	Solyc12g057040.1	7.90349	24.3485	3.08073	1.24314e-113	0.108762	0.547868	5.03732	5.24633e-13
	Solyc12g087940.1	16.3729	82.4932	5.03841	0	0.802639	45.6816	56.9143	0
	Solyc12g088760.1	0.486297	2.87258	5.90704	6.53234e-36	0.376589	1.69812	4.5092	3.44662e-44
	Solyc12g088820.1	1.15598	4.14425	3.58504	6.37194e-31	0.219233	1.68259	7.67488	1.49941e-40
	Solyc12g094390.1	0.592125	2.65014	4.47564	9.2235e-12	0.083558	0.720469	8.62238	6.97244e-10
	Solyc12g096860.1	1.05378	6.42446	6.09656	7.24224e-53	1.09603	16.2401	14.8171	0
	Solyc12g096870.1	0.407766	2.27866	5.58816	2.52296e-22	0.697159	9.67193	13.8734	1.41145e-271
	Solyc12g096890.1	0.054128	1.35385	25.0121	2.28773e-06	0.399366	3.59031	8.99004	3.05721e-30
	Solyc12g096900.1	5.9091	22.954	3.88452	1.04876e-96	0.195236	2.7191	13.9272	6.86613e-61
	Solyc12g099930.1	0.583004	6.50683	11.1609	2.79269e-59	0.206407	1.83374	8.88413	5.05517e-38
	Solyc00g007200.2	9.61045	2.71844	0.282863	1.45434e-65	3.25727	0.913588	0.280476	8.98434e-51
	Solyc00g052940.2	9.26723	0.722994	0.0780162	5.20168e-82	9.80652	3.14625	0.320832	7.31174e-75
	Solyc01g005120.2	72.1971	8.94908	0.123953	0	27.8407	5.82722	0.209306	0
	Solyc01g007810.1	15.9876	2.66523	0.166706	7.121e-72	3.10855	0.82942	0.266819	2.07265e-25
	Solyc01g007870.2	21.5422	3.66512	0.170137	6.90625e-56	0.652901	0.0500982	0.0767316	1.23451e-06
	Solyc01g008420.2	1.0239	0.321488	0.313984	7.01729e-08	0.427294	0.12331	0.288584	1.34263e-07
	Solyc01g008910.2	7.38073	1.80446	0.244482	1.797e-56	32.9121	9.90931	0.301084	0
	Solyc01g009070.2	17.6414	5.10068	0.289132	6.27286e-114	9.39126	1.11564	0.118796	1.81868e-255
	Solyc01g009430.2	284.232	76.7846	0.270148	0	26.9268	4.32877	0.160761	0
	Solyc01g010130.2	17.4998	5.18697	0.296402	7.94073e-133	9.62592	2.65872	0.276204	8.07849e-181
	Solyc01g010150.2	2.51844	0.505517	0.200726	1.60871e-29	2.96202	0.508689	0.171737	1.53793e-68
	Solyc01g010600.2	26.3536	2.33745	0.088696	4.91423e-168	10.8092	2.2597	0.209053	5.52676e-107
	Solyc01g010970.2	1.46747	0.0715457	0.0487545	2.5535e-39	0.470043	0.05166	0.109905	6.6454e-25
	Solyc01g057220.2	0.16205	0	0	0.000483132	2.5147	0.353407	0.140537	3.47099e-74
	Solyc01g060200.1	7.26213	0.755958	0.104096	5.66157e-10	3.12353	0.215104	0.0688658	4.18009e-46
	Solyc01g066560.2	5.07779	0.0479615	0.00944535	3.30043e-197	2.44421	0.225406	0.0922203	5.85826e-175
	Solyc01g067460.1	9.77321	1.73754	0.177786	8.65337e-17	6.53189	0.662613	0.101443	2.937e-34
	Solyc01g068320.1	0.625548	0.104028	0.166298	2.73065e-10	0.252922	0.0713008	0.281908	2.4743e-05
	Solyc01g068630.2	8.34495	1.38896	0.166443	5.76286e-53	4.5731	0.313363	0.0685231	1.82044e-89
	Solyc01g079150.2	499.291	19.1946	0.0384436	0	172.573	15.5532	0.0901253	0
	Solyc01g079880.2	935.441	175.995	0.188141	0	551.602	74.6267	0.135291	0
	Solyc01g080380.2	2.94967	0.198155	0.0671786	1.0259e-24	1.14391	0.294375	0.257341	1.42214e-12
	Solyc01g081440.2	69.2286	13.3788	0.193256	0	31.1948	5.98042	0.191712	0
	Solyc01g087990.2	38.231	9.89429	0.258803	5.50749e-200	62.8159	6.70462	0.106734	0
	Solyc01g088160.2	10.128	1.71059	0.168898	1.63671e-111	0.84933	0.145416	0.171212	1.32734e-21
	Solyc01g091050.2	114.172	5.27104	0.0461674	0	3.55086	0.281676	0.0793261	7.63158e-123
	Solyc01g093960.2	45.5425	9.38469	0.206064	5.49599e-221	18.3916	2.80176	0.152339	1.40153e-244
	Solyc01g095220.2	15.8381	3.19821	0.201931	1.38712e-33	29.7405	3.88905	0.130766	2.62388e-199
	Solyc01g095960.2	299.147	13.72	0.0458636	0	42.2006	4.06761	0.0963875	0
	Solyc01g096260.2	44.1049	2.43267	0.0551563	0	50.9164	4.71571	0.0926167	0
	Solyc01g096340.2	11.4153	1.0034	0.0878994	1.58943e-54	15.6181	4.30519	0.275653	7.77286e-97
	Solyc01g097200.1	8.3657	1.88315	0.225104	1.76663e-07	0.700554	0.121562	0.173522	0.000284432
	Solyc01g097210.2	9.07706	1.608	0.177149	1.62443e-15	2.59386	0.599869	0.231265	7.86666e-11
	Solyc01g098650.2	8.99291	2.42996	0.270208	2.29343e-49	33.3989	8.26705	0.247525	0
	Solyc01g103500.2	4.36937	0.286805	0.0656398	9.5962e-33	30.6682	2.81654	0.0918389	0
	Solyc01g104180.2	1.29184	0	0	1.17514e-13	5.80553	0.622658	0.107253	6.14981e-103
	Solyc01g105400.2	3.55706	1.16915	0.328686	1.14139e-19	0.35943	0.0443398	0.123361	0.00055895
	Solyc01g107400.2	93.0387	17.2379	0.185277	4.02435e-304	7.6235	1.48494	0.194784	1.34948e-52
	Solyc01g107460.2	0.479009	0.0486783	0.101623	0.000177344	0.714675	0.223195	0.312303	1.44929e-06
	Solyc01g109420.2	4.69332	1.42162	0.302902	5.73223e-19	0.832584	0.234981	0.282231	1.14959e-07
	Solyc01g109800.2	8.68828	1.20965	0.139228	2.70448e-68	0.962132	0.310641	0.322867	3.39524e-09
	Solyc01g109900.2	4.93986	0.902521	0.182702	3.92756e-17	30.9543	2.00734	0.0648486	0
	Solyc01g110580.2	2.05925	0.271882	0.13203	2.45812e-07	4.27137	1.24501	0.291478	5.95584e-20
	Solyc01g111230.2	0.614064	0.0973191	0.158484	9.86419e-06	2.37928	0.171811	0.0722113	3.26899e-42
	Solyc01g111270.2	12.7611	0.950823	0.0745097	1.87145e-231	6.47861	0.793508	0.122481	2.28744e-224
	Solyc01g111280.2	16.4977	3.20174	0.194072	5.05147e-83	64.693	16.2978	0.251926	0
	Solyc01g111380.2	48.587	12.2168	0.251441	3.68915e-166	43.4389	5.31941	0.122457	0
	Solyc01g111500.2	40.7929	1.18746	0.0291096	0	15.8818	3.7976	0.239117	2.0942e-149
	Solyc02g036350.2	257.051	14.3195	0.0557067	0	188.155	15.1755	0.0806541	0
	Solyc02g061770.2	21.3087	1.64378	0.0771412	8.73875e-171	0.798309	0.102919	0.128921	3.62994e-13
	Solyc02g063140.2	5.35398	1.04484	0.195153	1.05302e-57	4.56216	1.34915	0.295727	3.81587e-61
	Solyc02g063230.1	1.79979	0.324836	0.180486	2.15868e-08	0.987992	0.11858	0.120021	5.78174e-13
	Solyc02g065040.1	2.30952	0.106497	0.046112	5.73105e-06	2.15337	0.234759	0.109019	2.34275e-09
	Solyc02g067520.2	27.4628	5.57333	0.202941	2.62887e-49	47.961	14.0653	0.293266	2.54244e-211
	Solyc02g067700.1	7.08173	0.93028	0.131363	4.67047e-30	1.02908	0.248147	0.241134	2.89182e-06
	Solyc02g067760.2	260.46	3.26068	0.0125189	0	17.2241	1.73779	0.100893	1.04886e-259
	Solyc02g069210.2	6.78099	0.036264	0.00534789	6.66505e-90	5.09326	0.498822	0.0979377	2.06863e-118
	Solyc02g072540.2	5.06846	0.0525007	0.0103583	8.32463e-88	2.76022	0.28169	0.102054	1.20783e-87
	Solyc02g076800.1	30.3015	5.15049	0.169975	3.2102e-95	8.93207	1.70043	0.190374	4.58827e-61
	Solyc02g079180.1	60.4752	0.497578	0.0082278	0	12.5638	2.75177	0.219024	7.53793e-164
	Solyc02g079330.2	27.7391	5.1416	0.185356	0	1.84072	0.48949	0.265923	3.33145e-30
	Solyc02g079650.2	7.66266	1.8279	0.238546	1.38921e-29	18.2732	5.53602	0.302959	5.67062e-149
	Solyc02g079870.2	43.1945	1.93913	0.0448929	2.31059e-234	14.933	3.34239	0.223827	7.75984e-92
	Solyc02g080410.2	29.4912	2.05646	0.0697315	8.37383e-178	8.51939	1.7367	0.203853	3.14463e-69
	Solyc02g080510.1	517.222	61.5991	0.119096	0	244.769	31.0035	0.126664	0
	Solyc02g081170.2	60.6269	7.99511	0.131874	0	25.1687	5.4993	0.218498	0
	Solyc02g081190.2	355.179	14.3275	0.0403389	0	67.2499	13.7423	0.204346	0
	Solyc02g081270.2	2.22924	0.633125	0.284009	1.15423e-32	7.95732	2.25454	0.283329	9.45851e-214
	Solyc02g082240.1	4.26973	1.20482	0.282178	8.28566e-11	2.0063	0.132108	0.0658467	1.02144e-17
	Solyc02g082990.2	1.75392	0.0515096	0.0293683	5.82823e-09	4.85621	0.354266	0.0729511	1.4437e-44
	Solyc02g083120.1	5.69903	1.3276	0.232952	9.83453e-27	0.522268	0.0970455	0.185816	3.96774e-07
	Solyc02g083510.2	1.37386	0.12609	0.0917781	4.88924e-13	4.03138	0.188737	0.046817	4.9205e-76
	Solyc02g083570.2	11.1385	1.83809	0.165021	4.58748e-65	4.4359	1.11667	0.251735	2.95211e-45
	Solyc02g084570.2	37.7351	3.75664	0.0995529	0	0.285425	0.063142	0.221221	2.35521e-07
	Solyc02g084860.1	1.08056	0	0	8.44435e-05	2.43754	0.472219	0.193728	1.84921e-13
	Solyc02g084980.2	3.6339	0.0815981	0.0224547	1.17562e-50	7.02225	1.82697	0.260169	1.63124e-90
	Solyc02g085490.1	24.6662	2.71771	0.110179	7.64109e-179	19.2665	3.30019	0.171292	4.79602e-271
	Solyc02g086580.2	0.7866	0.225975	0.287281	2.84351e-17	0.438701	0.117964	0.268893	1.67368e-15
	Solyc02g086690.2	4.82696	0.721769	0.149529	2.43576e-51	4.19401	0.317859	0.0757888	3.59155e-135
	Solyc02g089030.1	7.2185	1.35967	0.18836	1.2006e-06	12.957	4.02963	0.311	1.39126e-21
	Solyc02g091930.2	223.648	70.0743	0.313324	0	43.9868	10.8483	0.246627	0
	Solyc02g093180.2	113.307	34.0081	0.300141	0	39.8987	6.69426	0.167781	0
	Solyc02g094860.1	0.238486	0.0785919	0.329546	0.000102703	0.400936	0.0754954	0.188298	9.04906e-10
	Solyc03g005450.2	33.5121	6.69699	0.199838	0	18.3659	5.37888	0.292874	0
	Solyc03g006600.1	4.14848	0.492621	0.118747	1.03162e-28	4.2508	0.975736	0.229542	1.23937e-44
	Solyc03g006800.1	23.8058	7.80699	0.327945	2.14813e-85	16.4247	4.39772	0.26775	8.74111e-140
	Solyc03g007080.2	5.53052	0.161793	0.0292546	3.18123e-43	3.47946	0.663089	0.190572	7.82283e-33
	Solyc03g031980.2	36.8778	2.59077	0.0702529	0	4.57196	1.20904	0.264446	7.9626e-86
	Solyc03g034230.2	10.2175	1.33609	0.130765	1.75745e-51	8.63654	1.2598	0.145868	2.02918e-107
	Solyc03g043740.2	1.61418	0.516556	0.320012	4.53653e-07	45.013	3.7356	0.0829894	0
	Solyc03g059390.2	2.27208	0.70078	0.308431	4.16513e-11	1.14551	0.34007	0.296871	3.84658e-11
	Solyc03g063730.2	5.59458	1.36019	0.243126	1.84649e-27	0.975761	0.306769	0.314389	5.76382e-11
	Solyc03g078690.2	0.559707	0	0	0.000150767	0.584256	0.0927758	0.158793	2.04916e-07
	Solyc03g082550.2	15.1517	0.223163	0.0147286	6.12477e-160	8.90631	0.592487	0.0665244	1.42034e-188
	Solyc03g082560.2	10.342	2.44002	0.235933	3.15306e-52	6.29166	1.6772	0.266576	2.75821e-73
	Solyc03g093790.2	1.05144	0.188952	0.179708	3.11453e-05	2.08405	0.358046	0.171803	7.62573e-28
	Solyc03g093800.1	77.9533	4.80432	0.0616308	9.46315e-273	54.1341	13.4732	0.248886	1.10826e-214
	Solyc03g095370.2	9.75063	0.308743	0.0316639	5.06756e-15	7.54676	0.745922	0.0988401	5.53695e-42
	Solyc03g095870.1	3.3777	1.01969	0.301888	0.000352213	2.01961	0.39812	0.197127	2.56039e-05
	Solyc03g096770.1	7.50468	0.33624	0.0448041	2.061e-20	21.926	7.03148	0.320692	2.11139e-54
	Solyc03g096780.1	65.9632	4.6022	0.0697692	1.19529e-163	50.7078	13.97	0.2755	7.52671e-146
	Solyc03g097590.2	2.96622	0	0	2.57153e-30	2.47194	0.399513	0.161619	5.27132e-37
	Solyc03g097600.2	10.9561	1.14247	0.104277	3.72131e-95	13.3359	1.48076	0.111036	4.91021e-257
	Solyc03g097720.2	2.44851	0	0	7.27888e-11	1.95876	0.647784	0.330712	4.57542e-10
	Solyc03g097870.2	1.41888	0.0833682	0.0587562	1.40758e-14	1.96687	0.216671	0.11016	6.4855e-39
	Solyc03g098750.2	75.712	23.7425	0.31359	3.72405e-140	39.3832	10.5323	0.267431	4.02979e-195
	Solyc03g111400.1	3.18728	0.231025	0.0724834	1.19033e-42	2.26482	0.58164	0.256816	7.37522e-34
	Solyc03g111730.2	1.78303	0.534992	0.300047	3.69975e-13	6.59577	1.62226	0.245955	2.52901e-90
	Solyc03g112090.2	2.21709	0.389233	0.17556	2.16041e-08	6.84618	1.04599	0.152785	9.9394e-53
	Solyc03g113250.2	0.120487	0.00644693	0.0535073	8.44435e-05	0.833757	0.164739	0.197587	3.28317e-38
	Solyc03g113850.1	7.0171	0.0531363	0.0075724	4.01048e-97	12.8061	0.998905	0.078002	0
	Solyc03g114180.2	132.446	22.6806	0.171244	0	9.14687	2.3503	0.256951	1.30514e-148
	Solyc03g114440.1	3.47251	0.0467402	0.0134601	5.5212e-19	3.87111	0.214309	0.0553612	7.38028e-42
	Solyc03g114860.2	72.9176	15.2992	0.209815	0	34.2827	9.25282	0.269898	0
	Solyc03g116850.2	0.40315	0	0	1.07115e-09	0.822788	0.118435	0.143943	4.04436e-28
	Solyc03g120420.2	4.81662	0.919525	0.190907	2.18829e-12	421.833	15.6631	0.037131	0
	Solyc03g121140.2	0.425261	0.131981	0.310354	0.000135826	3.52434	0.337219	0.0956831	9.95424e-121
	Solyc03g123580.2	4.95711	0.580737	0.117152	6.34782e-20	1.01558	0.0409652	0.040337	5.16683e-13
	Solyc03g123590.2	88.5303	18.2258	0.20587	0	69.3302	18.9885	0.273885	0
	Solyc03g123770.1	2.94537	0.446721	0.151669	2.72869e-09	1.73755	0.364354	0.209695	1.3433e-07
	Solyc04g005250.2	1.7361	0.517065	0.297831	2.21752e-14	2.82943	0.897341	0.317145	4.54573e-43
	Solyc04g006960.2	2.11311	0.699323	0.330945	6.07865e-15	2.10163	0.642789	0.305852	1.30235e-37
	Solyc04g007300.2	3.15055	0	0	2.01182e-26	0.149876	0	0	0.000515755
	Solyc04g008900.2	61.512	6.30696	0.102532	0	24.3306	4.59704	0.188941	0
	Solyc04g008910.1	3.3618	0.299505	0.0890907	4.82393e-248	1.0903	0.351349	0.322249	1.90681e-23
	Solyc04g012140.1	26.1083	0.101364	0.00388245	1.4157e-45	2.88072	0.279754	0.0971124	3.39893e-13
	Solyc04g014450.1	1.55011	0.438039	0.282587	9.76078e-09	0.421474	0.0968436	0.229774	3.39819e-08
	Solyc04g014520.1	12.5189	1.03172	0.0824133	1.37238e-89	0.587457	0.0388345	0.0661062	4.48067e-11
	Solyc04g014540.1	5.93658	0.971604	0.163664	1.36516e-19	5.75515	1.40599	0.244301	2.84771e-39
	Solyc04g014690.2	0.486781	0.0210156	0.0431726	1.52933e-05	1.39136	0.117298	0.0843044	1.994e-30
	Solyc04g015560.2	41.4778	10.2835	0.247929	0	26.7545	8.78646	0.32841	0
	Solyc04g025040.1	5.54933	0.539862	0.0972843	4.78312e-31	13.8339	3.4162	0.246944	1.86675e-93
	Solyc04g051390.2	14.7256	3.94565	0.267945	4.87791e-06	36.5467	9.16097	0.250665	1.87651e-153
	Solyc04g054260.2	47.4941	7.19627	0.151519	0	6.86206	0.350687	0.0511052	8.33017e-233
	Solyc04g054800.2	26.1621	1.31929	0.0504276	9.97089e-242	8.74533	1.06722	0.122033	1.37298e-143
	Solyc04g058000.1	15.8018	0.25996	0.0164512	2.51006e-155	1.23284	0.279648	0.226832	1.34438e-14
	Solyc04g058150.2	22.8523	7.4043	0.324007	2.45461e-45	101.16	20.2513	0.20019	0
	Solyc04g064690.2	29.3223	1.94754	0.0664182	1.57955e-305	3.72683	0.53537	0.143653	5.48703e-66
	Solyc04g072760.2	4.51355	0.123055	0.0272634	2.68237e-97	0.167961	0.0507287	0.302027	0.000440888
	Solyc04g074320.1	0.481819	0	0	0.000150767	0.6344	0.150263	0.236858	2.74624e-06
	Solyc04g074330.2	0.303636	0	0	1.52933e-05	0.231172	0	0	4.26263e-09
	Solyc04g074340.2	2.4678	0.0591441	0.0239663	9.98969e-41	8.8068	0.576261	0.0654336	7.20413e-282
	Solyc04g074740.2	18.9035	0.798166	0.0422233	3.18192e-169	2.79059	0.470248	0.168512	6.84241e-37
	Solyc04g077580.2	4.52199	1.34356	0.297117	1.29808e-05	21.6386	3.07764	0.142229	9.94074e-81
	Solyc04g077690.2	87.5351	21.8118	0.249178	2.05815e-203	6.68357	1.79871	0.269124	1.37356e-39
	Solyc04g078520.2	7.16935	0.554045	0.0772797	1.15384e-76	11.4949	1.74866	0.152125	4.2933e-223
	Solyc04g080380.2	21.204	6.38951	0.301335	1.72903e-34	3.56046	1.15038	0.323098	4.27303e-15
	Solyc04g080710.2	9.38502	1.73327	0.184684	1.15025e-67	10.656	2.32495	0.218182	8.00736e-180
	Solyc04g081800.1	0.739605	0.170421	0.230422	7.90648e-05	1.39294	0.344676	0.247445	2.74716e-15
	Solyc04g082050.2	12.0242	2.2315	0.185584	4.15356e-65	57.83	6.87848	0.118943	0
	Solyc05g006160.2	12.0042	1.56813	0.130632	1.64837e-45	8.48178	2.11184	0.248985	4.34562e-34
	Solyc05g006330.1	6.55731	1.05274	0.160545	9.57998e-16	22.3542	3.02583	0.135358	5.6904e-83
	Solyc05g006850.2	6.24296	1.05899	0.169629	9.23243e-25	16.9159	4.6472	0.274724	1.74708e-113
	Solyc05g006870.2	34.9505	3.49835	0.100094	2.15329e-172	34.3557	5.28366	0.153793	0
	Solyc05g006980.2	84.8782	18.4372	0.217219	0	12.0526	2.66052	0.220742	1.3806e-179
	Solyc05g006990.2	3.54878	0.370299	0.104346	1.00445e-56	1.09864	0.194788	0.177299	1.95749e-28
	Solyc05g007000.2	4.94766	0.369942	0.074771	6.62863e-79	3.81417	0.254994	0.0668544	1.34405e-129
	Solyc05g008640.1	6.15873	0.471338	0.0765317	6.6767e-24	6.86733	0.501604	0.073042	1.1346e-65
	Solyc05g009230.1	20.6746	0.895537	0.0433157	7.57179e-156	0.360892	0.0277852	0.0769905	1.47167e-06
	Solyc05g009240.2	1.0955	0.124346	0.113506	6.8366e-21	0.293025	0.0320988	0.109543	6.79191e-12
	Solyc05g009340.1	324.873	29.8081	0.0917531	0	3.29113	0.455701	0.138463	5.82315e-18
	Solyc05g009520.1	106.944	29.3112	0.27408	6.59872e-223	149.385	23.8063	0.159362	0
	Solyc05g010060.2	0.912077	0.248645	0.272614	4.21797e-10	0.445011	0.142447	0.320098	3.35969e-09
	Solyc05g012050.2	438.213	20.1004	0.045869	0	142.526	9.15084	0.0642047	0
	Solyc05g012560.1	18.7078	5.88191	0.31441	7.11733e-50	51.5189	15.7127	0.304989	1.31969e-304
	Solyc05g013530.2	18.0049	2.87295	0.159565	9.59463e-101	19.7784	3.21804	0.162704	4.61205e-242
	Solyc05g013640.1	188.802	34.081	0.180512	0	17.3087	3.51397	0.203018	8.50396e-67
	Solyc05g013810.2	30.7478	4.60384	0.149729	1.17254e-302	1.77275	0.582433	0.328548	1.78381e-21
	Solyc05g014120.1	3.91478	0.326895	0.083503	3.37623e-25	1.48002	0.32605	0.220301	1.07327e-12
	Solyc05g014140.1	47.4081	1.47652	0.031145	7.03073e-82	87.3493	7.99125	0.0914861	0
	Solyc05g014150.2	17.7719	0.795106	0.0447395	4.49542e-134	5.65551	0.559369	0.098907	3.7369e-67
	Solyc05g014260.2	69.9174	12.1668	0.174017	0	0.97991	0.201183	0.205307	5.01094e-21
	Solyc05g017740.1	5.04447	0.0480757	0.00953036	3.74834e-28	0.25139	0	0	0.000802619
	Solyc05g024260.2	2.30663	0.278796	0.120867	3.84479e-18	58.2457	4.61309	0.0792005	0
	Solyc05g032700.2	6.32695	1.39791	0.220945	5.41402e-14	0.787815	0.196175	0.249011	3.87087e-05
	Solyc05g045670.2	0.857762	0.178556	0.208165	2.00849e-06	264.048	32.456	0.122917	0
	Solyc05g046320.1	23.3639	6.65766	0.284955	1.0722e-44	88.4737	6.88323	0.0777997	0
	Solyc05g047550.2	5.00632	1.25579	0.250842	1.00167e-58	3.3448	0.63426	0.189625	1.68991e-109
	Solyc05g048810.2	26.6328	8.17427	0.306925	4.32699e-104	9.69474	2.76395	0.285097	5.06028e-105
	Solyc05g051480.2	60.6462	11.2963	0.186265	1.23359e-40	17.5387	2.19544	0.125177	3.06346e-117
	Solyc05g052440.1	0.446074	0	0	2.8594e-06	0.198498	0	0	1.48551e-06
	Solyc05g052850.2	4.6862	0.936725	0.19989	1.5335e-32	3.50276	0.956203	0.272986	6.36567e-45
	Solyc05g053000.1	1.01273	0.0267938	0.026457	2.78179e-10	3.79074	1.02605	0.270673	1.05852e-31
	Solyc05g053550.2	54.3945	0.369875	0.00679986	0	167.423	19.3023	0.115291	0
	Solyc05g055160.2	1362.88	379.72	0.278617	0	836.565	264.74	0.316461	0
	Solyc06g005820.2	0.587081	0.124016	0.211242	5.98029e-05	5.54261	0.891409	0.160829	1.18314e-54
	Solyc06g006080.2	28.1327	2.63313	0.0935965	0	108.328	30.8422	0.284711	0
	Solyc06g006090.1	14.8614	0.901419	0.0606552	1.16309e-50	5.5396	1.65748	0.299205	5.54734e-19
	Solyc06g007460.2	34.9878	0.801314	0.0229026	1.60002e-140	75.1936	4.56103	0.0606572	0
	Solyc06g007970.2	5.28384	0.349668	0.0661769	4.47413e-43	0.460375	0.0241601	0.0524791	6.47475e-10
	Solyc06g008760.1	2.4359	0.382391	0.156981	1.50872e-05	6.50788	1.76368	0.271007	3.10763e-18
	Solyc06g008910.2	0.475992	0	0	5.50504e-07	10.7202	0.866597	0.0808378	2.02032e-243
	Solyc06g009710.2	2.57403	0.0800802	0.0311109	3.44211e-28	0.479914	0.0920501	0.191806	1.34082e-07
	Solyc06g049030.2	3.02938	0.981048	0.323844	5.27711e-06	3.88793	0.520915	0.133983	4.18779e-65
	Solyc06g050440.2	6.20636	1.86865	0.301086	1.9274e-24	1.91995	0.154061	0.0802419	1.13028e-44
	Solyc06g054270.2	1.6668	0.294737	0.176828	2.70539e-29	55.4761	5.52561	0.0996035	0
	Solyc06g054310.1	6.77312	0.54088	0.0798567	3.85641e-50	1.55521	0.17601	0.113175	1.82172e-20
	Solyc06g054470.1	5.20083	1.6543	0.318084	2.43764e-10	11.5391	2.91736	0.252824	2.04015e-59
	Solyc06g054540.2	15.4237	4.57752	0.296784	2.4185e-63	6.11463	1.34828	0.2205	2.9914e-90
	Solyc06g059840.2	4.24337	0.145801	0.0343597	4.83988e-62	1.23207	0.20441	0.165908	8.11806e-26
	Solyc06g059970.2	1.44087	0.0555941	0.0385838	1.48476e-11	0.321882	0.075491	0.23453	0.000497903
	Solyc06g061230.2	57.2917	9.02416	0.157513	3.77924e-199	13.4148	0.653132	0.0486872	3.84042e-152
	Solyc06g062750.2	1.46546	0.157589	0.107535	2.33444e-11	0.998851	0.159953	0.160137	3.01984e-17
	Solyc06g062800.2	3.15635	0.676126	0.214211	1.31016e-27	2.19907	0.230231	0.104695	1.18026e-52
	Solyc06g064520.2	0.216899	0	0	0.000150767	0.457796	0.0730524	0.159574	2.67199e-10
	Solyc06g064840.2	19.4901	1.0663	0.0547098	6.18533e-135	2.10777	0.382598	0.181518	1.95021e-21
	Solyc06g065420.1	1.14485	0	0	2.46132e-16	0.802274	0.183122	0.228253	8.48025e-13
	Solyc06g067910.2	1.44523	0.229281	0.158646	2.43448e-12	0.976323	0.179033	0.183375	1.60259e-17
	Solyc06g067980.2	19.8929	0.23457	0.0117917	1.93898e-98	205.535	7.78103	0.0378574	0
	Solyc06g068310.1	1.56843	0.37452	0.238787	0.000214739	18.8651	2.90464	0.153969	1.00382e-147
	Solyc06g068600.2	14.4065	2.58468	0.17941	4.95861e-82	42.8846	10.524	0.245402	0
	Solyc06g068800.2	29.6665	4.51497	0.152191	1.46038e-249	9.50216	2.55178	0.268547	4.67687e-115
	Solyc06g068900.2	0.984139	0.0892652	0.0907038	8.06055e-09	0.439843	0.0920903	0.209371	1.33315e-06
	Solyc06g069670.2	1.02962	0.323246	0.313948	2.72666e-09	0.109411	0.0135472	0.12382	1.8874e-06
	Solyc06g069720.2	31.6833	7.83604	0.247324	1.5642e-63	1.39077	0.265936	0.191215	4.10865e-12
	Solyc06g070960.1	1.24053	0.0998335	0.0804764	1.09353e-25	0.480825	0.136764	0.284436	4.64222e-12
	Solyc06g071370.1	28.2333	6.74196	0.238794	3.67269e-66	71.583	16.208	0.226422	0
	Solyc06g073730.1	284.874	72.2815	0.253731	0	11.8833	1.94555	0.163721	8.61588e-279
	Solyc06g074290.1	33.3724	9.48342	0.28417	1.59813e-31	173.475	21.9621	0.126601	0
	Solyc06g074760.1	19.0885	4.86713	0.254978	8.33616e-162	0.359249	0.0562907	0.15669	3.2526e-12
	Solyc06g074770.2	0.201975	0.00887161	0.0439243	1.76401e-05	0.855541	0.265263	0.310053	5.25517e-19
	Solyc06g076930.1	1.49142	0.12175	0.0816338	2.20009e-48	1.84475	0.410092	0.222302	2.43731e-82
	Solyc06g082770.2	8.88686	0	0	5.02727e-55	2.32826	0.637981	0.274016	5.71625e-16
	Solyc07g006170.2	4.94227	1.58108	0.31991	1.41201e-24	4.72851	1.17683	0.248879	1.43432e-73
	Solyc07g006590.1	83.6123	4.71785	0.0564252	5.80308e-186	16.9965	2.42973	0.142954	1.74244e-64
	Solyc07g007730.2	2.19989	0	0	4.85492e-12	0.828821	0.0402528	0.0485663	9.5343e-11
	Solyc07g008250.2	351.323	89.8825	0.25584	0	127.667	31.446	0.246312	0
	Solyc07g008520.2	2.42984	0.229211	0.0943317	1.41012e-34	1.54219	0.101306	0.0656896	3.1399e-57
	Solyc07g017690.2	12.9003	3.84517	0.298067	1.5379e-15	26.1966	7.31741	0.279326	4.83834e-71
	Solyc07g019670.2	21.813	6.59618	0.302397	3.31298e-173	51.0744	8.96328	0.175495	0
	Solyc07g026680.2	14.2263	2.37886	0.167216	6.73073e-59	0.235135	0	0	8.70893e-05
	Solyc07g041070.2	9.83301	3.01799	0.306924	1.51029e-66	10.6745	1.12733	0.10561	0
	Solyc07g041340.1	21.5946	5.24956	0.243096	7.84592e-21	31.5461	10.1902	0.323025	4.98047e-73
	Solyc07g042520.2	3.2346	0.593946	0.183622	4.73589e-47	2.06277	0.669296	0.324464	1.46512e-41
	Solyc07g043120.1	2.60646	0.632416	0.242634	4.70145e-21	7.60627	1.02256	0.134436	2.84439e-162
	Solyc07g043170.2	3.05168	0.834223	0.273365	1.9728e-26	1.79673	0.236545	0.131653	4.32085e-49
	Solyc07g043660.2	0.540464	0.0127926	0.0236696	6.59296e-11	0.21097	0.0586552	0.278026	0.000127022
	Solyc07g049550.2	39.5489	9.10326	0.230177	2.54561e-245	1.53906	0.174025	0.113073	4.41306e-30
	Solyc07g053010.1	1.15444	0.384141	0.33275	1.91349e-09	0.177857	0.0243626	0.136978	6.12312e-08
	Solyc07g053080.2	0.780968	0.0489711	0.0627057	5.71338e-16	0.149704	0.0314353	0.209983	2.3224e-05
	Solyc07g053330.1	0.726541	0.0572329	0.0787745	1.42822e-08	0.379258	0.110014	0.290078	3.76996e-05
	Solyc07g054310.1	39.3148	4.01663	0.102166	6.545e-110	14.9917	2.33299	0.155619	4.69172e-77
	Solyc07g054370.2	3.67513	0.80515	0.219081	1.09162e-32	4.29683	1.07643	0.250517	1.5885e-72
	Solyc07g054470.1	22.323	1.34124	0.0600834	6.64338e-24	29.2713	4.68111	0.159921	2.40016e-80
	Solyc07g056640.1	118.682	16.1322	0.135928	5.95532e-92	4.37113	0.682766	0.156199	1.17989e-10
	Solyc07g062980.2	115.784	4.51351	0.0389823	0	73.3813	10.1624	0.138488	0
	Solyc07g064400.1	1.56717	0.0489142	0.0312118	1.83626e-28	1.33005	0.426126	0.320384	1.89289e-20
	Solyc07g064990.2	1.95648	0.387149	0.19788	3.20759e-16	0.315444	0.103612	0.328464	0.000292276
	Solyc07g065290.2	1.55837	0.111919	0.0718183	1.4867e-30	0.333331	0.0499171	0.149753	9.74269e-11
	Solyc07g065420.1	1.80434	0.0353498	0.0195915	4.88924e-13	0.809384	0.0713786	0.0881888	3.36248e-11
	Solyc07g065430.2	5.36062	1.78542	0.333062	1.16645e-16	4.83997	0.994346	0.205445	1.57131e-62
	Solyc07g066330.2	8.28493	2.3509	0.283756	6.6784e-42	0.652138	0.00769187	0.0117949	2.36027e-19
	Solyc08g005630.2	11.2071	2.12824	0.1899	3.50021e-170	0.602198	0.182917	0.303749	5.25858e-14
	Solyc08g005790.2	2.04423	0.215514	0.105425	2.04597e-21	0.347628	0.066044	0.189985	4.37533e-06
	Solyc08g006100.2	0.455234	0	0	4.75878e-05	0.997803	0.217869	0.218348	1.11398e-10
	Solyc08g006490.1	2.23574	0.220871	0.0987909	7.38939e-16	0.877037	0.153188	0.174666	2.87162e-10
	Solyc08g007060.2	3.75748	0.421801	0.112256	1.23845e-68	6.49323	0.782719	0.120544	5.64183e-218
	Solyc08g007070.2	0.709687	0.0713995	0.100607	0.000839442	18.395	2.25101	0.122371	6.13905e-197
	Solyc08g008420.2	1.23744	0.0968895	0.0782982	3.20437e-08	1.73464	0.199912	0.115247	2.68706e-15
	Solyc08g013700.1	0.861095	0.0285195	0.03312	0.000214739	0.14913	0	0	0.000802619
	Solyc08g014080.2	60.2981	17.3783	0.288206	2.14637e-228	32.7055	10.6561	0.32582	2.01248e-249
	Solyc08g014380.1	1.99065	0	0	1.58196e-22	1.22899	0.387658	0.315429	1.65093e-11
	Solyc08g023270.2	1.12392	0.358879	0.31931	0.000268762	4.12934	0.603362	0.146116	9.35005e-68
	Solyc08g061060.1	6.09323	0.129434	0.0212423	2.60117e-20	2.68225	0	0	3.23873e-22
	Solyc08g066960.2	1.06022	0.156998	0.148081	2.15908e-19	5.73144	0.683371	0.119232	9.54245e-240
	Solyc08g067230.2	2.43293	0.143397	0.05894	1.30801e-17	1.52863	0.424102	0.277439	1.29009e-11
	Solyc08g067590.1	21.6526	3.66595	0.169307	2.98121e-47	4.66846	0.831349	0.178078	5.84047e-22
	Solyc08g067640.1	23.7592	0.2305	0.00970148	1.79103e-45	32.8835	4.23762	0.128868	4.94979e-107
	Solyc08g069020.1	0.276587	0.0199839	0.072252	0.000634538	0.580917	0.184843	0.318191	2.20197e-06
	Solyc08g069040.2	22.6549	0.158408	0.00699224	3.36238e-300	3.18655	0.54179	0.170024	1.10412e-58
	Solyc08g074630.1	1650.63	549.251	0.332753	0	417.75	65.0908	0.155813	0
	Solyc08g075150.2	2.87121	0.25658	0.0893631	4.35011e-22	3.47986	0.698271	0.200661	1.29097e-49
	Solyc08g079730.1	1.54233	0.33709	0.218559	1.46217e-11	10.2147	2.33286	0.228383	4.89402e-149
	Solyc08g081820.2	1.1089	0.19303	0.174073	5.86815e-12	6.11913	0.836836	0.136757	3.17556e-202
	Solyc08g081980.2	2.7284	0.416477	0.152645	2.09434e-52	1.05197	0.147508	0.14022	5.26402e-46
	Solyc08g082190.2	7.50711	1.62378	0.216298	1.16491e-41	3.31902	0.916893	0.276254	4.0159e-27
	Solyc08g082790.2	1.74452	0.0513003	0.0294066	5.82823e-09	4.36108	0.9083	0.208274	1.34368e-24
	Solyc08g083060.2	4.59192	0.270957	0.0590073	8.5873e-94	39.3339	3.19783	0.0812996	0
	Solyc08g083210.2	5.51494	0.600146	0.108822	9.42894e-69	2.10331	0.2344	0.111443	2.22457e-58
	Solyc08g083220.1	37.7223	4.41652	0.11708	1.01389e-208	24.7302	3.02688	0.122396	1.39336e-283
	Solyc08g083230.1	36.0727	9.10664	0.252452	1.27093e-173	17.0798	2.19223	0.128352	7.64357e-302
	Solyc09g005200.2	4.194	1.36246	0.324859	1.7263e-06	10.5605	2.14889	0.203484	1.31058e-61
	Solyc09g005730.2	96.5128	4.69313	0.048627	0	30.1474	4.21229	0.139723	1.00437e-234
	Solyc09g005880.1	0.490768	0.0557168	0.11353	0.00017511	0.0951042	0	0	0.000934526
	Solyc09g007080.2	117.915	31.0576	0.263391	0	128.028	17.6981	0.138237	0
	Solyc09g008370.1	8.886	0.451912	0.0508566	8.46793e-153	56.0711	12.6523	0.225648	0
	Solyc09g009590.1	3.74009	1.17741	0.314808	4.28524e-05	1.46727	0.226944	0.154671	3.47187e-10
	Solyc09g009810.1	1.7277	0.466059	0.269757	3.67319e-08	0.611131	0.127117	0.208003	5.12031e-05
	Solyc09g010080.2	135.404	17.2846	0.127652	0	40.0762	8.1049	0.202237	0
	Solyc09g010230.1	9.4264	2.72774	0.289372	6.95226e-34	0.761573	0.0450249	0.0591209	1.95108e-16
	Solyc09g010430.1	977.018	200.177	0.204886	0	114.755	21.617	0.188375	0
	Solyc09g011290.1	0.916314	0	0	8.70312e-06	3.33038	0.449028	0.134828	1.8729e-28
	Solyc09g014250.2	7.09223	2.32226	0.327438	2.47749e-35	7.38858	1.94039	0.26262	1.95494e-97
	Solyc09g014940.1	83.2297	0.472774	0.00568036	7.15857e-263	2.94866	0.421724	0.143022	1.20878e-21
	Solyc09g057680.2	0.359425	0.00813397	0.0226305	1.25874e-11	1.35187	0.23123	0.171044	8.85437e-54
	Solyc09g065100.1	1.52366	0.258303	0.169528	3.66963e-21	0.23996	0.0760357	0.316868	0.000119396
	Solyc09g065800.2	93.956	1.49613	0.0159237	0	28.6585	1.7223	0.0600976	0
	Solyc09g066080.1	6.27245	1.50779	0.240383	2.1379e-16	15.5783	4.08344	0.262124	6.00042e-102
	Solyc09g066150.1	8.90054	0.533698	0.0599624	5.25727e-123	14.3895	0.287739	0.0199964	0
	Solyc09g066360.1	31.9199	3.03571	0.0951038	2.68545e-132	6.98021	0.281057	0.0402649	3.15767e-84
	Solyc09g074270.2	120.847	16.1583	0.133709	0	67.7753	22.2448	0.328215	0
	Solyc09g074570.1	3.66162	1.17219	0.32013	0.00041555	2.29905	0.607337	0.264169	1.09569e-07
	Solyc09g075020.2	33.1629	9.75387	0.29412	0	10.3284	1.50286	0.145507	0
	Solyc09g082560.2	15.6681	5.04241	0.321826	1.484e-94	0.433696	0.0793724	0.183014	3.05016e-10
	Solyc09g082860.2	130.003	29.8398	0.229532	0	25.5961	8.52545	0.333077	0
	Solyc09g090540.2	25.1011	6.15884	0.245362	2.51069e-89	4.1173	1.37232	0.333306	1.53211e-25
	Solyc09g091510.2	112.531	22.16	0.196924	0	261.058	26.7425	0.102439	0
	Solyc09g092490.2	14.0185	2.55797	0.182471	2.05141e-46	49.8082	10.9105	0.219051	0
	Solyc10g005320.2	84.608	13.6103	0.160863	0	2.06205	0.445976	0.216278	1.75019e-34
	Solyc10g006430.1	6.75339	0	0	6.61703e-15	61.2218	7.29887	0.11922	6.24424e-253
	Solyc10g008160.2	2.22689	0.662162	0.297348	0.000445956	34.9385	4.50592	0.128967	1.08362e-306
	Solyc10g008470.2	3.33586	0.567767	0.170201	3.84754e-21	9.67866	1.617	0.167068	2.22197e-122
	Solyc10g008930.1	11.5119	1.87616	0.162975	2.34727e-23	40.3723	11.4544	0.283721	2.19095e-126
	Solyc10g009270.2	5.90794	0.148827	0.025191	1.29734e-73	0.180311	0	0	3.41585e-06
	Solyc10g011880.1	87.899	20.3047	0.231	2.88128e-250	20.0642	2.17402	0.108353	4.48649e-198
	Solyc10g018120.1	7.6177	1.24932	0.164002	5.89436e-60	0.593488	0.115266	0.194218	1.61953e-11
	Solyc10g018500.1	0.416849	0	0	0.000483132	0.2175	0	0	8.26486e-05
	Solyc10g049890.1	28.1567	8.31134	0.295181	8.5126e-195	8.69054	2.68941	0.309465	2.23965e-114
	Solyc10g050470.1	11.9575	0.0236659	0.00197918	1.64597e-203	1.71283	0.27472	0.16039	6.52135e-49
	Solyc10g051120.1	23.1774	0.0876379	0.00378118	1.45415e-55	162.677	9.34098	0.0574203	0
	Solyc10g074800.1	0.840911	0.196464	0.233632	0.000214806	8.81171	0.71212	0.0808151	1.21835e-153
	Solyc10g075110.1	1848.53	21.3884	0.0115704	0	9620.16	443.953	0.0461482	0
	Solyc10g076180.1	43.3844	1.49641	0.0344918	0	20.4224	2.00895	0.09837	0
	Solyc10g078270.1	0.595376	0	0	3.4944e-05	4.3757	0.453217	0.103576	7.82208e-83
	Solyc10g078440.1	70.4727	12.0054	0.170355	3.38967e-157	0.91752	0.1165	0.126973	5.06633e-07
	Solyc10g079240.1	1.45259	0.099683	0.0686242	3.94341e-15	0.583859	0.139051	0.238158	2.12952e-08
	Solyc10g079690.1	123.257	34.8555	0.282788	3.85064e-61	14.6401	2.58852	0.17681	1.25756e-41
	Solyc10g079870.1	1.69526	0.0615506	0.0363074	7.72101e-22	0.311383	0.0232851	0.0747795	1.18918e-09
	Solyc10g079910.1	1.15127	0.0983621	0.0854382	3.49785e-10	44.6162	4.5047	0.100965	0
	Solyc10g079980.1	1.10192	0.0648106	0.0588163	7.89529e-15	0.236738	0.0438502	0.185227	3.59201e-05
	Solyc10g080540.1	10.618	1.13965	0.107332	3.14264e-75	2.27006	0.535586	0.235935	6.87745e-25
	Solyc10g080600.1	8.25394	1.10325	0.133663	5.93362e-43	8.04679	1.4559	0.180929	1.30194e-69
	Solyc10g081560.1	66.9559	2.04331	0.0305173	0	7.37871	0.357762	0.0484857	9.60632e-118
	Solyc10g083180.1	17.5643	2.39396	0.136297	1.49395e-97	14.2448	2.93438	0.205996	2.11881e-148
	Solyc10g084010.1	5.23729	0	0	2.4361e-17	5.41257	0.294221	0.0543587	1.29147e-38
	Solyc10g086240.1	36.7287	1.6722	0.0455284	0	30.7751	4.98905	0.162113	0
	Solyc10g086680.1	27.4563	8.36714	0.304744	1.60914e-66	0.438105	0.0280952	0.0641288	4.881e-07
	Solyc10g087040.1	0.432154	0.0486337	0.112538	1.03008e-08	0.285147	0.0613285	0.215077	6.41183e-07
	Solyc11g005300.1	0.786144	0.038069	0.048425	8.70312e-06	2.37788	0.17455	0.0734058	6.19414e-30
	Solyc11g005350.1	13.1876	1.79886	0.136406	3.77024e-97	3.05228	0.154302	0.0505531	5.07808e-69
	Solyc11g006790.1	91.8919	27.8651	0.303238	2.84698e-64	1.17056	0.084921	0.0725471	4.45079e-06
	Solyc11g008200.1	0.839144	0.120094	0.143115	1.1227e-09	2.24764	0.467297	0.207906	1.27307e-45
	Solyc11g008830.1	7.85262	2.5824	0.328858	8.5707e-20	2.49666	0.354862	0.142135	1.69209e-25
	Solyc11g011310.1	3.42883	0.0128643	0.0037518	1.54566e-63	6.04974	0.74354	0.122904	1.69106e-179
	Solyc11g012520.1	4.58294	0.373363	0.081468	5.25477e-16	9.32011	1.24535	0.13362	1.50326e-52
	Solyc11g013450.1	2.02031	0.0761379	0.0376862	4.2348e-16	3.37585	0.60287	0.178583	1.56493e-28
	Solyc11g016970.1	11.5011	0.454351	0.039505	4.24886e-139	11.6623	1.67549	0.143667	8.56581e-231
	Solyc11g018710.1	4.00616	1.00041	0.249719	4.35626e-11	0.638956	0.0584479	0.0914741	1.1177e-07
	Solyc11g020060.1	22.9875	6.52522	0.28386	2.95267e-66	44.8815	8.42934	0.187813	0
	Solyc11g042810.1	11.3852	0.408522	0.035882	7.12997e-132	2.8923	0.400781	0.138568	7.62473e-50
	Solyc11g062060.1	12.6255	3.84441	0.304497	2.4714e-37	4.53043	0.845469	0.18662	2.76076e-43
	Solyc11g062350.1	2.07184	0.307868	0.148597	2.96885e-11	4.02772	0.532803	0.132284	1.11397e-42
	Solyc11g065070.1	36.3336	9.3959	0.258601	7.81665e-199	52.0575	11.0002	0.211309	0
	Solyc11g067260.1	38.2519	10.0966	0.26395	1.87034e-164	21.0198	3.93309	0.187113	6.33529e-288
	Solyc11g068560.1	18.4029	1.75783	0.0955189	2.60669e-44	2.97263	0.76517	0.257405	3.40849e-11
	Solyc11g069330.1	114.623	31.6463	0.27609	0	103.986	34.3849	0.330668	0
	Solyc11g069850.1	5.64413	1.79853	0.318655	2.69401e-26	3.58819	0.529772	0.147643	1.35798e-84
	Solyc11g073110.1	12.976	3.5468	0.273336	5.57609e-56	24.3412	5.55387	0.228168	3.68989e-286
	Solyc12g005310.1	0.453823	0.0965454	0.212738	0.000138018	0.355053	0.0442671	0.124677	5.53124e-11
	Solyc12g005940.1	64.8924	12.0611	0.185864	0	3.70395	0.476462	0.128636	4.10725e-53
	Solyc12g006050.1	1.73004	0.0425628	0.0246022	2.2159e-28	0.284788	0.0420333	0.147595	3.47747e-08
	Solyc12g006230.1	17.8467	3.83323	0.214787	1.2941e-24	10.5823	1.50929	0.142624	1.65974e-38
	Solyc12g006760.1	3.48885	0.193408	0.055436	2.25537e-06	2.3765	0	0	2.67115e-14
	Solyc12g006770.1	3.89158	0.400631	0.102948	5.80358e-07	5.66418	0	0	9.29268e-29
	Solyc12g007150.1	5.3665	0.812938	0.151484	8.18014e-58	5.46814	0.501808	0.0917694	1.69256e-155
	Solyc12g008800.1	60.5151	17.1331	0.283121	1.73838e-91	16.1957	4.23358	0.261402	2.83367e-82
	Solyc12g008900.1	1.43207	0.0637367	0.0445066	1.88261e-17	1.73285	0.351109	0.20262	9.4451e-32
	Solyc12g009560.1	201.534	53.9785	0.267838	0	11.7065	3.5342	0.301899	2.35397e-169
	Solyc12g010700.1	3.91667	0.363882	0.0929059	2.89667e-40	2.66092	0.337749	0.126929	5.8959e-55
	Solyc12g017530.1	120.962	38.8644	0.321295	1.66048e-283	1.62232	0.324744	0.200172	1.44922e-06
	Solyc12g021160.1	5.2295	0.934805	0.178756	0.000356377	38.5652	7.21232	0.187016	8.6121e-75
	Solyc12g036850.1	12.8628	2.48022	0.192822	6.02465e-07	3.7002	1.21026	0.327079	1.70276e-06
	Solyc12g042470.1	2.89076	0.294869	0.102004	9.41427e-23	1.21298	0.215848	0.177949	4.96834e-16
	Solyc12g042480.1	31.1722	8.47926	0.272014	2.61236e-192	12.996	3.47545	0.267424	4.93461e-168
	Solyc12g044370.1	24.8034	5.90398	0.238031	1.09134e-270	8.08473	1.48546	0.183737	4.01811e-241
	Solyc12g056590.1	331.781	32.5283	0.0980413	0	62.8835	5.9619	0.0948086	0
	Solyc12g056860.1	0.458499	0.0723201	0.157732	1.84762e-05	0.641838	0.121585	0.189433	4.23433e-09
	Solyc12g056980.1	19.8869	1.80033	0.0905281	8.40317e-135	4.72244	0.897191	0.189985	4.47756e-52
	Solyc12g062220.1	0.679878	0	0	3.3191e-05	0.345601	0.062328	0.180346	0.000668122
	Solyc12g088050.1	150.296	49.6653	0.33045	0	37.0573	10.2294	0.276043	0
	Solyc12g088140.1	2.93663	0.30318	0.103241	8.92532e-08	2.721	0.139011	0.0510883	3.68102e-19
	Solyc12g088190.1	14.5745	0.35346	0.0242519	5.68964e-193	6.40607	0.707098	0.110379	2.6155e-149
	Solyc12g088410.1	27.3436	6.47716	0.23688	2.48743e-37	46.5043	5.15151	0.110775	3.79334e-249
	Solyc12g088640.1	10.9833	0.2649	0.0241183	3.13903e-49	0.791126	0.0402002	0.0508139	1.21043e-09
	Solyc12g088830.1	0.310644	0.0462131	0.148766	3.92318e-06	6.90668	0.851356	0.123266	1.97456e-263
	Solyc12g095750.1	2.54023	0.597261	0.235121	1.63976e-13	3.81331	0.444573	0.116585	2.90095e-75
	Solyc12g096480.1	7.26648	0.219954	0.0302697	6.42313e-28	5.02085	0.891176	0.177495	1.87e-29
	Solyc12g096570.1	167.845	36.5701	0.217879	2.19117e-296	56.6454	5.5962	0.0987937	0
	Solyc12g099430.1	3.27971	0.0259668	0.0079174	6.05244e-27	1.71435	0.216598	0.126345	4.72341e-26
	Solyc12g100140.1	38.4047	6.96461	0.181348	4.56581e-235	3.66664	0.691505	0.188594	2.51796e-59
	Solyc12g100150.1	0.803113	0	0	8.44435e-05	0.35389	0.0228258	0.0644997	0.000151198
Specific DEGs in this study	Solyc00g006470.1	0.0416455	0.449906	10.8032	5.67002e-54	8.57648	5.35115	0.623933	1.21312e-08
	Solyc00g009050.1	1.0988	3.33571	3.03577	1.81861e-09	1.01434	0.596926	0.588488	0.00293134
	Solyc00g014850.1	2.34449	8.01588	3.41903	1.09514e-07	0.0976182	0.0741838	0.759938	0.829797
	Solyc00g020030.1	1.19001	6.46088	5.42925	4.86238e-05	0.372989	0.0930066	0.249355	0.101296
	Solyc00g021630.1	1.48846	5.03437	3.38226	1.70223e-10	6.60431	5.22315	0.790871	0.0110081
	Solyc00g174330.2	0	1.94109	NA	1.30153e-16	0.0592682	0.0129159	0.217923	0.146593
	Solyc00g174340.1	0	5.70755	NA	8.37602e-25	0.0211506	0	0	NA
	Solyc01g005040.2	0	0.579513	NA	0.000220411	0.0888742	0.114707	1.29067	0.669221
	Solyc01g005390.2	0.281289	3.48738	12.3979	3.98258e-21	0.0432626	0.157746	3.64624	0.0431756
	Solyc01g005510.2	0.0646283	0.416776	6.44882	2.87755e-05	57.6916	7.09015	0.122897	0
	Solyc01g006060.2	0.692495	2.61414	3.77497	8.70792e-08	0.508302	0.876955	1.72527	0.00912158
	Solyc01g006300.2	0.0209822	0.790007	37.6513	2.1871e-10	0.0651833	0.0743029	1.13991	0.790779
	Solyc01g006540.2	0.0556789	0.799402	14.3574	1.52611e-21	0.209489	0.148557	0.70914	0.152668
	Solyc01g007010.2	0.521497	3.34211	6.40869	1.06282e-29	0.216483	0.604162	2.79081	8.79621e-07
	Solyc01g007020.2	0.577616	4.00729	6.93764	1.06535e-36	0.0369541	0.0229769	0.621768	0.59386
	Solyc01g007030.2	2.45743	23.9863	9.76075	1.02481e-258	0	0.303977	NA	5.3007e-11
	Solyc01g007040.2	2.70005	29.6898	10.996	1.3441e-226	0	0.339386	NA	3.34894e-09
	Solyc01g007170.2	0.970295	5.75089	5.92695	3.44852e-106	3.71063	4.05204	1.09201	0.00936668
	Solyc01g009040.2	4.73698	25.7583	5.43771	3.46319e-208	7.17945	5.86035	0.816267	0.000172868
	Solyc01g009810.2	0	0.671939	NA	0.000220411	0	0	NA	NA
	Solyc01g009870.2	10.4351	95.6026	9.16164	0	36.5479	47.6872	1.30479	1.25997e-60
	Solyc01g009930.1	0.0414505	0.416355	10.0446	4.14272e-06	0.00577491	0.0131657	2.27981	0.538482
	Solyc01g010000.2	2.63439	8.6588	3.28683	5.40103e-62	10.2275	2.34634	0.229414	9.7938e-174
	Solyc01g010700.2	4.73708	21.5901	4.55768	6.35102e-170	12.418	8.95185	0.720877	3.3735e-17
	Solyc01g010770.2	1.81004	17.186	9.49483	8.79235e-116	0.0532817	0.038348	0.719723	0.72188
	Solyc01g014100.2	1.71094	12.1844	7.12148	3.55405e-30	14.3601	20.0106	1.39348	1.55068e-10
	Solyc01g014140.2	0.159294	2.17452	13.651	6.22929e-07	0.0825318	0.0460277	0.557697	0.601484
	Solyc01g056310.2	0.0231089	0.232625	10.0665	6.22929e-07	40.795	4.59103	0.112539	0
	Solyc01g056580.2	0.144663	0.53988	3.73198	4.85309e-05	0.440038	0.537431	1.22133	0.264161
	Solyc01g056850.2	3.47062	70.6615	20.3599	0	2.31396	1.77064	0.765196	0.000954876
	Solyc01g057000.2	1.7269	13.1586	7.61976	6.16293e-131	0.409745	0.53398	1.3032	0.115206
	Solyc01g057310.2	1.99634	8.93655	4.47647	3.09598e-207	0.274136	0.396373	1.4459	0.00115767
	Solyc01g057320.1	0.901552	2.82341	3.13172	3.01564e-38	0.00461678	0.0052627	1.13991	0.926937
	Solyc01g060180.2	5.26643	16.4763	3.12854	2.67518e-109	3.25701	6.75179	2.073	9.10292e-59
	Solyc01g065500.2	1.17475	4.18965	3.56641	8.71308e-57	0.904012	1.76268	1.94984	1.36603e-22
	Solyc01g066190.1	0.0741687	3.91881	52.8365	3.68343e-10	0.0322295	0.0190758	0.591875	0.812053
	Solyc01g066200.1	0.269889	2.48995	9.22581	6.70559e-06	0.381796	0.0906691	0.237481	0.0465223
	Solyc01g066460.2	0.457291	3.07708	6.72893	1.40452e-19	3.61846	3.87049	1.06965	0.292684
	Solyc01g066520.2	19.7989	71.5423	3.61345	0	6.30111	8.99765	1.42795	9.64308e-24
	Solyc01g066900.2	6.58213	21.3547	3.24435	1.85657e-62	9.54716	20.61	2.15876	1.69021e-92
	Solyc01g066910.2	12.9989	47.6265	3.66389	3.14925e-112	68.8656	120.629	1.75166	1.14643e-192
	Solyc01g067020.2	0.500929	1.9958	3.98419	5.26757e-19	0.00989985	0.0282123	2.84977	0.222521
	Solyc01g067330.2	0.467693	3.52188	7.53033	1.64419e-23	0.0116292	0.0530249	4.55963	0.159287
	Solyc01g067660.2	38.9596	145.265	3.72861	0	42.7813	11.5096	0.269032	0
	Solyc01g068280.2	4.78967	20.0488	4.18585	0	2.91942	4.07704	1.39652	5.66184e-19
	Solyc01g068490.2	0.237753	0.739242	3.10928	2.96272e-08	0.105266	0.0666629	0.633282	0.226656
	Solyc01g073710.2	5.26202	22.3894	4.25491	6.85136e-76	9.14253	6.79739	0.743492	2.56327e-05
	Solyc01g073800.2	0.70003	3.98848	5.69759	5.44652e-20	0	0	NA	NA
	Solyc01g073810.2	0.0621166	1.9001	30.5893	2.18852e-15	0	0	NA	NA
	Solyc01g073820.2	2.56572	34.1944	13.3274	1.03304e-265	0.0107205	0	0	NA
	Solyc01g073830.1	2.29777	10.7101	4.66108	3.51123e-51	0.032644	0.0248075	0.759938	0.829797
	Solyc01g073840.1	2.32499	8.18367	3.51987	3.08006e-44	0.0220702	0.008386	0.379969	0.450459
	Solyc01g073860.2	3.89236	13.035	3.34887	9.22288e-35	0	0.0150686	NA	NA
	Solyc01g073880.2	0.474055	4.65671	9.82315	4.27724e-18	0.233386	0.257268	1.10233	0.781308
	Solyc01g079080.2	0.749044	2.43465	3.25035	6.08571e-21	3.23083	3.50597	1.08516	0.0332608
	Solyc01g079100.2	1.48632	9.4716	6.37252	9.22895e-76	1.61198	1.95652	1.21374	0.0158647
	Solyc01g079140.2	1.66878	9.50712	5.69706	3.3123e-33	0.426717	0.921387	2.15925	0.00183872
	Solyc01g079550.2	0.497606	4.39278	8.82783	5.83495e-28	0.518319	0.117327	0.226361	6.11027e-06
	Solyc01g079930.1	0.116207	3.3325	28.6773	1.76858e-44	0.0155949	0.0133326	0.854931	0.930057
	Solyc01g080750.2	6.77946	50.6051	7.46447	0	30.5652	41.8373	1.36879	1.01621e-48
	Solyc01g080800.2	0.0892017	1.2237	13.7183	3.83979e-11	0	0	NA	NA
	Solyc01g080920.2	0	0.32698	NA	2.15825e-06	0.0375779	0	0	0.0443022
	Solyc01g081250.2	4.85623	44.0967	9.08043	1.35049e-202	0.83422	1.85977	2.22935	7.34571e-07
	Solyc01g081270.2	0	0.355536	NA	1.24762e-11	0.150602	0.431158	2.86291	9.50021e-05
	Solyc01g081480.2	0.746103	2.63208	3.52778	1.08079e-06	9.92413	4.5454	0.458015	6.43939e-49
	Solyc01g081540.2	0.804245	4.38358	5.45055	7.82119e-116	0.283945	0.376067	1.32444	0.00989871
	Solyc01g086660.2	0.156039	8.04796	51.5767	1.01591e-38	0	0	NA	NA
	Solyc01g086670.2	0.280398	5.28149	18.8357	1.28415e-31	0.132493	0.075515	0.569954	0.439608
	Solyc01g087070.2	0.196423	0.712704	3.62842	0.00018729	4.62031	3.94446	0.853722	0.0556737
	Solyc01g087080.2	2.19732	20.1298	9.16107	7.55284e-222	4.31466	3.75072	0.869298	0.105429
	Solyc01g087180.2	3.30543	10.0913	3.05296	5.00745e-26	0.298484	0.0162766	0.054531	2.48491e-05
	Solyc01g087440.2	0.190737	0.833066	4.36762	1.18858e-16	0.0404474	0.00307375	0.0759938	0.000675617
	Solyc01g087450.2	1.45589	6.03113	4.14257	5.74469e-87	4.92238	1.40465	0.28536	1.09917e-116
	Solyc01g087500.2	8.46336	58.8842	6.95754	0	5.29416	6.0677	1.14611	8.17675e-09
	Solyc01g087770.2	0	0.293285	NA	1.57178e-09	0.117969	0.261038	2.21276	0.00700339
	Solyc01g087800.2	0.0221183	2.70022	122.081	2.71842e-59	0.0214727	0.0195815	0.911926	0.941199
	Solyc01g088200.2	0.0405401	0.153693	3.79113	0.00024394	0.762823	0.441306	0.578517	1.21026e-13
	Solyc01g088230.2	0.0405401	0.153693	3.79113	0.00024394	0.762823	0.441306	0.578517	1.21026e-13
	Solyc01g088500.2	0.386205	1.21466	3.14511	6.34964e-06	2.34875	6.91001	2.94199	1.63886e-57
	Solyc01g090310.2	0.249521	15.7692	63.198	4.61995e-114	0	0.34718	NA	1.30859e-06
	Solyc01g090410.2	1.76883	8.4889	4.79915	4.91309e-56	5.13617	6.92002	1.34731	2.76953e-09
	Solyc01g090560.2	2.56566	13.0939	5.10354	1.67036e-78	2.28949	2.94849	1.28784	0.000964364
	Solyc01g090760.2	22.5231	91.8537	4.07819	0	17.9344	11.3567	0.63324	3.4829e-29
	Solyc01g091160.2	9.52478	58.1395	6.10403	0	10.9243	10.4879	0.960049	0.854783
	Solyc01g091180.2	0.0386367	0.469888	12.1617	7.17213e-05	0.0622204	0.0827464	1.32989	0.486104
	Solyc01g091320.2	56.0924	224.041	3.99415	0	479.348	620.52	1.29451	0
	Solyc01g091420.1	0.252904	1.04881	4.14707	8.81258e-06	0.942207	0.721929	0.76621	0.243153
	Solyc01g091470.2	0.0868557	2.20561	25.394	3.81293e-27	0.565165	0.447823	0.792375	0.297048
	Solyc01g094160.1	0	0.792552	NA	0.000728403	0.0245225	0	0	NA
	Solyc01g095530.2	2.41212	12.1263	5.02725	5.04129e-33	3.00671	1.24824	0.415151	6.5518e-09
	Solyc01g095640.1	0.448907	4.20238	9.36136	4.06527e-09	0.506245	1.49149	2.94617	0.000292155
	Solyc01g095650.2	1.73996	8.64453	4.96824	2.13534e-27	2.84064	3.38538	1.19177	0.0673381
	Solyc01g096370.2	6.95545	30.2054	4.34269	1.72557e-227	9.39723	10.9018	1.1601	1.08931e-06
	Solyc01g096840.2	0.743548	3.29271	4.42838	4.11137e-41	3.63095	3.6489	1.00495	0.562604
	Solyc01g097240.2	1.711	27.2427	15.9221	0	0.42349	0.919747	2.17183	1.13166e-07
	Solyc01g097470.2	0.112356	0.612885	5.45485	0.000117384	0.0549507	0.0638669	1.16226	0.817443
	Solyc01g097550.2	0.0388414	0.472989	12.1774	0.000232879	0.128859	0.113958	0.884361	0.851887
	Solyc01g098770.1	0	2.14262	NA	2.75887e-26	0.0474406	0.036052	0.759938	0.755574
	Solyc01g098890.1	0.106276	2.15461	20.2738	0.000277241	0	0	NA	NA
	Solyc01g098980.2	1.81667	16.4227	9.03997	0	1.44243	1.68254	1.16646	0.000704759
	Solyc01g099270.2	1.36461	6.09916	4.46951	8.31665e-49	0.379209	0.74298	1.95929	2.40062e-05
	Solyc01g099620.2	4.70672	20.6781	4.3933	2.49661e-253	0.0432868	0.0308882	0.713571	0.570417
	Solyc01g099820.2	2.50112	8.14295	3.25572	9.19189e-21	33.2582	4.12258	0.123957	0
	Solyc01g099990.2	0.0936215	0.862716	9.21493	4.88766e-10	0.722043	0.585568	0.810987	0.367683
	Solyc01g100920.2	0.03056	0.513181	16.7926	2.04542e-06	1.32567	2.87236	2.16672	8.15587e-21
	Solyc01g101050.2	0.0965989	1.31178	13.5796	1.05271e-12	0.0693328	0.138308	1.99484	0.157586
	Solyc01g101110.2	0.809893	3.70677	4.57687	9.70965e-30	0.693985	0.584045	0.841581	0.320315
	Solyc01g101180.2	0	0.19589	NA	0.000728403	0.0487217	0.0138181	0.283613	0.110868
	Solyc01g102650.2	0.679872	3.09748	4.55597	8.30469e-05	2.54404	1.25803	0.494503	0.000429495
	Solyc01g102890.2	0	0.460225	NA	6.70332e-06	0	0.0111062	NA	NA
	Solyc01g102900.2	0	0.427393	NA	0.000728403	0	0.0248734	NA	NA
	Solyc01g103030.2	0.131366	1.70494	12.9786	9.53488e-30	0.0960873	0.187239	1.94863	0.0158545
	Solyc01g103070.2	1.92817	9.11948	4.72961	1.94673e-51	6.68962	7.79165	1.16474	0.00166617
	Solyc01g103650.2	3.63606	19.9986	5.50006	1.31296e-166	1.16516	2.62249	2.25075	1.19106e-21
	Solyc01g104230.2	1.47428	5.83182	3.9557	1.95452e-29	7.53919	8.8229	1.17027	4.07922e-05
	Solyc01g104770.2	5.00736	22.0966	4.41282	2.83222e-166	1.8976	4.46789	2.3545	2.698e-38
	Solyc01g105070.2	0.838591	8.35692	9.96542	1.09773e-82	0.217304	0.116643	0.536774	0.0822995
	Solyc01g105630.2	1.1351	6.05139	5.33114	1.23211e-20	0.0378271	0.0180823	0.478026	0.599308
	Solyc01g105650.2	1.05423	6.48671	6.15304	1.03322e-40	0.113948	0.0368192	0.323123	0.067228
	Solyc01g106540.2	2.13035	16.4732	7.73266	6.26419e-242	1.38724	2.09468	1.50996	1.3759e-08
	Solyc01g106600.2	0.030741	0.627939	20.4268	0.00092732	40.5162	2.87794	0.0710319	0
	Solyc01g106620.2	0.905168	11.1064	12.27	5.92812e-80	0.101976	0	0	0.00781546
	Solyc01g106750.1	1.87309	14.7013	7.84869	9.61877e-217	0.694229	1.09792	1.5815	3.30525e-06
	Solyc01g106800.2	4.13243	12.5806	3.04436	5.47401e-55	6.46939	4.10767	0.63494	4.76484e-17
	Solyc01g106910.2	1.46396	5.00629	3.41969	4.48685e-17	0.126149	0.265276	2.10289	0.0824885
	Solyc01g107080.2	0.429369	2.54406	5.92511	2.87586e-22	0.0618853	0	0	0.00699255
	Solyc01g107090.2	45.9114	294.358	6.41143	0	1.49082	2.06538	1.3854	0.0104669
	Solyc01g107170.2	34.9465	130.794	3.7427	0	27.1018	6.77934	0.250144	0
	Solyc01g107260.2	1.34008	6.90056	5.14938	3.95426e-118	0.696024	0.931925	1.33893	0.00100747
	Solyc01g107490.1	0.0670826	0.590706	8.80565	3.9715e-05	0.322484	0.381474	1.18292	0.554999
	Solyc01g107780.2	1.49635	5.75282	3.84458	1.3264e-40	0.00635711	0	0	NA
	Solyc01g107820.2	22.8379	73.4426	3.21582	0	3.49274	9.82037	2.81165	2.04254e-126
	Solyc01g108000.2	1.22476	3.9556	3.22969	2.24717e-21	1.09015	0.951823	0.873108	0.363449
	Solyc01g108030.2	43.9844	262.838	5.9757	0	3.44712	4.43978	1.28797	4.79766e-08
	Solyc01g108350.2	0.064715	0.743798	11.4934	5.74283e-08	1.76912	1.88834	1.06739	0.500617
	Solyc01g108360.2	0.0266095	0.791804	29.7565	2.09969e-10	0	0.0395422	NA	NA
	Solyc01g108620.2	6.37497	23.047	3.61524	1.29264e-148	5.25805	11.2615	2.14177	5.00469e-92
	Solyc01g108780.2	0.305554	9.91146	32.4377	3.41426e-91	56.4265	58.8053	1.04216	0.000264152
	Solyc01g108900.2	0.0299912	0.337739	11.2613	4.48831e-05	2.87216	0.740029	0.257656	2.16361e-61
	Solyc01g108910.2	93.1632	308.611	3.31259	0	34.3147	24.8775	0.72498	1.53069e-23
	Solyc01g109110.2	2.8924	14.2151	4.91464	1.86348e-217	0.478747	1.18359	2.47226	5.78327e-23
	Solyc01g109140.2	0.939926	6.61233	7.03494	3.59503e-68	0	0	NA	NA
	Solyc01g109250.2	3.07529	14.0153	4.55739	1.8984e-55	10.2978	25.5233	2.47851	1.68745e-127
	Solyc01g109680.2	6.59186	21.4159	3.24884	9.77509e-41	8.24489	5.37491	0.651908	1.2882e-07
	Solyc01g109720.2	1.2519	6.01921	4.80807	4.54517e-40	0.089539	0.132145	1.47584	0.338144
	Solyc01g109750.2	1.4957	8.53772	5.70817	2.47434e-49	17.6645	33.7266	1.90928	2.79339e-120
	Solyc01g110510.2	0.124367	0.997996	8.02461	1.84089e-08	0.359124	0.163295	0.454703	0.0184935
	Solyc01g110800.2	0	1.06433	NA	3.80066e-06	0.0815446	0.0929532	1.13991	0.854293
	Solyc01g110920.2	1.15951	6.484	5.59202	3.04812e-23	0.735166	1.95538	2.65978	2.08899e-08
	Solyc01g111570.2	2.98597	14.4573	4.84176	7.34002e-213	3.01131	8.42953	2.79929	2.03509e-157
	Solyc01g111820.2	1.60352	5.69697	3.5528	4.39353e-11	2.20836	1.79252	0.811698	0.246561
	Solyc02g031710.2	4.05791	44.688	11.0126	0	6.38683	5.38366	0.842931	0.0135507
	Solyc02g031990.1	3.15414	30.4596	9.65701	4.87931e-119	0.0184923	0.0210796	1.13991	0.926937
	Solyc02g032950.2	2.22467	7.01731	3.15431	9.00244e-34	0.0445231	0.0128339	0.288252	0.153013
	Solyc02g037540.1	0	0.120133	NA	0.000121799	0.166729	0.0433523	0.260017	9.22776e-06
	Solyc02g061990.2	0.166804	0.981159	5.88212	6.7838e-05	0.402182	0.290449	0.722182	0.370775
	Solyc02g062170.2	4.47979	34.1436	7.62169	2.92099e-180	9.40889	20.1704	2.14376	2.68108e-78
	Solyc02g062470.1	0.151709	2.47809	16.3345	6.59969e-11	0.752632	1.33724	1.77675	0.00783612
	Solyc02g062490.2	0.56063	6.71768	11.9824	1.20599e-51	231.132	335.43	1.45125	0
	Solyc02g062890.1	0.0819759	9.15226	111.646	2.19106e-117	0.0284977	0	0	NA
	Solyc02g062900.2	0	5.35007	NA	1.56629e-14	0	0	NA	NA
	Solyc02g062960.2	5.79636	27.6873	4.77667	1.4673e-138	3.60696	3.16028	0.87616	0.277805
	Solyc02g063120.1	1.21599	7.8615	6.46509	6.70332e-06	0.98375	1.64067	1.66777	0.175109
	Solyc02g063250.2	5.95888	39.1529	6.5705	5.50764e-236	4.04989	0.709801	0.175264	4.65101e-51
	Solyc02g063360.2	0.615026	4.25901	6.92493	9.15573e-18	0.0997769	0.327812	3.28545	0.00237618
	Solyc02g063390.2	4.96387	21.3296	4.29698	1.64437e-96	84.5412	59.8017	0.707368	1.29661e-81
	Solyc02g063520.2	2.47957	8.58439	3.46205	4.86776e-32	2.60597	2.72895	1.04719	0.414187
	Solyc02g064830.2	1.88717	10.8303	5.73891	1.66239e-127	0.194584	0.0783602	0.402705	0.00392535
	Solyc02g065020.1	0.171158	3.41634	19.9601	1.24767e-11	0.0368303	0.243339	6.60704	0.00482698
	Solyc02g065240.2	0.745054	2.46561	3.30931	9.19835e-12	2.9316	5.28502	1.80278	5.80446e-19
	Solyc02g065250.1	0.0880263	3.23681	36.7709	3.92369e-18	2.13938	5.37458	2.51221	9.33356e-20
	Solyc02g065550.2	9.1199	86.6837	9.5049	0	29.0304	43.5655	1.50068	4.09092e-88
	Solyc02g065570.1	10.4561	87.2939	8.34858	3.2482e-67	4.73161	3.03136	0.64066	0.0470237
	Solyc02g066980.1	0.372934	2.23961	6.00538	1.27465e-24	0.302843	0.261809	0.864503	0.667341
	Solyc02g067050.2	0.317937	11.9474	37.578	3.45847e-129	11.7168	3.326	0.283865	5.06367e-99
	Solyc02g067100.2	1.99796	10.7069	5.35892	1.72245e-120	1.24322	1.62976	1.31092	0.00256817
	Solyc02g067970.2	2.094	12.7645	6.09573	7.40325e-108	1.57759	2.36488	1.49905	1.69065e-06
	Solyc02g068460.1	0	2.1796	NA	4.90502e-13	0	0	NA	NA
	Solyc02g068470.1	0.267431	1.29434	4.83992	9.8079e-06	0.0216929	0.0741838	3.41972	0.295948
	Solyc02g068660.1	0.135764	6.77226	49.8826	2.54344e-139	0.00964131	0.0769314	7.97935	0.00100908
	Solyc02g068670.1	0.429273	1.49732	3.48804	1.8366e-12	0.0595792	0.156465	2.62617	0.00931805
	Solyc02g069060.2	0.0342066	0.8566	25.0419	6.7838e-05	0.36932	0.203327	0.550544	0.12964
	Solyc02g069190.2	0.341749	1.60091	4.68445	1.19209e-10	0.091238	0.038001	0.416505	0.162607
	Solyc02g069560.2	0.784765	5.25488	6.69611	3.1564e-67	1.42893	2.57902	1.80486	6.16149e-20
	Solyc02g069630.2	2.14998	6.90608	3.21215	2.40004e-64	2.2198	4.61533	2.07917	1.74283e-59
	Solyc02g070210.2	6.37475	69.017	10.8266	0	18.9548	28.4818	1.50262	2.25746e-79
	Solyc02g070450.1	0.572015	3.99991	6.99267	5.47192e-33	0.07842	0.158197	2.01731	0.0933961
	Solyc02g070910.1	0.050657	0.712994	14.0749	1.74698e-19	0.0494029	0.0804496	1.62844	0.172402
	Solyc02g071130.2	2.62445	9.45875	3.60409	1.30516e-38	0.0552256	0.00484246	0.0876852	0.0412867
	Solyc02g071360.2	2.34846	7.37519	3.14043	4.12844e-28	1.16744	1.55534	1.33227	0.00596251
	Solyc02g071470.2	0.219488	2.12865	9.69825	1.07571e-20	0.109085	0.0112281	0.10293	0.00170699
	Solyc02g071490.2	0.477067	4.30876	9.03176	1.27486e-44	0.172075	0.212301	1.23377	0.454734
	Solyc02g071560.2	0.0403315	0.678542	16.8241	5.05522e-15	0.138614	0.0176772	0.127528	2.99978e-06
	Solyc02g071930.1	1.60043	13.4345	8.39429	1.66766e-73	3.92961	8.14351	2.07235	2.54215e-30
	Solyc02g071970.1	0.51153	8.29791	16.2217	7.50769e-43	0	0.120782	NA	0.017626
	Solyc02g072220.1	0.437424	2.35694	5.38822	1.27201e-09	0.0183404	0.0701374	3.82421	0.194651
	Solyc02g075620.2	0.30006	1.75154	5.8373	3.67917e-06	0.219313	0.493459	2.25002	0.00057016
	Solyc02g077040.2	0.195217	2.51163	12.8659	2.0582e-28	0.00261752	0.0298373	11.3991	0.10332
	Solyc02g077110.2	0.643231	5.2984	8.23716	1.29797e-49	0.729847	1.85591	2.54287	2.18692e-17
	Solyc02g077290.1	0.0178211	0.254396	14.275	6.70788e-08	0.0979696	0.10743	1.09657	0.70998
	Solyc02g077770.2	12.4577	57.9452	4.65136	1.18987e-153	4.30912	8.36476	1.94117	1.5154e-18
	Solyc02g077790.1	1.41505	11.9285	8.42975	4.90839e-13	0.292284	0	0	NA
	Solyc02g077810.1	0	1.15567	NA	3.80066e-06	0.278909	0.0211954	0.0759938	0.000675617
	Solyc02g078040.2	33.3585	488.175	14.6342	0	90.2186	238.188	2.64012	0
	Solyc02g078130.2	0.362009	1.20483	3.32819	6.54015e-06	1.29486	1.10363	0.852316	0.477799
	Solyc02g078480.2	11.9765	39.72	3.3165	7.39757e-219	21.5773	42.3425	1.96236	5.94382e-251
	Solyc02g078500.2	2.72218	161.569	59.353	0	7.00716	1.77765	0.253691	2.16825e-83
	Solyc02g078530.2	1.38158	6.81859	4.93535	2.17609e-48	0.523121	0.686782	1.31286	0.0608887
	Solyc02g078570.2	34.5565	124.418	3.60042	0	93.0192	135.097	1.45235	1.17877e-275
	Solyc02g078650.2	0.0599354	0.717498	11.9712	1.58029e-13	0.190045	0.0727553	0.382833	0.00232196
	Solyc02g078660.2	0.0413296	0.635417	15.3744	3.48526e-19	1.03467	0.138071	0.133444	1.4827e-45
	Solyc02g078890.1	228.635	831.564	3.63708	0	228.57	49.1451	0.215011	0
	Solyc02g079240.1	6.1953	212.195	34.2509	0	0.502734	0.349591	0.69538	0.542237
	Solyc02g079280.2	0.40133	2.17121	5.41004	2.94598e-17	0.349362	0.242716	0.69474	0.233662
	Solyc02g079390.2	19.0133	57.1125	3.00382	2.50304e-168	7.01119	2.68853	0.383463	1.20103e-37
	Solyc02g079440.1	0.127625	0.74355	5.82604	1.17653e-08	0.0502278	0.0286275	0.569954	0.439608
	Solyc02g079460.1	0	0.299909	NA	3.77446e-05	0	0	NA	NA
	Solyc02g080010.2	0.862467	3.53421	4.09779	2.71852e-41	0.289692	0.16662	0.575164	0.0107339
	Solyc02g080120.1	0	1.42721	NA	6.00977e-12	0.182597	0.0418623	0.229261	0.00321419
	Solyc02g080290.2	0.672752	4.64499	6.90446	1.04609e-41	0.069849	0.109787	1.57177	0.253532
	Solyc02g080390.2	1.19858	5.39498	4.50114	3.8212e-128	0.279501	0.376081	1.34554	0.0134369
	Solyc02g080400.1	2.48374	12.3648	4.97829	1.0611e-31	8.80863	8.00564	0.90884	0.445464
	Solyc02g080830.1	0.0209486	0.58464	27.9083	4.14272e-06	0.0278462	0	0	NA
	Solyc02g080840.1	0	0.31007	NA	0.000220411	0.124721	0.188649	1.51257	0.239859
	Solyc02g080850.1	0.227502	3.24739	14.2741	2.32638e-32	0.0160005	0	0	NA
	Solyc02g080920.1	0.141595	0.611872	4.32129	0.000129303	0.0615291	0.327308	5.31957	0.00349502
	Solyc02g081370.2	0.0145082	0.473645	32.6467	3.83979e-11	0.0394373	0.0577992	1.4656	0.475921
	Solyc02g081440.2	2.36305	17.421	7.37228	5.35518e-254	1.42001	1.5462	1.08887	0.173365
	Solyc02g081450.2	2.6856	11.0096	4.09949	2.75726e-53	5.30637	9.56752	1.80302	2.77608e-32
	Solyc02g081480.2	0.156598	0.666841	4.25828	2.10594e-05	0	0.0468767	NA	0.00529522
	Solyc02g081550.2	0.0117659	2.18402	185.623	1.29526e-38	0.241981	0.347449	1.43585	0.045501
	Solyc02g081560.1	2.88091	11.9518	4.14864	4.18977e-20	23.2535	43.2658	1.86061	1.01395e-28
	Solyc02g081710.1	0	0.791834	NA	0.000121799	32.7752	3.44737	0.105182	9.50681e-270
	Solyc02g081720.2	0	1.08892	NA	4.04079e-07	3.64993	0.57301	0.156992	1.35597e-32
	Solyc02g082870.2	0.025885	0.475907	18.3855	6.70559e-06	0.211087	0.349472	1.65558	0.0107706
	Solyc02g083130.2	11.0533	38.9856	3.52707	1.37778e-284	7.04394	5.91386	0.839567	0.00113395
	Solyc02g083280.2	15.6026	143.604	9.20382	0	18.0196	33.5561	1.8622	1.61083e-99
	Solyc02g083520.2	0.222341	1.08593	4.88408	1.7003e-05	5.77258	1.7422	0.301806	2.21094e-31
	Solyc02g083640.2	4.20204	32.8156	7.80945	0	4.2179	8.61922	2.04349	1.08717e-61
	Solyc02g083680.1	0.314582	1.07074	3.40369	7.51056e-10	0.0978401	0.110348	1.12784	0.648555
	Solyc02g083730.2	0.139204	2.13046	15.3046	2.06248e-18	0.211135	0.285759	1.35344	0.315168
	Solyc02g083870.2	0.101579	1.84557	18.1689	6.70788e-08	0.191841	0.191104	0.996158	0.962468
	Solyc02g083890.2	9.70745	86.1473	8.87434	0	18.3388	25.6751	1.40004	1.33852e-38
	Solyc02g083930.1	0.46698	4.07887	8.73458	1.03929e-08	0.0457962	0.348939	7.61938	0.00719729
	Solyc02g084840.2	0.504876	1.97802	3.91784	7.68044e-08	0	0.0087705	NA	NA
	Solyc02g085010.1	39.6995	140.927	3.54983	4.5332e-168	20.1248	44.7493	2.22359	1.03264e-77
	Solyc02g085590.2	0.129057	0.487194	3.77504	4.61721e-08	1.41064	1.70789	1.21072	0.00732474
	Solyc02g085620.2	0.155328	0.684466	4.40659	1.7003e-05	0.295573	0.172446	0.583431	0.0915931
	Solyc02g086530.2	0.114543	1.76036	15.3685	2.56222e-40	0.4173	0.38888	0.931897	0.832069
	Solyc02g087070.2	0	1.18387	NA	8.98473e-22	0.198163	0.150341	0.758671	0.385953
	Solyc02g087210.2	16.1566	55.0168	3.40523	7.4028e-205	24.696	53.7813	2.17774	5.05213e-275
	Solyc02g087780.2	6.80026	21.7753	3.20213	4.92202e-97	4.75676	10.2106	2.14654	6.47889e-66
	Solyc02g087840.2	0.0609791	0.629748	10.3273	3.08324e-06	0.0594695	0.158673	2.66814	0.0280601
	Solyc02g087880.2	17.4806	101.821	5.82481	0	128.359	274.5	2.13852	0
	Solyc02g088830.2	6.56998	46.0402	7.00766	4.01491e-171	10.6694	18.9973	1.78053	3.81408e-33
	Solyc02g089140.2	1.9463	61.7826	31.7436	8.67422e-231	0	0	NA	NA
	Solyc02g089460.1	0.943463	13.122	13.9084	6.66458e-36	3.60805	0.49165	0.136265	4.35938e-17
	Solyc02g089630.2	0.921857	7.96157	8.63645	1.04227e-101	1.03629	0.363802	0.351063	1.07319e-13
	Solyc02g090370.2	0.0401428	1.69132	42.1326	1.05239e-09	0.176115	0.119306	0.677431	0.547649
	Solyc02g090490.2	33.9268	103.406	3.0479	0	0.840595	1.96282	2.33504	6.26135e-17
	Solyc02g090730.2	0.7804	5.99974	7.68803	3.20114e-26	6.9473	20.7318	2.98415	4.47439e-95
	Solyc02g091130.2	0.0265016	0.211641	7.98596	2.28773e-06	0.631426	0.392201	0.621134	0.00451448
	Solyc02g091250.1	2.51521	15.541	6.17883	2.90574e-27	8.95604	22.4709	2.50902	3.34946e-52
	Solyc02g091380.1	0.657706	2.37381	3.60922	8.15135e-05	0.0957764	0.109176	1.13991	0.87521
	Solyc02g091820.1	0.0238156	0.325106	13.651	0.000507431	0.0579142	0.0353905	0.611084	0.576665
	Solyc02g092090.1	1.89385	8.47336	4.47414	3.18809e-32	0.809702	1.2249	1.51277	0.0225955
	Solyc02g092110.2	2.766	13.561	4.90277	7.53851e-39	0.771649	1.65854	2.14934	3.73729e-05
	Solyc02g092120.2	3.44573	14.7323	4.27553	1.87258e-31	0.238164	0.692121	2.90607	0.00176762
	Solyc02g092460.2	0.525506	108.238	205.97	0	8.5636	18.5842	2.17014	4.85486e-88
	Solyc02g092490.2	5.63713	28.8708	5.12155	1.66219e-255	16.6434	20.4089	1.22624	1.42734e-19
	Solyc02g092580.2	4.14712	55.4726	13.3762	0	0.518893	1.44463	2.78406	3.80768e-15
	Solyc02g092670.1	3.07279	9.63559	3.13578	6.03811e-83	0.427021	1.09203	2.55731	5.30747e-16
	Solyc02g092820.2	0.261027	3.38096	12.9525	3.53899e-66	1.18005	0.902285	0.764618	0.0278269
	Solyc02g092860.2	2.07245	6.27468	3.02767	4.04505e-38	0.435877	0.158719	0.364137	1.88422e-05
	Solyc02g092890.1	0.448267	3.66448	8.17475	4.24527e-07	0.0514909	0	0	NA
	Solyc02g092950.2	4.98291	18.5112	3.71494	1.62878e-83	14.1842	10.6177	0.748557	5.80816e-12
	Solyc02g093050.2	10.815	37.3716	3.45553	4.77441e-208	8.24691	6.72146	0.815027	0.000222688
	Solyc02g093420.2	1.46672	5.76328	3.92937	5.10737e-32	1.87924	1.29161	0.687303	0.000421547
	Solyc02g093760.2	2.51531	11.5421	4.58875	7.24488e-71	3.00874	3.97301	1.32049	1.38476e-05
	Solyc02g093960.2	0.236504	0.748398	3.16442	0.000202868	0.0145341	0.00939396	0.646339	0.78278
	Solyc02g094180.2	0.376205	1.25934	3.34749	2.13249e-06	0.198442	0.232818	1.17323	0.560315
	Solyc02g094300.2	3.11228	14.7897	4.75204	2.64244e-80	0.560449	0.514244	0.917557	0.800747
	Solyc02g094750.1	0	0.0233701	NA	4.46582e-05	0.0188006	0	0	NA
	Solyc03g005620.2	1.9437	11.5066	5.91993	6.76811e-187	0.545957	1.18712	2.17439	3.14919e-14
	Solyc03g006610.2	0.046633	0.647266	13.88	3.88747e-07	0.064819	0.0687052	1.05995	0.878088
	Solyc03g006620.2	2.75691	31.0445	11.2606	5.26114e-284	3.10413	6.16165	1.98499	7.42866e-31
	Solyc03g006650.1	5.45931	20.8334	3.81612	4.67214e-125	0.346335	0.0497418	0.143623	9.45141e-09
	Solyc03g006700.2	0.189634	1.06094	5.59466	4.27135e-08	0.140919	0.0280806	0.199267	0.00379019
	Solyc03g007030.2	2.31312	16.666	7.205	1.42653e-65	3.27691	7.46907	2.2793	1.54735e-25
	Solyc03g007060.2	0.395175	4.59018	11.6156	5.98675e-61	2.91888	7.87925	2.69941	2.05341e-89
	Solyc03g007130.2	2.94515	29.314	9.95329	0	2.10758	4.47403	2.12283	4.79004e-47
	Solyc03g007290.2	0.0394792	1.26795	32.1168	1.28318e-13	0.286004	0.126538	0.442435	0.0143546
	Solyc03g007380.1	1.32411	8.41952	6.35863	3.84351e-52	0	0.0217941	NA	NA
	Solyc03g007790.2	0.16302	0.950416	5.83005	6.44228e-09	0.104679	0.0527751	0.504159	0.067221
	Solyc03g013440.2	0.167395	2.96946	17.7393	1.20676e-23	0.446585	0.243621	0.545521	0.0223571
	Solyc03g019750.2	0	0.285425	NA	6.70332e-06	0.121905	0.186958	1.53364	0.225032
	Solyc03g019820.2	0.769622	43.5322	56.5631	0	0.215439	0.154853	0.718778	0.425866
	Solyc03g020010.1	0.0846078	35.4611	419.123	4.79541e-170	0.0164277	0	0	NA
	Solyc03g020050.2	13.8777	97.4441	7.02163	0	0.340593	0.029865	0.0876852	9.44498e-06
	Solyc03g020060.2	2.06181	47.4778	23.0273	0	28.6585	3.5768	0.124808	0
	Solyc03g020070.2	0.144825	6.12588	42.2985	2.85954e-53	3.26472	0.374255	0.114636	4.06066e-44
	Solyc03g025470.2	1.81744	11.1775	6.15014	2.24703e-133	1.46377	4.04053	2.76036	1.62542e-58
	Solyc03g025710.2	1.00186	4.07576	4.06819	1.97419e-15	1.88841	4.12573	2.18476	1.00692e-21
	Solyc03g025720.2	4.04544	14.1139	3.48885	2.02613e-98	0.730483	1.04882	1.43579	0.000726742
	Solyc03g025900.2	2.72648	8.24927	3.02561	3.69153e-40	4.54735	3.43835	0.756122	6.64463e-06
	Solyc03g026050.2	0.0678175	0.659383	9.72291	0.00074681	0.146782	0.0568492	0.387304	0.156021
	Solyc03g026160.2	0.683381	4.9432	7.23345	3.61487e-37	1.0958	2.6582	2.42582	8.12749e-15
	Solyc03g026330.2	0.275866	1.70686	6.18729	8.01111e-11	0.400526	0.446309	1.11431	0.654929
	Solyc03g031630.2	0.04106	3.85915	93.9881	1.06372e-20	0	0	NA	NA
	Solyc03g031780.2	1.0954	6.56997	5.99777	1.29061e-54	4.38792	2.97371	0.677702	3.61626e-08
	Solyc03g032190.2	4.54205	34.5936	7.6163	0	16.7635	28.458	1.69762	3.80017e-108
	Solyc03g033840.2	0.461453	4.22689	9.15997	2.09678e-56	2.01316	2.10025	1.04326	0.378409
	Solyc03g034120.2	0.073541	3.40776	46.3382	6.53606e-23	0.0129059	0.0488299	3.78352	0.270133
	Solyc03g034130.2	0	0.85472	NA	7.04455e-07	0	0.0416102	NA	NA
	Solyc03g044850.1	1.20385	4.55471	3.78346	0.000719413	0.401158	0.0575755	0.143523	0.0343252
	Solyc03g044960.1	0.0241854	17.5932	727.43	1.31194e-113	0.115606	0.0599	0.51814	0.283413
	Solyc03g062720.2	0.452549	1.37728	3.04338	4.28704e-05	4.31354	7.31104	1.6949	1.96105e-26
	Solyc03g063140.2	0.515508	5.55034	10.7667	1.01868e-24	0.137697	0.15772	1.14541	0.784554
	Solyc03g078440.2	0.185142	0.734501	3.96723	4.86238e-05	0.358931	0.276983	0.771687	0.38032
	Solyc03g080030.2	0.0549721	1.32268	24.061	8.27172e-05	40.9932	2.00925	0.0490141	0
	Solyc03g080110.2	0.785044	4.64802	5.92072	1.41109e-20	3.64431	2.29228	0.629003	0.000155252
	Solyc03g080120.1	9.09531	30.8468	3.39151	3.61517e-15	2.15445	1.27935	0.593815	0.104194
	Solyc03g080190.2	3.41564	15.318	4.48466	4.39413e-86	1.52527	1.97188	1.29281	0.00267113
	Solyc03g083010.2	24.3715	94.4699	3.87624	0	5.71333	9.79511	1.71443	1.10976e-70
	Solyc03g083050.2	0.0789674	0.811888	10.2813	2.81443e-08	0.117386	0.322909	2.75082	0.0035386
	Solyc03g083500.2	0.678226	15.4089	22.7194	1.4672e-84	0.0150404	0.00131882	0.0876852	0.437735
	Solyc03g083690.1	0.519181	4.39358	8.46253	5.77313e-08	0.0752022	0	0	NA
	Solyc03g083960.2	4.35055	37.0064	8.50613	0	1.85644	4.01893	2.16486	5.21255e-26
	Solyc03g093110.2	1.25647	12.019	9.56564	9.16015e-132	0.0093829	0.0320869	3.41972	0.295948
	Solyc03g093120.2	2.1067	24.7028	11.7258	2.92535e-253	0	0.010846	NA	NA
	Solyc03g093310.2	2.47761	7.60943	3.07127	2.80992e-42	1.24415	1.54796	1.24419	0.0121251
	Solyc03g093410.2	0.0538321	1.29397	24.0372	3.44401e-21	0.0193437	0.0533303	2.75699	0.124794
	Solyc03g093890.2	0.130642	1.44767	11.0812	9.25344e-13	0.316236	0.0759123	0.24005	0.00019683
	Solyc03g095600.1	15.1486	51.6237	3.40783	2.35491e-275	16.7983	12.7087	0.756551	4.28384e-16
	Solyc03g095610.2	1.57517	7.14198	4.53411	4.13313e-95	0.697012	0.387176	0.555479	4.82811e-06
	Solyc03g095980.2	0.573041	1.95492	3.41149	1.21953e-05	0.627225	0.365803	0.583208	0.0658785
	Solyc03g096840.2	126.131	791.769	6.27736	0	303.213	471.506	1.55503	0
	Solyc03g096870.2	6.19222	40.0737	6.47163	0	9.95332	9.15433	0.919727	0.1883
	Solyc03g096890.1	1.82382	10.3021	5.64865	3.77196e-151	0.942869	0.613275	0.650435	2.51556e-05
	Solyc03g096900.2	2.00281	8.763	4.37535	9.23248e-114	3.23013	4.98052	1.5419	1.20474e-27
	Solyc03g097240.2	14.841	94.4883	6.3667	2.65697e-154	5.51491	5.69049	1.03184	0.549315
	Solyc03g097410.1	0.0512494	2.22799	43.4735	2.36416e-19	0.186546	0.09584	0.513761	0.160054
	Solyc03g097420.2	0.228791	1.47318	6.43896	1.01798e-07	0.241824	0.707483	2.92562	0.000201782
	Solyc03g097700.2	0.0163808	0.836707	51.0784	4.08089e-12	0.00379219	0	0	NA
	Solyc03g097840.2	1.63345	10.6828	6.54001	7.21973e-76	0.22758	0.404986	1.77953	0.0209176
	Solyc03g098460.2	14.8139	45.9964	3.10494	6.71471e-222	95.9833	90.0526	0.938211	0.013167
	Solyc03g098490.1	0.0257829	0.395971	15.3579	0.00092732	0.238173	0.0675995	0.283825	0.00447868
	Solyc03g111120.2	1.53659	10.2881	6.69544	3.59503e-68	0.263219	0.66895	2.54142	2.94224e-05
	Solyc03g111140.2	1.03967	15.528	14.9354	4.39435e-275	1.23183	3.44021	2.79277	2.55649e-47
	Solyc03g111280.1	0.525047	2.96768	5.65221	4.16287e-31	0.0068643	0.00631992	0.920694	0.978798
	Solyc03g111290.1	12.2303	46.9884	3.84197	0	0.116222	0.0389652	0.335267	0.0334033
	Solyc03g111820.2	0.0291597	0.402139	13.7909	0.000151571	0.0389848	0.0231546	0.59394	0.429104
	Solyc03g111860.1	0.210034	1.36857	6.51595	1.47679e-14	0.270221	0.306977	1.13602	0.515301
	Solyc03g112030.1	0.15285	2.13714	13.9819	8.54129e-26	0.227191	0.284001	1.25005	0.34376
	Solyc03g112390.2	3.06325	9.87924	3.22509	2.74675e-52	7.29603	12.9836	1.77955	1.60223e-51
	Solyc03g113070.2	0.50021	1.88578	3.76997	1.24895e-12	0.00552957	0.0252128	4.55963	0.159287
	Solyc03g113090.2	4.87246	35.5488	7.29585	2.85701e-290	8.97426	16.5576	1.845	1.38951e-73
	Solyc03g113120.2	0.315421	1.27521	4.04288	3.254e-10	0.176153	0.213348	1.21115	0.464055
	Solyc03g113810.1	0.194693	18.0119	92.5146	4.75457e-35	0.126904	0.096439	0.759938	0.829797
	Solyc03g114000.2	1.79648	6.3833	3.55323	1.68952e-24	4.55273	5.49689	1.20738	0.00112047
	Solyc03g114350.1	0.379155	1.29228	3.40831	0.000321842	0.402816	0.49652	1.23262	0.368583
	Solyc03g114360.2	15.5254	54.4476	3.507	0	0.990359	1.8845	1.90284	2.8313e-12
	Solyc03g114380.2	2.53245	17.9099	7.07217	8.71346e-285	5.0784	4.92057	0.968921	0.987189
	Solyc03g114430.1	2.23008	11.305	5.06932	3.50041e-18	1.07084	1.50458	1.40505	0.135091
	Solyc03g114850.2	4.19847	21.8514	5.20461	2.19719e-257	22.9701	24.6163	1.07167	1.07392e-06
	Solyc03g115040.2	0.974678	17.7579	18.2192	2.11904e-217	0.109417	0.0889605	0.813042	0.708977
	Solyc03g115380.1	11.4108	42.5625	3.73001	6.33658e-236	15.9168	14.1073	0.88631	0.00830193
	Solyc03g115540.1	0.0176993	0.743961	42.0332	2.06664e-09	0.0286938	0.0225924	0.787359	0.836179
	Solyc03g115910.1	0.196612	1.18096	6.00652	2.70651e-12	0.420867	0.553462	1.31505	0.139282
	Solyc03g116160.1	0.110015	0.727428	6.61206	1.99806e-06	0.251927	0.120178	0.477034	0.0292471
	Solyc03g116510.1	88.2205	290.794	3.29622	9.73794e-253	0.828024	0.205189	0.247806	0.00261522
	Solyc03g116520.1	12.1679	41.0294	3.37192	7.9915e-37	1.54122	0.198114	0.128544	5.10211e-07
	Solyc03g116700.2	10.5185	102.232	9.71925	0	0	0.263459	NA	1.98468e-05
	Solyc03g116920.1	1.80062	6.6293	3.68168	1.48533e-82	0.490826	0.316904	0.645654	0.0020254
	Solyc03g117730.2	1.88642	9.9145	5.25572	9.8636e-70	6.21158	7.90971	1.27338	2.67554e-08
	Solyc03g117860.2	30.6758	211.004	6.87851	0	3.73795	3.14843	0.842287	0.144448
	Solyc03g118450.1	26.8734	142.928	5.31859	5.52582e-155	18.4182	6.76276	0.367178	9.03547e-25
	Solyc03g118480.2	4.81622	26.2361	5.44744	3.31284e-137	8.45794	11.175	1.32124	1.30621e-10
	Solyc03g119220.2	2.39942	18.6388	7.76803	0	2.44671	6.02792	2.46369	2.96498e-111
	Solyc03g119590.1	0.77809	10.6524	13.6904	4.05712e-24	27.8991	13.6028	0.487572	2.50208e-32
	Solyc03g119660.1	5.39551	35.7714	6.62986	7.59689e-261	0	0.00464766	NA	NA
	Solyc03g119670.2	2.08492	7.17801	3.44282	9.39946e-11	0.642756	0.254505	0.395959	0.0223824
	Solyc03g119720.2	8.36147	42.7357	5.11102	0	6.23079	13.5714	2.17811	1.46235e-162
	Solyc03g119940.2	2.55338	18.0699	7.07686	6.50751e-287	4.12513	8.82326	2.13891	1.20189e-98
	Solyc03g120040.2	0.174142	0.796096	4.57153	3.43209e-06	5.72765	1.89868	0.331493	1.4457e-39
	Solyc03g120110.2	0.196893	0.831079	4.22098	9.82359e-09	0.259429	0.171871	0.662498	0.089523
	Solyc03g120260.2	0.834134	13.1784	15.7989	2.91507e-117	0.0938126	0.285907	3.04764	0.00154565
	Solyc03g120600.2	0.695328	2.34479	3.3722	3.67247e-07	0.0262599	0	0	NA
	Solyc03g120790.1	0.139468	1.27355	9.13144	6.7838e-05	0.0441404	0.050316	1.13991	0.87521
	Solyc03g120870.2	1.49075	5.95279	3.99315	7.9619e-20	6.49928	14.8461	2.28426	2.89089e-65
	Solyc03g120950.2	1.44144	7.19201	4.98945	7.23276e-27	10.3436	10.9422	1.05787	0.151035
	Solyc03g121100.2	1.55729	47.9783	30.8089	0	0.639746	0.279428	0.43678	0.00107437
	Solyc03g121190.2	0.996127	7.3889	7.41763	2.74059e-22	0.0670857	0.0622556	0.928002	0.968367
	Solyc03g121540.2	7.1077	84.7081	11.9178	0	7.00688	10.6526	1.52031	3.80451e-56
	Solyc03g121760.2	1.5207	4.80412	3.15916	4.02927e-16	2.3594	2.05831	0.872387	0.242679
	Solyc03g123860.2	3.61624	11.9914	3.31598	8.06757e-138	1.09521	2.57892	2.35473	3.49386e-48
	Solyc04g005070.2	29.8769	125.066	4.18604	0	160.337	158.381	0.987796	0.0170922
	Solyc04g005380.2	1.6337	7.12348	4.36032	6.30104e-38	77.4017	8.6888	0.112256	0
	Solyc04g007010.2	0.137084	1.43485	10.4669	2.38888e-07	0.0289239	0.131882	4.55963	0.0412096
	Solyc04g007070.2	15.6765	94.7238	6.0424	0	18.1548	39.5339	2.1776	0
	Solyc04g007250.1	2.87609	108.67	37.784	0	0.719782	1.41619	1.96752	2.79123e-05
	Solyc04g007320.1	0.766208	3.94345	5.14671	4.68333e-56	0.0802797	0.147826	1.84139	0.0137476
	Solyc04g007360.1	0.151909	2.93471	19.3188	5.98217e-14	0.468881	0.859818	1.83376	0.0220109
	Solyc04g007450.2	2.94329	8.87912	3.01674	1.63918e-46	0.432095	0.356327	0.82465	0.4229
	Solyc04g007990.1	13.0786	51.8337	3.96324	6.72427e-30	15.4136	4.44685	0.288502	2.39509e-27
	Solyc04g008310.1	4.28234	14.1008	3.29277	1.16001e-67	0.592894	1.71363	2.89028	1.8095e-18
	Solyc04g008330.1	0.731741	16.591	22.6734	1.44928e-188	55.9049	19.4466	0.347851	0
	Solyc04g008430.1	0.326251	1.54048	4.72177	7.54193e-28	0.120341	0.337086	2.80109	5.3198e-09
	Solyc04g008940.2	2.78811	19.7578	7.08645	8.22724e-111	0.273732	0.356082	1.30085	0.326953
	Solyc04g008950.2	0.0930582	5.17747	55.637	7.30509e-44	0.24955	0.0652595	0.261508	0.00174228
	Solyc04g008960.2	0.025702	5.29063	205.845	1.64942e-46	0.16753	0.2037	1.2159	0.591842
	Solyc04g008970.2	0.452629	28.1735	62.2441	6.03175e-305	0.141546	0.16817	1.18809	0.607011
	Solyc04g009020.2	4.3735	16.4438	3.75986	2.93919e-152	2.14421	2.51346	1.17221	0.00378289
	Solyc04g009040.2	0.23698	0.786577	3.31917	1.32377e-10	0.0900763	0.0825606	0.916563	0.877941
	Solyc04g009180.1	5.43896	17.0404	3.13302	2.00312e-40	4.47923	4.87057	1.08737	0.16586
	Solyc04g010010.1	0.0611379	0.32798	5.3646	0.000117384	0.0235691	0.00695056	0.294901	0.29453
	Solyc04g010030.1	0.029692	0.181107	6.09952	0.000507431	0.125945	0.0850523	0.675315	0.358033
	Solyc04g010250.2	12.7796	61.1134	4.78209	0	37.987	26.5574	0.699119	2.43478e-68
	Solyc04g011340.2	0.0181933	1.19907	65.9073	1.11065e-15	0.213306	0.0322134	0.15102	2.42045e-05
	Solyc04g011480.2	0.0502766	0.776607	15.4467	2.48745e-05	0.0319137	0.00171193	0.0536427	0.277158
	Solyc04g012050.2	2.23369	9.91182	4.43742	3.62118e-53	0	0.0171067	NA	NA
	Solyc04g014400.2	0.0412378	0.199496	4.8377	6.7838e-05	0.0431553	0.0177726	0.411828	0.0881675
	Solyc04g014750.1	0.0822133	1.19055	14.4813	0.000728403	0.0362231	0.0727841	2.00933	0.592079
	Solyc04g014850.2	0.991156	7.62485	7.69288	3.68158e-55	1.00875	1.34674	1.33507	0.012383
	Solyc04g016080.1	0.506743	3.87543	7.64772	5.28847e-86	0.232372	0.170286	0.732816	0.139258
	Solyc04g025530.2	5.68231	40.0991	7.05682	0	0.833329	0.280024	0.336031	5.05889e-11
	Solyc04g040130.1	0.219446	3.76519	17.1578	7.11308e-38	0	0.246622	NA	2.10144e-07
	Solyc04g050620.2	3.416	22.6747	6.63781	6.55455e-242	12.0871	15.227	1.25977	1.23962e-17
	Solyc04g054310.2	5.63482	39.2209	6.96046	0	6.1898	10.4927	1.69516	5.02323e-45
	Solyc04g054340.1	161.088	641.823	3.9843	0	14.8938	10.3566	0.695365	0.000123752
	Solyc04g054890.2	4.6448	16.0159	3.44812	3.34169e-130	9.45585	6.87907	0.727493	1.04725e-16
	Solyc04g055000.2	0.601198	1.81414	3.01753	2.82497e-14	1.69536	1.85701	1.09535	0.161321
	Solyc04g057830.1	1.55413	4.80327	3.09066	2.98908e-08	0.234221	0.50316	2.14823	0.0187982
	Solyc04g063240.2	5.78125	24.7309	4.27777	1.66218e-106	5.67791	16.0178	2.82108	2.30207e-117
	Solyc04g063350.2	74.7412	257.608	3.44667	0	10.6027	6.30153	0.594332	4.27107e-36
	Solyc04g064530.1	3.32831	29.5568	8.88043	9.02928e-203	0.377114	0.192312	0.509959	0.0327346
	Solyc04g064880.2	0.179687	2.35628	13.1132	2.75961e-21	0	0.0346142	NA	NA
	Solyc04g070980.2	34.4016	153.697	4.46775	0	224.206	467.347	2.08445	0
	Solyc04g071500.2	0.535301	2.68893	5.02321	3.22676e-17	3.14076	5.69388	1.8129	1.17417e-18
	Solyc04g071600.2	0.603334	8.72047	14.4538	4.52815e-74	0	0	NA	NA
	Solyc04g071620.2	7.94503	29.9912	3.77484	2.32949e-75	3.11344	0.676687	0.217344	2.99489e-30
	Solyc04g072000.2	6.93893	51.074	7.3605	0	0.218342	0.152519	0.698532	0.38624
	Solyc04g072020.2	4.35755	50.7769	11.6526	0	4.25321	3.01604	0.709121	6.0437e-06
	Solyc04g072280.2	0	0.478135	NA	5.18585e-09	0.449873	0.25909	0.575917	0.0101341
	Solyc04g073980.2	0.159511	0.694589	4.35449	2.8779e-08	0.479979	1.17485	2.44771	1.49433e-15
	Solyc04g074000.2	0.363434	1.77112	4.87331	1.14889e-42	0	0.0135869	NA	NA
	Solyc04g074020.2	0.0768081	0.319113	4.15468	5.54229e-08	0.0373371	0	0	0.0024893
	Solyc04g074030.2	0.277569	0.859805	3.09763	1.20836e-10	0	0	NA	NA
	Solyc04g074640.2	2.72719	9.45398	3.46656	5.29696e-58	2.38811	7.02877	2.94324	1.88312e-69
	Solyc04g074780.2	0.0747537	0.863837	11.5558	5.08728e-08	0.134466	0.00109956	0.00817724	0.000549257
	Solyc04g074830.1	6.10302	23.7835	3.89701	3.26295e-91	1.17103	3.04285	2.59843	3.70213e-20
	Solyc04g076310.2	2.96547	20.0329	6.75538	0	1.06719	1.10921	1.03937	0.429173
	Solyc04g076600.1	0	0.963348	NA	0.000220411	2.12127	0.493804	0.232787	1.71241e-09
	Solyc04g076730.1	0	7.30624	NA	2.36416e-19	0.0890552	0.0507574	0.569954	0.712337
	Solyc04g076880.2	98.0148	449.418	4.58521	0	36.8172	74.1171	2.01311	0
	Solyc04g076970.2	2.17342	7.15376	3.29147	1.5575e-24	0.587415	1.07388	1.82815	0.000396281
	Solyc04g077130.1	37.3522	147.496	3.94879	4.31361e-193	117.971	44.14	0.37416	1.43682e-221
	Solyc04g077150.2	20.9291	79.5598	3.80139	4.83505e-214	338.134	319.739	0.9456	0.0206798
	Solyc04g077220.2	0.021513	1.18529	55.0965	4.92755e-14	0.00934834	0.0106562	1.13991	0.926937
	Solyc04g077300.2	0.205203	0.732832	3.57126	1.80696e-05	0	0.0161404	NA	NA
	Solyc04g077340.2	0	0.163816	NA	6.70559e-06	1.68237	0.772077	0.458921	1.30401e-17
	Solyc04g077410.2	0	0.413484	NA	1.23018e-06	0.0766287	0.0127606	0.166526	0.015997
	Solyc04g077540.2	2.05212	12.2062	5.94812	4.98009e-179	1.78187	2.23731	1.2556	7.38898e-05
	Solyc04g077620.1	138.145	446.414	3.23148	0	0.351946	0.976259	2.77389	0.00133592
	Solyc04g077810.1	1.11025	5.22997	4.71061	1.91744e-23	0.0389946	0.0312353	0.801016	0.870808
	Solyc04g078290.2	5.54497	40.9274	7.38099	0	7.25603	19.4466	2.68006	3.23098e-216
	Solyc04g078370.2	0.340648	2.93746	8.62314	5.30728e-32	0.520746	0.0614479	0.118	7.95074e-15
	Solyc04g078790.2	4.39117	18.8519	4.29313	9.80793e-81	0.389403	0.702409	1.80381	0.00226496
	Solyc04g078860.2	0.958294	3.74818	3.9113	2.14103e-30	1.18856	0.696491	0.585998	7.07852e-08
	Solyc04g078900.2	0.0296247	0.327588	11.0579	1.20361e-07	2.48011	1.6663	0.671865	4.87288e-06
	Solyc04g079130.2	2.03741	14.5239	7.1286	2.51399e-78	8.65048	16.3784	1.89335	5.78392e-56
	Solyc04g079240.2	0.0193658	0.411314	21.2392	2.48745e-05	0.165156	0.041543	0.251538	0.00356353
	Solyc04g079250.2	3.08109	10.5496	3.42397	3.34108e-44	0.173806	0.00876054	0.0504041	9.58625e-06
	Solyc04g079450.2	0.13954	1.04908	7.51808	0.000348456	0	0.628829	NA	3.64341e-13
	Solyc04g079730.1	7.20746	86.5622	12.0101	0	2.45743	6.65561	2.70837	1.98947e-70
	Solyc04g080310.1	25.3898	90.0717	3.54756	1.92131e-79	0.296221	0.258364	0.872202	0.8813
	Solyc04g080840.1	0	0.121581	NA	0.000400089	0.0486323	0.00524125	0.107773	0.00802868
	Solyc04g081020.2	0.0230179	0.397868	17.2852	2.48745e-05	0.493189	0.114017	0.231182	3.42811e-06
	Solyc04g081560.2	0.134199	19.8767	148.113	5.8428e-184	1.96027	0.536706	0.273791	3.31652e-19
	Solyc04g081630.1	0	0.676325	NA	0.000400089	0.0507518	0.0429048	0.845386	0.889785
	Solyc04g081840.2	0.223059	1.27702	5.72504	1.61305e-08	0.687226	0.493427	0.717999	0.119964
	Solyc04g082010.1	28.3431	185.882	6.55828	0	118.967	231.913	1.9494	0
	Solyc04g082200.2	430.971	1306.64	3.03185	0	82.012	163.047	1.98809	0
	Solyc04g082220.1	0.105839	0.504869	4.77016	0.000376265	0.438396	0.377869	0.861935	0.617532
	Solyc04g082290.2	16.5405	175.807	10.6289	0	29.0072	30.4052	1.04819	0.000266604
	Solyc04g082430.2	2.15983	25.9613	12.0201	0	5.35627	4.16577	0.777737	2.40108e-05
	Solyc04g082840.2	17.6401	92.2245	5.22813	0	46.1653	30.6231	0.663336	1.21411e-66
	Solyc04g082900.2	14.1148	43.1335	3.05592	6.81932e-212	24.5748	12.456	0.506862	9.62858e-119
	Solyc04g083140.1	0.311868	1.50427	4.8234	3.6807e-15	0.0107092	0.0153767	1.43584	0.729588
	Solyc05g005520.1	0.818024	3.52411	4.30807	6.10789e-05	0.129307	0.073699	0.569954	0.513632
	Solyc05g005580.2	0.866263	6.51164	7.51693	4.3743e-95	1.73612	4.07816	2.34901	2.03127e-49
	Solyc05g006020.2	3.78675	12.7738	3.37328	1.79816e-92	4.61694	11.6055	2.51369	4.73685e-136
	Solyc05g006210.2	0.0791136	2.77452	35.0701	3.45273e-41	0.821795	0.254204	0.309328	9.35613e-11
	Solyc05g007580.1	5.1588	45.0584	8.73428	6.74753e-296	1.34241	1.29946	0.968003	0.99948
	Solyc05g007600.1	0.131995	2.08706	15.8116	0.000121799	0.247079	0.105618	0.427465	0.412976
	Solyc05g007900.2	2.29817	25.3947	11.05	9.72067e-138	1.65188	3.32118	2.01054	5.9416e-11
	Solyc05g008120.2	2.22084	7.73485	3.48285	1.29209e-27	7.88952	18.5703	2.3538	1.00784e-77
	Solyc05g008210.2	4.72969	17.0421	3.60323	4.39508e-62	2.62275	1.80968	0.689991	0.00161891
	Solyc05g008310.2	0.479317	1.85445	3.86895	6.97582e-19	0.0843275	0.16613	1.97006	0.00895939
	Solyc05g008960.2	0.0117553	0.196017	16.6747	0.000277241	2.26725	0.603611	0.26623	5.76684e-45
	Solyc05g009310.2	1.29105	3.88405	3.00843	5.55516e-18	0.175369	0.0528433	0.301326	0.00374733
	Solyc05g009320.2	0.380166	5.17902	13.6231	1.02139e-34	0.342947	0.0396778	0.115697	7.48836e-06
	Solyc05g009420.1	122.362	368.011	3.00756	0	55.4206	101.008	1.82256	7.79907e-285
	Solyc05g009650.2	9.47882	31.3025	3.30236	1.17887e-75	0.177586	0.303339	1.70812	0.151929
	Solyc05g010000.1	0	0.90731	NA	0.000728403	0	0	NA	NA
	Solyc05g010020.2	0.515254	3.82115	7.41606	6.88308e-15	0.0404474	0	0	NA
	Solyc05g010140.2	6.26413	19.8042	3.16153	5.33482e-191	4.4585	8.12384	1.8221	1.45191e-65
	Solyc05g010180.2	0.288525	2.08476	7.22557	2.084e-24	1.21308	3.46388	2.85544	8.30663e-48
	Solyc05g010720.2	0.13738	0.969439	7.05661	1.35215e-08	1.06848	2.43028	2.27452	7.12478e-21
	Solyc05g011880.1	0.0328853	0.409805	12.4617	0.00092732	0.057957	0.0291137	0.502332	0.487857
	Solyc05g012110.2	36.3455	184.351	5.07218	0	22.259	25.7174	1.15537	4.22026e-10
	Solyc05g012850.2	0.0247574	0.286815	11.585	1.12792e-06	0.0480696	0.0303479	0.631333	0.622452
	Solyc05g013180.2	0.123513	0.845102	6.84223	4.85274e-13	0.472558	0.140399	0.297105	2.64563e-10
	Solyc05g013370.1	0.375616	2.32394	6.18699	3.53272e-10	0.495214	0.40626	0.820373	0.594035
	Solyc05g013410.2	3.30504	11.9689	3.6214	1.2749e-59	11.8998	29.7447	2.49959	5.25661e-240
	Solyc05g014270.2	2.08228	16.9706	8.14999	2.04954e-215	0.145699	0.135867	0.932518	0.915462
	Solyc05g014590.2	0.0834709	0.95142	11.3982	1.56075e-08	0.00626188	0.0323758	5.17029	0.256847
	Solyc05g014700.2	0.0691367	1.70663	24.6849	2.18852e-15	8.32052	2.08595	0.250699	6.04302e-82
	Solyc05g015060.2	0.015415	0.227277	14.7439	0.000151571	4.11954	6.75856	1.64061	2.15672e-26
	Solyc05g015850.2	0.754621	8.6087	11.408	1.96734e-51	0.0126587	0	0	NA
	Solyc05g016690.2	0.145113	2.47694	17.0691	1.3468e-17	0.171954	0.148183	0.861764	0.820311
	Solyc05g017760.2	37.0624	127.963	3.45264	0	238.182	309.126	1.29786	0
	Solyc05g023680.2	9.85158	41.5462	4.21721	0	5.39413	6.6841	1.23914	7.67281e-10
	Solyc05g025820.2	1.94346	6.51967	3.35467	3.92776e-29	0.0516844	0.0757484	1.4656	0.475921
	Solyc05g041200.2	43.0355	214.511	4.98452	0	17.9109	20.463	1.14249	1.96599e-10
	Solyc05g041870.1	0.174628	0.934805	5.35313	7.17213e-05	8.60315	2.62587	0.305222	1.79951e-37
	Solyc05g041920.2	0.389791	1.42651	3.65968	7.98632e-07	0.200791	0.141176	0.703099	0.451009
	Solyc05g046270.2	5.22662	17.9744	3.43901	2.96711e-23	5.7115	1.54371	0.270281	3.18123e-21
	Solyc05g046290.2	0.298534	18.5499	62.1364	2.21533e-150	0	0.0232617	NA	NA
	Solyc05g050210.2	0.204735	2.56347	12.5209	5.03368e-25	2.85548	2.70531	0.947407	0.823242
	Solyc05g050220.2	0.0643783	1.59775	24.8182	1.65379e-27	0.923248	0.870237	0.942583	0.866323
	Solyc05g050350.1	0.336137	1.64505	4.89398	2.10669e-18	0.00454461	0	0	NA
	Solyc05g051010.2	0.0767549	0.896422	11.679	1.27759e-05	0.0923211	0.287419	3.11326	0.0154385
	Solyc05g051220.2	0.0749435	0.255634	3.41102	0.000954368	0.382241	0.487141	1.27444	0.0515873
	Solyc05g051580.2	0	0.736992	NA	3.66906e-15	0.0954426	0.219209	2.29676	0.00220842
	Solyc05g051900.2	11.3615	38.9027	3.42407	1.13674e-223	0.579344	0.866437	1.49555	0.00151501
	Solyc05g052410.1	1.18438	21.3753	18.0477	1.17662e-208	0.391775	0.411164	1.04949	0.754823
	Solyc05g052700.2	4.47584	22.3616	4.99606	4.10811e-131	2.47994	2.8902	1.16543	0.0147886
	Solyc05g052750.2	1.86425	6.91101	3.70713	1.14333e-17	6.11905	12.2127	1.99586	3.57947e-39
	Solyc05g052980.2	12.4722	47.6945	3.82408	2.34392e-303	53.5602	69.239	1.29273	1.18322e-84
	Solyc05g053100.2	6.99184	29.8496	4.2692	2.66205e-211	5.45894	10.059	1.84267	1.87283e-66
	Solyc05g053600.2	0.74307	3.03719	4.08735	2.09373e-66	0.554307	0.102856	0.185558	5.6249e-31
	Solyc05g053620.2	0.552848	8.28086	14.9786	5.32504e-57	3.10823	3.09936	0.997145	0.795835
	Solyc05g054090.2	25.0538	278.808	11.1284	0	0.293737	0.279296	0.950836	0.968769
	Solyc05g054250.1	0.366799	1.3414	3.65705	2.90558e-06	0	0.0120173	NA	NA
	Solyc05g054650.1	0.545349	2.83939	5.20655	2.99354e-05	0	0	NA	NA
	Solyc05g055330.2	0.597616	2.94248	4.9237	8.46137e-61	1.23788	1.79535	1.45034	8.37451e-13
	Solyc05g056070.2	20.8407	86.3788	4.14471	1.48134e-272	7.9481	21.0455	2.64786	3.5306e-87
	Solyc05g056500.1	0.270287	1.83409	6.7857	3.74493e-14	0.0420908	0.168667	4.00721	0.00340075
	Solyc06g005090.2	0.455496	1.80106	3.95405	0.000366257	0.104663	0.0170437	0.162844	0.0571408
	Solyc06g005400.1	0.623017	5.23103	8.39629	2.9951e-14	0.318886	0.0771512	0.24194	0.191576
	Solyc06g005550.1	0.109669	0.697172	6.35703	3.92223e-08	0.00198411	0.0548463	27.6428	0.00182762
	Solyc06g005910.2	1.88925	10.4387	5.52531	2.24055e-81	18.7757	3.01493	0.160576	0
	Solyc06g007370.1	1.79858	5.49238	3.05373	9.0027e-08	1.04614	1.16422	1.11287	0.557356
	Solyc06g008300.2	1.32067	8.05824	6.10165	6.19448e-143	0	0.0111133	NA	NA
	Solyc06g008980.2	2.70276	25.0387	9.2641	7.47938e-227	1.99024	5.90411	2.96653	3.63064e-56
	Solyc06g009290.2	2.30854	23.9783	10.3868	0	1.10521	1.02078	0.923608	0.554731
	Solyc06g009770.1	0.0622472	1.72087	27.6457	1.52068e-08	0.481583	0.220432	0.457723	0.0825889
	Solyc06g024270.1	0	0.365793	NA	9.68486e-34	0	5.11869	NA	4.71505e-09
	Solyc06g034360.1	0.240486	0.888452	3.69441	1.20956e-07	1.42109	2.19902	1.54742	1.72491e-07
	Solyc06g036440.1	0.203123	1.12002	5.51401	3.6737e-13	0.0974076	0.0803058	0.82443	0.71301
	Solyc06g043150.2	2.22974	18.4752	8.28581	8.33242e-198	2.27431	1.60772	0.706906	0.000148611
	Solyc06g048700.1	1.39779	15.9437	11.4064	6.48872e-26	0	0.0836946	NA	NA
	Solyc06g048850.2	0.678974	6.2433	9.1952	4.98505e-39	8.99268	7.20539	0.80125	0.000959719
	Solyc06g049020.1	60.0388	279.328	4.65245	0	80.2617	157.954	1.96799	0
	Solyc06g049050.2	0.143956	1.76594	12.2672	5.85352e-16	1.43304	1.2341	0.861174	0.379378
	Solyc06g050140.1	0.256738	6.45472	25.1413	2.18218e-17	0.0915395	0.306518	3.34848	0.0974439
	Solyc06g050560.2	0.476594	4.27983	8.98003	1.3617e-92	1.25376	2.31213	1.84415	3.34841e-21
	Solyc06g052070.2	2.35571	9.13065	3.87597	1.09096e-85	0.218615	0.372784	1.70521	0.00382669
	Solyc06g053140.2	2.61199	9.04158	3.46156	3.88831e-41	7.09689	19.4968	2.74723	9.39725e-136
	Solyc06g053760.2	6.10968	49.5871	8.11615	0	7.29459	18.0504	2.47449	5.89156e-131
	Solyc06g053840.2	31.3675	107.669	3.43251	0	22.1081	21.3393	0.965223	0.936065
	Solyc06g054130.1	0.275671	3.00495	10.9005	9.74987e-05	1.43749	1.19482	0.831183	0.556295
	Solyc06g060010.2	0.243062	0.994652	4.09217	0.000852212	0.619541	1.66651	2.68991	7.11607e-20
	Solyc06g060360.2	5.26317	36.4155	6.91892	3.88945e-216	56.9717	50.8956	0.893348	7.45813e-05
	Solyc06g060470.1	0.100788	0.894946	8.87945	1.21429e-05	0.0140419	0.0160065	1.13991	0.926937
	Solyc06g061080.2	0.820233	3.67991	4.48642	4.45313e-20	0.310034	0.151276	0.487933	0.0262993
	Solyc06g061210.2	0.142501	4.63587	32.5322	6.58954e-61	0.0176153	0	0	NA
	Solyc06g062690.2	0.0159803	0.229126	14.3381	0.00092732	0.585843	0.817443	1.39533	0.018916
	Solyc06g063050.2	0.0333467	0.296567	8.89344	5.50019e-06	0.542379	0.296641	0.546925	0.000285941
	Solyc06g063180.1	1.34916	5.33327	3.95302	2.67488e-62	0.156256	0.167487	1.07188	0.694556
	Solyc06g063190.2	0.106417	0.384361	3.61185	8.47625e-07	0	0	NA	NA
	Solyc06g063210.2	0.886739	3.00607	3.39003	9.45557e-37	0.693664	0.131422	0.18946	4.48958e-26
	Solyc06g064440.2	13.4124	93.0234	6.93562	0	9.94496	8.71805	0.87663	0.0153425
	Solyc06g064500.2	2.16012	7.07623	3.27585	3.06774e-25	0.579668	0.717438	1.23767	0.198413
	Solyc06g065050.1	0	0.300473	NA	3.77446e-05	0.0151076	0.0291437	1.92907	0.499294
	Solyc06g065060.1	0.0612331	0.530705	8.66697	7.50745e-08	0.0439493	0.025462	0.579349	0.48453
	Solyc06g065450.2	0.689147	6.66434	9.67043	3.08948e-139	1.03142	1.33693	1.2962	0.000872215
	Solyc06g065490.2	1.974	6.92976	3.51051	5.5796e-27	3.13564	4.24973	1.3553	1.60703e-05
	Solyc06g065680.2	3.16396	21.3976	6.76293	7.63573e-257	8.40752	20.7153	2.46391	2.41822e-215
	Solyc06g065860.2	0.935715	12.4013	13.2533	5.60057e-47	0.03935	0.0616761	1.56737	0.662863
	Solyc06g066230.2	0	0.427093	NA	1.23018e-06	0.0335059	0.0687486	2.05183	0.216005
	Solyc06g066420.2	1.11947	29.6373	26.4744	1.33986e-197	0.337251	0.160955	0.477256	0.0690565
	Solyc06g066500.1	0.523679	1.73631	3.3156	0.000719413	2.68758	1.92527	0.716359	0.0564446
	Solyc06g066640.2	4.07597	21.3365	5.23471	1.80185e-94	24.7566	57.1615	2.30894	2.81683e-213
	Solyc06g066650.2	1.06942	4.29449	4.01571	6.89642e-31	0.346022	0.304939	0.88127	0.695329
	Solyc06g068570.2	7.17733	32.6351	4.54697	4.69066e-174	0.204716	0.149568	0.730615	0.452137
	Solyc06g068890.1	0.721322	17.3112	23.9992	4.75649e-31	0	0	NA	NA
	Solyc06g068990.2	0.157165	1.16781	7.4305	3.90178e-15	0.781359	0.763623	0.9773	0.949249
	Solyc06g069040.2	0.0525477	0.185132	3.52313	0.00018729	0.0893948	0.0675223	0.755327	0.382122
	Solyc06g069150.1	7.77862	29.5455	3.7983	3.09216e-82	59.4887	3.74387	0.0629342	0
	Solyc06g069650.2	0.055402	0.445161	8.03511	1.10918e-13	0	0	NA	NA
	Solyc06g069790.2	24.1192	107.758	4.46772	5.12377e-260	12.0239	12.97	1.07869	0.0843671
	Solyc06g070970.2	1.65086	7.03844	4.2635	9.50184e-57	2.34338	4.43497	1.89255	1.36574e-27
	Solyc06g070990.2	0.544188	4.6019	8.45645	1.3922e-62	0.0834753	0.19766	2.36789	0.00249789
	Solyc06g071060.1	1.5595	5.21417	3.34348	4.6464e-12	5.33325	4.93139	0.924651	0.594475
	Solyc06g071230.2	68.302	257.173	3.76523	0	35.5291	41.9348	1.1803	1.44276e-24
	Solyc06g071550.2	6.95427	24.5824	3.53486	1.00681e-144	9.78164	15.4153	1.57594	9.78208e-49
	Solyc06g071610.1	0.0687109	0.456379	6.64201	6.70559e-06	0.461226	0.315736	0.684558	0.165918
	Solyc06g071640.2	0.0391985	2.90897	74.2112	3.84464e-44	0.177908	0.271396	1.52548	0.0679199
	Solyc06g071890.2	13.5908	64.0159	4.71025	3.13777e-228	31.8935	35.8906	1.12533	2.34533e-07
	Solyc06g072220.1	7.28033	21.9592	3.01624	2.26538e-41	8.39087	11.77	1.40272	5.05127e-10
	Solyc06g072290.2	8.07608	54.8124	6.78701	0	65.7901	59.355	0.902187	0.000155015
	Solyc06g072320.2	0	0.243731	NA	3.77446e-05	1.82301	0.163929	0.089922	3.1757e-59
	Solyc06g072330.2	0.547121	8.02237	14.6629	1.83863e-33	1.66664	1.10748	0.664499	0.0398572
	Solyc06g072460.1	4.66699	24.9072	5.33689	1.462e-153	0.283119	0.541882	1.91397	0.00361607
	Solyc06g072740.1	0.576664	4.56221	7.91138	2.20471e-24	4.95029	6.49995	1.31304	2.77717e-06
	Solyc06g072810.2	2.65283	19.0481	7.18027	7.33206e-274	3.92312	5.57705	1.42159	5.47227e-18
	Solyc06g072830.2	7.4174	51.291	6.91496	0	6.87279	4.13015	0.600943	5.07874e-23
	Solyc06g073070.1	0.305598	0.994945	3.25573	5.01482e-05	0.107561	0.137721	1.2804	0.655101
	Solyc06g073080.2	0.201249	3.99219	19.8371	2.93468e-30	1.43622	0.275183	0.191602	1.56571e-22
	Solyc06g073750.2	6.11396	32.5	5.31571	0	2.5396	0.137088	0.0539803	8.90124e-103
	Solyc06g074140.1	0.317986	2.34716	7.38131	4.80351e-21	0	0.137443	NA	5.43304e-05
	Solyc06g074620.2	1.90757	6.81011	3.57004	1.40037e-19	1.99495	5.07945	2.54615	2.0741e-31
	Solyc06g074730.2	1.96558	10.4643	5.32375	5.97111e-169	1.86118	1.44514	0.776465	0.00079519
	Solyc06g074950.1	0.802141	6.32604	7.88645	1.77952e-09	2.76585	0.509611	0.184251	2.34709e-10
	Solyc06g074990.1	0.0791636	2.92583	36.9593	1.1495e-57	0.0643379	0.0112613	0.175034	0.0246742
	Solyc06g075090.2	0	6.38302	NA	1.93935e-39	0.118561	0.221508	1.8683	0.129281
	Solyc06g075280.2	0	0.148022	NA	0.000400089	0	0	NA	NA
	Solyc06g075330.1	0.492166	2.80746	5.7043	1.82275e-10	0.21318	0.222246	1.04253	0.875673
	Solyc06g075530.1	0.755305	3.70035	4.89914	0.000202879	2.49692	0.340373	0.136317	1.56071e-08
	Solyc06g075580.2	6.4573	26.6663	4.12964	0	3.88768	6.584	1.69355	1.13623e-59
	Solyc06g075640.1	0.463697	3.18347	6.8654	6.23747e-45	0.945706	1.5961	1.68773	2.64852e-08
	Solyc06g076090.2	0.193798	1.53905	7.94156	2.83946e-15	49.2261	5.48549	0.111435	0
	Solyc06g076170.2	0.716445	2.35714	3.29005	1.76331e-11	0.616157	1.12265	1.82202	4.08769e-06
	Solyc06g076310.1	0.496658	4.3793	8.81755	6.97318e-10	0.0999425	0.141303	1.41384	0.710807
	Solyc06g082850.2	0.640394	4.08187	6.374	3.37241e-23	1.01336	1.17209	1.15664	0.280995
	Solyc06g083000.1	0.342405	5.42487	15.8434	1.90901e-21	0.203046	0.10633	0.523675	0.343499
	Solyc06g083140.2	0.534116	4.84336	9.06799	1.46992e-32	1.01316	2.93156	2.89349	1.47588e-18
	Solyc06g083880.2	1.66168	7.14951	4.30258	3.14575e-16	11.0317	13.2185	1.19823	4.2301e-05
	Solyc06g084140.2	1.23541	3.92926	3.18053	7.92657e-34	0.723154	1.24489	1.72148	1.23444e-08
	Solyc06g084180.2	0.0500281	0.697634	13.9448	0.000507431	45.1648	2.94559	0.0652187	0
	Solyc06g084190.2	1.58554	13.924	8.78188	1.03059e-50	0.0536213	0.162995	3.03975	0.0996478
	Solyc07g005070.1	0	0.38242	NA	0.000121799	0.0192278	0	0	NA
	Solyc07g005090.2	0.240371	10.194	42.4094	8.80632e-109	0	0	NA	NA
	Solyc07g005380.2	0.073957	0.713995	9.65419	0.000129303	0	0.0327374	NA	NA
	Solyc07g005400.2	8.23942	31.7747	3.85642	2.44922e-226	2.45766	1.53305	0.623784	8.78974e-08
	Solyc07g006140.2	3.07365	15.2267	4.95392	8.91656e-150	1.6227	3.30225	2.03503	1.9642e-26
	Solyc07g006320.2	0.0385318	0.431141	11.1892	3.9715e-05	0.160275	0.0255844	0.159628	0.000524794
	Solyc07g006650.2	51.4309	250.441	4.86945	0	25.5261	34.8454	1.36509	7.37763e-64
	Solyc07g006770.2	0.940539	3.64411	3.8745	3.14679e-39	0.127571	0.209674	1.64359	0.0110782
	Solyc07g006800.1	0.0535023	0.277971	5.19549	0.000417988	0.00745396	0	0	NA
	Solyc07g007190.2	3.25556	26.8401	8.24438	1.73507e-286	1.01713	2.45198	2.41067	1.14582e-24
	Solyc07g007660.1	1.43461	4.71655	3.28768	4.39881e-25	1.09643	3.0131	2.74811	1.20502e-25
	Solyc07g008140.2	0.322737	1.8178	5.63247	2.147e-09	0.0323643	0.110198	3.40492	0.0623415
	Solyc07g008280.2	1.69946	11.5031	6.76866	2.09559e-48	5.59012	9.37951	1.67787	1.07646e-17
	Solyc07g008600.1	1.66841	5.88491	3.52727	4.09219e-66	0.0238077	0.0245291	1.0303	0.924868
	Solyc07g009410.2	0.409463	1.44852	3.53761	6.24387e-12	1.15221	0.338307	0.293616	2.61719e-15
	Solyc07g040680.2	3.8996	29.2904	7.51114	6.91629e-266	0.690334	0.564521	0.81775	0.337512
	Solyc07g040710.2	1.74342	20.4997	11.7583	6.30193e-254	0.0484308	0.0257454	0.531591	0.385156
	Solyc07g040890.1	0.148669	0.985335	6.62769	1.16015e-06	0.0812997	0.0810898	0.997419	0.962511
	Solyc07g041770.1	3.9701	18.3477	4.62146	2.03467e-62	4.6315	12.4256	2.68285	4.72145e-51
	Solyc07g041940.2	0.213946	0.741037	3.46366	4.98509e-06	0.200166	0.156296	0.78083	0.490256
	Solyc07g042230.1	0.196456	7.83915	39.9028	6.82832e-35	0.218866	0.33736	1.5414	0.298019
	Solyc07g042560.2	1.04976	7.28968	6.94414	2.37665e-134	2.68691	2.82045	1.0497	0.151192
	Solyc07g042580.2	1.66695	5.6495	3.38913	6.85994e-59	10.8814	14.6356	1.34502	6.69385e-39
	Solyc07g043070.2	1.67839	11.227	6.68913	4.25522e-36	3.95199	2.58628	0.654424	0.000131299
	Solyc07g043250.1	19.818	90.8246	4.58293	5.42344e-146	2.20662	1.89422	0.858428	0.48425
	Solyc07g043390.2	529.854	1589.62	3.00011	0	322.959	670.689	2.0767	0
	Solyc07g043420.2	1066.36	3385.6	3.17493	0	7662.21	7684.11	1.00286	1.73706e-139
	Solyc07g043460.2	51.5462	229.776	4.45768	0	682.339	1687.43	2.47301	0
	Solyc07g043480.1	33.4807	173.038	5.16827	0	120.247	201.112	1.67249	0
	Solyc07g044970.1	3.25521	18.8958	5.8048	5.33753e-72	0.0474406	0	0	NA
	Solyc07g045010.2	4.40067	14.3134	3.25254	1.97968e-69	7.01401	7.21838	1.02914	0.179433
	Solyc07g045350.2	32.0476	105.966	3.30651	0	207.706	306.015	1.47331	0
	Solyc07g048000.2	0	0.185026	NA	6.77457e-05	0.00648263	0	0	NA
	Solyc07g049680.2	3.06846	9.89544	3.22489	2.82685e-82	6.50728	5.47518	0.841393	0.000574582
	Solyc07g051920.1	0.0269802	0.561162	20.799	3.80066e-06	0.123307	0.0119429	0.0968549	0.00412668
	Solyc07g051930.1	0.214908	1.14411	5.32373	1.77952e-09	1.71485	2.14193	1.24905	0.0174416
	Solyc07g051950.2	0.038053	0.631362	16.5917	2.04542e-06	0.0312138	0.0978474	3.13475	0.046466
	Solyc07g052060.2	2.70727	10.2501	3.78614	7.98518e-35	46.5583	38.7748	0.832824	2.32188e-12
	Solyc07g052230.2	0.877215	3.20607	3.65483	2.18445e-29	1.97649	0.882273	0.446383	4.43355e-18
	Solyc07g052240.2	1.88026	12.2658	6.52346	1.50625e-146	6.23604	9.89241	1.58633	7.95315e-41
	Solyc07g052370.2	0.0765661	1.325	17.3054	1.13988e-18	0.00649955	0	0	NA
	Solyc07g052460.2	0.26233	1.26648	4.8278	5.00567e-05	0.0652881	0.0496149	0.759938	0.755574
	Solyc07g052480.2	71.7714	243.205	3.38861	0	95.1238	127.424	1.33956	1.28512e-266
	Solyc07g052790.1	0.158127	0.604997	3.82602	2.21971e-08	1.17142	0	0	2.24962e-54
	Solyc07g053090.2	0.322999	1.34588	4.16683	1.43237e-12	0.00949549	0.0368279	3.87847	0.125947
	Solyc07g053120.2	0.581813	4.16645	7.16115	6.2876e-81	0.0472007	0.03138	0.664822	0.440099
	Solyc07g053130.2	0.122636	0.388453	3.16753	0.000136513	0.0190976	0.0043539	0.227981	0.165076
	Solyc07g053360.2	8.35323	43.2787	5.18108	0	0.39	0.182247	0.4673	0.00170499
	Solyc07g053450.2	0.312	1.30999	4.19867	2.48624e-06	0	0.00969778	NA	NA
	Solyc07g053700.2	3.09299	15.1068	4.88421	3.07248e-116	4.37335	8.92299	2.04031	1.08001e-53
	Solyc07g053790.1	1.37582	8.51606	6.18983	1.00954e-103	0.694626	1.33415	1.92068	8.84159e-12
	Solyc07g053820.2	1.92689	7.69437	3.99316	2.44455e-59	11.7771	22.421	1.90378	2.15302e-141
	Solyc07g053880.1	1.05402	4.47009	4.24101	4.44046e-10	3.14571	2.12912	0.676832	0.00540867
	Solyc07g054170.2	0.286131	8.39745	29.3483	2.56783e-99	7.3397	10.4403	1.42245	9.82108e-17
	Solyc07g054430.2	56.47	381.261	6.75156	0	33.51	20.3353	0.606844	2.87131e-65
	Solyc07g054690.1	2.15305	17.7303	8.23496	1.00326e-185	5.78282	6.48686	1.12175	0.00503538
	Solyc07g054720.1	1.39302	5.03026	3.61105	6.2345e-06	0.0350424	0	0	NA
	Solyc07g054750.1	27.9579	132.5	4.73927	1.28203e-138	0.194488	0.288208	1.48188	0.538548
	Solyc07g054800.1	27.1311	113.66	4.18928	7.99287e-93	0.0805738	0.0459233	0.569954	0.712337
	Solyc07g055110.2	1.33893	6.06731	4.53146	1.95222e-22	4.40091	3.32094	0.754602	0.00503709
	Solyc07g055270.1	7.11788	27.7005	3.89168	4.6803e-72	0.932142	0.731606	0.784866	0.33981
	Solyc07g055630.2	0.019657	0.49857	25.3635	0.000507431	0	0	NA	NA
	Solyc07g055640.1	0.185193	1.95859	10.5759	7.93669e-25	0.0782213	0.0234645	0.299976	0.0148073
	Solyc07g055710.2	1.45523	5.49464	3.77578	6.71311e-38	0.0549887	0.0861879	1.56737	0.358399
	Solyc07g055780.2	0.690641	2.50812	3.63159	5.96267e-12	0.616705	0.932643	1.5123	0.00710195
	Solyc07g056060.2	0.874674	8.23799	9.41835	3.04186e-199	0.644395	0.761073	1.18107	0.0465355
	Solyc07g056190.2	0.989746	6.41989	6.4864	1.3396e-23	1.58244	1.88356	1.19029	0.201809
	Solyc07g056210.2	0.0548088	1.85197	33.7897	3.67644e-09	0.10519	0.0485228	0.461286	0.417794
	Solyc07g056240.2	1.12368	3.61519	3.21727	4.5925e-12	4.32474	3.04732	0.704626	0.000270614
	Solyc07g056250.2	1.1257	5.07174	4.50543	1.10979e-30	1.71047	2.54028	1.48514	6.56249e-07
	Solyc07g056320.2	0.371138	2.07612	5.59393	5.3731e-22	0.875835	2.50933	2.86507	5.2867e-34
	Solyc07g056510.2	0	1.15172	NA	2.1938e-12	0.049283	0.0112356	0.227981	0.165076
	Solyc07g061720.2	6.29206	80.0775	12.7268	0	3.05011	0.282951	0.0927673	2.1175e-64
	Solyc07g061730.2	8.01676	83.9955	10.4775	0	0.269333	0.00890891	0.0330777	1.46529e-08
	Solyc07g061800.2	5.79567	130.112	22.4498	0	41.6369	73.2066	1.75822	2.62339e-183
	Solyc07g062480.1	0.40319	3.41611	8.47271	1.50387e-23	0.011356	0.077669	6.83944	0.0440387
	Solyc07g062520.2	6.0572	22.0331	3.63751	2.77008e-132	9.69483	14.244	1.46923	1.62083e-35
	Solyc07g062720.1	0.632004	1.92681	3.04873	5.99029e-14	0.750252	0.963625	1.2844	0.0107088
	Solyc07g063080.2	2.39964	9.36138	3.90116	6.80615e-88	1.96682	1.89416	0.963057	0.947643
	Solyc07g063500.2	0.0481561	0.244532	5.07789	2.9391e-06	0.475809	0.898598	1.88857	6.68898e-09
	Solyc07g063560.2	0.971135	5.82674	5.99993	2.84047e-40	1.97311	3.8945	1.97379	1.02923e-21
	Solyc07g063710.1	0	0.174634	NA	3.77446e-05	0.00413199	0	0	NA
	Solyc07g063910.2	0	0.997618	NA	3.80066e-06	0	0.0672932	NA	NA
	Solyc07g064820.1	2.42555	7.49379	3.08952	2.09335e-33	3.63222	2.55337	0.702979	7.70542e-06
	Solyc07g065210.2	4.53201	38.1253	8.41245	0	2.54548	4.20983	1.65384	3.46508e-37
	Solyc07g065320.2	0.200095	1.08207	5.40777	1.2974e-28	0.0938844	0.0428078	0.455963	0.00961724
	Solyc07g065460.1	2.77807	14.8369	5.34072	1.30406e-33	46.0888	34.0452	0.738687	2.38584e-11
	Solyc07g065500.1	22.6394	136.256	6.01853	0	22.3786	27.6304	1.23468	2.13865e-09
	Solyc07g065530.1	18.4949	114.772	6.20558	0	76.6635	79.4987	1.03698	0.00249004
	Solyc07g065600.2	3.49348	11.1462	3.19058	3.45997e-198	0.741703	1.29886	1.75119	1.03001e-20
	Solyc07g065970.1	118.082	382.216	3.23687	0	3.86765	2.31094	0.597504	0.000118186
	Solyc07g065980.2	5.00356	76.0867	15.2065	0	1.4571	2.62724	1.80306	6.76312e-23
	Solyc07g066040.1	17.3305	93.0276	5.36786	3.91038e-279	20.2835	12.7095	0.626594	5.67326e-22
	Solyc07g066050.2	38.4668	182.267	4.7383	0	101.665	49.6019	0.487898	2.52869e-183
	Solyc07g066540.1	3.95563	21.4254	5.41643	9.41965e-80	49.3051	47.0661	0.954589	0.667206
	Solyc07g066560.1	4.46173	42.9741	9.6317	3.08703e-117	1.09763	1.02631	0.935022	0.906534
	Solyc08g005460.2	1.01879	3.2232	3.16376	1.71278e-19	0.586067	0.177715	0.303233	5.34414e-06
	Solyc08g005870.1	1.22024	9.33362	7.64899	1.45904e-53	0.457385	0.434655	0.950304	0.94905
	Solyc08g006470.2	1.00808	12.4878	12.3877	2.71166e-120	0.757039	0.575909	0.760738	0.18232
	Solyc08g006550.2	1.30083	4.24759	3.2653	3.83109e-28	2.16858	3.02539	1.3951	2.00821e-07
	Solyc08g006860.2	0	1.71075	NA	1.23217e-18	0.804661	1.97797	2.45814	9.60975e-16
	Solyc08g007460.2	1.56456	29.2441	18.6915	2.42164e-192	0.0199973	0	0	NA
	Solyc08g007480.1	0	93.9278	NA	1.17844e-276	2.41505	0.921031	0.381372	7.82848e-10
	Solyc08g007690.1	0.0235849	0.553659	23.4752	1.24621e-14	4.35042	11.4203	2.6251	1.2595e-157
	Solyc08g007840.1	0.467212	2.8377	6.07369	2.99354e-05	0.0222638	0.177651	7.97935	0.022811
	Solyc08g008110.2	1.05559	5.56243	5.26952	6.91216e-22	0.0141536	0.0664333	4.69374	0.250078
	Solyc08g008360.2	2.56893	10.7832	4.19755	4.80812e-43	0.81329	1.93056	2.37377	1.00763e-09
	Solyc08g013940.2	1.282	5.65973	4.41477	6.03233e-102	2.09888	2.84585	1.35589	3.02541e-13
	Solyc08g016210.2	0.148631	1.67101	11.2427	2.38414e-45	0.0477072	0.062539	1.31089	0.415671
	Solyc08g016220.1	0.0707974	3.3861	47.8281	2.69896e-10	0.276881	0	0	0.00781546
	Solyc08g023510.1	0.648966	2.7862	4.2933	3.28026e-07	0	0.0250491	NA	NA
	Solyc08g029000.2	1.14162	17.8699	15.6531	0	0.077528	0.0712097	0.918502	0.901726
	Solyc08g042030.1	1.38602	5.71684	4.12464	1.48282e-48	0.01996	0.0440235	2.20559	0.208467
	Solyc08g061490.2	14.4659	348.145	24.0667	0	1.94927	2.2878	1.17367	0.0688608
	Solyc08g062340.2	1.40251	22.066	15.7333	2.23097e-147	17.3394	50.5592	2.91585	6.06558e-281
	Solyc08g062940.2	3.8762	18.1932	4.69358	1.21336e-109	3.28142	2.33924	0.712875	0.000386327
	Solyc08g063130.2	0	0.376778	NA	3.77446e-05	0.151985	0.241169	1.5868	0.127239
	Solyc08g065380.2	0.0494081	0.75568	15.2947	9.61552e-09	0.0224074	0	0	NA
	Solyc08g066050.2	3.69633	27.4731	7.43255	2.66511e-190	23.1546	12.6677	0.547092	6.19902e-67
	Solyc08g066100.2	1.56861	12.1798	7.76474	8.94633e-119	0.209386	0.0782361	0.373646	0.00270282
	Solyc08g066770.2	0.0231017	0.494666	21.4125	4.31882e-12	0.0142123	0.0540022	3.79969	0.0346033
	Solyc08g067320.1	1.07624	6.12668	5.69268	6.06503e-10	29.1942	22.6164	0.774687	9.83147e-05
	Solyc08g067330.1	1.94034	12.2137	6.29459	1.19349e-24	2.82863	2.16482	0.765325	0.218487
	Solyc08g067530.1	3.23226	13.2736	4.10658	2.26245e-20	126.772	118.512	0.934848	0.15496
	Solyc08g067550.1	0.127925	2.65024	20.7171	6.751e-11	0.0787	0.0299036	0.379969	0.450459
	Solyc08g067610.2	0.515225	3.36306	6.52737	1.05322e-90	0.878214	0.18847	0.214606	8.95877e-43
	Solyc08g068130.1	0.10511	0.696638	6.62769	0.00092732	0.100727	0.284923	2.82866	0.0562728
	Solyc08g068140.2	0.0273217	0.379878	13.9039	3.16005e-08	0.817364	0.506145	0.619241	0.00173781
	Solyc08g068460.1	1.28429	4.04332	3.1483	2.12986e-12	0.0131167	0.0149518	1.13991	0.926937
	Solyc08g068870.2	0.374039	1.2845	3.43412	6.5385e-08	0.16151	0.188806	1.169	0.570019
	Solyc08g074270.2	1.41659	5.85956	4.13637	4.64976e-64	1.71508	3.06128	1.78492	3.76341e-18
	Solyc08g075190.1	0.726217	2.2412	3.08613	0.000371796	0.131062	0.0370919	0.283012	0.367685
	Solyc08g075540.2	1.55242	28.6954	18.4843	0	14.9386	4.44592	0.297613	3.08307e-170
	Solyc08g075550.2	0.100168	0.580224	5.79251	0.000117384	0.173918	0.0673623	0.387323	0.0519537
	Solyc08g075940.2	3.13105	11.6139	3.70925	8.43695e-175	3.68121	6.68831	1.81688	4.76484e-78
	Solyc08g076630.1	0.116464	1.08567	9.32193	5.13343e-13	0	0	NA	NA
	Solyc08g076880.2	0.0901678	0.648112	7.18784	0.000302145	0.2825	0.620704	2.19719	0.00160537
	Solyc08g077110.2	0.383831	3.85581	10.0456	1.09082e-53	0.768193	0.345721	0.450045	2.37416e-06
	Solyc08g077440.2	40.4836	216.345	5.344	0	7.65914	22.8391	2.98194	0
	Solyc08g077910.2	0	0.421075	NA	6.77457e-05	0.227041	0.121213	0.533881	0.128851
	Solyc08g078640.1	5.09041	24.4665	4.8064	8.89385e-140	12.7635	9.73647	0.762836	4.87051e-08
	Solyc08g079480.2	6.59352	43.7069	6.62876	5.85838e-253	3.53403	2.49032	0.70467	0.000507353
	Solyc08g079530.2	2.64691	9.24714	3.49356	5.08194e-59	2.58341	3.79013	1.4671	3.76235e-11
	Solyc08g079870.1	0.0805299	4.03024	50.0464	2.51661e-83	0.00907265	0	0	NA
	Solyc08g079880.1	0.53293	7.77969	14.598	3.38044e-137	4.4114	4.84258	1.09774	0.00898749
	Solyc08g079890.1	1.00356	14.6829	14.6309	2.11658e-254	5.01874	6.93991	1.3828	3.07574e-18
	Solyc08g079900.1	0.127245	2.93783	23.088	2.07746e-62	0.0316271	0.106076	3.35396	0.0037563
	Solyc08g080160.2	22.8313	92.2753	4.04161	2.60928e-287	90.1297	140.303	1.55668	6.35355e-237
	Solyc08g080170.2	60.1889	250.322	4.15895	0	77.3819	115.875	1.49745	0
	Solyc08g080290.2	0.118353	1.01848	8.60541	3.15754e-07	0.0392739	0.163793	4.17053	0.00675824
	Solyc08g080400.1	2.34255	12.2826	5.24326	5.96725e-127	2.45826	3.55799	1.44736	4.1912e-11
	Solyc08g080560.1	0.160571	5.47191	34.0778	1.77781e-20	0.564911	0.304383	0.538816	0.213476
	Solyc08g080750.2	0.548662	1.82209	3.32097	4.20714e-08	1.21732	2.81131	2.30942	9.75042e-16
	Solyc08g081370.1	46.7322	181.682	3.88772	0	116.222	40.0736	0.344801	0
	Solyc08g081520.1	0.16715	1.19054	7.12255	1.92441e-10	0.125028	0.103236	0.825702	0.740264
	Solyc08g081610.2	0.255131	1.44507	5.66404	1.2553e-07	0.0488091	0.0333827	0.683944	0.688556
	Solyc08g082070.2	10.9429	75.9094	6.93686	0	13.7273	25.7873	1.87854	3.4995e-148
	Solyc08g082210.2	3.48673	35.4319	10.1619	6.68527e-278	61.5302	39.8595	0.647803	4.75235e-102
	Solyc08g082460.2	0.34826	1.3376	3.8408	6.86638e-05	0.749809	0.212	0.282738	7.08067e-07
	Solyc08g083130.2	0.839908	3.80796	4.53378	4.62153e-16	10.6672	0.345471	0.0323864	1.6911e-169
	Solyc08g083270.1	2.23691	9.49211	4.24339	1.16055e-43	2.94025	6.47548	2.20235	1.58762e-30
	Solyc08g083360.2	1.93574	24.2866	12.5464	1.10235e-156	2.73307	4.57541	1.6741	8.58858e-10
	Solyc09g005560.2	3.24247	19.1987	5.92102	1.1782e-114	0.0535834	0.0617142	1.15174	0.815492
	Solyc09g005830.1	0.0136379	0.776809	56.9597	1.65681e-14	0.00529593	0.00603687	1.13991	0.926937
	Solyc09g007150.2	40.8595	127.595	3.12277	0	283.383	357.713	1.2623	4.26551e-216
	Solyc09g007380.2	1.81155	5.66696	3.12824	4.03386e-34	2.96386	8.83912	2.9823	6.22782e-126
	Solyc09g007840.2	0.234917	0.854771	3.63861	1.19889e-09	0.062593	0.0248341	0.396755	0.0908365
	Solyc09g007940.2	23.0501	88.578	3.84285	0	77.1601	69.0956	0.895484	3.81959e-07
	Solyc09g007970.1	0	1.02807	NA	1.18805e-05	0	1.89898	NA	5.68183e-16
	Solyc09g008250.2	0.996717	4.17163	4.18537	6.04058e-21	0.18612	0.36327	1.9518	0.020744
	Solyc09g008430.2	7.62046	34.5897	4.53906	4.29322e-205	10.6351	6.88706	0.647578	2.22888e-20
	Solyc09g008560.2	2.63104	12.6408	4.80448	1.6086e-86	0.0385979	0	0	0.0553395
	Solyc09g008770.2	0.772097	3.58234	4.63975	4.26275e-26	0.149727	0.314863	2.10291	0.00547197
	Solyc09g008810.2	0	0.427007	NA	0.000728403	0.0749317	0.0251095	0.335098	0.165181
	Solyc09g009860.1	2.49575	7.68602	3.07965	4.71281e-29	6.02484	11.1825	1.85606	2.55355e-43
	Solyc09g010000.2	0.246834	1.00554	4.07375	1.5253e-06	0.0479259	0.0248641	0.518804	0.441282
	Solyc09g010060.2	3.44293	11.5121	3.34371	1.33585e-132	2.6182	3.64342	1.39158	1.50063e-14
	Solyc09g010380.2	22.7845	247.098	10.845	0	7.85497	6.91503	0.880337	0.112067
	Solyc09g010810.2	1.07537	6.03502	5.61204	1.53399e-120	0.930669	2.17979	2.34217	4.62007e-47
	Solyc09g011520.2	0.0484887	0.568574	11.7259	1.21429e-05	0.318191	0.034004	0.106866	2.03307e-06
	Solyc09g011570.2	0.679259	2.21366	3.25893	3.79809e-08	0.16753	0.114581	0.683944	0.469131
	Solyc09g011600.2	2.25141	16.4164	7.29162	4.93497e-96	8.29009	6.5964	0.795698	0.000397643
	Solyc09g011630.2	0.107976	1.86163	17.2412	9.04162e-17	0.0110712	0.0252403	2.27981	0.538482
	Solyc09g014520.2	39.1739	142.862	3.64686	0	58.4877	120.155	2.05437	0
	Solyc09g015070.2	0.229099	1.90855	8.33067	1.0276e-12	0.0264862	0.0282031	1.06482	0.928152
	Solyc09g015170.2	3.00658	26.2895	8.74399	0	1.84579	4.17033	2.25937	2.89168e-57
	Solyc09g015860.1	0.372997	1.18725	3.18299	0.000749303	0.189183	0.0245842	0.129949	0.0160042
	Solyc09g025310.2	0.598962	2.89419	4.83202	8.73693e-13	0.561204	1.44474	2.57436	1.2555e-09
	Solyc09g030370.2	0.155442	2.20874	14.2094	1.55949e-19	0.167867	0.20716	1.23407	0.529377
	Solyc09g031760.1	0.0720215	1.39062	19.3084	2.15825e-06	0.111871	0.127523	1.13991	0.854293
	Solyc09g050120.1	0.121036	0.892272	7.37195	6.91385e-08	7.09721	19.8236	2.79315	2.78135e-30
	Solyc09g056170.2	1.86434	8.01626	4.29979	2.05725e-83	1.15905	1.36796	1.18024	0.0321805
	Solyc09g056360.2	10.8003	41.937	3.88296	5.42281e-250	27.4601	42.8066	1.55887	2.56829e-121
	Solyc09g056430.2	0.36113	1.92829	5.3396	1.3142e-12	0.514788	0.651005	1.26461	0.169405
	Solyc09g064820.1	0	1.03375	NA	2.32473e-07	3.24393	0.351354	0.108311	1.5228e-43
	Solyc09g065000.2	16.5857	58.9607	3.55491	9.16195e-295	7.25025	6.44371	0.888757	0.0974598
	Solyc09g065350.1	0.238887	1.94258	8.13181	2.24094e-07	0.108997	0.090568	0.830922	0.855544
	Solyc09g065540.2	12.3653	142.51	11.525	0	20.7863	53.9749	2.59665	0
	Solyc09g065850.2	9.38014	28.6004	3.04903	8.37799e-77	3.08754	6.41268	2.07695	3.49765e-28
	Solyc09g066350.1	0.271631	5.44642	20.0508	5.3514e-24	0	0.0378007	NA	NA
	Solyc09g072630.2	0.0722408	1.19834	16.5882	1.77843e-13	10.2096	1.62961	0.159616	3.13362e-237
	Solyc09g072720.1	0.188358	1.12242	5.95898	9.94498e-14	0.124226	0.362099	2.91485	3.96727e-07
	Solyc09g072800.2	4.97743	34.956	7.0229	0	4.72623	8.22996	1.74134	7.96279e-34
	Solyc09g074350.1	0.835486	14.9368	17.878	4.73841e-66	0.30587	0.684237	2.23701	0.00935814
	Solyc09g074470.2	5.66724	27.3945	4.83383	6.26437e-152	19.3707	34.5502	1.78363	5.76447e-118
	Solyc09g074630.2	0.506126	2.00093	3.95342	4.70407e-13	0.57138	0.797727	1.39614	0.00848114
	Solyc09g074830.2	0.43699	1.60455	3.67183	2.49679e-09	1.71331	0.871277	0.508535	6.64077e-10
	Solyc09g075230.1	4.83924	48.7235	10.0684	6.62851e-180	80.0341	114.388	1.42925	1.0903e-76
	Solyc09g075330.2	0.277099	1.97289	7.11981	7.07368e-23	0	0.0367192	NA	0.0206221
	Solyc09g075550.2	3.40195	21.3582	6.27823	0	6.40253	8.82211	1.37791	1.476e-37
	Solyc09g075590.1	0	3.73634	NA	4.90502e-13	0.104458	0.231057	2.21196	0.168259
	Solyc09g075870.1	0.643872	4.9083	7.6231	2.40221e-84	0.0304462	0.0118	0.387569	0.217696
	Solyc09g075910.1	0.166783	1.43432	8.5999	4.1059e-25	0.0284823	0.0196313	0.689246	0.647388
	Solyc09g075920.1	0.275652	1.21869	4.42112	8.32932e-16	0.0043	0	0	NA
	Solyc09g082180.2	0.581487	2.90248	4.99147	4.07485e-25	3.80704	7.30957	1.92002	3.59107e-33
	Solyc09g082340.2	1.28735	7.73109	6.00543	9.20997e-93	0.190351	0.00935652	0.0491541	8.42682e-09
	Solyc09g082600.1	0.188574	2.48963	13.2024	3.79242e-16	0	0	NA	NA
	Solyc09g082780.2	99.3189	468.349	4.7156	0	101.734	122.808	1.20715	3.74397e-63
	Solyc09g082890.1	0.151619	1.60527	10.5875	1.12123e-12	0.0881276	0.131367	1.49065	0.364198
	Solyc09g083290.2	0.0212392	1.23895	58.3332	7.12959e-12	0.537965	0.177434	0.329825	3.63719e-05
	Solyc09g089650.1	3.90648	28.429	7.27741	6.67722e-56	3.35184	3.92984	1.17244	0.183853
	Solyc09g089880.2	22.6244	70.7726	3.12815	4.10466e-221	9.71714	12.2488	1.26053	5.77499e-10
	Solyc09g090320.1	1.28667	10.0897	7.84173	2.34622e-179	0.632264	0.87344	1.38145	0.000808988
	Solyc09g090530.2	3.06437	13.7844	4.49829	1.53647e-65	1.92835	3.76652	1.95323	2.62425e-16
	Solyc09g090910.1	2.07563	10.383	5.00231	4.40898e-49	4.20506	8.1327	1.93403	2.91875e-25
	Solyc09g090960.2	15.8729	55.7259	3.51076	1.66493e-244	14.069	22.989	1.63402	3.6392e-61
	Solyc09g090970.2	0.970291	15.5848	16.062	1.74889e-107	0	0	NA	NA
	Solyc09g090990.2	2.01257	33.6094	16.6998	4.73963e-221	0.142838	0.0832773	0.583021	0.379589
	Solyc09g091000.2	6.98648	49.0325	7.0182	4.67868e-253	0.164462	0.0853161	0.51876	0.244962
	Solyc09g091030.2	5.76977	22.6156	3.91967	0	66.3303	31.0054	0.467439	0
	Solyc09g091670.2	0.0708587	1.88351	26.5813	2.31975e-73	0.0023344	0	0	NA
	Solyc09g091990.2	5.71987	20.521	3.58766	1.93562e-130	0.0102371	0.0455661	4.45107	0.075192
	Solyc09g092010.1	21.3681	73.7788	3.45276	4.32215e-35	14.2775	33.1578	2.32239	1.61786e-32
	Solyc09g097860.2	1.12377	7.50037	6.67429	2.44638e-208	0.568229	1.39768	2.4597	7.25615e-35
	Solyc09g097960.2	0.0962237	1.98832	20.6636	1.68199e-21	0.0279828	0.0667288	2.38463	0.206353
	Solyc09g098420.1	0.0526642	0.278597	5.29007	1.80696e-05	0.0586785	0.0809544	1.37963	0.271676
	Solyc10g005340.2	0.473677	5.23452	11.0508	2.39987e-35	5.80631	4.54143	0.782153	0.00416152
	Solyc10g005880.2	10.4798	32.153	3.06811	2.70807e-109	21.0875	20.8876	0.99052	0.449623
	Solyc10g006920.2	0.514685	2.28433	4.43831	4.5169e-13	8.95141	14.888	1.6632	3.3177e-48
	Solyc10g007510.1	0.539843	5.76628	10.6814	2.49146e-12	0.0610474	0.442477	7.24809	0.00205467
	Solyc10g007600.2	44.2611	239.751	5.41674	0	241.234	594.17	2.46305	0
	Solyc10g007710.2	0.767387	5.35642	6.98007	7.82872e-41	2.92156	3.65645	1.25154	0.000163716
	Solyc10g008150.1	0.750105	2.87152	3.82815	4.62474e-05	0.199969	0.287968	1.44006	0.515287
	Solyc10g008210.2	1.76955	21.1433	11.9484	0	2.28658	3.47645	1.52037	1.57819e-17
	Solyc10g008350.2	5.38956	23.014	4.27011	4.71071e-58	0.884898	2.21065	2.4982	7.04131e-08
	Solyc10g008410.1	116.296	379.457	3.26286	0	643.1	624.831	0.971592	0.714239
	Solyc10g008660.1	11.958	38.4943	3.21912	1.09363e-45	0.161148	0.588761	3.65355	0.0427346
	Solyc10g011810.2	8.38265	27.8448	3.32172	2.32155e-144	4.5999	6.06821	1.3192	2.88335e-08
	Solyc10g011940.1	0.105909	0.538535	5.0849	5.63609e-07	0.347475	0.526813	1.51612	0.000319868
	Solyc10g017960.1	0.735348	12.8873	17.5254	1.6727e-96	0.0346495	0	0	NA
	Solyc10g031550.1	0.206753	1.77319	8.57635	0.000617277	0.149739	0.512065	3.41972	0.0132675
	Solyc10g044520.1	113.418	444.859	3.9223	0	669.066	479.128	0.716116	2.00128e-226
	Solyc10g044880.1	1.03967	3.44162	3.3103	5.08544e-05	1.39338	1.12269	0.805731	0.486039
	Solyc10g046920.1	0.792178	22.6469	28.5881	1.60132e-165	0.0378817	0.0431816	1.13991	0.87521
	Solyc10g050430.1	0.678602	4.22723	6.22932	4.35024e-22	1.55569	1.32522	0.851849	0.391935
	Solyc10g050980.1	16.8677	58.413	3.46301	4.52432e-40	0.101018	0.138403	1.37008	0.765588
	Solyc10g051020.1	0.0487755	0.828436	16.9847	7.99659e-10	0.0290778	0.0107617	0.3701	0.339147
	Solyc10g052470.1	80.945	360.238	4.45041	0	10.1011	19.5028	1.93076	2.69305e-19
	Solyc10g053950.1	2.11846	7.62145	3.59763	2.25719e-06	0	0	NA	NA
	Solyc10g054720.1	0	1.14726	NA	0.000400089	0	0	NA	NA
	Solyc10g055200.1	18.2644	61.891	3.38862	6.20673e-117	30.0294	17.5956	0.585948	1.86323e-35
	Solyc10g055230.1	0.267605	3.43551	12.838	3.9938e-15	0.090055	0.0208517	0.231544	0.171596
	Solyc10g055710.1	0	0.371046	NA	4.6289e-11	0.326729	0.124857	0.382143	2.30481e-06
	Solyc10g055740.1	0.0883882	0.521764	5.90309	4.14259e-06	1.87391	2.45734	1.31134	0.000557791
	Solyc10g055780.1	0.329636	1.61908	4.91173	1.7003e-05	46.2714	135.703	2.93276	0
	Solyc10g055800.1	12.2326	44.8797	3.66886	1.03176e-172	1.13829	1.54302	1.35557	0.0135397
	Solyc10g055820.1	0.201493	2.50762	12.4452	4.50171e-21	0.121897	0.0955433	0.783804	0.701765
	Solyc10g074720.1	6.12192	32.8656	5.36852	3.94515e-130	45.3621	23.0604	0.508364	2.23348e-124
	Solyc10g075170.1	0.811024	2.50801	3.0924	1.78319e-09	0.230157	0.0794109	0.345029	0.0104237
	Solyc10g076190.1	0.145565	0.707656	4.86145	0.000130278	0.0421695	0.0600866	1.42488	0.625653
	Solyc10g076240.1	0.125363	1.80382	14.3888	8.74418e-14	0.0425673	0.0121307	0.284977	0.275419
	Solyc10g076400.1	0.432796	2.0371	4.70685	1.18923e-13	0.0568849	0.0824464	1.44936	0.492152
	Solyc10g076500.1	0.00923809	0.208665	22.5874	4.53156e-05	0.0080287	0.00915198	1.13991	0.898767
	Solyc10g077040.1	15.9574	56.8457	3.56234	2.46229e-245	12.5774	26.0774	2.07335	1.25598e-129
	Solyc10g078220.1	0.130196	5.13815	39.4648	4.62314e-74	0.0133495	0.0076086	0.569954	0.712337
	Solyc10g078230.1	0.1447	5.32832	36.8233	8.75546e-76	0.013271	0.0151277	1.13991	0.898767
	Solyc10g078330.1	2.4778	31.8447	12.852	1.26961e-295	5.84359	5.7566	0.985113	0.794699
	Solyc10g078350.1	0.539978	2.34479	4.34239	1.00562e-14	0.146507	0.182384	1.24488	0.511164
	Solyc10g078550.1	10.2309	105.205	10.283	0	5.59773	6.50567	1.1622	0.00117146
	Solyc10g078700.1	16.5605	70.0894	4.23232	0	48.7255	80.9612	1.66158	1.87e-207
	Solyc10g078760.1	0	1.22046	NA	0.000728403	0.540708	0.164151	0.303586	0.0329142
	Solyc10g079170.1	0.14746	0.596177	4.04299	1.20956e-07	0.450354	0.593137	1.31705	0.021172
	Solyc10g079620.1	6.18456	19.3372	3.12669	2.35652e-50	5.98483	4.74726	0.793216	0.00515819
	Solyc10g079730.1	1.25771	5.73617	4.56081	4.0902e-121	0.334545	0.171136	0.51155	2.53475e-05
	Solyc10g079770.1	23.2044	82.8921	3.57225	0	8.44391	9.88658	1.17085	1.16579e-05
	Solyc10g080360.1	29.244	157.544	5.38724	1.21289e-116	489.477	621.403	1.26952	1.40873e-79
	Solyc10g080950.1	3.25344	32.6129	10.0241	5.86032e-300	18.1751	9.97108	0.548611	5.17526e-62
	Solyc10g083210.1	4.20225	34.3671	8.17827	1.58006e-208	0.126367	0.222792	1.76306	0.143536
	Solyc10g083290.1	7.4009	50.0802	6.76677	0	0.69823	0.145568	0.208482	1.54036e-14
	Solyc10g083310.1	2.0807	7.69776	3.69959	1.09624e-71	0.840618	0.773977	0.920725	0.655072
	Solyc10g085010.1	2.79904	10.4512	3.73385	6.25938e-21	3.12101	8.68069	2.78137	3.06178e-34
	Solyc10g085040.1	19.9112	61.2047	3.07388	2.51208e-121	10.6026	22.9974	2.16902	1.1583e-62
	Solyc10g085220.1	25.5051	81.8742	3.21011	0	56.7276	85.3527	1.50461	0
	Solyc10g085550.1	23.3708	71.7508	3.0701	8.96677e-289	12.4872	11.1216	0.890635	0.0359574
	Solyc10g085860.1	0.278692	1.96534	7.052	9.72552e-21	0.0615291	0.0689385	1.12042	0.803187
	Solyc10g085920.1	0.743906	5.54242	7.45043	2.06186e-65	8.16591	11.6412	1.42558	1.04574e-19
	Solyc10g086340.1	2.85776	15.2195	5.32567	6.91692e-217	1.10615	1.7775	1.60692	1.17521e-12
	Solyc10g086570.2	38.5981	151.603	3.92774	0	6.63742	7.05066	1.06226	0.242326
	Solyc10g086710.1	2.35461	11.7677	4.9977	1.00466e-23	1.78671	0.867445	0.485499	0.000251196
	Solyc11g005230.1	0.0369962	0.297921	8.05274	0.00074681	0.32153	0.119822	0.372662	0.00204759
	Solyc11g005240.1	0.588379	3.05559	5.19323	5.28152e-16	0	0	NA	NA
	Solyc11g005840.1	0.297065	5.53802	18.6425	5.27299e-98	0	0.00565426	NA	NA
	Solyc11g006030.1	1.52981	22.895	14.966	1.08208e-254	0.0471104	0.0432022	0.917041	0.941253
	Solyc11g006050.1	0	0.715126	NA	2.11391e-05	0.744502	0.250741	0.336791	0.000446651
	Solyc11g006270.1	7.50635	22.5378	3.0025	4.45781e-44	18.0285	24.3551	1.35092	4.45997e-20
	Solyc11g006430.1	1.15349	5.5098	4.77662	3.54216e-36	2.30544	5.03384	2.18346	5.80205e-26
	Solyc11g006500.1	35.1198	123.705	3.52236	9.11167e-240	6.09618	13.213	2.16742	2.4525e-42
	Solyc11g006570.1	0.0691635	13.4545	194.532	1.51655e-89	0.177676	0.172212	0.969253	0.998207
	Solyc11g006730.1	0.0789584	1.40892	17.8438	3.70534e-10	0	0.0184572	NA	NA
	Solyc11g006740.1	3.57452	10.9119	3.05268	6.85618e-10	0.812963	1.75066	2.15343	1.63359e-05
	Solyc11g006750.1	15.4772	49.6869	3.21032	3.2916e-34	15.5763	13.7794	0.884642	0.286157
	Solyc11g007980.1	0	0.231405	NA	0.000400089	0.00664852	0	0	NA
	Solyc11g008080.1	0.729566	3.0408	4.16795	1.40427e-15	1.13966	0.689323	0.604849	0.0077779
	Solyc11g010340.1	0.796875	2.73186	3.42821	2.49679e-09	0.130375	0.199478	1.53003	0.292972
	Solyc11g010620.1	0.776005	6.32033	8.1447	1.25269e-169	1.21637	1.39189	1.1443	0.0176723
	Solyc11g010740.1	0	0.0805865	NA	0.000294996	0.0279678	0.047821	1.70986	0.439859
	Solyc11g010920.1	2.11576	11.4208	5.39799	1.11468e-293	1.21815	1.52265	1.24997	0.000307028
	Solyc11g011330.1	0.130886	0.636296	4.86145	4.48831e-05	0	0.0108055	NA	NA
	Solyc11g011500.1	0.162858	1.11866	6.86894	1.75267e-17	0.0272077	0.027886	1.02493	0.933189
	Solyc11g011580.1	0.0340075	3.09593	91.0368	1.12923e-18	0.118222	0.0336905	0.284977	0.112864
	Solyc11g011590.1	0	1.51915	NA	1.78597e-09	0.0205043	0.0352289	1.71812	0.665655
	Solyc11g011980.1	0.256777	1.6853	6.56329	2.84173e-20	0.378095	0.533176	1.41016	0.0224491
	Solyc11g012020.1	2.19188	14.3606	6.55171	6.42115e-142	9.60887	8.247	0.858269	0.00285226
	Solyc11g012320.1	81.105	465.01	5.73343	0	3.78255	8.20282	2.1686	2.82471e-18
	Solyc11g012610.1	4.5368	18.4002	4.05577	2.2273e-73	10.5302	5.53542	0.525673	1.33127e-34
	Solyc11g012870.1	20.0665	62.0696	3.09319	5.50579e-188	42.311	58.1198	1.37363	3.69293e-77
	Solyc11g015900.1	0	0.256274	NA	0.000129303	2.09973	4.52114	2.1532	4.88221e-24
	Solyc11g017130.1	0.585324	3.41974	5.84247	8.51772e-53	0.278865	0.318233	1.14117	0.396795
	Solyc11g018500.1	4.22389	15.3165	3.62615	7.29515e-109	5.95658	7.12602	1.19633	2.24172e-07
	Solyc11g018610.1	6.1654	19.2272	3.11856	2.24135e-72	2.80032	4.82224	1.72203	6.05175e-20
	Solyc11g020570.1	0	2.0068	NA	7.72989e-08	0.0270728	0	0	NA
	Solyc11g020720.1	2.33203	8.34306	3.5776	3.91974e-18	5.4577	7.06442	1.2944	0.000626342
	Solyc11g020920.1	3.20986	17.3396	5.40197	2.62044e-05	0.165364	0.0632387	0.382421	0.454075
	Solyc11g032050.1	0.20215	1.16925	5.78409	8.01111e-11	0.337953	0.454213	1.34401	0.165903
	Solyc11g042560.1	0	0.417568	NA	0.000121799	0	0.263481	NA	0.000403118
	Solyc11g042880.1	1.35504	4.63315	3.41919	1.07759e-12	4.72926	11.2402	2.37673	4.20702e-41
	Solyc11g044910.1	0.19767	0.84904	4.29525	3.02851e-12	0.600715	0.745874	1.24164	0.0504475
	Solyc11g056680.1	25.5623	93.751	3.66755	0	2.52845	2.49989	0.988708	0.850227
	Solyc11g061980.1	0.0471982	0.576316	12.2105	1.89267e-07	0.143568	0.0938163	0.653463	0.326352
	Solyc11g065190.1	20.0661	95.8498	4.77669	6.35813e-187	41.8435	18.0275	0.430831	3.58302e-100
	Solyc11g065910.1	0	0.367571	NA	0.000400089	0.0101018	0	0	NA
	Solyc11g066130.1	216.69	855.234	3.9468	0	450.929	657.082	1.45717	0
	Solyc11g066350.1	4.69129	37.2108	7.93189	1.22372e-208	10.4873	7.44295	0.709713	5.92245e-09
	Solyc11g066670.1	28.2504	213.653	7.56281	0	324.354	490.113	1.51105	0
	Solyc11g066950.1	2.91947	14.9496	5.12064	9.69974e-28	19.286	4.76316	0.246975	1.49058e-58
	Solyc11g068620.1	0.18613	1.46217	7.8556	1.37423e-08	0.0129659	0.0147799	1.13991	0.926937
	Solyc11g068920.1	0.31224	2.26231	7.24543	6.33583e-17	0.0909497	0.0373667	0.41085	0.159293
	Solyc11g068940.1	0.909168	10.558	11.6128	1.66262e-106	0.0159627	0.00909802	0.569954	0.712337
	Solyc11g069240.1	0.107956	0.674706	6.24984	0.000617277	0.246866	0.659577	2.6718	6.93817e-07
	Solyc11g069590.1	0.934694	4.91782	5.26143	1.52892e-39	11.2126	17.6726	1.57614	1.3792e-50
	Solyc11g069640.1	0.210186	0.86696	4.12473	0.000592799	0.284044	0.0907882	0.319627	0.00930972
	Solyc11g069700.1	0.716427	3.45882	4.82788	1.49863e-23	18.741	9.01665	0.48112	3.09761e-87
	Solyc11g071300.1	0.802053	8.71407	10.8647	3.83507e-173	0.650526	0.980244	1.50685	6.72742e-06
	Solyc11g071640.1	42.5659	270.099	6.34543	0	27.3357	62.2852	2.27853	0
	Solyc11g071730.1	2.8476	22.8543	8.0258	0	1.39372	2.07827	1.49117	5.83756e-14
	Solyc11g071750.1	2.29478	10.2564	4.46944	5.21903e-19	0	0.0228258	NA	NA
	Solyc11g071760.1	1.66693	5.53431	3.32007	1.73069e-18	0	0	NA	NA
	Solyc11g071990.1	0.340769	2.76573	8.11614	1.21804e-24	0.0274386	0.0248616	0.90608	0.949828
	Solyc11g072110.1	15.4524	87.6063	5.66942	0	17.7318	34.0699	1.9214	5.09626e-126
	Solyc11g072140.1	0.0203334	0.417367	20.5261	1.60338e-09	0.0220894	0	0	0.0792343
	Solyc11g072280.1	3.34645	15.6672	4.68174	1.62157e-149	2.39207	1.57122	0.656845	4.71797e-08
	Solyc11g072500.1	9.35071	37.3953	3.9992	2.34568e-122	5.4334	2.74973	0.506079	2.35208e-15
	Solyc11g072630.1	3.87842	14.0002	3.60977	9.04812e-49	1.06272	0.731496	0.688324	0.0314558
	Solyc11g072930.1	0.568768	4.47675	7.87096	2.4204e-52	0.147388	0.0325258	0.220682	0.00071803
	Solyc12g005250.1	2.76723	10.5492	3.8122	2.15603e-72	4.7212	2.2101	0.468124	2.82509e-37
	Solyc12g005260.1	2.42762	10.8628	4.47465	5.06829e-15	0.557388	0.288493	0.51758	0.164117
	Solyc12g005480.1	1.52847	15.2514	9.97826	1.26718e-252	0.386187	0.440516	1.14068	0.345541
	Solyc12g005610.1	0.0975007	1.10421	11.3251	1.33953e-07	0	0	NA	NA
	Solyc12g005620.1	0.147564	0.748925	5.07524	3.20707e-07	0	0.00667398	NA	NA
	Solyc12g005720.1	2.32428	20.8664	8.97756	8.27507e-104	0	0	NA	NA
	Solyc12g005760.1	10.2167	34.5184	3.37861	3.15673e-85	38.291	60.7768	1.58724	2.63105e-96
	Solyc12g005840.1	0.0806977	1.25768	15.5851	3.16005e-08	5.23074	4.08036	0.780073	0.00438649
	Solyc12g006270.1	0.807054	2.94558	3.64979	2.46931e-18	0.802818	0.991769	1.23536	0.0818099
	Solyc12g006380.1	0.0477513	4.20764	88.1157	8.42202e-40	0.155119	0.0199179	0.128403	0.00118871
	Solyc12g006470.1	113.86	508.775	4.46844	0	269.571	719.34	2.66846	0
	Solyc12g006790.1	1.14388	4.11223	3.59499	2.57789e-40	0.109951	0.135342	1.23093	0.405073
	Solyc12g006840.1	0.817902	3.7231	4.55201	5.27642e-40	0.0208895	0.0569659	2.72701	0.0589559
	Solyc12g007020.1	2.28693	12.5129	5.47149	3.57241e-142	9.17393	9.78394	1.06649	0.00587771
	Solyc12g007160.1	6.82386	23.5964	3.45792	1.0224e-55	20.1281	10.4737	0.520351	4.45728e-44
	Solyc12g007290.1	0.325116	0.987462	3.03726	0.000366257	0	0.0396325	NA	NA
	Solyc12g008660.1	4.42995	64.62	14.587	0	0.517906	0.0518921	0.100196	1.25712e-11
	Solyc12g008670.1	0.0583121	0.564847	9.68662	0.000232879	0.017477	0	0	NA
	Solyc12g008960.1	5.57386	16.9884	3.04787	8.36721e-77	0.5865	0.766166	1.30634	0.0600322
	Solyc12g010110.1	0.203105	0.917794	4.51881	7.10687e-20	0.0184724	0.0385756	2.08829	0.123271
	Solyc12g010410.1	0.241609	1.68265	6.96435	2.00853e-12	0.0260315	0.0242783	0.932652	0.974499
	Solyc12g010670.1	0.297494	1.19655	4.0221	8.18337e-05	0.315849	0.0514341	0.162844	0.000651351
	Solyc12g010710.1	2.38548	22.3157	9.35482	2.15012e-59	0	0.27306	NA	0.00140921
	Solyc12g010850.1	0.689043	7.68743	11.1567	2.26659e-24	0.710409	1.33387	1.87761	0.00397597
	Solyc12g011290.1	3.29754	10.0382	3.04415	5.07858e-126	1.84258	2.01776	1.09508	0.0433037
	Solyc12g011370.1	1.8818	6.07257	3.22701	1.93564e-45	16.1636	20.502	1.26841	3.98154e-26
	Solyc12g014010.1	0.212234	5.46291	25.74	1.39065e-71	4.9355	4.35171	0.881716	0.132552
	Solyc12g014240.1	0.0961446	0.896998	9.32968	2.48745e-05	131.055	10.5588	0.0805681	0
	Solyc12g014420.1	8.0864	33.9308	4.19603	5.54289e-238	19.8369	15.902	0.80164	1.82833e-10
	Solyc12g015630.1	1.70585	5.61063	3.28906	6.5385e-08	2.69999	3.29317	1.2197	0.129519
	Solyc12g017480.1	0.460757	3.87028	8.39982	1.45616e-33	0.316658	0.199382	0.629645	0.164216
	Solyc12g019480.1	4.27214	25.2254	5.90463	0	3.55349	8.24033	2.31894	4.79206e-112
	Solyc12g036320.1	0.384933	1.44398	3.75126	1.31701e-06	0.576078	0.448664	0.778825	0.427329
	Solyc12g036390.1	0.268102	0.864429	3.22426	5.08544e-05	0.019107	0.0340623	1.78271	0.50772
	Solyc12g042600.1	0.754786	7.27734	9.64159	6.35705e-73	3.22844	1.72331	0.533792	8.47497e-14
	Solyc12g042730.1	1.17682	7.51123	6.38267	2.00617e-25	0	0	NA	NA
	Solyc12g044620.1	1.15215	4.08371	3.54443	5.15425e-29	0.522121	0.581012	1.11279	0.445492
	Solyc12g045020.1	0.223703	3.72976	16.6728	2.80315e-49	0.0205512	0.0234265	1.13991	0.87521
	Solyc12g049030.1	0	9.44425	NA	1.84262e-73	0.0878987	0.11908	1.35474	0.500375
	Solyc12g049300.1	3.67843	11.7448	3.19289	2.75197e-36	0.22289	0.405594	1.8197	0.0232646
	Solyc12g056430.1	0.128156	1.77701	13.866	9.16625e-08	0.0558274	0	0	NA
	Solyc12g057140.1	30.0922	97.0857	3.22627	1.29227e-135	56.4252	31.3489	0.555583	5.7453e-55
	Solyc12g077380.1	1.66877	5.04794	3.02495	0.000366257	0	0.148368	NA	NA
	Solyc12g087840.1	0.884849	10.105	11.4201	3.13676e-75	0.32004	0.476091	1.4876	0.10294
	Solyc12g087860.1	0.248877	2.62988	10.567	2.96676e-20	0.136944	0.0722003	0.527225	0.214901
	Solyc12g088200.1	10.3048	79.5246	7.71724	0	4.70209	5.02271	1.06819	0.179664
	Solyc12g088330.1	0.0357234	0.719217	20.1329	6.77457e-05	0	0	NA	NA
	Solyc12g088940.1	1.57212	6.92145	4.40262	1.86709e-57	0.191127	0.110023	0.575653	0.0760925
	Solyc12g089020.1	0.0309612	0.24681	7.97158	3.9715e-05	1.93478	0.715672	0.369898	7.49995e-19
	Solyc12g094600.1	0.21197	0.811465	3.8282	4.32783e-05	0.106173	0.0565957	0.53305	0.254045
	Solyc12g094640.1	0.406606	2.54546	6.26027	9.64237e-21	8.9448	5.87187	0.656456	3.28686e-16
	Solyc12g095870.1	3.58937	18.9671	5.28424	2.60602e-86	8.8483	9.77923	1.10521	0.0148632
	Solyc12g096110.1	0.0279314	0.404483	14.4813	7.02265e-07	1.04001	0.567554	0.54572	0.00159271
	Solyc12g096410.1	0.138266	1.94505	14.0675	1.31468e-08	0.190748	0.0166274	0.0871694	0.00198612
	Solyc12g096980.1	0.107765	0.977232	9.06821	7.17213e-05	0.177993	0.181972	1.02235	0.91952
	Solyc12g098540.1	0.0916906	0.581569	6.34273	0.000371796	1.80662	0.349887	0.19367	1.28551e-29
	Solyc12g098630.1	1.4763	11.7222	7.94028	4.31848e-299	1.26822	2.49926	1.97068	5.4523e-37
	Solyc12g098910.1	5.07604	18.4908	3.64275	1.61482e-97	1.09619	1.1852	1.0812	0.407586
	Solyc12g099180.1	0.0778246	0.40345	5.1841	0.000202879	2.0361	1.02258	0.502224	1.88266e-09
	Solyc12g099290.1	11.1174	46.9391	4.22213	0	92.5776	138.199	1.49279	0
	Solyc12g099650.1	50.5949	282.322	5.58004	0	143.224	277.707	1.93896	0
	Solyc12g100240.1	0	1.07078	NA	2.54818e-14	0	0.0229296	NA	NA
	Solyc12g100250.1	0.0687995	0.766845	11.1461	1.56075e-08	0.00890552	0.0101515	1.13991	0.926937
	Solyc12g100260.1	0	0.305936	NA	1.06372e-20	0	0.330455	NA	NA
	Solyc12g100270.1	1.28031	46.4397	36.2722	0	0.0217977	0.0807541	3.7047	0.0164657
	Solyc00g009090.2	1.6837	0.156622	0.0930224	7.25984e-42	0.0283628	0.00506389	0.17854	0.0294432
	Solyc00g009110.2	22.0336	6.55573	0.297533	2.27873e-162	6.51004	12.4617	1.91423	1.53385e-96
	Solyc00g009120.2	27.4277	6.76425	0.246622	2.2277e-93	8.11939	6.07574	0.7483	4.37868e-05
	Solyc00g071180.2	5209.11	660.423	0.126782	0	1.16705	0.542532	0.464875	4.92938e-06
	Solyc00g131710.1	0.24359	0.0599816	0.24624	5.13077e-05	2.97844	1.32309	0.444223	7.09922e-20
	Solyc00g136260.1	63.4281	9.8085	0.15464	1.32101e-150	37.1648	12.9324	0.347974	3.42125e-96
	Solyc00g145170.1	5.79203	0.588339	0.101577	1.30685e-17	0.269417	0.0233446	0.0866484	0.00401869
	Solyc00g164680.1	11.9684	2.35831	0.197046	1.79389e-84	3.07236	1.34664	0.438309	2.92577e-20
	Solyc00g187050.2	3.91166	1.19874	0.306453	0	36.4987	15.0901	0.413441	0
	Solyc00g227860.1	7.2719	2.15637	0.296534	1.15364e-47	23.4727	39.267	1.67288	2.41602e-130
	Solyc00g281110.1	0.425103	0	0	0.000177344	0.055026	0.0627245	1.13991	0.898767
	Solyc01g005150.2	0.882145	0.275215	0.311984	0.000919129	0.355468	0.341695	0.961253	0.984
	Solyc01g005290.2	2.0791	0.394715	0.189849	1.7901e-08	0.712565	0.296368	0.415917	0.000795491
	Solyc01g005470.2	151.191	32.9425	0.217887	0	5.24744	4.28753	0.817071	0.0430765
	Solyc01g005590.2	110.074	14.8366	0.134788	0	44.9044	41.336	0.920534	0.188862
	Solyc01g005660.1	0.36484	0	0	0.000483132	0.26537	0.101793	0.383588	0.0211716
	Solyc01g005870.1	0.528573	0	0	1.34601e-12	0.00424605	0	0	NA
	Solyc01g006560.2	0.731795	0.22936	0.31342	2.72666e-09	0.0458592	0.382867	8.34875	2.83604e-20
	Solyc01g006650.1	1.83007	0.571592	0.312333	1.31712e-11	0.299796	0.126595	0.422271	0.000778428
	Solyc01g006670.2	2.27995	0.625375	0.274294	9.30969e-18	0.600393	1.00456	1.67317	4.36385e-05
	Solyc01g008610.2	0.503282	0	0	4.97857e-06	0.0284378	0.0324165	1.13991	0.87521
	Solyc01g009500.2	11.7592	3.5349	0.300607	1.23666e-56	20.0549	6.89391	0.343753	2.07546e-202
	Solyc01g010060.2	9.97465	1.93821	0.194314	4.98772e-37	20.9348	26.9297	1.28636	7.35163e-15
	Solyc01g010410.2	0.269059	0.0106903	0.0397321	0.000199834	0.1333	0.0882288	0.661882	0.241704
	Solyc01g010710.2	1.40981	0.338057	0.239789	6.92921e-11	1.38601	1.37396	0.991302	0.839324
	Solyc01g011510.2	7.17065	2.38705	0.332892	2.58252e-32	1.11187	0.939841	0.845279	0.285036
	Solyc01g058250.1	0.638081	0	0	5.50504e-07	0.0581794	0.0110532	0.189985	0.0974006
	Solyc01g060240.2	38.3975	10.8231	0.28187	1.06405e-64	40.0577	52.1143	1.30098	1.73585e-21
	Solyc01g066880.2	6.08964	1.94775	0.319845	6.86715e-25	3.66177	1.50366	0.410637	7.21445e-21
	Solyc01g067410.1	0.895816	0	0	8.70312e-06	0.0696317	0.0760155	1.09168	0.883158
	Solyc01g067420.2	0.533276	0	0	1.64629e-06	0.0953267	0.0108664	0.113991	0.0110622
	Solyc01g079170.2	0.243162	0	0	0.000269289	0.264261	0.287456	1.08778	0.663886
	Solyc01g079460.2	0.981948	0.0617108	0.0628453	2.25537e-06	0.76949	2.81536	3.65874	9.52268e-23
	Solyc01g080100.2	4.1396	0.971041	0.234573	7.74011e-19	3.13395	1.17426	0.374691	2.45288e-14
	Solyc01g080150.2	1.92806	0.489041	0.253645	1.00876e-16	1.233	0.527858	0.428109	2.06902e-09
	Solyc01g080460.2	10.4361	2.61132	0.25022	5.35378e-140	6.94954	3.08226	0.443519	3.43221e-96
	Solyc01g080490.2	1.17498	0.150775	0.128321	7.36976e-07	0.145553	1.01278	6.95819	6.93538e-14
	Solyc01g080870.2	0.380567	0.0111335	0.0292551	1.81452e-08	0.106446	0.0290583	0.272988	0.00365628
	Solyc01g087740.1	8.70221	0.300954	0.0345836	4.32084e-186	0.313984	0.528536	1.68332	0.00045825
	Solyc01g087950.2	1.02925	0.261043	0.253625	4.63121e-08	0.263745	0.0931518	0.353189	0.00077455
	Solyc01g088400.2	283.017	72.8714	0.257481	0	20.1997	17.0073	0.841961	1.46088e-08
[truncated: 4,113 more rows]
