# Supplementary material for: Spatiotemporal transcriptome provides insights into early fruit development of tomato (Solanum lycopersicum)
Source: Sci Rep. 2016 Mar 18;6:23173. doi: 10.1038/srep23173 (PMC4796798; doi:10.1038/srep23173)
Supplement: Supplementary Dataset 5 [file srep23173-s6.xls]

## Sheet: S6
Supplementary Table S6. The co-expression clusters of differential expressed genes (DEGs). ov, ovule; ow, ovary wall/pericarp; DPA, days post anthesis; e, emasculation.
Gene	Cluster	FPKM
		ov-0 DPAe rep1	ov-0 DPAe rep2	ov-1 DPA rep1	ov-1 DPA rep2	ov-2 DPA rep1	ov-2 DPA rep2	ov-5 DPA rep1	ov-5 DPA rep2	ow-0 DPAe rep1	ow-0 DPAe rep2	ow-1 DPA rep1	ow-1 DPA rep2	ow-2 DPA rep1	ow-2 DPA rep2	ow-5 DPA rep1	ow-5 DPA rep2
Solyc01g094360.2	1	1.51763	2.16362	3.77259	2.68707	0.901957	2.0154	0.429301	0.354691	2.4664	0.641184	1.16805	1.68392	0.41787	0.610821	0.944479	0.519514
Solyc01g098140.2	1	0.470627	0.0964014	0.797662	0.683013	0	0.0226445	0.110941	0.022915	0.370834	0.269256	0.201233	0.38681	0.0166134	0.0901997	0.0813581	0.402762
Solyc01g102400.2	1	15.4423	8.83095	19.9413	15.5963	4.47436	8.64321	1.33722	2.11757	9.5915	6.24126	3.23407	7.51162	1.50186	2.53684	2.45161	1.61822
Solyc01g106980.1	1	0.266902	0.104968	0.422212	0.216916	0	0	0	0	0.0788652	0	0	0	0	0	0	0
Solyc02g023950.2	1	12.2402	10.0635	20.8055	12.006	5.13891	5.80314	4.62657	1.94208	5.00427	4.20731	3.72227	5.48546	2.63721	2.24483	2.46257	1.62546
Solyc04g079700.2	1	0.11446	0.337617	0.64666	0.930241	0	0.0991317	0	0	0.135285	0.030224	0.146825	0.0470377	0	0.065812	0.118722	0.0326516
Solyc05g021550.1	1	1.40441	2.24386	7.14098	2.24202	0	2.02722	0	0.820576	2.48989	0.370843	1.80152	1.15429	0	1.00938	0	0.600946
Solyc05g026260.1	1	2.63327	1.16508	3.57049	4.73881	0	1.21633	0	0	0	0.139066	0	0	0	0	0	0
Solyc05g054850.1	1	0.323207	0.317781	2.0086	0.703597	0	0	0	0	0	0.128017	0	0	0	0	0	0
Solyc06g005780.1	1	0.495674	0.852869	1.12015	1.29486	0	0.143098	0	0	0	0	0.635829	0	0	0	0	0
Solyc06g050370.1	1	12.4347	23.6683	26.2994	31.5579	3.68457	8.19215	16.2345	11.457	11.4939	7.15627	12.6788	19.13	6.61804	4.58312	9.92128	5.45724
Solyc06g062520.1	1	15.8924	8.48892	20.7199	24.1289	4.23821	3.97041	0.864533	0.803569	1.53522	0.96842	1.17612	1.63275	0.194195	1.23008	4.12102	1.83086
Solyc06g065420.1	1	1.11527	2.28447	1.40019	4.20828	0.572811	1.35943	0	0	0.9154	1.3743	0.953743	1.52774	0	0.0712502	0	0
Solyc07g014620.1	1	3.12505	4.51286	3.53108	10.658	3.74034	1.46604	1.6575	0.456479	2.3085	1.95982	3.0065	4.01326	0.0827367	0.449207	0.810348	0.222867
Solyc07g053340.2	1	1.06857	0.525318	1.69038	1.36471	0	0.370188	0	0.12487	0	0	0	0	0	0	0	0
Solyc07g063750.2	1	3.51667	2.88749	6.08719	5.60319	2.5693	1.53366	1.26993	0.59019	1.12756	4.6825	1.72763	1.69117	0.301106	0.193596	0.543258	0.576298
Solyc07g065420.1	1	5.70025	3.10688	8.12111	5.46717	0	1.50253	1.05161	0.289615	1.31818	2.2905	1.58957	1.42589	0.104985	0.356251	0	0.0706995
Solyc08g016160.2	1	0.859286	0.689971	1.03566	1.09742	0	0.479602	0.405119	0.100414	0.0846352	0.166393	0.220451	0.258959	0.0242666	0.115283	0.237674	0.147075
Solyc08g081840.2	1	5.80879	11.527	16.1687	9.54053	3.69553	4.98998	3.20618	2.48341	4.81431	2.84323	3.45302	3.90093	0.54014	1.18119	1.61648	1.93996
Solyc08g082640.2	1	48.4905	17.1914	35.5751	47.5604	10.4713	10.1287	5.9591	4.7668	16.1843	12.9863	10.1212	12.5608	4.4132	3.43556	1.35075	4.58904
Solyc09g008370.1	1	30.6417	12.5452	37.8688	30.0449	7.9989	6.93861	1.21891	0.643406	7.10184	10.6702	7.98399	10.0738	3.00162	1.23878	0.794562	0.109263
Solyc09g059950.2	1	3.45546	3.39745	9.4528	4.59255	1.14091	3.30772	2.31505	1.16888	0.859817	0.432206	0.933159	1.04633	3.35122	1.41168	2.26364	0.830083
Solyc09g064160.2	1	0.130691	0.770984	0.590686	0.644878	0	0.339567	0	0.152722	0.27032	0.172549	0.167645	0.375954	0	0.225433	0	0.0372817
Solyc09g066090.2	1	9.38575	7.31503	11.8986	9.03663	0.0755844	4.82441	1.29512	3.07636	4.19383	3.74777	4.40474	4.13932	2.4243	1.51368	1.89955	2.35092
Solyc10g079270.1	1	0.224278	0.551284	1.26709	0.911377	0	0.453234	0	0.131042	0	0	0	0	0	0	0	0.063979
Solyc11g006910.1	1	50.0906	23.0139	61.8885	52.5855	18.239	22.4345	2.64849	5.60727	17.0142	25.959	13.2111	12.6972	8.32883	6.72919	0	1.20189
Solyc11g007870.1	1	0.589852	0.724939	2.66596	0.684835	0	0.681145	0	0.344642	0	0.311508	0	0.727203	0	0	0	0
Solyc11g016970.1	1	21.8233	16.4912	35.0859	57.2626	17.1286	18.3967	1.23466	0.400746	9.76478	13.2375	11.0376	11.0695	1.32064	2.33032	0.517389	0.391314
Solyc11g039680.1	1	2.76493	2.26543	6.24836	2.40762	0	0.798217	0	0.269251	0.272331	1.70356	1.18224	1.51501	0	0.264962	0.955957	0
Solyc12g009040.1	1	0.246114	0.362973	0.648879	0.0714362	0	0.18947	0.232065	0.0719002	0.0969636	0.173301	0.420938	0.0337136	0	0.0943396	0.0850921	0.0234026
Solyc12g009800.1	1	1.9744	2.51757	5.0196	1.71925	0.122232	0.67687	0.698138	0.90126	0.546942	0.619107	0.791461	0.862095	0.0784095	0.106428	0.639971	0.633633
Solyc12g044500.1	1	1.56046	0.536992	3.87905	0.81528	0.824363	0.540591	0	0.54705	1.19883	0.494458	0	1.02604	0	0.179445	0.647421	0.178058
Solyc12g099040.1	1	0.187255	0.345209	0.634754	0.40764	0	0.189207	0.132425	0.191468	0.0829962	0.0741687	0.120101	0.230858	0	0.0269167	0.0971131	0.0801261
Solyc01g005590.2	2	85.9378	40.2705	88.0151	35.7572	36.4818	30.676	14.3703	12.2439	109.704	110.444	98.8334	46.7985	15.3326	27.0185	18.4422	11.2311
Solyc01g006690.2	2	3.08047	3.11289	5.99455	3.75036	1.07361	2.12446	4.72003	2.7248	15.1705	6.84625	7.35416	8.8263	3.62473	2.53379	4.17145	6.20009
Solyc01g010130.2	2	6.62401	9.86614	9.53403	12.5202	3.80138	5.71415	8.69965	3.54778	22.0894	12.9101	15.4767	21.4855	5.22779	4.89683	4.90759	5.46636
Solyc01g080290.2	2	1.41376	1.85337	1.86369	0.8891	1.40037	0.544191	2.33286	1.03255	6.6839	4.29309	2.72026	4.6479	0.0998128	1.15158	1.222	2.487
Solyc01g090680.2	2	5.93058	4.72786	5.61446	6.32728	3.0166	1.98976	1.36023	2.34132	11.1774	6.89889	6.99066	5.07198	0.475286	1.70497	1.82879	7.13297
Solyc01g091930.2	2	0.157715	0.348901	0.356412	0.228889	0.494701	0.227656	0	0.0230376	0.745635	0.416455	0.303464	0.583318	0	0.045341	0.0817931	0.202458
Solyc01g094080.2	2	7.82014	5.74201	10.6488	7.27516	6.35577	4.45735	5.53032	5.59433	13.7459	13.184	14.0181	8.03425	2.65437	2.70936	6.23945	5.92025
Solyc01g097650.2	2	1.47274	1.11386	2.68815	0.822065	0.448861	0.588698	0.160232	0.761213	2.61103	2.24358	1.74385	3.53825	0.911799	0.781654	0.705034	1.71281
Solyc01g103610.2	2	1.4372	1.81051	1.92843	1.64256	0.533849	0.907617	1.27047	0.629802	2.70728	2.06355	1.38269	2.36249	0.494656	0.878005	1.67705	0.999339
Solyc01g104030.2	2	81.4706	57.5664	57.5702	20.592	19.0231	20.3013	8.45727	10.2446	84.1645	140.59	111.378	92.1226	34.1816	34.7746	8.07567	16.1158
Solyc02g036300.2	2	4.49615	3.94703	4.71745	4.84729	0	2.31787	0.454233	2.53321	4.83969	4.57934	6.17943	4.09134	2.58481	1.56957	0.999331	1.46583
Solyc02g063450.2	2	132.44	65.8052	122.077	67.9953	61.1427	54.2788	25.7126	33.9863	117.484	67.7531	168.559	82.066	70.3916	56.2381	15.2714	44.2878
Solyc02g063510.1	2	3.38586	1.66451	3.22171	3.87935	1.29445	1.28615	2.26842	1.56182	7.31921	6.2584	7.08632	6.4445	1.47201	2.10048	1.66354	1.01671
Solyc02g065520.1	2	1.24079	0.539598	1.50985	1.24667	0.220597	0.49598	0.539984	0.864393	0.902483	1.36096	1.34676	1.56894	0.727762	1.09758	0.296996	0.299501
Solyc02g068600.2	2	13.095	6.06727	16.3677	6.79453	1.33919	4.81753	8.19523	4.13028	23.1134	18.7884	11.2975	16.4299	4.07442	4.39764	12.7411	8.19836
Solyc02g076680.2	2	1.02881	2.34341	2.16997	3.02601	0.452921	0.950435	1.74616	0.701306	5.1477	3.02453	4.48703	6.34188	1.40912	1.02534	2.7745	1.89787
Solyc02g079160.2	2	0.192134	0.472273	0	0.948061	0	0.110936	0.543501	0.224522	1.41932	1.06542	0.739384	0.868537	0	0	0.199287	0.0548094
Solyc02g080510.1	2	162.708	266.441	156.803	210.909	113.749	146.923	74.5608	62.3519	555.293	479.151	401.346	327.534	77.0115	106.005	39.3097	83.8886
Solyc02g086970.2	2	2.40953	2.62968	2.17808	3.18918	2.16395	1.64165	1.49951	1.21075	5.26863	3.33395	3.83264	7.52552	1.22483	1.80105	1.79945	1.81462
Solyc02g091300.2	2	0.235001	0.115528	0.265534	0.272843	0	0	0	0	0.902708	0.558481	0.904346	0.676018	0	0.13512	0.4875	0.134076
Solyc02g091780.1	2	4.69459	6.68172	6.16012	7.2967	2.90009	6.6016	10.2812	5.37535	17.7424	7.03793	11.4612	9.02391	2.03677	1.98092	5.49767	3.36962
Solyc02g092140.1	2	1.97558	0.624349	1.75392	0.983016	1.53755	1.46658	0.199587	0.535926	2.71028	2.86916	2.53419	1.39178	2.5106	0.851934	0.292733	2.1335
Solyc02g092720.1	2	4.24077	5.21198	4.13834	9.34374	4.83707	2.33726	4.9075	0.394198	16.0622	6.31161	6.42894	7.20865	1.34731	2.21667	3.5989	1.81462
Solyc02g093500.2	2	0.288672	0.283826	0.815446	0.167578	0	0	0	0.0421666	0.383841	0.762255	1.29603	0.533836	0	0.290464	0.149709	0.370567
Solyc03g006760.2	2	0.157574	0.154929	0.178048	0.343027	0	0.0454906	0	0.023017	0.349205	0.270455	0.505323	0.291399	0.0333746	0.0453007	0.0817203	0.38208
Solyc03g006800.1	2	12.6268	12.2818	12.433	16.1784	10.1845	13.2271	17.0937	12.4893	18.1754	29.4361	21.7504	32.1719	10.8122	9.85301	9.54203	6.07194
Solyc03g078710.1	2	0.662755	0	1.49773	0.192369	0	0.191333	0.937387	0.387238	4.11251	0.350009	2.55046	1.63416	0	0	0	0
Solyc03g095870.1	2	0	2.41646	1.11082	3.13883	0.649186	1.98667	0	1.14881	4.93828	1.81713	3.78318	1.61601	0	3.10888	2.03938	0
Solyc03g098290.2	2	0.621115	0.732827	1.61418	1.0817	0.225586	0.627591	1.22989	0.43549	2.62448	2.16492	1.99185	2.19514	0.34204	0.642827	1.22405	1.04538
Solyc03g114860.2	2	33.3395	33.4102	38.8304	15.2971	13.7176	12.6604	7.61729	6.256	55.0915	90.7437	60.5309	83.3121	5.89355	8.69996	19.5514	11.047
Solyc03g120940.2	2	43.3108	41.063	47.8507	58.7856	39.042	38.106	32.4764	28.2783	69.1481	73.7382	76.5455	87.8068	35.3538	36.4449	16.1153	21.494
Solyc04g007180.1	2	25.1038	20.842	31.7377	27.7705	16.8672	18.8024	10.6767	8.4109	34.7028	43.296	26.3472	24.0237	26.2135	25.0326	11.2894	11.6684
Solyc04g014450.1	2	0.321738	0.869926	0.363541	0.560319	0.389512	0.433456	1.66855	0.814608	1.45772	1.6425	2.47626	1.23404	0.36344	0.184991	0.111239	0.76484
Solyc04g014540.1	2	3.79733	3.85804	4.29072	3.08617	4.17931	2.26561	0.358058	1.33123	7.92917	3.94399	4.87105	9.36313	2.09114	2.47449	0.787741	1.15547
Solyc04g064740.2	2	0.682173	0.234753	0.616646	0.158404	0	0.118163	0.19297	0.199292	0.765971	0.540396	0.350025	0.560681	0.664637	0.0784466	0.141514	0.155681
Solyc04g076660.2	2	0.49964	0.347971	1.03502	0.628437	0.329939	0.336566	0.23556	0.462225	1.6486	1.09944	1.28183	2.36127	0.0881876	0.215461	0.690988	0.498856
Solyc04g077190.2	2	1.35656	1.02504	1.70313	1.10834	0.713331	0.72524	1.20806	0.777939	2.40505	1.95024	1.99793	1.94086	0.915178	0.462216	0.938043	0.831291
Solyc04g079680.2	2	2.90255	3.02604	2.26185	2.23695	2.41242	1.84926	0.990937	1.1696	2.86872	4.88934	3.72327	1.93317	2.33188	1.29484	0.934329	1.45614
Solyc05g005330.2	2	2.87325	2.5896	2.9889	3.60068	2.33406	1.35615	1.48363	1.46562	6.23948	5.3109	2.92514	5.02295	1.81603	1.33737	1.75029	2.45892
Solyc05g006980.2	2	94.0965	65.1989	53.5798	33.8355	41.0985	39.4285	8.3835	11.8328	75.7496	94.0068	77.1421	46.2304	56.0234	53.7837	13.4488	23.4256
Solyc05g007160.2	2	9.47479	11.6675	14.0645	9.67936	7.69822	7.5355	9.19673	6.54005	16.496	18.8622	17.8733	14.7349	7.2992	5.52789	3.66124	3.76277
Solyc05g007870.1	2	0.141113	0	0.159448	0.040959	0	0	0	0.1649	0.0833933	0.372618	0.362027	0.231963	0	0	0	0
Solyc05g010470.2	2	5.98087	8.56504	9.54929	6.41561	3.60606	5.33005	3.67792	2.16509	8.98994	4.97818	10.6741	7.58727	5.03952	4.29857	1.61831	2.5963
Solyc05g014150.2	2	8.2596	6.58289	2.5453	3.26919	9.25572	4.47995	2.83205	2.99794	21.0038	14.54	11.8793	12.96	3.76388	1.22325	0.519219	1.07099
Solyc05g051480.2	2	33.4781	27.0383	25.2186	19.5502	9.86938	24.1622	3.94589	5.82165	36.1538	85.1386	35.7869	40.9461	9.792	16.7284	12.815	9.77755
Solyc05g054730.2	2	24.7971	19.3158	23.4149	25.6475	14.8758	20.0647	25.5222	16.3932	37.9773	52.6285	34.646	51.6218	14.3508	19.1442	14.9733	9.43169
Solyc06g007460.2	2	9.45565	11.2061	8.39474	16.5654	4.34856	7.31191	4.29874	1.97314	48.396	21.5797	24.6918	33.0294	3.43326	4.27175	0.350274	1.25235
Solyc06g016770.2	2	2.18709	1.05075	1.46029	1.81789	1.96944	1.0906	0.281216	0.348514	2.99626	3.12383	2.29541	2.65552	0.568513	0.514442	0.92803	1.58812
Solyc06g036640.2	2	29.6881	30.7646	24.6748	16.1605	21.5115	27.2753	5.74335	8.4359	54.5007	53.0644	46.3011	31.632	15.787	17.6666	11.0444	7.49083
Solyc06g067910.2	2	0.508859	0.813015	0.574974	1.10775	0.294024	0.330534	0.899649	0.520307	1.27806	1.61241	0.163185	2.61396	0.646667	0.329154	0.131951	0.32661
Solyc06g068600.2	2	7.7854	10.6847	8.24714	6.87346	2.4099	5.71263	4.58813	4.16982	22.0461	6.76695	12.8996	9.73159	3.12617	6.52811	1.51411	3.65525
Solyc06g068800.2	2	9.88013	16.782	13.3107	5.88262	10.1212	8.301	6.44965	5.06971	27.9591	31.3738	26.16	19.6246	5.84866	5.38951	3.28461	5.74533
Solyc06g074770.2	2	0.248795	0.0458661	0	0.144429	0	0.0538691	0	0.0726837	0.0918939	0.312056	0.159572	0.230047	0	0.0357628	0	0.0177432
Solyc06g075310.2	2	9.02241	6.65322	5.59063	6.75824	3.07509	3.86505	2.05824	2.97594	8.77194	19.1362	16.0536	12.1998	3.88359	7.11213	3.01881	11.7066
Solyc07g005190.2	2	2.00543	0.868518	2.266	2.21749	0.378371	0.937356	0.675344	1.03225	2.34208	3.42945	2.32748	2.00148	0.970873	0.713809	1.38673	0.354146
Solyc07g005230.2	2	13.007	18.8856	20.5074	15.7161	6.5418	9.9552	8.34275	11.4881	24.0434	19.8886	14.3567	30.3312	4.29255	8.30485	10.8244	14.1946
Solyc07g006170.2	2	4.61157	3.08428	2.66596	3.17514	1.52264	2.75554	2.57867	2.47515	5.07032	4.81422	5.22767	3.7462	1.04489	1.97324	1.11239	2.04977
Solyc07g006380.2	2	33474	12725.8	23989.3	20991.8	8185.39	7291.95	1858.03	1632.81	56724.5	23317.2	45101.6	20536.3	14516.2	14555	12847.1	6621.62
Solyc07g006590.1	2	56.997	54.4111	32.9501	87.7204	33.9182	44.9632	0	5.22771	27.2209	140.004	48.4587	66.456	49.5518	50.6821	2.06229	7.3734
Solyc07g017670.1	2	2.45772	0.201372	0.925682	0	0	0.473018	2.31743	0	4.84145	1.08163	3.15265	1.68334	0	0.471043	1.69948	0.467402
Solyc07g017690.2	2	15.2925	6.71239	16.6623	5.54843	3.24593	2.36509	3.86238	5.1058	16.1382	9.66253	19.6165	12.5689	6.3623	5.80953	5.66493	2.02541
Solyc07g043570.2	2	32.4419	29.2485	22.9427	16.7587	9.32581	6.87695	5.93618	5.20276	92.8441	40.3763	48.3083	47.3148	8.12061	6.19603	7.76531	7.24833
Solyc07g052720.2	2	14.2434	6.9428	11.7295	9.10933	11.7969	6.0634	3.07304	3.10319	14.9088	14.9167	10.2192	13.0956	9.97073	10.5493	3.75601	7.23103
Solyc08g005490.2	2	22.3823	19.2927	28.3457	19.7515	9.62206	11.7957	22.6274	12.573	45.8072	42.9977	28.3257	42.9346	11.5175	12.3727	17.9181	22.5829
Solyc08g014450.2	2	20.7168	17.9024	21.3358	16.9434	14.2861	10.0926	10.0723	7.06095	37.8766	74.3916	48.5816	28.0239	9.4842	7.10356	5.2601	11.0193
Solyc08g022060.1	2	4.15389	4.90099	7.50976	3.13481	3.29165	3.35776	2.35007	1.21353	5.4006	4.60681	5.32843	7.1696	2.81538	4.77677	0.861708	1.42196
Solyc08g023540.1	2	0.517414	1.01746	1.16928	0.150183	0	0.298748	0.73182	0.151159	1.98754	1.22964	1.32743	1.06316	0	0.14875	0.536678	0.442802
Solyc08g065810.1	2	1.60869	0.395421	1.2118	0.778221	0	0.464417	1.51686	0.783277	4.11963	1.98233	2.75141	1.76292	0	1.07912	1.11239	1.52968
Solyc08g074630.1	2	1242.1	173.887	849.436	598.939	137.223	159.108	64.2732	82.2334	1784.98	1516.27	714.687	1130.3	371.334	330.932	571.129	527.373
Solyc08g075350.1	2	0.756221	0.588625	1.28171	0.621912	0.540988	0.382053	0.356528	0.718004	0.465524	1.51428	1.21256	1.11359	0.507204	0.706565	0.261458	0.269655
Solyc08g076250.1	2	0	0.173985	0.399895	0.0342417	0	0.0340573	0	0.0344642	0.732027	0.155754	0.605309	0.678723	0	0	0	0
Solyc08g083230.1	2	30.897	24.6007	29.5662	21.0685	5.36921	12.8035	6.27274	3.19593	33.4606	38.6848	37.1681	29.647	10.3328	9.43503	10.5802	7.63307
Solyc09g008480.2	2	41.4152	40.2253	37.7744	30.8628	15.0246	21.7012	15.3328	15.4179	59.1928	89.253	56.6228	62.7432	15.3164	14.7803	29.3562	23.5546
Solyc09g018170.2	2	0.0801067	0.078762	0.271545	0.046503	0	0.092505	0	0	0.189362	0.380748	0.308272	0.09876	0	0.0230297	0	0.228517
Solyc09g018490.2	2	0.759874	0.607034	0.751278	0.606536	0.094085	0.0274213	0.671719	0.138745	1.74011	0.376218	0.852891	1.13198	0.945543	0.109227	0.295562	0.108383
Solyc09g074270.2	2	73.2076	74.297	65.5919	28.6144	47.6015	56.3695	37.7965	27.1602	73.2889	168.404	73.4552	81.7642	36.4571	32.9897	19.2162	13.1003
Solyc09g075060.2	2	0.426143	0.445176	0.481511	0.185536	0.281405	0.0615122	0.150682	0.0622472	0.346276	1.04086	0.546637	0.700496	0.0902582	0.306277	0	0.091173
Solyc09g083330.2	2	2.04262	0.792764	3.15834	2.02829	1.9168	0.713837	1.52055	1.09925	4.09788	1.8452	0.965332	3.84366	1.02466	0.710857	1.56113	0.644027
Solyc09g090680.2	2	4.37245	6.57503	5.81242	5.63645	3.09968	2.74735	16.734	2.74261	17.8979	14.4322	14.3519	13.9521	5.14801	3.882	4.26846	2.38457
Solyc09g091510.2	2	65.9607	60.6422	48.8115	23.9763	11.3944	10.3514	1.2116	1.57305	121.462	103.599	42.3842	96.1054	3.31771	3.48298	26.6557	17.6643
Solyc09g098270.2	2	0.112639	0.110748	0.254548	0.0980826	0	0.0975542	0	0	0.266264	0.208201	0.288976	0.0925783	0	0.0647647	0.116832	0.0963961
Solyc10g006430.1	2	5.89852	4.18853	1.48109	6.46788	2.38035	1.32445	0	0	6.58437	6.92241	7.56636	8.88803	0	0	0	0
Solyc10g008230.1	2	1.57795	2.64118	2.97162	1.85385	1.46377	1.32324	0.743939	1.2732	3.61906	3.3135	2.69883	3.05703	0.525194	0.691263	2.10432	2.25068
Solyc10g008240.2	2	3.14085	4.57043	5.67831	4.70414	2.84149	2.37567	1.24386	3.17481	9.35498	7.34815	4.67358	5.85996	1.26396	1.96845	3.32294	4.60533
Solyc10g009400.2	2	8.6689	9.26749	10.2617	8.18766	5.31565	6.91209	2.91931	4.30132	10.3681	11.1547	12.3557	12.3274	9.15135	9.57324	2.85449	1.53087
Solyc10g049890.1	2	25.4349	18.9019	27.1741	22.0905	12.0579	16.7715	16.3775	14.9191	25.7636	30.5498	28.0565	35.262	17.021	13.9132	10.7786	5.8441
Solyc10g050930.1	2	3.53911	7.82934	5.33193	6.84835	1.55805	5.10859	1.66855	4.1357	17.4292	2.49207	12.1062	7.27203	0	1.3566	1.22363	3.3653
Solyc10g055540.1	2	2.10662	1.46714	2.38033	2.95539	0.347778	1.01361	0.993184	1.94887	5.70599	2.13235	3.60303	3.89573	0	1.21125	2.18504	1.70268
Solyc10g078410.1	2	5.1423	4.83292	5.12686	6.36545	4.19474	2.92543	6.4175	1.98832	19.5743	6.15029	9.11844	10.6905	3.4917	4.13068	6.9025	3.79674
Solyc10g081560.1	2	35.6137	34.0858	32.9473	26.9411	12.1998	16.5788	11.3335	12.9403	77.0174	56.8944	37.4035	45.919	6.08162	4.22339	2.30873	1.77789
Solyc10g083180.1	2	4.30686	5.38526	6.13595	8.42455	11.3762	6.2168	2.91334	3.88406	10.9002	24.2284	15.6131	16.237	3.7678	2.79934	2.33071	2.4572
Solyc10g086240.1	2	28.1332	22.8959	32.4564	9.81276	9.95245	9.55514	4.51411	4.97279	35.6268	37.8305	56.5582	35.17	7.28564	6.66068	0.613039	2.73135
Solyc10g086320.1	2	0.895978	0.440469	0.928026	0.520128	0.690274	0.625102	0.528022	0.78526	1.1693	1.28152	0.861991	0.889826	0.1107	0.472236	0.542112	0.489885
Solyc11g005560.1	2	10.473	8.60323	12.7535	9.7811	6.00214	7.22189	7.98202	5.08878	15.441	25.1614	10.65	11.1946	4.39045	3.74408	4.84047	3.63774
Solyc11g005700.1	2	15.8321	13.9133	16.4644	11.3868	8.60442	10.0311	16.4477	13.6711	17.4292	34.6285	24.8019	24.7007	17.538	17.6826	7.41151	7.43403
Solyc11g008200.1	2	0.389985	0.0239649	0.330492	0.198093	0	0	0.137897	0.0569656	0.288086	1.3902	0.875447	0.560928	0	0.084087	0.101126	0.139062
Solyc11g064750.1	2	0.243238	0.657676	0.549684	0.741316	0.281091	0.386216	0	0.284241	0.754667	1.05977	1.24806	0.649734	0.231833	0.769208	0.126147	0.485713
Solyc11g065070.1	2	15.1911	17.7282	21.3401	22.563	8.54034	15.0532	15.0982	12.5143	38.3362	34.331	19.4865	27.1084	3.2465	5.03612	9.22687	9.56494
Solyc12g008400.1	2	1.22376	0.890381	1.0509	0.681993	0.727304	0.565266	0.415406	0.343212	1.86587	3.38652	1.69537	2.37372	0.23846	0.365889	1.117	1.01936
Solyc12g014440.1	2	63.9466	67.2996	102.154	57.9763	32.0346	43.3408	30.9279	21.3656	116.575	90.5412	113.613	97.2624	35.9229	33.7038	44.4088	28.8304
Solyc12g042950.1	2	222.365	147.496	222.058	173.519	155.897	127.607	37.8734	64.5793	149.061	310.668	240.682	345.941	104.705	106.456	70.6983	119.682
Solyc12g044320.1	2	2.33862	3.19356	2.93608	2.97918	2.91705	1.23776	4.04274	2.65693	7.79324	4.04824	3.99984	6.14011	1.12824	2.39049	3.09949	3.4839
Solyc12g044370.1	2	14.0542	14.08	15.4793	13.6184	13.804	11.127	10.441	8.37757	22.1483	27.4585	20.3955	22.0524	7.89284	8.2441	6.03714	5.77082
Solyc12g089110.1	2	182.739	124.235	282.279	93.9969	104.634	117.531	237.196	117.922	547.14	220.194	299.687	235.271	59.7716	113.05	242.326	182.122
Solyc12g097060.1	2	0.262157	0.193317	0.592437	0.152186	0	0.0756828	0	0	0.774632	0.415344	0.672566	0.215467	0	0	0	0.0747844
Solyc00g273110.1	3	14.9804	7.13432	22.2164	11.9574	2.47309	6.2168	2.64849	5.4705	12.4494	4.45012	16.8141	9.61908	3.96611	3.49918	4.85566	2.67087
Solyc01g005900.2	3	11.797	9.11351	19.0426	14.8585	1.39111	5.53431	9.23661	6.40049	13.4454	8.84461	8.9175	11.1678	10.0838	5.32952	9.8327	5.70899
Solyc01g020130.2	3	0.806176	0.544942	1.59411	0.350997	0.0665453	0.465475	0.570119	0.588796	1.0124	0.638628	0.775595	0.745424	0.17075	0.173825	0.627143	0.229975
Solyc01g080490.2	3	0	1.76688	2.14997	0.675016	0	0.183104	0.897069	0.864693	1.62423	0.725736	2.71196	0.43441	0	0.0607797	0	0.30155
Solyc01g081560.2	3	0.90226	0.790086	1.33808	0.851133	0.20481	0.504673	0.55831	0.609548	0.516544	1.07211	0.94037	1.36727	0.238877	0.81059	0.81887	0.418249
Solyc01g104930.1	3	2.56458	0	3.62224	0	0	0	0	0.374611	1.9892	0.423245	1.23365	1.05392	0	0.645124	0.665014	0
Solyc01g106000.2	3	37.3987	32.3536	46.4654	58.5994	23.0927	22.9022	14.4262	7.56761	24.9718	44.546	30.3208	50.831	19.9229	18.3849	7.5567	11.5923
Solyc01g108330.2	3	1.97839	2.8097	5.21602	10.3363	1.30644	1.71344	3.1091	1.0275	2.85796	2.37985	4.22965	6.41384	1.25708	1.07433	0.684014	0.25083
Solyc02g031900.1	3	17.759	8.88634	25.7997	8.65248	0.83766	8.42276	17.9414	10.7469	19.4907	11.0535	26.8484	9.90455	1.20902	15.6812	9.86794	8.32278
Solyc02g032800.1	3	14.2001	7.24939	12.3424	21.084	1.35247	5.28203	1.54495	6.06314	10.3284	10.3115	6.6556	13.5789	3.87522	2.90477	1.13299	3.66132
Solyc02g081260.1	3	2.94926	6.81442	6.66491	8.90285	0	4.9383	6.6742	5.85891	9.58607	3.89385	7.56636	6.78723	2.24878	3.56109	4.28269	1.85091
Solyc02g084860.1	3	1.62718	2.3998	5.51579	1.06267	2.14903	0.469755	0	0.356526	0.120201	2.04092	2.08727	2.34042	1.2924	0.116949	0	0
Solyc02g094580.2	3	1.24969	0.67579	1.69447	1.45092	0	0.360776	0.353506	0.584139	0.664673	0.725973	0.961826	0.616274	0.0529375	0.646686	0	0.641688
Solyc03g117130.2	3	1.03888	5.02208	4.30415	4.62364	1.82941	2.09942	1.46937	1.5175	1.43254	2.28602	3.55367	5.40777	0	0.497775	0.359185	0.889071
Solyc04g012150.2	3	1.73486	2.70075	5.88081	3.86059	3.81874	2.17032	1.63583	2.19625	4.10099	2.9013	5.9344	3.08942	0.857379	1.16375	3.5989	1.97959
Solyc04g071990.2	3	79.7083	46.3947	84.3341	62.6239	35.2765	40.654	11.8954	26.4099	16.1721	63.6892	50.7978	68.4998	33.0846	32.3558	9.03034	30.1888
Solyc04g076720.1	3	7.1642	3.63937	13.4917	5.8918	0.157697	3.03344	3.71539	2.0232	6.06847	6.62113	9.80258	10.0101	1.97262	2.81482	4.45855	2.79306
Solyc05g010380.1	3	1.9995	0.982968	5.64823	1.74111	0	0.865863	1.41402	0	4.72657	0.79197	1.28243	1.23255	0	0.287416	0	0.285195
Solyc05g042010.1	3	0.471882	0.579951	1.59958	0.821802	0	0.272458	0	0.137857	1.95207	0.124603	1.81593	0.969604	0	0	0.48945	0.403836
Solyc05g050370.1	3	29.4926	32.7472	29.8772	30.1091	0	21.4326	15.8224	6.2392	23.1388	15.0383	41.7455	21.3146	2.80021	10.233	10.5485	13.6353
Solyc06g048420.1	3	1.46547	0.450272	2.06985	0.531704	0	0.951911	1.03637	0.428126	1.19082	1.1609	2.3498	0.752798	0	0.105326	0	0.209025
Solyc06g054380.2	3	6.99983	9.63526	12.0222	12.9219	1.29426	6.62823	6.73228	7.36181	8.60429	8.2806	4.30995	7.82433	5.93034	5.15166	5.51793	4.23324
Solyc06g062320.1	3	2.23429	0.768874	4.03934	0.907925	0	0.129005	0.632026	0.391638	2.24467	0.943965	0.573209	1.83637	0	0.513865	0	0.892313
Solyc06g068690.2	3	1.44159	0.664404	2.23974	1.01993	0	0.754323	0.892045	0.68437	0.718822	1.0944	0.924607	0.925665	0.17175	0.595759	0.0934541	0.231321
Solyc06g071400.2	3	0.607052	0.67147	1.37185	0.925056	0	0.350504	0	0.221682	0.448436	0.40074	1.16805	0.498938	0.0642877	0.436301	0	0.389636
Solyc06g072130.2	3	0.181493	0	0.410148	0.316078	0	0	0	0.0530218	0.375398	0.239622	0	0.522094	0	0.0521771	0	0
Solyc07g017660.1	3	5.61764	6.90418	16.9268	2.7176	0	2.97325	3.97274	1.91468	9.40624	6.42795	13.2111	9.23432	0	2.69167	5.82679	1.33544
Solyc07g017680.1	3	12.5835	4.98758	20.2613	3.97204	4.36253	3.54196	6.22925	3.35451	16.4067	6.2717	27.4407	13.2513	1.56582	3.93415	5.05765	1.79482
Solyc07g043330.1	3	7.08368	6.93128	9.54329	7.5917	1.12446	2.87088	7.32158	2.46741	6.76237	7.87764	8.38766	11.3083	3.60659	3.64215	7.3474	4.19691
Solyc07g045140.2	3	0.524572	0.924082	1.48182	4.00953	0.548473	1.06008	0.494629	0.280958	2.71255	0.392464	0.336449	1.18566	0.129624	0.0502694	1.17889	0.174583
Solyc07g045180.2	3	18.2846	10.7987	23.5722	12.4667	6.48286	9.77788	14.7531	10.4325	8.63	23.3955	21.4083	28.6948	4.31459	6.35026	4.70951	3.25561
Solyc07g054340.1	3	3.96762	4.87627	11.0584	4.37619	1.31002	2.9781	1.87057	0.850013	2.50105	4.95899	5.08948	6.3046	2.07287	0.760428	1.37178	1.5091
Solyc08g082670.2	3	19.1964	13.9325	18.6144	20.8692	6.96051	5.56201	7.60227	3.85428	16.8517	13.6216	12.536	12.7942	6.20966	4.09389	5.21308	3.00686
Solyc09g010430.1	3	355.922	419.311	1040.64	1165	274.207	232.789	344.138	58.7458	872.253	1081.78	488.374	736.568	150.913	537.631	223.868	176.487
Solyc09g016950.2	3	12.0746	11.0532	16.4663	9.78911	6.04889	8.05354	6.4779	6.56847	9.71935	7.36626	11.216	12.833	2.99838	4.54861	6.90988	6.29508
Solyc10g046770.1	3	27.1845	17.6507	28.9779	26.5001	9.82247	12.8825	12.3328	12.2872	21.3697	13.5438	19.0804	11.5931	19.446	4.71862	6.91614	4.53583
Solyc10g079870.1	3	1.54287	0.408416	2.81616	0.206691	0	0.205577	0	1.00549	1.82358	1.56694	1.06569	0.487728	0	0.0682396	0.123101	0
Solyc11g010850.1	3	58.5727	89.1421	97.0374	119.918	37.0172	42.2262	105.13	40.5617	95.0684	74.2174	77.251	100.283	24.9865	25.1873	59.4699	25.9575
Solyc11g017320.1	3	1.03483	1.65337	1.75392	1.8022	0	0.74687	0	0.906952	0.458663	0.956385	1.99115	0.637897	0.438359	0.595002	0.536678	0.295201
Solyc11g065650.1	3	0.610613	0.420254	1.3799	0.957067	1.04838	0.458328	0.690911	0.64219	1.04647	0.612698	0.783268	0.501865	0.0775978	0.28087	0.760016	0.243862
Solyc11g066790.1	3	4.95212	5.58581	8.33114	4.39201	1.18089	3.49468	5.68116	3.18279	4.3573	3.73403	6.2112	5.96957	2.02782	1.88241	3.53847	1.36558
Solyc11g069540.1	3	0.766042	1.03563	1.08197	1.44527	0.0632324	0.387014	0	0.111897	1.07518	1.06196	1.71963	1.73144	0.0811249	0	0.19864	0.0546314
Solyc12g006240.1	3	6.11699	4.51073	7.15861	3.86805	3.10167	1.95514	0	0.829693	0.580974	5.48024	4.20354	5.65602	2.40611	2.63784	0.453194	1.93193
Solyc12g010250.1	3	6.20897	18.7721	11.2251	24.8703	3.69011	16.6701	2.63455	13.7857	6.97168	16.887	1.59292	22.454	0	6.78302	1.93204	16.4722
Solyc12g019990.1	3	9.25259	7.39153	18.2958	7.38547	0	6.344	6.54333	7.09557	10.2525	5.80261	17.8032	4.27766	2.93959	0.997503	1.19963	2.96938
Solyc12g056280.1	3	36.8658	33.5284	51.3754	38.522	29.2134	19.8667	12.1665	16.8731	49.3828	18.8203	22.0686	22.2201	10.6713	8.47877	26.7668	22.4353
Solyc12g057090.1	3	0.197937	0.53519	1.34193	0.114905	0.0653543	0.0571431	0	0	0.584873	0.261333	0.253905	0.244028	0	0.170714	0	0.0564647
Solyc01g005120.2	4	241.969	166.489	194.07	173.885	93.0067	98.4521	66.3742	35.3966	50.7857	93.6086	110.235	77.7723	15.6729	15.972	12.8738	5.02434
Solyc01g005660.1	4	12.9806	12.8096	9.0591	10.5828	8.00453	8.37654	3.77988	12.6592	0.225621	0.504059	0	0	0	0.0548788	0	0
Solyc01g010360.2	4	0.357486	0.746906	1.2118	0.466933	0	0.928834	0.25281	0	0.0528158	0.141595	0.458568	0.0734548	0	0	0	0.101979
Solyc01g010970.2	4	6.46515	5.46615	7.80897	7.5224	3.60682	3.2341	1.26127	0.732703	1.58098	1.35396	1.14389	1.48876	0.401358	0.208297	0	0.143091
Solyc01g016540.1	4	2.09167	1.43959	2.83613	1.33567	0	0.603852	1.77505	0.73328	0	0	0	0	0	0	0	0
Solyc01g058250.1	4	32.7884	16.3682	27.4999	18.2982	7.42193	11.5151	0.478094	1.67877	0.249702	1.02646	0	0.347279	0	0.145767	0	0
Solyc01g066880.2	4	8.02199	18.7517	18.8395	14.1989	14.6976	14.4403	3.3371	3.76808	7.90124	4.27805	7.46548	6.46402	7.69584	4.38635	0.9789	2.91659
Solyc01g067420.2	4	14.6217	7.59654	12.0156	7.04126	6.25413	5.996	7.75523	2.76684	0.54006	0.526493	0	0.136564	0	0.0955355	0	0
Solyc01g068320.1	4	13.3136	28.9109	32.5774	38.6691	18.3693	24.3084	28.8068	10.7153	0.59921	0.651886	0.452399	0.289867	0.317467	0.278824	0.182904	0.0251517
Solyc01g080120.2	4	0.684879	0.631296	0.483666	0.521826	0.141332	0.44487	0.121085	0.125051	0	0.180847	0.219633	0.140726	0.0543973	0.123059	0	0.0244216
Solyc01g080870.2	4	0.936687	2.20647	3.08697	0.430476	0	0.135207	0.110402	0.0912153	0.761134	0	0.100128	0	0	0	0	0.0222671
Solyc01g081360.1	4	6.59703	8.87096	13.1544	4.05494	3.97199	3.80904	0.548865	0.453476	0.114666	0.717289	0	0	0	0	0	0
Solyc01g081600.2	4	127.013	181.65	151.536	201.698	46.7079	43.2547	22.9485	69.1012	13.8585	4.8199	4.22763	1.56276	11.2761	5.39338	3.68139	6.21953
Solyc01g086910.2	4	3.46487	1.46002	3.91505	1.65222	0.408579	1.28608	1.05014	1.37375	0.146259	0.784217	0	0.203413	0.366934	0.426903	0.256705	0.0706006
Solyc01g088410.2	4	2.82846	3.73695	4.1947	0.718358	1.75105	2.09243	0	0.0516446	0.626825	0	0	0	0	0	0	0
Solyc01g088590.2	4	10.3368	8.89285	13.9045	9.07239	8.53242	4.68939	5.91766	4.74541	1.09084	1.42973	0.315704	0.910268	0.469148	0.778302	0	0.280831
Solyc01g090810.2	4	0.445358	0.766294	1.00645	1.12033	0.0980315	1.32858	0	0	0	0.195999	0	0	0	0	0	0
Solyc01g091060.1	4	1.60756	1.55018	2.09588	2.08178	1.59234	2.10627	0.1749	0.289008	0.511549	0.293876	0.79312	0.203271	0.81193	0.746559	0	0.141103
Solyc01g091430.1	4	3.25115	2.85409	5.77276	3.50506	5.98069	2.41351	0.656909	1.8996	2.33304	0.735846	0	1.33607	0	0.400572	1.44523	0.794952
Solyc01g091560.2	4	2.3322	1.79145	3.29403	2.9616	5.87155	0.841613	1.23698	0.936835	0.172282	0.307916	0	0.119803	0	0.16762	0	0.0831622
Solyc01g093960.2	4	462.31	325.781	557.865	455.387	259.661	224.654	191.392	134.274	53.9316	37.1535	23.2516	27.7311	6.46202	5.05631	10.4244	8.34498
Solyc01g095720.2	4	10.575	7.04721	8.85115	7.93517	2.40535	3.50523	1.44031	1.32731	1.01844	0.765326	0.301449	0.740401	0.298643	0.18016	0.08125	0.737416
Solyc01g096340.2	4	36.6448	30.6963	44.1301	28.2005	21.0145	17.191	5.45575	6.6205	17.7379	5.09278	12.6793	9.5111	5.8211	3.25751	1.2503	0.756504
Solyc01g097820.2	4	17.8907	15.5116	14.5182	12.2742	14.4993	8.73343	3.91066	4.08629	8.218	4.63827	4.17263	6.61701	1.30903	1.40274	1.68698	3.34055
Solyc01g098390.2	4	10.9232	14.5964	12.3424	14.9303	7.50826	6.93759	1.6854	1.56655	3.49171	4.79849	3.05712	6.69255	3.84893	1.91272	2.57497	2.46448
Solyc01g098790.1	4	3.62614	3.03048	5.46304	4.80647	1.55645	2.61711	1.36766	0.353117	0.571449	0.159584	0.465145	0.347706	0.716825	0.347491	0.125371	0.379285
Solyc01g099050.2	4	0.27435	0.438335	0.464994	0.119448	0	0.0792029	0	0	0	0	0	0	0	0	0	0.0782627
Solyc01g099150.2	4	2.43106	2.54751	2.74693	3.34247	2.72489	1.77305	0.452427	0.280348	0.0756148	0.135145	0.0820647	0.0262908	0.108401	0.0183921	0	0.0365
Solyc01g099580.1	4	2.25291	3.32264	5.6698	4.19105	1.58915	1.9512	0.144839	0.418835	0.211813	0.0540813	0	0	0	0.0294402	0	0.233701
Solyc01g100880.2	4	0.701648	0.58639	0.475688	0.366585	0	0.121537	0	0	0	0	0	0	0	0.0806862	0	0
Solyc01g102420.1	4	10.823	4.65557	9.1719	4.39802	1.96543	6.71772	0.76539	0.63237	0.479703	0.857362	0.694162	0.222386	0	0	0	0
Solyc01g105500.2	4	55.3392	77.2635	48.8085	37.587	30.1775	20.1775	7.21086	3.30379	3.17725	4.0142	2.49702	1.67611	6.20408	3.4377	7.49943	1.40147
Solyc01g106060.2	4	600.636	301.583	457.128	363.759	318.892	293.26	160.846	134.515	157.008	134.268	98.0903	99.1091	119.118	87.2774	89.6534	76.0221
Solyc01g106720.1	4	1.39116	1.77815	1.57191	2.90732	0.734928	1.84745	0	0.0812834	0	0.0734689	0	0	0	0	0	0
Solyc01g106930.2	4	0	0.0976897	0.112267	0.0576784	0	0	0	0.0580531	0	0	0	0	0	0	0	0
Solyc01g107050.2	4	16.126	7.55768	23.0802	15.8519	5.53741	4.28302	3.64932	0.753773	1.08006	0.794857	0	0.17672	0.0455404	0	0.223018	0.0613359
Solyc01g108270.2	4	0.425034	0.191537	0.640344	0.308422	0.350841	0.224958	0.100193	0.0413901	0.0418636	0.0935273	0	0.0873342	0	0.0407307	0	0.0606238
Solyc01g108540.2	4	10.9938	10.9204	13.7836	6.1198	5.86754	7.04333	3.4081	8.49139	2.58101	1.23278	2.51139	1.05212	0.318976	0.476255	0.312415	0.988108
Solyc01g110580.2	4	6.03619	11.1669	6.82047	10.8811	4.93009	10.0888	0.44934	0.278436	2.44072	1.67778	6.52039	3.78615	2.48968	1.918	0	0.543764
Solyc01g111500.2	4	194.469	76.141	117.907	135.502	98.0606	84.4761	9.80488	33.2562	18.8667	62.7192	11.9346	10.8706	12.1713	5.76906	0.18922	2.18571
Solyc01g112110.2	4	1.53652	0.629469	1.15744	0.668978	0	0.665373	0	1.19702	0.227009	0.270485	0	0.105239	0.488159	0.147244	0	0.80358
Solyc01g112190.2	4	1.0852	0.933612	0.996288	1.0434	0.380703	0.548258	0.287791	0.594438	0.48099	0.232825	0	0.501711	0.603353	0.17549	0	0.193482
Solyc02g014140.1	4	0.379733	0.435585	0.858143	0.440881	0	0.255795	0	0.0369787	0	0	0	0.0520174	0	0	0	0
Solyc02g014730.2	4	6.52147	2.53609	5.71907	4.23784	3.43876	5.11421	2.75338	1.39335	0	0.436934	0	0.0800003	0	0.0279828	0	0.0277665
Solyc02g022860.1	4	0.784975	0.633977	2.02735	0.585885	1.07375	0.226617	0	0.0655212	0	0.0296111	0	0	0	0	0	0
Solyc02g032040.1	4	2.1505	1.43477	1.04139	2.31845	0.710047	0.532145	0	0	0	0.324488	0	0	0	0	0	0
Solyc02g032840.1	4	19.995	17.9392	28.2412	13.0583	14.1941	11.8335	11.3122	10.8066	4.13574	3.43187	0	0.821698	0	0	1.03697	1.42597
Solyc02g062330.1	4	3.3475	2.7664	5.60844	3.16619	2.28676	2.46599	0.734684	0.826196	0.767431	1.31065	2.22105	1.89746	0.770131	0.846218	0.598642	0.428071
Solyc02g064720.2	4	19.3735	18.4306	27.6611	13.0818	16.0587	15.2579	1.83441	2.60494	11.3773	6.14312	10.5021	9.29407	2.72986	2.44692	2.18605	2.24302
Solyc02g065600.2	4	3.45039	2.66551	5.56956	1.07304	3.70253	1.2807	0.174291	0.720004	0.109236	0.260313	0.790358	0.557049	0	0.177133	0	0.0703056
Solyc02g068040.2	4	2.83129	5.9155	1.59958	6.77986	4.67414	2.65647	0	1.24071	0.836602	1.12143	0.907964	1.45441	0.599676	0	0.734175	1.81726
Solyc02g068510.1	4	14.3807	10.5446	14.5967	12.7345	5.63343	12.2437	4.48164	12.8885	2.23267	3.66859	1.87596	1.60265	0.929249	1.33138	0.252815	0.417186
Solyc02g069210.2	4	132.208	104.116	151.541	151.948	83.5268	79.9685	67.9646	50.9164	6.94915	6.61284	2.93523	5.11967	1.13085	0.804022	0	0.0725279
Solyc02g069330.1	4	9.6584	6.01996	10.5235	8.91086	4.4418	11.0537	2.4394	2.21699	0	0.455422	0	0	0	0	0	0
Solyc02g069810.1	4	13.3768	8.89342	11.0842	10.4278	5.76275	9.01083	3.78397	4.39176	0.715238	0.168201	0	0.157063	0.728548	0.47613	0.132141	0.290738
Solyc02g071050.2	4	395.07	382.077	457.54	572.643	331.722	290.898	96.7317	32.1482	4.69715	10.6078	3.95179	2.07628	0.783003	1.52335	0.127816	0.140611
Solyc02g071060.2	4	38.1405	17.5575	28.4769	28.7521	19.3569	19.8819	24.3992	9.37069	4.61947	9.28831	4.14911	3.32309	5.73757	6.70295	1.53769	0.884255
Solyc02g071340.1	4	0.186662	0.137647	0.42183	0.067725	0	0.107776	0.132005	0.122697	0	0	0.0598605	0	0	0	0	0.0133121
Solyc02g071350.2	4	19.152	14.4951	18.1679	20.3485	10.4706	12.4597	4.15772	4.47609	0.658037	1.24666	0.399934	0.732145	0.566016	0.371333	0	0.304935
Solyc02g071430.2	4	19.8981	4.64494	12.0195	10.9336	7.64424	7.40637	6.37211	7.53142	2.10778	0.991363	0.160531	0.720003	1.74941	1.00738	0.259609	1.14239
Solyc02g072140.1	4	107.516	78.8708	127.465	99.0912	53.0145	37.1873	19.5333	15.6107	18.4971	25.4251	14.9009	18.0872	11.2904	8.05205	10.9778	4.41833
Solyc02g081180.1	4	18.5052	15.5649	23.5232	26.6045	6.39639	17.7799	0.408958	2.0273	0.93981	0.534451	0.3709	0.356472	0	0.0831252	0.299908	1.23724
Solyc02g081190.2	4	1172.52	851.18	1925.94	2006.35	925.503	867.515	27.7877	52.7724	378.591	331.767	127.059	154.916	32.5672	32.3592	8.0663	20.5888
Solyc02g081970.2	4	19.5503	12.8676	20.3103	16.8992	14.2343	13.6243	2.83606	5.64872	4.84576	3.55505	2.11283	2.44265	1.63813	1.02939	2.22837	2.94174
Solyc02g082360.2	4	11.6996	13.8997	10.741	14.2202	7.48442	7.45882	5.51587	5.91018	3.96118	4.3122	2.18862	4.50746	0.361375	2.31239	1.51689	1.52968
Solyc02g082640.1	4	18.768	10.3798	18.9344	10.7005	13.9427	11.0299	2.84412	6.85367	4.3573	2.30091	4.29907	3.03001	0.283937	1.1562	0	1.72089
Solyc02g082910.2	4	14.2345	10.6165	14.3213	6.50876	4.21703	6.58628	2.34424	5.83897	3.08252	1.82786	1.00051	0.761259	0.10325	0.756783	0.707882	1.69655
Solyc02g082920.2	4	95.6424	84.9133	103.387	86.1389	62.9869	66.5861	3.17431	14.5254	34.0252	9.8467	10.6298	9.64874	3.21777	5.65803	3.93948	54.4686
Solyc02g082930.2	4	86.0747	45.4653	128.032	39.23	55.0606	58.486	4.73786	18.1256	4.94903	3.57658	2.24189	3.71083	1.2339	0.669928	2.11491	1.37105
Solyc02g084440.2	4	105.539	123.162	128.568	113.182	52.5213	101.073	41.9829	51.5851	76.4636	31.4858	39.2149	62.1902	12.8425	17.7963	46.0504	58.7299
Solyc02g084980.2	4	66.8828	68.945	42.3877	148.393	85.114	64.5164	27.751	44.7025	4.30261	2.96519	0.158292	0.253557	1.0716	1.13523	0.127994	0.0352018
Solyc02g085020.2	4	14.3944	15.6153	16.0478	8.9411	11.153	10.6106	8.82232	6.41998	0.340267	0.65883	0.492388	0.197181	0.0609757	0.0551764	0.0995357	0.0547499
Solyc02g085300.2	4	4.30231	2.11504	5.70674	2.9319	0	2.7001	4.23311	2.40448	1.21599	1.62999	2.15953	0.922456	1.38667	1.18308	0.388042	0.533609
Solyc02g086280.2	4	1.54803	1.01032	1.93011	0.991616	0.387749	0.770526	1.057	0.795327	0.410099	0.33829	0.342369	0.438735	0	0.0306924	0	0.0609103
Solyc02g086820.2	4	2.18314	1.58006	1.2334	1.02092	0.600686	0.4902	0.171544	0.425192	0.215028	0.224184	0.15558	0.0996851	0	0.104604	0	0.103796
Solyc02g086990.2	4	2.77267	2.4097	2.90914	1.37963	1.30782	0.971976	1.68069	0.781085	0.26334	0.549105	0.254047	1.13943	0	0.199277	0.410842	0.169489
Solyc02g087810.2	4	3.58391	4.51481	9.11153	3.51086	4.04303	4.78526	0.422418	1.65777	1.41199	1.14351	1.34087	1.22735	0	0.386375	0.309778	0.681579
Solyc02g087890.2	4	3.77841	2.55405	2.84623	3.29013	0	0.727201	0.445342	0.367945	0.930385	0.166286	0	0.129396	0	0	0	0.179642
Solyc02g091260.1	4	1.62718	2.3998	0	4.723	0	1.17439	0.575362	2.37684	0.120201	0.107417	0	0	0	0	0	0.232089
Solyc02g092600.2	4	23.6485	23.6123	33.9081	22.628	19.9243	20.4344	6.92025	5.09816	17.9754	6.45985	10.6696	9.7854	10.4667	10.9716	4.56745	5.07121
Solyc02g092610.2	4	45.891	43.9475	68.8615	43.6902	38.4259	38.0495	11.4237	11.0471	38.4021	8.53093	20.2502	15.9924	23.7164	18.3648	7.23513	8.48306
Solyc02g092620.2	4	16.0191	12.591	18.5214	12.1648	6.27319	11.6153	2.63455	3.4827	10.4575	3.09869	4.77876	4.9756	8.3639	4.39111	1.54563	3.02877
Solyc02g093150.2	4	22.856	14.945	28.146	15.9634	10.2291	11.3667	4.546	7.92919	6.56893	7.14332	3.55031	8.07188	4.59514	4.05544	4.72287	3.3619
Solyc02g093870.2	4	3.15367	1.42978	3.48423	4.0073	2.45277	2.34692	1.28858	1.41269	0.10354	0.259076	0.35959	0.144001	0	0.0805903	0	0.159935
Solyc03g006830.2	4	53.2236	83.0384	52.0173	74.2125	57.2966	50.7401	18.1539	22.1984	22.7557	12.9695	21.0746	13.7142	12.904	7.28158	8.69792	8.68989
Solyc03g007770.2	4	109.57	57.3667	154.493	88.7317	42.8962	48.6683	13.8369	19.4804	12.0023	34.5125	17.8701	21.8708	28.4786	29.0701	21.0251	7.92579
Solyc03g025350.2	4	3.2742	3.40215	2.85879	2.80788	0.83537	2.32013	0	0.34783	0.263857	1.02177	0	0.244643	0.126088	0.0427861	0	0
Solyc03g026140.2	4	1.96375	1.98442	3.20508	2.2483	1.69301	1.63777	0.30861	0.254975	0.322365	0.576156	0.979616	0.493171	1.22468	0.627283	0.226318	0.778043
Solyc03g031470.2	4	1.14482	1.005	3.69588	0.14241	0.647986	0.849858	0.231315	0	0	0.0863702	0	0	0	0	0	0.0933077
Solyc03g032090.1	4	56.918	10.2643	19.9324	40.082	20.7497	12.9306	10.9157	7.85107	10.8322	10.0076	2.65176	7.02283	17.3971	9.54853	7.86208	2.00502
Solyc03g033410.2	4	0.913713	0.898375	2.409	1.67967	1.91069	0.967203	0	0.0889781	0	0.0804238	0	0.250328	0	0	0	0.0868837
Solyc03g033610.1	4	5.90375	7.65391	8.20569	8.27989	6.77937	5.06787	2.88191	1.29737	2.63985	3.18682	4.49023	3.71438	1.35002	2.23798	0.867051	1.29664
Solyc03g034230.2	4	54.0973	45.2498	50.6026	54.6411	27.6758	37.0702	3.64353	10.4203	13.0573	7.37783	6.60892	6.35183	0.7135	0.854524	0.411072	2.26112
Solyc03g043880.2	4	47.4351	33.0114	46.5779	31.9759	27.4578	25.3532	5.06987	9.66905	3.56587	7.41436	8.12324	4.07548	2.96092	3.50372	0.991459	3.03354
Solyc03g044710.2	4	3.71863	3.05735	3.33246	5.17348	0.71975	2.11007	3.26455	2.06036	1.70503	1.08351	0.986917	1.15931	0.787617	0.516099	0.665014	0.438952
Solyc03g063750.2	4	52.0681	36.5605	64.4807	39.0224	21.9962	23.2325	17.1806	10.4428	13.4411	18.5101	11.4429	12.6877	11.658	9.36697	10.0401	9.79991
Solyc03g078490.2	4	1.35945	0.863243	1.40808	1.34819	0.710697	1.04657	0	0.529539	0.200849	0.269229	0.290641	0.325891	0	0.29312	0.235011	0.129269
Solyc03g083880.2	4	0.451034	0.221731	0.339758	0.30547	0	0.0434035	0	0.0439221	0.088849	0	0	0.0617844	0.127374	0.0864446	0	0.128665
Solyc03g097500.2	4	5.9213	4.14251	5.66132	3.86707	2.48145	2.59703	3.86536	2.32866	0.639295	0.300684	0.438206	0.0467955	0.0241182	0.0982097	0.236221	0.259868
Solyc03g097660.2	4	5.17604	2.26626	5.84855	2.67611	0.106813	2.38152	0	0.189017	0.19118	0.256268	0	0.0664719	0	0	0	0
Solyc03g111000.2	4	57.9091	52.1261	79.5686	70.3381	33.7103	36.931	17.4085	19.5703	24.7427	15.7708	12.6825	17.9106	6.36771	4.87264	6.69715	8.86412
Solyc03g111130.1	4	1.07051	0.999915	1.08864	0.776809	0	0.278145	0	0.156371	0.0632639	0.282675	0.274641	0.131979	0.54417	0.123104	0	0
Solyc03g111420.1	4	7.59658	3.62469	5.04918	3.89111	0	2.83811	1.89608	2.61092	0.924276	1.76993	1.71963	2.20364	0.189292	1.28466	0	2.54947
Solyc03g112170.1	4	4.11525	7.0808	9.68737	8.85905	0	3.66314	4.85043	5.41007	0.101333	0.271664	0	0	0.14527	0	0	0
Solyc03g114150.2	4	117.775	97.8848	117.161	194.576	87.9793	96.3261	79.1385	70.1858	46.131	31.6933	28.7346	30.7122	11.0429	14.286	20.0894	26.7605
Solyc03g115830.1	4	0.207694	0.408416	0.46936	0.301424	0	0.23984	0	0	0	0.054843	0	0	0	0	0	0
Solyc03g116970.1	4	17.5993	10.4432	17.711	13.6887	7.7176	9.12957	3.50045	3.61512	6.13476	5.88163	5.64391	3.89876	1.98028	1.69971	1.71136	2.51024
Solyc03g116980.1	4	22.5901	6.47818	17.0168	9.83539	5.38686	5.79698	5.32516	1.8332	2.96667	5.30227	3.21973	3.61023	0	1.0824	0	1.79005
Solyc03g116990.1	4	15.5507	19.6392	15.1475	15.4088	8.85254	14.8614	1.51686	8.14608	4.11963	7.9293	3.43926	9.9164	2.38507	3.69983	1.66858	3.97717
Solyc03g117310.1	4	2.51596	3.2983	4.42222	1.9474	1.38452	2.66325	0.790782	0.326675	1.23904	0.295269	0	0.114882	0.118419	0.0803675	0.289959	0.239239
Solyc03g117800.2	4	3.75337	3.17141	3.62256	3.24563	2.03964	1.48991	2.43315	2.17019	0.901112	0.392311	0.401221	0.257076	0.182182	0.0674405	0.162213	0.156145
Solyc03g118950.1	4	19.8593	16.4659	36.8412	18.5835	12.0377	11.2954	0.419233	0.779341	0.963424	1.87844	0.380219	0.852667	0	0.0852138	0.307443	1.43744
Solyc03g120420.2	4	13.2972	17.0968	22.73	9.79749	4.72818	5.61059	1.44672	1.99215	4.23137	5.40188	3.93626	9.10755	1.08323	0.784164	1.06095	0.778103
Solyc03g121140.2	4	10.3529	7.27077	11.9929	6.71704	6.29079	4.37018	0.861345	1.60121	0.437016	0.413507	0	0.178762	0	0.150067	0.0902378	0.173725
Solyc03g121900.1	4	643.325	476.427	466.544	302.415	121.95	249.064	39.7645	170.871	58.4774	152.115	53.7424	22.8808	48.9221	96.8324	33.7355	132.096
Solyc03g124020.1	4	1.24836	1.91783	3.52641	1.26821	2.57614	0.540591	0.441415	0.3647	0	0.329638	0.400337	0.256509	0.396611	0.538335	0	0.178058
Solyc04g005250.2	4	4.65673	2.35171	5.07044	3.24395	2.04074	2.19987	0.359257	1.18728	2.37671	1.0955	1.41191	1.63534	0.80698	0.730229	0.52692	0.50721
Solyc04g005440.1	4	4.52922	3.62469	8.33114	5.53371	4.20812	2.82797	4.17137	2.18478	0.933708	0.834397	0.135114	0.995575	0.267712	0.242251	0.437009	0.120189
Solyc04g005700.2	4	1.9995	2.56274	4.19583	5.72077	3.86682	2.14404	0	0.208621	0.464216	0.113139	0.183205	0.0586927	0	0	0.148139	0.122226
Solyc04g007240.1	4	2.71404	3.06876	6.3378	3.15108	2.0312	1.35811	1.02365	0.687169	0.160391	0.525551	0.464194	0.594849	1.30298	0.676221	0.187673	0.258075
Solyc04g007330.1	4	3.7545	3.23004	4.4656	1.74937	2.51193	2.56713	1.11796	1.03912	1.31376	1.27838	1.39414	1.74594	0.313901	0.511283	1.02481	0.366406
Solyc04g008450.2	4	2.23507	2.25438	3.4834	2.01334	0.508944	1.2015	0.654048	0.788053	0.751521	0.569832	0.296591	0.475089	0.293831	0.310199	0.0799407	0.109929
Solyc04g016180.2	4	68.097	62.894	60.5736	49.372	41.9065	46.429	20.3559	17.7212	19.351	18.109	10.1601	6.35112	3.21196	5.30386	1.90357	3.77494
Solyc04g050940.1	4	0.247145	0.445493	0.651598	0.382589	0	0.142698	0	0	0.0730274	0	0	0.0338549	0	0	0	0
Solyc04g051280.2	4	13.0349	8.92055	18.0133	6.96811	10.3416	8.93394	3.05061	5.06826	2.74323	2.72384	2.04496	2.85178	2.06566	1.48277	0.38907	1.17705
Solyc04g057930.2	4	17.3304	19.961	18.4567	16.2086	18.679	16.9647	10.8002	18.5253	11.5955	9.69592	8.68783	8.21343	3.89564	2.51977	5.1654	7.29253
Solyc04g058000.1	4	91.6259	101.41	86.3069	151.924	60.8886	64.527	104.284	51.4058	12.4844	19.1193	7.2263	7.6261	1.93014	0.857404	0	0.519919
Solyc04g071520.2	4	8.99775	8.95203	11.1351	6.46696	5.7295	4.02008	0.909016	1.56466	3.03851	3.16788	3.02288	1.23255	1.58812	0.554302	0.222208	0.550018
Solyc04g071820.2	4	2.83718	1.31729	3.44327	2.01302	1.14494	0.394369	0	0.276286	0	0.110989	0	0	0	0	0	0.0299759
Solyc04g072870.1	4	0.305228	0.731503	1.2071	0.243635	0	0.242322	0	0	0	0	0	0	0	0.0219373	0	0
Solyc04g074260.1	4	2.47837	1.5839	1.12015	1.72647	0	0.715489	0	0	0.146464	0	0	0	0	0	0	0
Solyc04g074320.1	4	9.68736	9.31308	11.919	15.6212	10.4486	9.1358	2.13136	2.13829	0.508882	0.454757	0	0	0	0.0618889	0	0
Solyc04g074350.2	4	0.522301	0.693271	0.944262	0.121281	0.0344904	0.150785	0.147746	0.213621	0.154332	0.0827501	0	0	0.022125	0	0	0.0595979
Solyc04g074400.1	4	26.2579	23.619	27.3046	9.33364	5.71703	4.28462	1.88385	6.11461	1.29313	0.803892	0	0.234582	0	0.547018	0.197359	0.922743
Solyc04g077180.1	4	4.67658	5.37678	3.92054	3.19648	2.09201	2.9615	0.426739	0.396647	0.89152	1.19504	1.54811	0.805937	0.031952	0.173479	0.625895	1.42014
Solyc04g078270.2	4	8.8292	8.29263	9.03124	4.31619	2.82314	3.94413	3.41772	3.8555	0.439392	0.613527	0.476872	0.420128	0.275586	0.213751	0	0.238611
Solyc04g078300.2	4	1.37649	2.85715	3.11068	0.843465	0.151495	2.16353	0	0	0.225962	0.242314	0.392378	0.754229	0.161969	0.0879389	0	0
Solyc04g078430.1	4	0.393235	0.724939	0.666491	0.741904	0	0.0567621	0	0.0574403	0	0	0	0.0808003	0	0	0	0
Solyc04g078440.2	4	0.714973	0.790842	0.605901	0.778221	0.649186	0.412815	0.25281	0	0	0	0	0	0	0	0	0
Solyc04g078710.1	4	0.625601	0.461325	0.504918	0.466933	0	0.309611	0	0.600512	0.0792237	0.117996	0	0.110182	0.189292	0.128466	0	0.101979
Solyc04g079140.2	4	21.9886	22.9578	27.2118	19.8764	15.35	13.9353	6.36813	7.12735	7.92049	6.2486	5.6412	8.26171	5.76611	4.27451	4.56144	4.83886
Solyc05g007980.2	4	51.6501	27.8409	40.346	19.0892	32.5172	22.4385	5.87242	3.68739	3.82772	12.6957	13.7409	4.67512	5.38188	3.79575	2.06713	5.68516
Solyc05g008640.1	4	64.1293	13.3186	79.049	19.0121	7.02027	9.40535	2.91026	6.81269	5.97862	6.33883	1.75962	4.79165	2.25169	1.47886	0.355705	0.58697
Solyc05g008920.2	4	33.8199	34.9478	38.1058	48.2758	28.8812	23.8143	8.9435	13.4069	12.5694	11.9915	11.3065	9.72491	8.29952	6.94093	7.15493	8.22648
Solyc05g009230.1	4	412.468	246.585	365.237	434.621	213.382	158.645	26.3934	22.997	16.5419	24.8074	10.7305	6.87537	4.9973	3.32985	0.444955	1.34612
Solyc05g009240.2	4	22.8929	13.4215	27.0908	45.6382	24.2849	19.6038	0.218778	0.429296	0.822707	1.36829	0.198419	0.508533	0.589716	0.377987	0.16044	0.0882508
Solyc05g009350.2	4	40.802	32.351	42.1129	33.5523	29.0052	31.6237	9.00874	10.8698	12.7831	16.2027	18.6867	20.5514	11.0329	10.044	6.67194	6.31443
Solyc05g009360.2	4	291.456	223.407	203.868	323.441	226.11	175.189	49.3333	69.3552	117.148	150.691	117.361	88.2549	104.007	85.9427	40.7244	74.3908
Solyc05g009860.1	4	14.4186	13.0489	27.4002	20.1646	12.9837	6.24383	2.78092	3.06348	0.580974	1.21142	0.840707	0.269334	0	0	0	0.186961
Solyc05g010190.1	4	5.09225	9.90923	8.15133	3.69515	1.82146	3.18521	0	0.991775	1.00312	0.112053	0	0	0	0	0	0
Solyc05g010200.1	4	3.55945	3.62469	2.29825	2.95187	0.167893	1.17439	1.4384	2.22829	0.150252	0.268542	0	0	0	0	0	0.145056
Solyc05g012360.2	4	5.53408	5.97203	7.32073	5.60248	3.07509	3.62394	1.9091	1.61674	2.87163	2.45928	2.42401	3.21722	2.05838	1.39696	1.68003	0.577568
Solyc05g012540.2	4	0.890503	0.500317	0.431231	0.2954	0	0.18363	0	0.0371648	0	0.0335918	0	0.0522791	0	0	0	0
Solyc05g012560.1	4	33.6105	41.3078	37.2229	40.444	23.8117	35.2782	7.87052	10.6644	16.903	20.5125	19.9866	16.465	12.6347	9.79058	3.00134	8.76247
Solyc05g012780.2	4	6.35969	3.78467	7.31207	2.46126	3.68391	1.67495	0.315615	0.749694	0.164841	0.942774	0.429365	1.05458	0	0.320761	0.231455	0.254625
Solyc05g013450.2	4	9.86342	14.3547	17.3244	12.6139	6.67458	7.27382	10.2212	4.22243	1.70252	1.21199	1.12744	1.24411	0.227526	0.393056	1.5194	0.891469
Solyc05g018130.2	4	5.18852	6.41034	7.25118	7.53001	2.11887	5.67621	1.93119	4.58725	1.53312	0.793193	0.700589	0.448891	0	0.235522	0.283247	1.32431
Solyc05g024160.2	4	2.16421	0.907477	2.73309	0.702079	2.10168	0.661544	0	0.185958	0.789957	0.806784	0.326606	1.77877	0.593204	0.512386	0	0.217897
Solyc05g047590.2	4	48.6628	61.5745	65.1912	66.6644	23.675	22.2436	17.0766	2.98869	0.544663	1.16816	1.18224	0.568127	0.702745	0.370946	1.14715	0.920198
Solyc05g047600.2	4	1.26397	0.52817	1.4282	1.83438	1.29374	0.583839	0.178773	0.295407	0.186742	0.133504	0.162136	0.311658	0.160627	0.254363	0.262205	0.685078
Solyc05g050810.2	4	4.42917	4.71772	6.43454	3.67313	2.99446	2.74001	1.78986	2.03335	2.36821	1.89355	0.541099	1.99352	0	0.181905	1.09382	1.62449
Solyc05g052680.1	4	48.4246	30.2005	71.3058	40.7088	22.3672	32.1982	2.55018	11.626	1.78859	2.61857	0.991227	1.37608	0.0272778	0.481328	0.133584	2.68195
Solyc05g053700.1	4	0.416857	0.614789	0.471019	0.423484	0	0.0601718	0	0	0.0615873	0	0	0	0	0	0	0
Solyc05g053900.2	4	41.4723	33.3287	59.2437	47.2149	40.0154	25.7135	6.38243	6.59151	6.12721	3.06402	3.58334	3.4881	2.68525	1.63707	2.89747	2.63584
Solyc05g054590.2	4	100.356	88.0544	111.443	94.4086	68.6954	77.6888	66.389	60.4455	18.7197	13.1168	15.145	10.769	5.18434	2.15246	11.2008	13.4311
Solyc05g054740.2	4	17.1851	19.1235	16.5743	17.427	8.40434	9.07133	4.47478	4.62136	9.81588	7.61366	6.91764	7.62366	2.61947	3.98961	6.86145	4.16389
Solyc05g055650.2	4	2.54796	2.41124	4.17457	1.81193	1.34604	1.98606	1.80189	2.38197	2.07042	0.538243	0.817102	0.994734	0.269832	0.109876	0.132141	1.27198
Solyc06g008030.2	4	14.0257	8.34673	12.5116	11.5091	9.29675	6.11935	2.38648	4.86771	3.6458	2.22771	1.48802	2.16687	0.536063	1.33397	1.42197	8.15252
Solyc06g009710.2	4	9.72793	9.6785	12.7366	11.9667	7.18863	3.83367	0.436793	0.0902204	2.7832	2.36485	1.98072	4.12462	0.0327048	0	0.16016	0
Solyc06g010170.2	4	10.0305	6.8814	12.3487	7.69136	8.84805	5.6618	7.83456	7.69758	6.32583	6.00879	4.22487	5.78317	1.90252	1.6355	5.12432	3.24572
Solyc06g048400.1	4	6.04977	7.0635	10.2537	3.95097	3.37077	4.91211	0	0.994159	0.111726	0.199685	0	0	0	0	0	0
Solyc06g048430.2	4	3.43603	1.0859	1.66392	1.35352	0.324143	0.425125	0.694265	0.860409	0.145042	0.194423	0	0.403441	0.363881	0.423351	0.509137	0.0700131
Solyc06g054480.2	4	6.77875	4.62568	4.80148	3.31845	2.40522	2.62878	1.2879	1.92124	2.06281	1.46938	1.68718	1.57997	0	0.581734	1.04942	0.894719
Solyc06g059840.2	4	44.1821	27.1922	35.8057	20.5714	10.6128	9.54172	0.642574	0.464536	2.24857	6.23816	3.35096	5.8811	0.408957	0.195915	0	0.291601
Solyc06g059850.1	4	3.71561	1.36996	2.44905	2.78607	1.02234	2.4582	1.31382	0.407057	0.548951	0.694966	1.19155	0.190867	0	0	0	0.044164
Solyc06g061100.2	4	2.49692	0.720491	2.94401	1.98518	1.43379	0.501457	0	0.0951465	0.128313	0.0286664	0	0.223068	0	0	0	0.030969
Solyc06g062800.2	4	10.1362	9.54578	15.0409	7.83377	7.45959	9.62488	1.38182	1.99792	2.959	3.35371	3.13307	3.76399	0.336257	0.59685	0.760016	0.592236
Solyc06g064800.1	4	4.22913	4.10343	3.77259	3.55339	0.881913	2.12055	0	0.260107	3.02545	0.352651	0	0	0	0.127982	0	0
Solyc06g066680.2	4	1.94846	1.26266	1.80133	2.10797	1.81304	0.920467	1.5032	0.931464	1.3085	0.374184	0.227218	0.145586	0	0.203694	0.183727	1.26325
Solyc06g069800.1	4	0.512915	0.882534	0.869336	0.669947	0	0.5923	0	0.299688	0.0757792	0.135438	0	0	0	0	0	0.365793
Solyc06g071560.2	4	4.53216	3.98572	3.75541	4.00494	2.95958	3.40185	3.98856	3.35423	2.23197	2.3669	1.16273	1.73833	0.554623	0.550131	1.14911	1.29287
Solyc06g071780.2	4	10.2678	10.3639	18.2668	6.78494	7.7181	6.87452	1.23596	1.59556	2.51755	2.99971	4.20354	4.12979	0.277628	1.19331	0.226597	0.623203
Solyc06g072360.2	4	5.82091	5.52289	6.44567	2.50055	2.22944	1.68046	0.658638	0.782246	0.894394	1.99816	2.53871	2.39211	0.246577	0.736315	0	0.398522
Solyc06g073100.2	4	2.625	3.52981	3.66396	3.7648	2.65113	1.96141	0	0.451102	0	0.203867	0	0	0.327048	0.31074	0.480481	0.220242
Solyc06g073530.1	4	1.04283	0.961245	1.03104	0.908068	0.51648	0.357507	0	0.019041	0	0.0344208	0.0836062	0	0	0	0	0
Solyc06g073560.2	4	4.3739	3.07177	2.96532	3.51848	2.35192	2.05642	0.530259	0.839699	0.369263	0.131995	0	0	0	0.035927	0	0.0712987
Solyc06g074230.2	4	0.966971	0.808128	1.31113	0.449072	0	0.502484	0.273533	0.225995	0.22858	0.204268	0	0.0794757	0	0.111197	0	0
Solyc06g076140.2	4	398.949	271.656	594.789	270.905	278.107	253.401	20.7816	51.8829	91.6449	48.9192	39.7439	43.9735	24.558	25.8955	38.4315	29.7045
Solyc06g076210.1	4	5.81304	3.25697	7.53425	3.62268	4.06447	4.02271	1.81364	2.14777	0.555714	0.541754	0.219315	0.562089	0	0.368642	0.177337	0.170703
Solyc06g076450.2	4	5.24999	2.6948	2.96606	3.71998	3.00801	2.5855	0.655189	1.57886	1.41441	2.60949	1.78265	1.26911	1.30819	0.88783	1.12112	0.925016
Solyc06g076920.2	4	0.921644	0.566358	0.867827	1.11464	0	0.487799	0	0	0.0453886	0	0.197041	0	0	0	0	0.043819
Solyc06g076930.1	4	42.1087	26.2218	45.7103	38.7081	21.7837	20.7305	0.526541	2.53768	1.34447	1.63837	0.21224	0.135989	0.0525662	0.107025	0.0429041	0.200596
Solyc07g005520.1	4	73.131	31.589	72.8315	59.8843	39.4799	32.3621	3.775	14.1521	4.25872	4.79244	2.73896	2.52272	2.28949	1.61135	1.93787	12.2582
Solyc07g006210.1	4	2.53311	2.84638	2.04445	1.68058	0	0.940231	0	0.105718	0.213855	0.0955547	0	0	0	0	0	0
Solyc07g006870.2	4	1.48287	0.688489	1.3032	0.478237	0.0544011	0.808622	0	0.0962686	0	0	0	0	0	0	0	0.0470013
Solyc07g007520.1	4	1.90275	2.02671	3.10551	1.16594	0	1.5869	0	0.432346	0.0624703	0.111652	0	0	0	0	0	0
Solyc07g008430.1	4	700.016	591.891	1284.96	941.144	396.099	492.328	231.879	133.549	52.2876	95.9721	51.1842	132.251	56.4033	192.767	146.655	46.5203
Solyc07g008520.2	4	12.848	16.3727	26.3576	15.6574	15.9455	16.9936	5.4129	6.84137	1.80395	3.05573	1.05197	2.77101	0.328092	0.235764	0.0945128	0.36391
Solyc07g009440.1	4	1.90275	1.61097	1.91109	1.16594	0	1.03759	0	1.42057	0.0624703	0.111652	0	0.173764	0	0	0	0.06031
Solyc07g016040.1	4	4.31599	1.06089	2.16745	1.67033	0	0.830665	0	0	0.283402	0	0	0	0	0	0	0
Solyc07g016080.2	4	4.14865	1.13742	1.62266	1.38943	0.158053	0.598843	0	0.233076	0.0942969	0.252802	0	0.0655728	0	0.0458725	0	0
Solyc07g018190.2	4	2.04698	2.3966	3.04334	1.79808	0.320147	0.870871	0.380947	1.10159	0.254673	0.298707	0.483695	0.199234	0	0.046459	0	0.461
Solyc07g032080.2	4	0.69805	0.171583	0.630998	0.202614	0.023048	0.18137	0	0.142751	0.0825051	0.0737298	0.0895428	0.229492	0.221774	0.120409	0	0.139391
Solyc07g041910.2	4	607.548	120.34	591.844	188.9	46.8712	51.1994	16.1293	31.5922	16.4997	21.2864	4.53982	0.969604	0	0	0	0.224353
Solyc07g041920.2	4	435.699	103.755	381.119	133.981	32.491	42.8	8.85145	20.8676	8.86339	14.1318	2.49136	0.975516	0	0.186119	0.223834	0.184681
Solyc07g042260.2	4	132.846	185.821	147.453	135.285	63.4676	76.5949	11.4943	15.7271	9.2999	11.2753	10.8464	8.28166	4.73596	3.72733	4.14155	5.26637
Solyc07g043630.1	4	2.16279	1.08741	2.22164	0.856043	1.42821	1.13524	0.695229	0.201041	0	0.0778771	0.252212	0	0	0	0	0
Solyc07g043640.2	4	0.639819	0.629079	1.23934	1.03468	0.271612	0.633296	0.258556	0	0	0	0	0	0	0	0	0
Solyc07g044800.2	4	1.50968	1.21928	1.82767	1.56498	0	0.996191	0.305036	0.535549	0.446086	0.455588	0.553299	0.132944	0.0685187	0.217007	0.447395	0.21533
Solyc07g047870.1	4	2.57859	5.78366	2.18522	3.55515	1.48994	1.768	0	0.0941644	0.0952416	0	0	0	0.136538	0.0926642	0	0
Solyc07g052550.1	4	1.2512	1.14233	2.22164	0.985747	1.65247	0.722427	0	0.156655	0	0.0943965	0	0	0	0	0	0
Solyc07g052610.2	4	4.53733	5.62494	3.3436	3.0348	1.17244	1.36685	0.558043	0.749221	1.57388	0.520917	0.759167	1.05392	0.919235	0.340285	0.613859	0.337655
Solyc07g053750.1	4	4.79784	4.43982	5.74012	2.08891	0.931846	2.81095	0.199587	1.93758	0	0.596188	0.181014	0.347944	0.657539	0.446251	0.146367	0.402547
Solyc07g054580.2	4	0.451187	0.243988	0.305886	0.392881	0	0.208408	0.25526	0.23726	0.0799913	0.142967	0	0.11125	0	0	0	0.0514834
Solyc07g055040.1	4	3.52151	3.35419	3.48167	4.08857	0	1.90619	0.622593	1.02878	1.82096	0.929876	1.12931	0.904481	0.279699	1.39204	0	0.878995
Solyc07g055840.2	4	2.12038	3.74315	2.8315	1.62257	1.43203	1.586	1.22687	0.675768	0.341749	0.2545	0	0.39608	0	0.0554168	0	0
Solyc07g056170.2	4	90.7853	88.4106	78.6264	54.251	50.3794	64.6797	39.47	46.3033	4.77279	4.51268	1.20248	0.889001	1.2982	0.621915	1.27149	12.3422
Solyc07g056410.2	4	21.3099	18.7953	26.2623	23.9227	11.0369	12.2286	1.25584	0.90026	4.36759	5.13051	2.14395	1.78152	0.973499	0.70573	0.0541747	0.908868
Solyc07g062740.2	4	6.4261	4.79717	7.93335	4.69759	2.98617	3.09195	0.841568	0.730075	0.386795	0.942695	1.5265	0.880272	1.66353	1.40268	0.740594	0.746838
Solyc07g064260.2	4	1.35656	1.11149	1.53282	1.18125	0	0.652716	0.639563	0.704549	0.089076	0.0398009	0	0.123885	0	0	0	0.0859957
Solyc07g064390.1	4	12.1749	17.801	20.1608	15.293	13.1685	9.63542	8.31306	3.00488	3.72154	1.05314	0.807797	1.55275	0.0444599	0.362083	0.217727	0.119761
Solyc07g064400.1	4	13.7175	17.0909	20.8279	15.9762	13.3612	8.36581	7.63943	2.42952	1.79865	1.33568	0.659857	1.37407	0.526605	0.147886	0	0.0978284
Solyc07g064780.1	4	2.59535	2.89975	2.66596	2.32844	1.16854	1.63475	0.66742	0.344642	0.418301	0.124603	0	0	0	0.13566	0	0
Solyc07g065380.2	4	36.7564	40.3019	56.2167	30.4442	29.0833	28.7263	13.5539	9.58759	10.5118	11.6122	10.777	8.95517	4.47644	4.94386	5.17408	4.75585
Solyc07g066250.1	4	0	0.540747	0.155359	0.31927	0	0.0396938	0	0	0	0	0.176372	0	0	0	0	0
Solyc08g005440.2	4	7.72656	6.19744	9.38689	5.07556	2.81968	2.64989	0.739508	1.25592	2.81522	1.97889	1.26686	2.24416	0.541401	0.968685	1.02437	0.894908
Solyc08g005790.2	4	23.2411	17.4636	32.7428	18.1029	15.1045	14.693	6.24146	7.7351	2.65133	1.43713	0.566062	0.483593	0	0.0422882	0.305143	0.125884
Solyc08g007790.2	4	51.2666	45.9089	61.4809	68.1239	38.259	41.3749	18.0602	13.6966	18.9215	24.1054	18.0908	19.4234	20.405	18.3547	16.8026	17.5876
Solyc08g013810.1	4	1.56598	0.641539	2.94908	1.66663	0	1.65765	0	0	0	0	0	0.214514	0	0	0	0
Solyc08g014370.1	4	15.7957	20.825	16.4751	12.7926	6.30951	8.22732	2.4997	5.74403	5.64654	7.32103	7.08461	8.53396	3.25199	4.09649	3.32258	5.73487
Solyc08g014380.1	4	98.1575	69.8915	211.226	79.0194	78.6514	74.3147	3.42267	5.74403	1.3854	2.5959	1.55207	0.808003	0.672713	0.434809	0	0
Solyc08g048370.2	4	28.5317	30.8144	33.9092	29.8221	18.6458	23.4304	25.3001	21.9828	7.99385	8.08048	8.53349	8.80906	1.84737	3.48501	7.05348	5.52448
Solyc08g061920.1	4	0.221749	0.49056	1.00224	0.193093	0	0.0320087	0.313637	0.194347	0.0327617	0	0	0	0	0	0	0
Solyc08g065910.1	4	2.48069	1.08402	0.622889	2.64013	0	0.238719	0.389848	0.402619	0	0.0727823	0	0	0	0	0	0
Solyc08g066690.2	4	19.9452	19.8194	24.4584	16.1111	15.3916	14.0157	19.3534	5.10413	1.02794	1.34728	0.99166	1.01662	0.0327477	0.155574	0.16037	1.03649
Solyc08g067200.1	4	9.89821	10.03	11.1843	6.09784	11.005	7.05638	4.28566	9.2652	3.64103	3.73383	3.62771	4.06769	0.941272	1.50992	2.93335	3.688
Solyc08g067640.1	4	656.11	701.701	841.788	897.556	629.888	1005.16	199.997	230.627	11.4603	36.0582	3.10947	2.65645	0.513421	2.09066	0	0.461
Solyc08g069020.1	4	6.16473	5.82017	4.74934	8.6621	3.6083	2.75047	2.57614	5.44387	0.331196	0.221977	0	0.115155	0	0.0402792	0	0.0399679
Solyc08g069040.2	4	243.222	190.213	223.372	192.377	94.6888	102.849	91.6306	26.497	26.5084	18.8013	16.1458	14.2499	1.12387	1.38357	0	0.316817
Solyc08g074390.2	4	69.4407	77.1694	119.563	81.4452	43.2664	51.795	8.68572	10.4607	8.12371	6.48629	7.39266	13.9384	2.36124	2.82475	1.27393	2.39865
Solyc08g074920.1	4	1.004	0.987151	2.83613	1.27496	0.621561	0.65216	0	0.219984	0.11125	0	0	0	0	0	0	0
Solyc08g075050.1	4	0.425374	0.627351	0.640857	0.0823119	0	0.163737	0	0.12427	0	0.0748818	0	0	0	0	0	0
Solyc08g075600.1	4	0.380199	0.186909	0.306856	0.425657	0	0.109761	0.153642	0.031735	0.032098	0	0	0	0	0	0	0
Solyc08g076360.2	4	110.657	137.582	138.912	157.445	71.5767	81.4483	34.2367	33.7558	29.4558	37.3747	26.156	43.1225	28.6654	30.7156	32.7757	32.1109
Solyc08g076640.1	4	13.871	1.85372	9.43435	2.18897	1.82306	2.1383	0	0.314741	0	0.568965	0	0	0	0.0387159	0	0.153667
Solyc08g076830.1	4	3.44943	0.593517	3.50785	2.20268	0.569462	0.846452	0.24394	0.352704	0.713476	1.00193	0.442477	1.06316	1.0959	1.58667	0.357785	0.885604
Solyc08g077380.2	4	0.609772	0.299768	0.413399	0.601767	0	0.352074	0	0	0.0720712	0	0	0	0	0	0	0.0347894
Solyc08g077700.2	4	0.655136	0.237314	0.506492	0.230191	0.0227696	0.149316	0.146307	0.1511	0.112074	0.0273146	0	0	0	0	0	0.0196724
Solyc08g077730.2	4	138.01	147.194	126.998	163.799	115.53	108.108	30.1916	53.0199	45.5682	55.6988	50.1817	39.4931	29.766	30.208	16.809	104.041
Solyc08g078120.1	4	0.432655	0.460841	1.30365	1.00465	0	0.624522	0.407958	0.631984	0	0	0	0.0592667	0.244367	0	0	0
Solyc08g078580.1	4	3.76315	3.50638	4.2521	3.09903	2.42722	1.54117	0.495118	0.920408	0.129297	0.115545	0.449042	0.0719291	0	0	0.0907734	0
Solyc08g078890.1	4	1.00657	0.395871	0.227471	0.759629	0	0	0	0.23525	0	0	0	0	0	0	0	0
Solyc08g080270.2	4	1.30221	0.497914	0.980936	0.377975	0.955466	0.459481	0.409293	0.845401	0.213768	0.6113	0	0.356763	0	0.207983	0.150077	0.123825
Solyc08g080820.1	4	0.721091	0.389943	0.488869	0.251162	0	0.208174	0	0.126397	0	0	0	0.0592667	0	0	0	0
Solyc08g081400.2	4	41.3642	40.1791	51.0696	43.1576	18.6934	19.3647	22.0239	19.4094	0.94382	1.15972	0.614596	0.262528	0.0338265	0.0688709	0	0.159457
Solyc08g081710.2	4	32.1557	28.0787	41.0436	50.7865	27.8535	18.4803	36.3562	16.3816	3.57773	3.14478	4.20118	7.70843	12.234	10.7566	9.98527	10.0506
Solyc09g005690.2	4	2.7204	1.33737	2.04924	1.05282	0	0.486176	0.366446	0.340605	0.382779	0.10262	0	0.106472	0.411564	0.223452	0.268732	0.369542
Solyc09g005780.1	4	13.9535	13.2516	12.1832	14.9117	0	4.76069	8.07363	6.11461	0.374822	0.334955	0	0.260646	0	0	0	0
Solyc09g007030.2	4	0.743065	0.521851	0.599722	0.338925	0	0.153227	0.0750697	0.0620231	0.0313663	0	0	0.109059	0.157383	0	0	0.075704
Solyc09g008420.2	4	1.78143	0.875765	1.34193	0.459621	0.45748	0.228572	0	0.0578258	0	0.0522665	0	0	0	0	0	0
Solyc09g009490.2	4	0.413126	0.609287	0.155601	0.639534	0	0.437311	0	0.0402306	0.366217	0	0	0.0565917	0	0	0	0
Solyc09g009570.1	4	0.750721	0.237253	0.484721	0.622577	0.318691	0.0309611	0	0.0626621	0.253516	0.0283189	0	0.0440729	0	0	0	0
Solyc09g009760.1	4	2.24144	2.3198	1.46628	2.19147	1.28539	1.46446	0.500565	0.861604	1.6732	0.809922	0.907964	1.16352	0.824554	0.813962	0.367088	0.740365
Solyc09g011120.1	4	2.12943	2.93116	3.12794	2.41052	0	1.35245	0.301182	0.373258	0.314607	0	0	0	0	0	0	0
Solyc09g011290.1	4	23.4068	14.4988	27.1533	19.2949	16.7964	14.4158	7.06264	3.82935	0.184436	1.64819	0.400337	0.128254	0	0	0	0
Solyc09g014230.1	4	1.14031	0.407698	1.63987	0.51152	0.924149	0.508764	0.146621	0.363418	0	0.0547466	0	0.0426012	0	0	0	0
Solyc09g042660.2	4	47.3169	27.5042	47.6	38.1891	21.4816	15.2979	3.92667	6.06532	3.45969	3.41044	3.40641	2.62904	2.86339	1.52687	1.6276	1.54951
Solyc09g055660.1	4	1.09401	0.649868	1.13314	0.582162	0.0301014	0.210555	0	0	0	0.0240733	0	0.0749307	0	0	0	0.0260069
Solyc09g057680.2	4	8.04085	6.26582	10.181	8.93839	8.22833	4.65914	0.967898	0.882985	0.387565	0.331285	0.36576	0.164048	0.0362356	0.0655787	0	0.0162679
Solyc09g059490.1	4	0.587649	0.216669	0.747001	0.149248	0	0.127238	0	0.0429193	0	0.0387931	0	0.0301869	0	0	0	0
Solyc09g065100.1	4	44.174	54.3331	49.8156	51.2872	35.2334	34.1823	29.8918	33.3761	1.12612	1.9212	0.555533	0.783087	0.128418	0.323712	0.269521	0.247085
Solyc09g066410.1	4	1.33551	2.10643	2.1378	1.00141	0	0.899626	0.787052	1.10545	0.0328853	0	0.142762	0	0.801453	0.447935	0	0.0634962
Solyc09g072700.2	4	460.328	344.092	576.83	441.554	131.416	131.063	172.832	91.6505	22.6367	15.3855	12.9759	11.8614	2.08538	3.06322	8.95335	9.23405
Solyc09g075710.1	4	1.25883	0.61885	1.01599	0.260989	0	0.207666	0	0.0525369	0	0	0	0	0	0.1034	0	0
Solyc09g089590.1	4	7.14973	7.10293	11.1082	6.91752	7.86892	1.89207	1.6854	2.95905	0.352105	0.314655	0	0.122425	0.0630972	0.0856442	0	0
Solyc09g090070.1	4	345.047	234.105	304.805	224.096	198.55	228.291	46.2798	144.187	26.839	38.6351	24.0046	20.3275	20.9071	22.243	16.7993	68.1488
Solyc09g090350.2	4	21.4966	26.4547	16.7293	20.4541	15.676	18.3712	15.5042	7.65254	0.525821	1.10895	0.273923	0.351023	0.045229	0.143246	0.369155	0.852831
Solyc09g091910.1	4	5.62269	1.59069	5.27439	4.46497	2.13671	1.43947	1.35044	0.681845	0.0313475	0.224107	0	0.130792	0	0	0	0.0302635
Solyc09g098420.1	4	0.835353	1.14074	0.891452	1.03722	0.980675	0.509117	0.590753	0.732126	0.0685649	0.0367634	0.0595308	0.0190717	0	0	0.385091	0.172104
Solyc09g098510.2	4	485.452	144.759	311.214	143.039	179.842	145.366	78.577	118.893	31.4421	40.0899	47.6983	24.9447	5.04295	5.15487	2.13423	28.3004
Solyc10g039430.1	4	29.9429	29.2189	35.3597	30.9091	12.6368	18.5235	9.55276	9.4053	15.1009	15.6943	8.95257	13.5078	7.62946	7.31375	7.00549	9.37659
Solyc10g044690.1	4	1.11293	1.23103	1.25753	0.753749	0.244976	0.803237	0.524701	0.216756	0	0.146938	0	0	0	0	0	0
Solyc10g049270.1	4	1.64551	0.373359	1.57326	0.440881	0	0.657758	0.716116	0.29583	0.112205	0.300813	0	0.0520174	0	0	0	0.0722167
Solyc10g050160.1	4	243.134	89.9985	196.425	171.696	68.9562	86.3892	32.5571	50.2953	50.0204	34.2533	21.2227	14.682	6.80526	5.99718	5.9689	12.8593
Solyc10g050450.1	4	0.4936	1.63794	1.39433	0.716354	0.651902	0.427497	0	0.144202	0.510479	0.651691	0.316584	0.202846	0	0.425713	0.255989	0.140807
Solyc10g050900.1	4	1.38789	3.41148	1.96027	2.51777	1.03106	1.9032	0.49075	0.101365	0	0	0	0	0	0	0	0
Solyc10g051370.1	4	9.95531	6.05645	8.99904	6.21264	2.30091	8.98135	2.4641	2.03586	0.147082	0.328595	0.319256	0.102279	0	0	0	0
Solyc10g074950.1	4	3.03787	2.05347	3.71862	1.76352	0	1.02318	0	0.221872	1.04725	0.267389	0.649473	1.04035	0	0.0727792	0.26258	0.21665
Solyc10g076180.1	4	260.671	163.764	188.356	196.305	106.874	117.349	5.18183	15.5196	16.2925	70.4763	38.0668	49.3835	7.99257	7.16219	0.380008	2.61281
Solyc10g079350.1	4	17.1837	8.29785	23.9606	4.0326	2.89719	5.34783	16.2029	4.0944	0.216065	0.772335	0.31266	0.600994	3.56212	2.69779	0.50563	1.87733
Solyc10g079410.1	4	10.6987	10.6418	11.1216	3.62292	3.8857	5.86839	5.64926	3.45892	0.505805	0.470841	0.54895	0.35173	0.151067	0.0410098	0	0.203464
Solyc10g079670.1	4	4.29694	2.74613	3.88419	2.0409	1.1608	1.30816	1.989	2.0998	0.831062	0.515742	0.30065	0.256849	0.165473	0.247064	0.243104	0.289728
Solyc10g081840.1	4	12.1776	8.51218	7.7399	9.72024	4.27206	7.80021	1.61473	3.55759	3.71073	2.81362	4.39337	3.28414	1.77323	0.765825	0.394718	0.434232
Solyc10g083370.1	4	59.9522	40.1687	74.2974	60.4844	43.2613	27.2179	13.6766	12.2885	35.5727	10.2134	11.1635	13.9082	11.7764	11.9537	24.5728	18.3436
Solyc10g083380.1	4	43.2558	32.3323	43.5441	44.5713	29.1485	24.1239	10.5675	12.4071	29.0487	9.86443	6.80973	9.85764	17.3656	10.3441	18.5583	13.6295
Solyc10g083440.1	4	87.4245	108.579	137.761	80.1776	44.3417	49.4895	40.9688	30.0408	5.48553	7.99631	4.89787	10.2804	0.223094	1.74118	3.00444	4.77001
Solyc10g083580.1	4	149.049	68.2845	159.098	102.357	58.2173	76.3542	13.456	13.1557	2.06152	5.35928	1.62718	3.12775	4.56742	0.547018	0	0.54279
Solyc10g084070.1	4	182.781	114.379	187.605	162.12	124.307	115.416	156.555	74.2469	7.96149	15.1908	3.73648	4.78817	0.925425	1.46547	0.755324	2.28508
Solyc10g085350.1	4	27.1436	17.9631	21.8232	17.1209	11.5475	12.6585	11.8127	7.92981	3.70178	17.643	6.02631	7.07896	3.75903	1.8008	4.33142	3.42486
Solyc10g085820.1	4	28.3233	32.3189	28.1864	33.6384	20.9341	24.2302	15.8034	18.0671	16.7382	7.95924	6.33308	8.86312	2.53167	4.63158	9.70275	11.8601
Solyc11g005540.1	4	3.87494	5.07986	6.81086	5.99855	4.12257	5.09616	0	0.880472	0	0.113689	0	0	0	0	0	0
Solyc11g006450.1	4	25.2794	14.5851	24.2	34.7513	12.7519	14.0892	0	2.76944	0.414981	0.648976	0	0.577145	0	0.302813	0	0
Solyc11g008440.1	4	83.3856	59.5076	102.131	57.0901	23.4338	35.4355	10.3534	6.63249	20.6893	9.74864	7.89297	12.6432	5.70734	5.70335	12.6544	9.68431
Solyc11g010730.1	4	22.8933	22.5377	26.2637	31.9025	6.24761	11.3637	24.1196	12.8985	7.17876	9.06767	8.98974	10.992	10.2172	9.63726	4.72489	6.26412
Solyc11g010930.1	4	0.670287	2.30662	2.27213	2.14011	0	1.54806	0	0.783277	0.990296	0	0	0	0.141969	0	0	0.19121
Solyc11g020060.1	4	53.1285	47.1981	65.7037	45.3521	25.4149	28.0791	8.87526	8.2494	17.8618	28.1131	24.4163	24.8418	6.60104	6.91531	6.7256	6.32485
Solyc11g043160.1	4	0.406095	0.299458	0.458858	0.206276	0	0.263783	0	0.0296594	0.0599973	0.0536159	0.13023	0	0	0	0	0
Solyc11g045240.1	4	20.8606	38.1919	19.5071	28.6044	12.1129	18.69	26.4526	10.9277	8.50205	9.30726	12.9182	4.43416	2.13299	2.68839	2.23834	2.66761
Solyc11g066020.1	4	184.345	80.6677	189.957	114.407	98.9464	112.686	34.7148	40.9792	26.6702	63.1031	58.0596	53.9573	35.1879	36.9121	17.6563	35.4975
Solyc11g066580.1	4	16.244	14.6687	26.8159	8.29292	3.95598	4.92234	3.09594	1.07701	0.136166	0.638835	0	0.0946879	0	0	0	0
Solyc11g066860.1	4	88.9225	49.325	67.6539	53.1693	47.8571	30.0354	13.8347	18.2712	41.5148	27.3157	15.9692	29.8433	18.8968	20.4513	11.9903	8.45552
Solyc11g069080.1	4	17.2418	22.7519	33.8372	21.5986	21.573	27.5078	5.134	9.27882	15.0159	5.5113	18.6249	6.33972	6.72713	14.3487	6.58875	7.5072
Solyc11g069850.1	4	16.1532	22.0812	21.9024	24.3504	15.8282	16.4871	6.48553	6.63709	7.2981	3.99017	3.07467	6.38123	1.39059	2.1871	1.18903	2.40803
Solyc11g072650.1	4	3.40955	1.84377	5.20094	3.26583	2.42038	2.55922	0.48224	0.448233	0	0.0900313	0.218681	0	0	0	0	0
Solyc11g072890.1	4	5.74531	4.70739	5.62622	4.44698	1.39111	3.98072	2.16695	0.895173	3.28212	2.02278	1.47397	2.83326	0.892374	2.53262	0.794562	1.42042
Solyc12g005880.1	4	8.93716	9.77569	15.4841	4.02081	1.86887	4.64417	1.26405	2.65444	2.99289	2.67457	2.10177	5.99881	1.2304	0.899264	1.85398	1.10477
Solyc12g005940.1	4	486.21	212.13	291.406	318.545	267.006	263.165	41.5821	69.5807	44.0953	85.6894	35.803	25.0048	36.5339	33.9151	3.47401	20.6483
Solyc12g006160.1	4	283.866	287.597	323.873	461.06	280.57	239.332	90.597	81.7178	81.9718	79.0939	64.4323	63.2515	53.7795	50.0778	42.0621	40.7516
Solyc12g006230.1	4	96.9043	143.434	149.167	140.024	60.2816	96.901	7.94547	24.207	13.0719	22.6214	10.8091	9.23432	0.892374	7.4694	1.4567	6.20977
Solyc12g006360.1	4	77.0085	104.454	112.669	73.9866	44.3997	43.146	54.4596	33.9855	2.42072	3.02855	0.450379	0.432859	0.148729	0.269167	0	0.233701
Solyc12g006450.1	4	114.434	133.994	117.7	90.4393	82.5735	69.2015	20.0097	26.4981	69.11	67.6642	29.7093	30.6635	25.9047	23.1895	19.9993	32.5789
Solyc12g006860.1	4	88.7961	68.1651	95.7781	108.391	54.6788	64.4393	91.08	42.8323	4.57673	6.61115	4.89909	3.44419	1.68524	1.52496	0.660229	0.544742
Solyc12g008640.1	4	64.3135	54.9621	51.2279	73.5302	33.2103	37.6735	21.1543	13.5453	29.6379	26.4856	23.8622	23.7791	10.058	9.40593	10.3746	9.25323
Solyc12g008740.1	4	79.1894	33.9305	76.9146	42.1134	33.2652	21.2173	0.958936	2.89182	0.681142	1.46803	0	0.612968	0.402081	0.0779657	0	0
Solyc12g008840.1	4	45.4796	42.9964	48.7228	68.1293	26.6748	36.0067	44.533	17.755	8.6545	4.74782	4.27891	2.6079	2.2574	1.63728	0.42194	4.54895
Solyc12g009290.1	4	1.3612	2.23058	1.02537	3.68757	0.449437	3.40573	0	0.397664	0	0	0.582028	0	0	0.391328	0.470625	0.258869
Solyc12g010200.1	4	7.34833	5.07701	5.94681	3.68935	2.39346	4.01348	1.26405	2.52389	0.293421	0.41954	0	0.530507	0.420648	0.0570961	0.617992	0.0849822
Solyc12g013620.1	4	33.7058	17.2328	25.3267	36.9811	20.6998	24.278	1.19182	13.8841	14.4911	9.47875	7.56636	17.0373	9.85181	8.47877	1.57323	10.7689
Solyc12g017230.1	4	20.6202	15.6498	21.4428	14.2118	9.73779	10.6251	7.20404	9.36005	9.24865	7.37555	6.32287	6.14442	2.43601	2.7869	3.32322	4.14803
Solyc12g042370.1	4	1.4933	2.47764	5.06196	2.65482	2.46526	1.56275	0.528022	0.27266	0.0551557	0	0	0	0	0	0	0
Solyc12g044270.1	4	3.92487	1.26795	1.90064	2.1157	1.1478	0.971215	0.317215	0.786255	0.231948	0.325722	0.287694	0	0.0237514	0.128955	0	0.511832
Solyc12g049270.1	4	14.5465	11.8269	15.8946	11.9243	10.767	10.9371	3.61745	5.04354	5.3374	5.69832	5.94647	8.93402	6.09426	5.23892	2.81865	4.24082
Solyc12g049300.1	4	38.5994	34.5835	54.943	33.9992	8.82746	19.8265	28.8333	16.5975	5.28307	2.07378	2.14345	2.88409	16.174	13.8831	16.2919	7.19773
Solyc12g056820.1	4	0.934625	1.1742	0.93872	1.32626	0.651472	0.62958	0.293759	0.242705	0.0613705	0.0274215	0	0	0	0	0	0.0296241
Solyc12g087980.1	4	4.89339	4.81125	9.41456	3.7236	1.52835	1.48905	0.561171	0.88865	0.820658	0.384147	0.169649	0.1087	0.308129	0.0760428	0	0.0754551
Solyc12g088190.1	4	87.0907	50.9088	62.4239	78.2868	31.7026	24.4808	10.5777	8.24603	17.7143	11.4347	4.9514	7.18776	0.332131	0.658882	0.50046	0.20646
Solyc12g088220.1	4	45.8258	32.7269	69.0982	39.6341	38.4911	24.6714	2.62764	3.98011	27.2188	22.893	14.8944	21.9497	13.2474	6.80972	22.6419	6.75709
Solyc12g088300.1	4	190.892	179.323	235.469	178.828	125.307	103.482	44.9225	33.8014	5.1713	7.44539	2.07867	1.99781	0.0686442	0.465867	0.336161	0.462266
Solyc12g089130.1	4	2.26866	1.85882	5.98133	2.34132	0.582603	1.89207	1.42611	2.20924	1.26622	0.599055	0.646698	0.828721	0.26695	0.652213	0	0.790989
Solyc12g089330.1	4	0.336418	0.192949	0.506837	0.455689	0.111077	0.258991	0	0	0.0662708	0	0	0	0	0	0	0.0319895
Solyc12g094380.1	4	6.0296	7.73268	10.6639	4.94603	1.55805	4.23824	9.26972	2.91031	3.17599	0.484569	0	1.2928	0.333153	0.301468	0.543833	0.897412
Solyc12g098850.1	4	75.5299	127.872	130.372	168.327	101.036	95.2357	19.7377	20.5524	66.6136	37.267	74.9255	81.1156	13.1027	15.0136	24.6217	30.575
Solyc12g099140.1	4	32.726	12.283	31.4424	14.1062	16.1757	9.90037	0.831503	3.49222	1.85294	5.48503	0.754123	0.885851	1.57722	0.619711	0	0.559019
Solyc12g099720.1	4	1.03483	0.117399	0.449724	0.392786	0.0262828	0.0229806	0	0.0232552	0.0235212	0.0210195	0	0.0327127	0	0	0	0
Solyc12g100190.1	4	0.288941	0.0101461	0.0932808	0.0958481	0	0.0238329	0	0.0361765	0	0.0108995	0.0529487	0.016963	0	0	0	0
Solyc00g006470.1	5	0	0.465201	0	1.28178	0.104148	1.54806	0	0.460751	0	0.083291	0	15.1663	0.267235	0.272046	0	0.899812
Solyc00g026160.2	5	0.10957	0.0269327	0	0.0954104	0	0	0.154974	0.0320101	0.161881	0.086798	0.983862	0.180112	0	0.189001	0	0.28131
Solyc00g030510.2	5	0	0.0946258	0.724972	0.223478	0	0.148182	0	0.187441	0.0758341	0.0677683	4.77356	0.685543	0.190252	0.885383	0.266198	0.366058
Solyc00g257110.2	5	0	0.399252	0.203924	0.471457	0.774654	0.260509	0	0.0527244	0.0266638	0.119139	1.50478	0.815832	0.535152	0.544786	0.093597	0.231675
Solyc01g007530.2	5	0.500818	0.328274	0.18863	0.533008	0.440957	0.385554	0.472231	0.24385	0.49328	0.484895	0.428285	2.81277	0.282866	0.383945	0.692618	0.476221
Solyc01g007690.2	5	172.93	120.249	105.215	607.257	762.842	415.963	124.522	94.1373	293.917	158.435	119.67	2985.06	248.122	235.544	225.663	292.941
Solyc01g007700.2	5	0.321154	0.473644	0.362881	1.67791	0	1.20529	2.27116	0.844404	0.569375	0.678421	0	7.78674	0.272085	1.84656	0	1.64906
Solyc01g007710.2	5	97.3445	90.7951	46.0433	435.761	322.531	329.825	84.3169	62.6087	175.481	112.282	83.7301	2663.05	145.763	178.325	100.577	253.258
Solyc01g009760.2	5	0.559396	0.0916677	0	0	0	0.215325	0	0.49027	0.716269	0.295424	2.87028	0.613027	0.118482	1.71541	0.386815	0.904268
Solyc01g011050.2	5	0.248185	0	0.140216	0.0360187	0	0.0358246	0	0	0	0	0.795901	0.305976	0.0262831	0.285401	0	0.0707987
Solyc01g044250.1	5	0	0	0	0	0	0	0	0	0	0.210479	1.02248	0	0	0.458312	0	0
Solyc01g066420.2	5	0	0.0219901	0.101086	0	0	0.025827	0	0.0261356	0	0.047246	0.344273	0.0367645	0	0.128596	0.0927926	0.0255204
Solyc01g090340.2	5	5.91046	5.15088	13.9639	7.53803	3.31164	3.41262	12.4128	4.7615	5.66273	11.2559	28.259	47.8423	10.7735	16.5285	17.4627	6.13111
Solyc01g090350.2	5	0	0.13322	0	0.393282	0	0.234698	0	0.158335	0	0.143113	0	3.22954	0	0	0	0
Solyc01g090360.2	5	0	0.0700424	0	0.0827095	0	0.164528	0	0	0	0.0752436	0	5.73799	0.724246	0.327682	0	0
Solyc01g096220.2	5	0	0.148705	0.170895	0.263398	0	0.349305	0	0.176739	4.64779	5.27168	9.89448	20.2001	8.42493	8.91358	8.1575	3.88303
Solyc01g096320.2	5	0	0.109655	0	0	0	0	0	0	0.878784	0.0392658	0.572246	6.96648	0.503929	0.470251	1.38815	0.296938
Solyc01g097280.2	5	0.966971	0.950739	0.546304	0.350837	0	1.326	0	0.21187	0.500018	1.14901	1.86058	2.78165	0.972834	1.59846	0	1.79299
Solyc01g109500.2	5	0.409383	0.0251569	0.115643	0.148533	0	0.295465	0.144756	0.149498	0.120966	0.1081	1.44413	0.588828	0.260125	0.382501	0.53078	0.20437
Solyc01g110590.2	5	0.991348	0.243677	0	0.287746	1.30928	2.00337	0.701071	0	1.90403	0.785315	6.99412	2.64808	1.25982	1.71	0	3.67637
Solyc02g021770.1	5	0	0	0	0.101307	0	0	0	0	0.103131	0	0.447714	0.57373	0	0	0	0.099565
Solyc02g064690.2	5	0.102287	0.251424	0.34673	0.593787	0	0.236235	0	0.119529	0.574257	0.162056	2.09934	1.38715	0.649937	0.235249	0	0.175073
Solyc02g065030.1	5	1.84617	1.5656	1.77314	1.84873	1.34104	1.51899	2.21951	1.37533	1.0092	2.70559	3.67069	2.88302	4.51634	2.62723	1.24469	0.895306
Solyc02g076860.2	5	0	0	0	0.104715	0	0.0520753	0	0	0	0.0476312	0.462775	0.148257	0	0.103716	0	0
Solyc02g080790.2	5	0	0	0	0	0	0.0723596	0	0.0732242	0.555463	1.05895	3.37593	4.48064	2.86672	3.06245	1.1699	0.893758
Solyc02g086310.1	5	0	0.152619	0	0	0	0.179249	0	0.544171	0	0	0	4.08254	1.18357	2.49901	0	0.885604
Solyc02g086980.2	5	0.257203	0.316107	0.871864	0.44793	0	0.148506	0	0	1.13999	0.814993	2.3095	4.86211	0.708192	0.813371	0.266779	0.293485
Solyc03g058450.2	5	0	0	0	0.16776	0	0	0	0	0.0284636	0	0.370698	0.356278	0	0.110773	0.0999149	0.0274793
Solyc03g097590.2	5	0.31798	0.156321	0	0	0	0	0	0	2.48989	3.44255	7.13808	25.0895	0.202047	0.411369	0	0
Solyc03g098030.2	5	0	0.031428	0	0	0	0	0	0	0.0377801	0	0.492032	0.210174	0.270807	0.294062	0	0.109421
Solyc03g112100.2	5	0.56838	0.27942	0.428153	0	0	0	0	0	0.0559825	0.400225	1.21515	2.33577	0	0	0.393027	0.378326
Solyc03g115950.2	5	1.91649	1.57026	0	0.370849	0	0.829915	0	0	4.81348	2.19293	8.60435	6.5632	3.31499	4.86688	5.63221	0.911181
Solyc04g080720.2	5	0.678424	0.472484	0.63881	0.951767	0	0.620212	0.159925	0.0330328	1.73735	0.388141	3.19093	3.67086	1.29323	1.91788	0.351841	0.61285
Solyc04g082050.2	5	3.51235	4.31674	10.0163	3.00991	1.21492	1.35199	3.54843	1.41701	14.3321	9.71623	25.9602	35.879	18.7753	16.8774	2.60223	1.86077
Solyc05g008360.1	5	0.406795	0.599949	0	0	0	0.469755	0	0.713052	0.721209	0.96675	3.13091	2.5076	0.258481	2.68982	0.843879	1.97276
Solyc05g045670.2	5	0	0.119825	1.23934	0	0	0	0	0	0.396118	1.31941	3.59559	7.11176	3.17494	2.48757	0.252815	0.104296
Solyc06g007140.2	5	0.165379	0	0	0	0	0	0.233909	0.0483143	0.0488669	0.0873388	0.636423	0.679629	0.490389	0.190178	0.171536	0.0943541
Solyc06g007790.1	5	0	0	0.199548	0.10252	0	0	0.249783	0.0515931	0.15655	0.093266	0.226538	1.01605	0.14962	0.203084	0	0.100757
Solyc06g008650.2	5	0	0.197711	0	0.233466	0	0	0	0.117492	0	0	2.06355	0	0	0.346859	0.417145	0.114726
Solyc06g033850.2	5	0.253518	0.249263	0.286458	0	0	0.585512	0	0.0740634	2.99643	0.267772	7.15444	2.70878	5.42328	3.86282	0.78887	4.84545
Solyc06g050870.2	5	55.0944	70.6959	22.6853	0	75.2302	144.901	1.32075	3.81925	36.56	65.9592	842.083	141.411	284.609	655.707	8.23283	158.764
Solyc06g060110.2	5	24.8175	29.2983	13.0336	2.35888	32.4593	28.5576	6.92139	24.4568	26.5957	60.5018	138.1	61.3364	47.1227	41.3764	51.0297	18.3471
Solyc06g065820.2	5	0	0	0	0	0	0	0	0	0.101235	0.180934	1.97766	0.774369	0.507954	1.23119	1.24376	0.0977337
Solyc06g066770.1	5	2.244	7.72217	1.26778	0.0465241	13.6541	11.2907	0.680115	1.26431	5.87289	20.6967	80.5982	22.0005	33.3379	32.2562	9.47644	41.4261
Solyc06g068310.1	5	0.304048	0.0747359	0	0	0	0.0877765	0	0.621776	0.808572	2.32828	3.51017	5.6227	3.28431	2.36007	0.315367	0.433672
Solyc06g068620.2	5	0.174169	0.556547	0.787194	2.78046	0.747586	0.653658	0.246341	2.18793	5.30081	1.33372	1.78733	25.6239	8.00502	11.0658	10.4779	5.51498
Solyc07g005040.2	5	0	0.0932064	0	0	0	0.0729798	0	0.0369259	0	0	0	0.519431	0.0267712	0.14535	0	0
Solyc07g006600.1	5	13.9535	10.9131	8.95822	9.29682	5.13067	5.67621	3.13974	1.66762	25.2068	11.1373	43.9337	51.3473	44.5324	21.3337	4.60504	15.1981
Solyc07g007130.1	5	46.0011	59.7277	22.2164	9.79874	35.644	31.594	13.1175	45.7355	57.4397	76.5057	206.053	75.9218	154.319	102.172	74.264	137.575
Solyc07g062560.2	5	0	0	0.721832	0.494466	0	0.184426	0	0.248839	0.0629213	0.0562289	3.551	0.262528	0.405918	0.612186	0.441742	0.303727
Solyc07g064170.2	5	0	0.114665	0	0.0225671	0.0256708	0.112227	0	0.0681409	0	0.10265	0	0.479264	0	0.0670553	0	0.0887161
Solyc07g065920.2	5	0.141905	0.348808	0.641371	0.205945	0	0.163868	0.401415	0.290196	0.838615	0.299767	1.45624	2.1577	1.08201	0.897513	0.441565	1.29538
Solyc08g006290.1	5	0	0.504305	1.15912	0.446631	0	0.444225	0	0.149844	0	0.541754	4.60561	0.421567	0.543184	0.884742	0	0.146317
Solyc08g006440.2	5	0	0	0	0.0343563	0	0.0683423	0	0	0	0	0.607334	0.486423	0	0.102086	0	0
Solyc08g062930.1	5	0	0	0	0	0	0	0	0	0.089152	0.119504	0.387026	0.495961	0	0.0867394	0	0.086069
Solyc08g062970.1	5	5.89852	5.90307	3.33246	1.4675	8.20757	7.05472	0.59591	2.95407	4.85528	5.89641	17.835	23.8938	3.48026	8.84215	2.62205	1.68265
Solyc08g065420.2	5	0.0962762	0.0709951	0.217571	0.0279448	0	0.111177	0.272342	0.365643	0.199137	0.355913	0.740993	1.02869	0.305874	0.276783	0.0998606	0.219715
Solyc08g079080.2	5	0.08242	0.263368	0.558772	0.0956919	0	0.0237941	0	0	0.267892	0.696432	1.48015	2.57417	0.192025	0.402811	0.170977	0.14107
Solyc08g079200.1	5	1.30114	1.06609	0	0.125889	0	0.751263	0	0.126707	13.969	52.1089	76.7764	62.2044	22.4143	46.2592	31.0405	45.5305
Solyc09g005880.1	5	0	0.0640122	0	0	0	0	0.184167	0.0760799	0.500176	0.481359	1.50325	1.49828	0.661894	0.524074	0	0.111434
Solyc09g009530.2	5	0.229366	0.140947	0	0.066575	0	0.165541	0.162205	0.26803	1.79601	1.63527	3.38353	7.1165	2.52618	1.68147	2.61696	2.1592
Solyc09g025210.2	5	0.104399	0.359262	0	0.939375	0.930692	1.17543	0	0.396491	0.123393	0.38594	0.133918	4.03286	0	0.390174	0	0.148907
Solyc09g090180.1	5	0.282226	0.832465	0	0.081918	0	0.0814767	0	0	13.0094	7.97402	10.4988	23.0803	18.2318	10.6289	11.7093	10.3857
Solyc09g091110.2	5	1.56046	1.07398	0	7.24693	17.2086	11.6227	3.08991	0.273525	4.88756	2.5547	1.20101	106.066	1.98305	6.46002	1.29484	6.67718
Solyc10g009310.2	5	0.216725	0	0.122442	0.0943587	0	0	0.153265	0	0	0.0572275	1.39002	0.311722	0	0	0	0
Solyc10g049870.1	5	0.340955	0	0	0	0	0.0984314	0	0	0.100747	0	1.31209	0.700581	0	0.294062	0.353649	0.389052
Solyc10g052490.1	5	2.44987	3.24254	5.32341	2.02387	0.373334	1.52333	6.13045	3.68866	24.8352	14.6797	46.4135	38.7222	26.0642	22.5378	27.9518	16.0201
Solyc10g080210.1	5	0	0.0949701	0.145522	0	0	0.0743608	0	0	0	0.170037	0	3.38726	0	0.0370252	0	0
Solyc10g081980.1	5	69.9471	143.705	74.3167	19.1663	166.404	152.052	17.7191	136.179	107.814	156.719	416.82	159.169	154.231	120.429	83.9212	155.533
Solyc12g005310.1	5	0	0.142611	0	0	0	0.0837474	0.547065	0	0.371442	0.536203	1.48847	1.51004	1.00356	0.528186	0	0.193091
Solyc12g005580.1	5	0	0	0	0.055051	0	0	0	0.0554086	0	0.0500817	0	0.545597	0	0.109052	0	0
Solyc12g008460.1	5	1.4465	0.790124	0.908026	0.0466509	0	0.417596	2.27323	0.892124	9.92563	21.1775	47.4186	25.9574	32.0671	26.1063	31.1741	16.1388
Solyc12g021320.1	5	0	0	0	0	0	0.107098	0	0	0	0	0	0.152453	0	0.106651	0	0
Solyc12g042890.1	5	0.45725	0.112394	0	0	0	0.198007	0	0	1.14844	1.56962	3.81251	4.41583	2.80856	3.28635	1.65996	0.913065
Solyc12g056860.1	5	0.338024	0.373894	0.381943	0.196228	0	0.146378	0	0.395005	0.649226	0.267772	1.51761	1.31966	1.71827	0.728834	0	0.14464
Solyc12g088400.1	5	3.64857	2.39155	0.687104	0.529511	10.6413	7.19767	0	3.02006	3.59365	9.79485	54.6026	13.4945	20.4786	10.8388	0.630735	8.32651
Solyc12g099790.1	5	0	0.0270499	0	0.0319419	0	0	0	0.0642988	0.0325172	0.0581172	0	0.587913	0	0.253098	0	0.125571
Solyc00g164680.1	6	55.3812	21.822	34.2069	34.5207	48.8675	39.5716	13.4232	17.4076	16.5773	7.35946	4.00663	3.94951	2.08645	3.03923	1.49526	3.22136
Solyc00g289230.1	6	3.21123	1.95256	3.24652	1.71699	3.01341	0.92706	0.717141	1.28377	0.599285	0.446287	0.433603	0.277823	0.143189	0	0	2.98923
Solyc01g010410.2	6	0.674545	0.221074	0.423438	0.348074	0.791892	0.454385	0.424028	0.394127	0.221464	0.316654	0.384567	0.462009	0.190494	0.0861883	0	0.0213805
Solyc01g014100.2	6	33.7471	97.9465	33.2431	136.632	73.1406	73.3189	86.2832	89.6153	1.02274	2.39915	0	4.6228	4.3986	7.08983	13.0141	11.3548
Solyc01g057270.2	6	4.67925	3.81522	5.3517	4.55489	4.2016	3.69018	3.55125	3.63424	0.607015	0.316431	0.439196	0.422111	0	0.114837	0.41432	0.94415
Solyc01g089910.2	6	85.4713	79.4177	102.279	116.22	114.585	111.037	163.413	143.357	8.78864	3.99782	1.51511	1.01491	7.57327	5.46387	6.12555	5.69732
Solyc01g095030.2	6	14.8895	30.9964	15.1416	32.9785	22.0849	20.8973	10.8537	15.7598	19.5613	1.42145	0.734599	1.69445	2.83827	2.14027	18.6514	10.0959
Solyc01g096750.1	6	54.9726	28.9975	78.3618	58.2925	45.7522	50.3715	90.3325	80.5336	1.06709	1.83656	0.171573	0.302314	0.42494	0.634466	0.0693665	0.209854
Solyc01g099660.2	6	2.00044	1.00392	2.73126	2.41934	3.88044	3.17633	1.2968	4.4318	0.886648	0.242105	0	0.308282	0.741474	0.167738	0.17291	0.380439
Solyc01g104390.1	6	7.19332	11.6697	9.75353	17.8168	3.95845	10.7986	14.2437	7.8455	1.27531	0.633147	0	0	0	0.137866	0	0.136801
Solyc01g104430.1	6	4.70627	1.31106	10.281	1.82137	11.2917	12.228	1.77505	14.4823	0.463543	0.41424	0.402466	0.515747	3.58848	5.59238	0.650864	1.34254
Solyc01g104730.2	6	9.26345	7.18127	15.298	7.30797	9.0189	13.7143	3.02355	11.0332	0.140369	0.689918	0.609372	0.195222	4.8296	6.5554	0.98547	1.2874
Solyc01g105400.2	6	19.6617	7.58269	11.4912	10.6267	12.9837	15.8542	3.35628	7.13052	4.60772	2.50639	0.869697	0.696554	0.215401	0.877115	1.75808	0.580224
Solyc01g107760.2	6	1.16767	0.965425	2.51883	1.72544	2.83897	2.45163	1.35125	1.82968	0.721425	0.252271	0.680837	0.523481	0	0.0915525	0.440417	0.302816
Solyc01g109460.2	6	892.601	300.934	549.613	202.294	536.77	541.015	183.63	483.186	93.3003	88.9436	38.5456	40.3	17.1538	20.5136	43.8328	92.6863
Solyc01g111280.2	6	24.9472	25.2559	38.9384	45.2261	21.4301	26.2448	34.6867	17.788	15.2427	17.7526	22.2381	25.9777	4.65698	7.59747	3.5086	2.89488
Solyc02g014740.1	6	1.05331	2.45961	3.57049	2.06368	2.26056	3.34491	4.09688	1.07701	0.155618	0.417199	0	2.16429	0.223094	0.529923	1.63878	0.0751182
Solyc02g070690.1	6	2.94926	5.36455	4.99868	3.8522	5.84268	6.30059	5.83992	6.63435	0.261438	0.389385	0	0.242401	0.624662	1.78054	0.611813	0.841324
Solyc02g079350.2	6	16.6429	9.5618	17.106	8.78839	12.2481	12.5037	24.5319	13.0046	0.414746	1.58843	0.38582	0.0824026	0.0637049	0.172938	0.207982	0.228802
Solyc02g088950.1	6	8.88819	6.15701	8.21702	1.64173	15.4738	5.83172	5.71421	9.91435	3.8201	4.90732	2.07298	3.65262	1.19798	1.16148	2.5143	2.9965
Solyc02g090170.2	6	44.6323	48.8762	70.6362	36.4978	60.5522	42.0829	89.4299	38.114	2.3671	1.54873	1.10101	0.764239	0.363587	0.740265	0.593513	0.244848
Solyc02g091620.1	6	23.5941	8.69926	13.8059	5.62543	25.5965	9.73065	7.74684	13.9088	4.23281	10.0128	12.9709	4.84802	0.803137	0.969003	3.93308	2.76435
Solyc02g093860.2	6	218.78	125.794	155.046	75.8969	174.229	205.611	37.8839	112.212	20.2728	34.7258	25.9096	8.34569	5.3476	4.19731	13.4356	38.2354
Solyc03g005570.2	6	5.81735	9.4109	10.7005	2.51316	12.6859	13.9822	6.88851	15.3745	0.75953	2.78643	4.68559	2.61304	6.132	6.22295	2.24518	2.89446
Solyc03g007780.1	6	7730.13	9088.28	8240.26	17678.1	14578.4	30384.6	17281.4	12524.1	203.944	533.407	94.3339	49.7394	60.357	332.764	8.74018	25.5675
Solyc03g026080.2	6	7.05421	2.76694	2.71345	6.49112	6.83876	4.72295	4.03339	4.77938	0.709586	0.198161	0	0.246718	0	0.215745	0.311355	0.214077
Solyc03g080070.2	6	98.751	98.9557	119.417	101.272	104.261	95.0909	182.172	76.7191	1.63162	4.34032	0.98835	0.580496	1.06075	0.664519	0.665979	0.14653
Solyc03g113430.2	6	25.7451	37.1886	16.434	11.4759	19.0432	18.8707	13.2412	10.2562	4.5446	6.77608	3.53836	2.12974	0.956025	1.1775	0.4335	0.882258
Solyc03g114750.2	6	9.35365	5.8652	6.68648	7.81244	6.17672	9.42361	6.4798	3.62487	0.451242	0.453653	0.244866	0.0784469	0	0.109758	0	0.0544546
Solyc03g119230.1	6	7.29031	3.74687	5.99093	2.62905	7.73188	6.88799	0.937387	8.19654	0.848613	0.933358	0.566769	0.272361	0.233956	0.254046	0.229143	0.756246
Solyc03g119240.2	6	5.2162	3.06941	2.23255	1.88108	1.93103	5.04242	2.57101	5.28738	1.16766	0.939116	0.101381	0.454705	0.066958	0.295375	0.163952	1.51055
Solyc03g119640.2	6	16.0869	12.2978	24.439	24.8212	20.4074	17.9767	24.7125	18.7312	3.7527	2.317	2.2709	3.41618	3.1301	2.52261	14.6899	4.67687
Solyc04g008210.1	6	17.2857	27.5082	20.1357	18.2588	16.7102	24.797	15.1228	8.53795	4.52844	1.97634	0.457182	1.02526	0	0.563544	0.184838	0.813365
Solyc04g009370.2	6	14.1835	10.0855	14.5	13.1347	14.9969	11.6016	10.508	9.71771	6.83531	4.36944	4.98167	4.6491	3.57631	3.59215	1.57623	1.73403
Solyc04g014940.1	6	7.77827	8.76299	4.39445	6.58495	8.77471	5.80096	3.66714	5.68091	3.06448	3.59433	4.98881	7.72486	1.64746	2.42251	2.68929	2.58869
Solyc04g015560.2	6	70.1882	50.2763	66.745	58.4327	50.3003	43.8089	78.7459	32.0591	26.2567	56.699	40.2814	48.5499	25.0943	23.155	11.0038	9.56325
Solyc04g054790.1	6	11.2353	15.7415	26.6596	25.5998	23.9271	12.1633	32.5764	10.011	14.2754	10.8286	2.88242	9.00346	4.87831	11.628	0	0.801261
Solyc04g058040.1	6	11.797	5.93759	6.98229	14.1043	8.43942	11.1092	21.85	10.8316	0.331985	0.667518	0	0	0.237967	0.0807502	0	0
Solyc04g072160.2	6	63.102	108.622	130.391	121.489	207.966	171.475	119	230.914	26.2864	9.172	17.3276	21.0944	67.3981	46.379	30.2237	40.6808
Solyc04g073960.2	6	7.58514	6.75296	9.92943	14.7402	10.5981	11.4029	7.45745	6.40461	3.93592	5.44692	2.84777	3.45925	0.803277	2.26042	2.1108	2.03184
Solyc04g074700.2	6	172.382	86.575	154.465	82.9237	151.72	105.417	55.6388	87.5477	14.6359	12.6996	9.3881	6.98201	55.2231	33.89	35.3803	22.7046
Solyc04g076040.2	6	70.3135	65.6406	88.2218	81.8485	68.3419	61.9543	83.9109	44.8919	77.7389	46.9583	72.7198	45.691	37.7279	42.6606	20.5119	20.3088
Solyc04g077580.2	6	169.555	79.5503	171.058	126.356	147.955	158.891	102.778	77.2495	3.181	5.86299	1.72617	0.829509	2.85017	1.54746	0	2.68712
Solyc04g078210.1	6	5.74946	5.67912	9.1432	7.5406	7.73399	6.51637	5.1201	5.31893	0.188764	0.365488	0	0.131264	0.135306	0	0	0.0607454
Solyc04g078640.1	6	212.98	110.833	65.3072	122.719	106.789	113.486	56.5515	150.925	39.7714	75.891	24.8827	10.2492	16.2664	36.7603	27.1004	49.1243
Solyc04g080620.2	6	0.93486	0.689376	1.50904	0.465171	0.837818	0.925329	0.755569	0.312128	0.710322	0.0705302	0	0.219533	0	0.115183	0	0
Solyc04g080970.2	6	7.17022	8.41328	8.25471	5.22265	4.77956	5.03829	8.99333	3.91279	0.719555	0.821639	2.60311	3.50258	0.830973	0.311148	0.140324	0.385929
Solyc04g082000.2	6	0.709569	0.952572	0.925111	0.649558	1.5679	0.787876	0.6948	1.17999	0.0483846	0.0576511	0.0700157	0.0897227	0.0115607	0.0470752	0.226457	0.155705
Solyc05g006640.2	6	7.75555	6.59805	7.69216	6.26556	7.71057	6.5179	6.45969	9.44052	3.22103	2.82155	2.21077	2.44349	1.67915	1.4988	6.12259	4.10522
Solyc05g008110.2	6	179.108	184.568	203.596	210.074	156.871	141.077	186.342	170.56	91.7896	126.82	59.095	52.1074	53.2559	49.9443	14.0672	57.6645
Solyc05g011960.2	6	38.8852	39.6523	39.7984	32.8582	70.9634	46.9982	16.4397	42.847	6.5984	3.70164	2.25907	1.50536	1.92472	1.11385	3.50721	7.43527
Solyc05g011970.2	6	123.275	89.8908	98.4573	85.3354	147.301	104.635	54.7747	99.5839	14.9272	9.51737	8.73042	4.56964	4.56822	2.83851	9.24679	14.1102
Solyc05g052450.2	6	10.6585	6.37112	10.6748	6.53898	11.5174	7.44784	4.28272	4.98917	1.2884	1.85498	1.08757	0.846163	0	0.0348204	0.376887	0.552821
Solyc05g052980.2	6	48.3991	49.2976	56.5309	69.2306	52.4297	56.5493	43.6879	61.7051	17.1614	7.78292	19.9506	46.1709	32.3657	37.5526	50.9906	44.3983
Solyc05g053340.2	6	5.90889	19.6842	11.4205	19.0015	17.6615	25.0043	35.8489	20.624	0.321629	0.36954	0	0.0639018	0	0.268221	0	0.044358
Solyc05g055010.2	6	17.0087	18.7332	19.773	22.4533	34.3433	36.0245	7.8647	51.4096	5.0258	3.1957	5.66428	4.83906	14.8256	21.6279	2.37487	11.1036
Solyc06g054640.1	6	2.90959	1.30034	2.391	1.15163	2.09603	5.34531	0.374114	4.17279	0.781579	0.209535	0.339299	0.2174	0	0.0760428	0	0.679096
Solyc06g060570.2	6	1.66242	1.77073	3.33941	1.34036	3.35435	1.01319	1.56753	1.07925	0.8187	1.60957	0.236943	0.834993	0.0782458	0.265515	0.574772	0.526925
Solyc06g060700.1	6	30.9363	8.61815	10.2537	2.75371	11.985	16.3141	8.16772	25.3059	2.43765	3.70325	4.76205	1.86462	4.01881	2.60885	5.56193	11.4138
Solyc06g060830.2	6	6.3585	3.79096	4.89168	5.73314	4.51155	4.25716	4.0183	7.43035	0.319802	1.25032	1.38832	3.55818	4.26948	3.69488	1.96454	2.1612
Solyc06g064840.2	6	633.831	623.685	548.974	445.444	633.202	608.334	663.217	597.697	15.1463	23.8339	4.57412	2.47286	6.27809	3.39578	0.924654	1.20795
Solyc06g070950.1	6	32.0054	34.1501	29.8875	30.9596	33.2308	32.3582	14.0293	22.9504	0.820658	1.11752	0.169649	0.2174	0.210088	0.209118	0	0
Solyc06g070960.1	6	38.369	45.4827	36.3802	41.0014	45.5901	37.4189	13.6796	26.0433	1.0529	1.42817	0.40811	0.156894	0.0943395	0.146343	0	0.199667
Solyc06g076870.2	6	1.44454	1.38478	0.979334	1.80293	1.14469	0.792353	1.43019	1.35043	0	0.0762878	0.185299	0.0593635	0.948467	0.207643	0.449495	0.164831
Solyc06g083040.2	6	9.48506	6.53295	9.82433	9.26305	11.7441	12.2652	11.8783	10.0737	1.57651	0.887042	0	0.243619	1.21375	0.312451	1.94714	2.6494
Solyc06g083120.1	6	2.7435	3.87758	2.32497	5.57424	2.94398	2.7721	3.88035	5.41007	0.607996	1.8111	0	0.845585	0.14527	0	0	0.195657
Solyc06g083710.1	6	10.1897	11.5532	8.18925	11.6639	12.0597	11.0002	5.9881	12.3895	2.37478	1.85692	0.920482	1.15008	0.653539	0.206296	1.56302	0.982568
Solyc07g006100.2	6	0.744137	1.06089	0.840822	1.14475	1.67074	0.644481	1.36824	0.652182	0.351809	0.137546	0.0954546	0.214063	0	0.149751	0.0771841	0.212277
Solyc07g007340.2	6	13.0193	11.5163	11.0081	11.9281	12.896	9.79274	13.0277	9.67688	3.00955	2.85315	3.29466	2.18379	9.49186	7.02745	6.43046	9.22172
Solyc07g043120.1	6	8.4093	4.69512	10.8593	6.48571	4.83915	7.04035	9.51515	3.01825	0.993926	4.219	3.08202	6.46732	1.45034	1.51962	0.373816	0.891015
Solyc07g053330.1	6	29.292	23.6715	47.9088	28.263	15.2802	19.1138	45.9702	15.7863	0.711396	0.741687	0.857865	0.164899	0.594916	0.15381	0	0.114466
Solyc07g066180.2	6	5.40266	4.1659	5.60287	3.24373	3.68985	2.99123	3.66369	3.50263	1.72761	0.449479	0.379742	0.36497	0	0.106384	0	0.27446
Solyc07g066550.2	6	1.47369	1.35142	1.34494	0.773236	2.00245	1.04724	0.801673	1.82146	0.653177	0.598671	0.727069	0.419271	0.0480201	0.0325898	0.352743	1.69774
Solyc08g005120.2	6	1.46417	0.462727	1.18172	0.303562	1.58843	0.543467	0.295842	0.855494	0.556251	0.055232	0	0	0	0.0601332	0.216955	0.954694
Solyc08g005280.1	6	0.673821	1.68176	1.11277	1.32393	0.513416	0.823001	1.61283	1.07511	0.168472	0.0821199	0.0664883	0.0426012	0	0.0298024	0.107524	0.0887161
Solyc08g007070.2	6	1.00116	1.47654	1.97968	0.726487	0.991685	1.58966	1.41602	1.38929	0.295828	1.12354	0	1.33715	0.159037	0.719557	0	0.142799
Solyc08g014280.2	6	10.9486	12.559	8.03596	15.8895	9.0838	12.6702	14.9561	8.55681	3.5946	1.60614	2.64083	1.42287	0.317121	0.349733	1.94123	1.01439
Solyc08g065210.1	6	42.9566	27.1064	51.4357	59.4578	72.1867	66.5412	52.5956	111.166	6.34651	9.98858	8.22431	8.82656	39.8562	22.0264	9.31019	7.22441
Solyc08g074490.2	6	4.20033	3.16397	5.05227	5.11266	3.53424	5.82833	4.40773	3.68128	0.160146	0.500894	0.173806	0.890907	0.0573962	0.038953	0.843233	0.309216
Solyc08g079430.2	6	2.31559	2.27672	4.38888	3.70747	4.39002	3.49342	3.16947	1.61483	2.07473	0.82841	0.191634	0.920898	0.221493	0.386538	0.0774773	0.063925
Solyc09g066030.1	6	0.244414	0.380493	0.552341	0.520247	0.3228	0.470404	0.345694	0.285615	0	0	0	0	0.345117	0	0	0
Solyc09g075020.2	6	88.1182	106.478	112.084	91.0329	92.6515	98.195	90.0915	77.3132	35.6023	30.7235	30.8652	20.2198	10.9697	11.3636	3.65595	15.8518
Solyc09g082460.2	6	1.95747	2.24539	2.35926	3.06812	1.3788	1.58231	4.06063	1.41059	1.07969	0.241212	0	0	0	0.0375167	0	0.0744535
Solyc09g089620.1	6	1.84971	0.656739	1.62559	2.80377	3.39296	4.62799	1.74413	4.26299	0.182187	0.325618	0	0	0.0435305	0.118171	0.213175	0.0586289
Solyc09g090090.1	6	0.412484	0.456255	0.932156	0.239453	0	0.952651	0.583409	0.361512	0	0.108919	0	0.339022	0.480509	0.592921	0	0.176502
Solyc09g090620.1	6	106.468	109.176	176.953	149.551	273.729	182.377	255.705	171.459	10.719	20.3259	39.7234	20.6041	13.8675	9.32665	6.72994	1.17785
Solyc09g098160.2	6	9.02835	12.3872	16.5077	7.57575	12.0864	9.14618	14.8591	13.2358	4.80193	2.55737	1.47397	1.88884	1.35595	1.03822	1.36211	1.87308
Solyc10g006920.2	6	6.0355	7.76495	4.49809	7.52921	3.34957	5.85745	9.62625	1.05043	0.113834	0.915536	0.6589	0.738813	1.76791	3.02725	4.12907	0.439589
Solyc10g011940.1	6	0.804573	0.692184	1.13639	2.75861	1.71013	1.20492	1.70696	1.04303	0.118869	0.0929479	0.0645044	0.144655	0	0.0433697	0.991001	0.086069
Solyc10g017490.1	6	2.27897	6.06312	3.02951	1.51753	2.12461	3.87014	4.7402	1.25324	0.633789	0.849568	1.3757	0.99164	0.0283937	0.423939	0.695242	0.229452
Solyc10g050880.1	6	0.188451	2.40874	0	0.328196	1.99111	0.652855	0.533083	1.04604	0.0556844	0	0	0	0	0	0.195467	0.376311
Solyc10g083460.1	6	44.6076	37.6968	23.3272	55.4288	33.4737	39.3787	14.0784	40.0646	16.231	6.23017	2.36449	3.93901	4.9973	7.73688	9.55957	37.8596
Solyc10g083890.1	6	40.1973	16.4319	31.3498	36.7782	51.6464	52.0319	10.1967	33.2515	3.93771	2.01904	0.560471	0.448891	4.39577	1.00489	0.453194	1.93193
Solyc10g085400.1	6	2.22586	4.74174	3.98218	5.65312	7.53301	4.39103	8.65757	6.17754	1.31541	1.27346	1.18968	1.21963	0	0.479931	1.73154	1.5874
Solyc10g085740.1	6	30.2532	38.428	34.5659	43.2682	20.9823	27.0799	55.2199	30.761	2.64684	1.562	0.650404	0.277823	0.178986	0.291534	0	0.0482134
Solyc10g085880.1	6	24.9619	50.1784	22.9891	78.3094	108.16	91.0662	102.773	122.473	3.53636	2.3476	1.31589	3.86436	9.4152	8.06098	0.709348	3.65793
Solyc11g005120.1	6	53.062	44.4669	46.5707	61.0334	81.2433	56.1446	38.3976	42.4674	2.33362	1.62923	0.316584	0.202846	0	0	0	0
Solyc11g011940.1	6	2.0538	1.33276	2.22783	2.78989	1.30199	1.58902	2.67247	1.94401	0.169923	0.238621	0.105381	0.270085	0	0.0236178	0.0852107	0.187482
Solyc11g012600.1	6	22.431	11.8441	19.7131	22.6671	10.6979	16.549	22.3257	16.504	1.71837	3.50995	0	2.38987	0	1.19419	7.75537	3.08091
Solyc11g013470.1	6	1.90835	2.2601	1.96027	2.51777	2.46309	2.35396	3.18987	2.17935	0.973985	1.23687	0.22254	0.998121	0	0.548627	0.539835	0.296938
Solyc11g019910.1	6	275.464	205.191	506.127	303.309	201.478	198.12	338.368	215.007	67.682	113.535	182.822	79.3648	59.7393	63.9566	26.398	30.7489
Solyc11g039670.1	6	5.68532	12.5772	4.81801	9.2824	4.92756	7.59108	6.0309	7.47416	0.839962	2.43952	8.20449	6.42508	0	4.08616	0.737124	2.43274
Solyc11g064800.1	6	5.89852	4.99826	8.59423	4.86593	4.71514	5.28784	8.1232	7.07423	1.97225	1.92643	3.38495	1.97748	0.789047	0.669377	0.48301	0.575643
Solyc11g065530.1	6	11.0962	11.5416	15.7054	11.9677	8.29159	13.4543	31.8842	11.6359	0.621239	1.29538	0.599316	0.816003	0.197913	0.134317	0.484604	0
Solyc11g066520.1	6	3.19877	1.13223	1.30118	1.6341	3.29522	0.849585	1.08582	0.897115	1.0208	0.43922	0.164129	0.420652	0	0.0367843	1.19443	1.168
Solyc11g070060.1	6	7.0641	9.37645	17.5602	10.047	11.8953	15.0912	7.99305	13.0015	3.75719	0.839394	3.62461	2.17725	0.822908	1.9293	5.86168	3.32499
Solyc12g005680.1	6	57.4369	79.5258	68.5653	116.294	46.498	60.6858	136.091	70.5223	2.83225	2.2195	1.70243	0.787803	0.968226	0.678302	0.382383	0.799258
Solyc12g006790.1	6	14.2095	19.6215	26.8309	40.8958	27.1908	20.2921	40.9991	18.7265	1.75412	0.533633	0.729093	0.389295	2.14017	2.52366	4.58532	3.63913
Solyc12g007300.1	6	1.49962	2.45742	3.10653	4.42531	3.71357	4.25716	1.41402	4.45406	0.443115	1.12196	0.641217	1.33526	3.54681	1.65264	1.03697	0.855584
Solyc12g008320.1	6	0.9145	0.786755	2.06664	1.69218	2.64204	2.6071	0.485043	1.76996	0.0337775	0.0603698	0	0	0	0.0328635	0	0
Solyc12g036340.1	6	34.9542	47.5238	38.2615	43.1192	31.738	58.0235	24.7192	53.2918	30.017	24.5169	46.2389	33.6668	5.08984	20.7259	12.4628	30.2253
Solyc00g014820.2	7	0.252794	2.4855	0.571278	1.68763	4.75761	2.40834	0	2.80637	0.298786	1.33504	1.62136	2.18161	1.92753	0.872103	0.786616	1.37016
Solyc00g206460.1	7	16.525	50.7739	56.7944	4.79651	208.775	260.465	52.9131	149.591	12.8854	32.8478	68.3034	41.0289	101.55	124.245	24.5201	58.7945
Solyc01g005740.2	7	0	0	0	0	6.57617	0.221151	0	0	0	0.202278	0	0	0	0	0	0
Solyc01g007190.2	7	5.38703	7.26276	6.08696	6.2071	40.5861	22.1969	3.46332	13.7348	2.50826	3.14669	2.09401	3.22009	21.091	14.877	2.70913	3.53915
Solyc01g008450.1	7	0	0.0521539	0.239745	0	1.26101	0	0	0.123972	0	0.0560267	0.272171	0.0871946	0	0.121997	0	0.121054
Solyc01g017720.1	7	0	0.67963	0	0	6.99904	0	0	0.269251	0.272331	0	0	0	2.7329	0	0	0.525828
Solyc01g018020.1	7	0	0	0	0.021727	0.519019	0	0	0	0.110591	0.0197658	0	0	0	0	0	0
Solyc01g056370.2	7	0	0.107134	0	0	5.1807	0	0	0.254661	0.128787	0	0	0	0	0	0	0
Solyc01g058720.2	7	3.65108	12.2651	12.9264	3.60315	152.054	133.161	12.3936	73.8823	17.3333	20.1816	17.7971	17.4049	115.378	121.898	29.0337	52.9791
Solyc01g060130.2	7	18.1679	14.9602	26.0712	18.8259	55.8473	53.8657	26.9812	37.7372	24.2112	12.8089	14.4491	14.335	31.5153	37.2404	18.279	17.362
Solyc01g073720.2	7	0.321154	0.236822	0	0.186434	2.22679	3.61588	0.454233	2.34557	0	0.169605	0.823924	0	0.884277	0.369311	0	1.09937
Solyc01g079960.2	7	0	0	0	0	0.698621	0	0	0	0	0	0	0	0	0	0	0.0317681
Solyc01g086730.2	7	1.51843	2.12457	0.395935	0.101708	7.67454	5.22661	0	2.35448	1.27699	1.07948	1.0488	0.624002	2.02861	2.24981	0.363453	3.43194
Solyc01g087090.2	7	44.3082	83.1808	34.1068	19.1304	212.494	130.153	26.2424	19.1737	42.3865	37.8782	47.9558	17.1843	52.7297	42.0356	21.8299	63.83
Solyc01g090800.2	7	2.36426	1.74343	3.28793	1.16133	5.52442	1.5751	3.08673	2.01897	0.806079	1.58475	0.699869	1.5695	2.04155	1.41168	0.377274	0.10376
Solyc01g090980.1	7	0	0	0	0.0901098	0.205006	0.896244	0	0.634866	0	0	0	0	0	0.0892503	0	0
Solyc01g091260.2	7	21.1653	36.8439	52.3392	37.6156	125.847	94.0081	19.3846	81.447	31.8339	5.68045	14.4651	20.6754	56.5135	42.4437	20.8736	47.9555
Solyc01g091300.2	7	0.209044	0.205535	0.354307	0.697779	3.34755	0.452622	0.147834	0.366424	0.154423	0.165598	0.134076	0.085907	0.0664142	0.120195	0.542067	0.238533
Solyc01g095350.1	7	0	0	0	0.0839258	1.71843	0	0	0	0.0854373	0.0763501	0	0.118824	0	0	0	0
Solyc01g096510.2	7	1.64282	5.53799	5.30364	0.408721	26.8112	30.6922	1.6597	2.53682	0.485429	0.805625	1.2042	2.02537	3.08189	3.23858	0.73028	6.09235
Solyc01g097380.1	7	1.58942	0.737962	0.199548	1.89662	7.81356	4.38462	0.249783	0.619117	0.887115	1.58552	1.13269	0.508026	0.935123	0.609253	0.915887	1.86401
Solyc01g097400.1	7	2.35086	2.99431	1.93186	0.86845	11.0785	13.08	0.302273	11.4256	0.694642	0.395029	0.274144	0.263479	0.135796	0.184321	0.221671	0.670621
Solyc01g097490.1	7	0	0.223919	0	0.198311	1.50391	0.197243	0	0.0665332	0	0	0	0	0	0	0	0.0649671
Solyc01g098960.1	7	0	0.0521539	0	0	1.15593	0.0918811	0	0	0	0	0	0	0	0	0	0
Solyc01g099440.2	7	3.13196	4.33039	7.96251	5.11353	13.8311	13.7887	6.64466	5.48987	2.89201	2.06753	1.50658	2.73505	4.97518	3.8267	3.65463	1.56352
Solyc01g099480.2	7	0.78299	0.673616	6.19306	0	11.1166	5.42505	0.553722	2.85931	0	0	0.502192	0.160886	0.995037	0.787851	0.40607	0.781761
Solyc01g099490.1	7	0	0.185882	2.56343	0	2.74656	9.38758	0	1.54647	0.223451	0.798739	0.970047	0.621541	4.96526	3.04366	0.784375	1.07862
Solyc01g099620.2	7	29.845	43.2212	20.8659	0.649703	101.621	105.439	18.9075	14.0412	2.37003	7.04342	14.0374	2.70849	12.4713	12.8701	0.773902	40.5822
Solyc01g100200.2	7	14.7164	9.758	24.5777	7.20952	146.387	167.039	14.9256	93.5356	12.3666	12.4161	24.5868	15.9011	124.116	127.79	23.3804	66.3912
Solyc01g100210.2	7	0.12559	0.092611	0	0.0364532	0.829337	0.253798	0.177631	0	0.371097	0.165814	0	0.154834	0.212802	0.288844	0	0.214959
Solyc01g100690.2	7	61.1523	99.7269	45.2235	34.5562	178.634	149.797	64.0792	63.7449	29.7157	28.7546	55.5098	19.7038	101.983	63.9559	38.3524	70.764
Solyc01g101260.2	7	1.683	3.84139	4.07501	0.209358	25.2442	17.6302	0.680115	1.54527	0.355215	0.507894	1.85047	1.58088	1.68048	1.93537	0	0.891621
Solyc01g102650.2	7	3.93235	8.94091	11.6636	8.70311	13.6329	17.8801	5.56183	16.0833	0.580974	0.778771	2.52212	1.212	14.6796	13.566	2.54922	3.64574
Solyc01g102840.2	7	10.6696	11.6502	15.7465	4.84553	34.6774	30.3205	6.9808	22.0313	5.87646	7.95381	18.528	10.052	12.483	8.95175	16.4873	12.5474
Solyc01g104740.2	7	22.8584	63.7914	140.498	22.6499	1131.58	1354.23	15.6078	807.394	6.92898	3.69439	10.3637	4.37293	379.388	441.368	14.9206	225.415
Solyc01g107780.2	7	2.43771	3.48624	1.87803	0.932696	38.5243	34.3558	0.626881	18.419	2.55381	0.438882	0.426408	0.0910711	5.0458	5.76578	0	11.5056
Solyc01g107820.2	7	38.9132	88.0399	52.0997	11.1574	549.818	505.775	6.69562	266.835	17.625	28.0508	26.8406	11.089	257.826	237.378	9.3294	137.556
Solyc01g108050.2	7	2.32836	2.20752	5.63761	2.5102	20.0979	19.3973	6.11592	7.09366	3.34169	2.02012	1.7067	0.956846	18.599	14.1525	3.10506	2.37215
Solyc01g108250.2	7	16.8888	17.3837	24.5355	11.2048	64.5258	55.3521	9.91745	61.8505	11.6962	9.19792	18.8595	12.3628	59.9963	45.974	21.9752	35.6819
Solyc01g110760.1	7	0	0	0	0	3.79609	0	0	0.146035	0	0	0	0.205425	0	0	0.518485	0
Solyc01g111790.1	7	0	0	0	0.0386476	0.659444	0	0	0	0.0393436	0	0	0	0	0.0382789	0	0.037983
Solyc01g112070.2	7	4.79338	5.08112	3.61079	0.86957	16.0904	16.6346	4.9435	4.58031	1.32785	6.03855	11.1446	4.18593	7.99511	6.74665	3.41814	3.01965
Solyc02g005490.2	7	0	0.909965	2.0915	0.859625	1.95571	4.59559	0.523603	3.02823	0.437553	0	0.474876	0.304269	0	0.532141	0.383983	0.316817
Solyc02g062550.2	7	4.69877	5.15118	6.90206	2.64587	109.22	92.2151	5.31667	121.814	2.16592	4.88851	7.83559	1.3903	25.2187	19.3981	16.2782	27.639
Solyc02g065260.2	7	0.235941	0.11599	0	0	1.40224	0	0	0	0	0	0	0.0969604	0	0	0	0
Solyc02g065670.1	7	0.185488	0	0.419177	0.107678	1.22488	0.374844	0.524701	0.162567	0	0	0	0	0	0	0	0
Solyc02g067940.1	7	0	0.149472	0	0	15.0584	16.502	0	6.92837	0	0.321143	0.780038	0	9.65972	10.4892	0.630735	0.693876
Solyc02g068190.1	7	0.978639	0.590448	0.402106	0.826347	2.37937	1.13011	0.251667	1.48149	0.210307	0.657785	0.342369	0.548418	0.0565305	0.153462	0.369118	0.456828
Solyc02g071760.2	7	0	0	0	0.056134	1.08552	0	0	0.0564986	0	0	0	0.0794757	0	0	0	0
Solyc02g077470.2	7	14.6288	14.4699	32.8599	11.2036	169.344	149.594	18.1978	56.2789	19.5297	34.9981	27.8087	21.7292	67.568	54.6222	48.6281	44.5466
Solyc02g077980.1	7	0.406795	0	0	0.70845	1.47746	0.587194	0	0.356526	0.480806	0	0	0	0	0	0	0.116045
Solyc02g078110.1	7	27.1013	175.945	24.3179	2.54499	185.281	201.812	3.38219	4.19159	6.59484	38.9385	65.4388	14.413	64.9986	59.1223	5.78742	111.191
Solyc02g078380.2	7	20.3438	66.861	11.4935	9.62094	62.3643	73.667	7.4415	17.7786	8.08411	7.68737	14.8478	4.25223	22.1015	22.8902	2.18288	35.6208
Solyc02g079170.2	7	7.61928	4.98724	11.608	2.53458	64.3344	39.5934	1.45302	35.0894	5.94465	5.33498	4.06321	3.76443	28.4498	18.4343	2.75271	12.3329
Solyc02g079930.2	7	1.46729	4.83292	4.97382	6.94204	18.7973	14.8259	5.18827	14.9173	4.59576	1.93724	4.70545	5.12539	14.0782	13.4985	7.7618	9.62709
Solyc02g080040.2	7	0.543142	1.14815	2.20936	0.126121	4.4116	3.35555	0.460925	3.55432	0.80245	0.516312	1.39344	0.669616	0.621211	0.874422	1.2394	2.04521
Solyc02g084280.2	7	4.10729	4.37487	13.1493	1.19217	51.8721	33.1021	3.38874	27.498	2.22501	1.17493	2.19527	2.81316	25.3006	16.5312	1.42007	3.02681
Solyc02g085260.1	7	0	0.273562	0.628765	0.161518	49.6076	26.8281	0	23.7348	0	0.440814	0	0.45736	2.82866	3.03956	0	0.15874
Solyc02g085910.2	7	93.9673	331.937	54.9126	5.57678	449.022	489.651	38.1361	30.848	134.106	147.725	161.545	31.1848	54.1678	75.8448	47.7281	280.677
Solyc02g086590.2	7	19.9926	19.6221	12.5768	9.44529	83.2628	82.8304	9.32543	43.9915	9.09168	8.59269	5.18369	2.82607	22.4638	16.5499	5.29453	22.0848
Solyc02g087500.1	7	0	0	0	0	0.573937	0.0334551	0	0	0	0	0	0	0	0.0333154	0	0.0991738
Solyc02g089190.1	7	0	0	0	0	1.46067	0.0709526	0	0	0	0	0	0	0	0	0	0
Solyc02g089920.1	7	0	0.0939953	0	0	0.568169	0.165594	0	0.0558577	0.0282483	0.0504876	0	0	0.161987	0.219871	0	0.0818143
Solyc02g090120.1	7	613.582	2114.32	230.591	70.845	2745.16	2564.47	95.8936	145.185	444.345	770.715	776.64	190.577	137.569	511.26	57.6651	654.492
Solyc02g090500.2	7	6.67095	13.1179	26.977	1.63056	62.716	50.8832	0.993184	18.0527	5.08352	4.63554	15.7633	6.06002	16.0627	12.8191	9.10435	4.70741
Solyc02g093710.1	7	12.2886	14.8008	18.0508	11.0572	118.781	124.965	6.51777	145.934	13.5258	15.0887	16.1573	10.9838	84.9801	111.549	16.5699	43.1179
Solyc02g094000.1	7	8.72317	23.8923	19.7131	9.76613	97.7894	100.853	19.9756	62.8607	2.20934	8.22645	53.2843	17.924	9.76584	9.19529	23.2661	24.0548
Solyc03g006710.1	7	1.52548	2.12482	2.29825	0.885562	11.9204	4.11036	0	6.38776	1.65277	0.537083	0.652273	2.5076	0	1.0233	1.05485	3.19123
Solyc03g007870.2	7	73.1124	103.885	74.4079	32.0036	319.284	256.063	25.7925	148.577	32.58	58.4524	165.045	51.4177	118.376	79.173	21.8921	110.014
Solyc03g031890.2	7	119.098	137.785	30.7775	42.2024	267.014	230.103	41.9794	128.582	56.6172	97.6688	100.242	24.5489	118.925	128.478	26.8886	215.529
Solyc03g034030.2	7	0	0	0.151018	0	0.750192	0	0	0	0	0.0352917	0	0.0549247	0	0	0	0
Solyc03g042560.1	7	0	0.0310466	0.142718	0	0.583851	0	0	0	0	0	0	0	0	0	0	0
Solyc03g062670.1	7	0.625285	0.20493	0	0.362987	2.06455	0.300859	0.294797	0.608908	0	0	0	0.085654	0	0.119841	0	0
Solyc03g079980.1	7	0.252074	0.433724	0.284825	0.365831	7.15769	6.40393	0	3.90299	0.372419	0.266246	0	0.10359	0	0.434809	0	0
Solyc03g081330.1	7	38.6892	75.6119	64.4992	61.856	559.557	949.941	49.3388	574.959	21.9271	58.1147	116.343	30.235	49.973	183.616	13.1573	132.622
Solyc03g082370.1	7	91.7548	301.574	162.18	101.774	871.208	1047.83	109.383	1049.82	35.8267	57.629	145.442	57.3682	168.798	277.162	47.5854	498.999
Solyc03g093540.1	7	0.515155	6.07809	6.11193	1.79433	70.4183	50.7141	11.2937	20.9946	0.456661	1.08824	3.96491	1.90533	8.56524	9.2563	1.87017	18.5165
Solyc03g093560.1	7	65.9672	124.749	121.873	56.1844	279.733	278.783	53.4617	105.292	26.6062	47.5527	134.959	84.0983	121.618	115.034	25.7211	77.3331
Solyc03g097050.2	7	4.43214	8.65754	9.96274	2.40869	20.036	24.7875	5.53516	19.5462	3.55272	7.07181	11.3707	9.22325	15.4393	18.3808	14.3783	8.01645
Solyc03g098660.2	7	10.4296	10.9809	8.05289	2.37136	70.8238	47.272	11.3094	31.7896	2.51679	9.08821	6.68932	4.07176	33.6876	17.8904	15.1451	35.0579
Solyc03g112280.2	7	0.388914	0.273132	0.690556	0.483792	1.81609	0.577423	0.157163	0.616784	0.0820842	0.190719	0.0712687	0.388146	0.0588379	0.0479177	0.288138	0.253586
Solyc03g113130.2	7	7.17	14.5928	8.42566	0.541097	53.9287	55.143	5.88184	7.70836	7.83891	10.4509	22.6255	5.77519	25.6952	32.0325	15.7663	33.7893
Solyc03g114360.2	7	21.6515	124.67	33.6104	1.99695	252.882	230.602	14.8824	33.6957	5.5905	25.4603	94.8716	8.85616	49.0301	45.9279	6.92618	101.969
Solyc03g115960.2	7	0	0.0700988	0	0.0413881	0.800367	0.205826	0.201678	0	0.0842669	0	0	0.0585981	0	0.0409933	0	0.122029
Solyc03g117290.1	7	43.1503	102.854	14.7612	9.53713	109.665	148.915	11.1983	18.3886	17.6632	22.8927	63.4762	26.6804	9.39089	16.6161	7.80164	31.1685
Solyc03g118420.2	7	16.2902	18.8974	24.286	15.6812	93.0911	98.9429	6.94656	81.927	12.745	11.1583	8.91995	12.2499	50.3643	46.9583	9.38146	28.562
Solyc03g119530.2	7	368.601	1105.88	274.638	223.447	1291.03	1399.24	224.916	315.667	484.922	327.715	410.38	212.686	92.4693	131.012	122.067	546.65
Solyc03g120320.1	7	1.98827	5.00941	3.18268	4.3764	16.9591	17.9853	4.45259	5.56655	0.391668	0.218756	0.212538	0.953262	0.386027	0.476336	0.171857	0.425389
Solyc03g120840.1	7	0.707823	3.94367	3.99895	3.15024	9.8157	9.19546	9.67759	2.20571	0.906319	3.23969	3.63186	1.93921	2.29876	2.57755	2.44725	1.68265
Solyc03g121400.1	7	14.8162	25.9741	29.3762	13.0638	63.9648	43.1769	12.2571	37.9759	7.02125	10.2606	40.8799	13.7858	30.7298	34.1562	19.4272	14.1151
Solyc03g121810.2	7	0.0460223	0.0452497	0.104004	0.0667914	0.425474	0.0930042	0.0650929	0.0537802	0.0271977	0.0121525	0	0.0189129	0.0779812	0.0264617	0	0.0131286
Solyc03g123620.2	7	31.6354	43.5155	45.0784	21.1466	141.037	155.44	40.8872	52.6979	6.14742	12.592	36.7823	11.3035	50.6826	55.2408	23.3572	31.2301
Solyc04g009440.2	7	201.622	99.5473	57.4091	22.4128	716.126	741.868	75.2743	542.497	118.637	184.71	85.6375	54.7055	576.79	637.604	54.5069	294.043
Solyc04g011440.2	7	7.92773	12.9255	26.4624	21.1108	69.3773	64.482	3.60045	76.5564	9.19815	2.45827	4.19835	6.3365	47.8471	34.8142	5.9597	37.761
Solyc04g017740.1	7	0	0.315191	2.89779	0	30.0601	29.615	0	14.0479	0	0.169298	0.822431	0	14.8018	10.322	0.665014	1.09738
Solyc04g024780.1	7	0.174513	0.943707	1.18312	0.506535	6.91441	7.15404	0.74048	7.23952	0.154697	0.138243	0.223857	0.0717162	3.40053	4.36481	0.543029	3.83325
Solyc04g054340.1	7	138.334	499.172	87.2786	74.1904	2436.07	1197.07	112.23	156.73	115.987	206.189	228.792	47.6145	340.59	449.577	305.906	977.739
Solyc04g054500.2	7	72.6268	82.081	105.293	35.1898	200.783	192.973	22.5553	67.3006	9.82167	35.5647	52.7427	61.903	85.0924	75.1766	9.36651	34.9136
Solyc04g074410.1	7	384.252	474.707	853.662	120.229	1433.54	1369.8	560.003	840.408	134.701	226.267	345.926	294.134	1051.23	874.154	241.988	437.274
Solyc04g076440.1	7	0	0.121498	1.11702	0	11.4242	19.835	0	24.1153	0	0	0	0	11.8302	13.926	1.02538	0.70502
Solyc04g076600.1	7	0.450269	0.553388	0	0.653468	3.56805	2.59979	0.636851	2.23623	0	0	0	0	0	0.776682	0	1.9267
Solyc04g077760.1	7	0	0.0200536	0	0.071041	0.484869	0.164869	0	0	0	0	0	0	0	0	0	0
Solyc04g077810.1	7	3.82091	4.63726	5.39669	2.49535	21.6833	9.78974	0	4.18593	1.90522	0.315292	0.918992	0.98138	6.62597	2.33424	0.99079	9.46915
Solyc04g081020.2	7	0	0.685656	0.590977	0.354225	3.62649	0.352317	0.246584	0.305594	0	0.0460357	0	0.143291	0.110778	0.400967	0	0.795735
Solyc04g081890.1	7	10.4863	16.8615	26.6596	6.08742	17.6002	23.5878	14.2136	17.998	2.19479	2.1921	1.68141	6.28447	24.2461	18.0881	3.17236	8.10164
Solyc04g082520.1	7	0.10903	0.134	0.615981	0.379761	1.58397	0.723953	0.616839	0.41408	0	0.0287901	0	0	0.3233	0.0940345	0.113089	0
Solyc04g082860.1	7	0	0.155566	0	0.1837	1.00303	0.219253	0.179029	0.147915	0.0374017	0.0668473	0	0.0520174	0	0.0727792	0	0
Solyc04g082960.1	7	11.295	23.2906	33.3246	11.2925	178.284	205.249	5.76892	145.923	2.50313	5.46797	20.1233	16.1171	34.8216	48.7981	7.81037	40.2762
Solyc05g007150.2	7	18.3672	21.4618	26.9488	21.4442	54.4441	67.3099	29.6617	51.496	34.8719	21.1372	19.3408	16.7859	28.0154	34.2435	30.7091	18.8858
Solyc05g008120.2	7	12.6874	9.62937	21.6295	21.1911	33.5862	25.2538	9.75944	15.1512	1.97312	2.46856	2.28419	3.38447	25.7879	22.4608	2.77047	12.6992
Solyc05g009550.2	7	40.0223	40.8495	49.5292	16.2358	217.504	158.815	8.491	77.6418	2.47782	3.44722	0.855647	0.391601	10.0511	5.09548	2.66865	7.63852
Solyc05g014300.1	7	0	0.223058	4.10148	0	30.5617	3.92968	0	2.38598	0	0	0	0	2.88306	3.39151	0	0.517738
Solyc05g015390.2	7	74.4312	107.312	103.257	106.849	172.242	172.228	50.9242	109.1	55.7703	25.708	37.4866	49.0995	146.636	123.654	36.0054	58.4935
Solyc05g048780.1	7	0	0	0	0	2.60369	0.182124	0.446136	0.368601	0	0	0	0	0	0	0	0
Solyc05g051920.2	7	0	0.144123	0.265006	0.0340375	0.967971	0.169271	0.33172	0.0342586	0.069301	0.030965	0	0	0	0	0.121633	0.0334523
Solyc05g053970.2	7	0	0	0	0.0866149	1.18233	0.0430741	0	0	0.0881748	0	0	0.122631	0	0.0857886	0.154759	0.0425628
Solyc06g008930.2	7	0	0	0	0.0904271	2.05728	0.08994	0	0	0	0.658116	0	0.128029	0.329927	0.358258	0	0.355489
Solyc06g035630.1	7	7.23404	7.24939	7.54518	2.42276	18.0057	20.0809	1.5741	17.7198	3.45296	7.49383	7.13808	6.63172	7.18951	13.758	1.73154	15.7153
Solyc06g050520.1	7	2.15561	5.39489	2.87853	0.45504	26.787	15.7274	0.277168	2.28998	1.44761	3.82917	10.8091	1.04691	4.64865	7.49287	0.60978	10.845
Solyc06g050700.2	7	577.029	457.806	183.247	491.001	1195.07	1356.35	426.969	776.095	129.642	190.113	236.341	116.236	663.014	781.134	126.003	612.857
Solyc06g054470.1	7	4.48801	7.40698	4.70891	8.37434	14.395	9.34724	7.25456	7.86682	3.88368	6.51797	4.11215	5.53306	3.12331	5.43747	1.66253	1.64607
Solyc06g064520.2	7	4.81113	3.34587	9.67915	5.99458	23.3242	15.0073	12.4477	6.41061	0	0.433798	0	0	0	0.0337352	0	0
Solyc06g068190.1	7	0	0	0	0	3.51643	0	0	0.119667	0.847253	0.108163	0	0	0	0.235522	0	0.116851
Solyc06g068450.1	7	12.0652	51.5365	11.0577	0.155644	74.804	73.5327	5.87784	3.36809	5.46643	13.2391	32.1571	3.36056	14.9919	15.1462	5.56193	30.976
Solyc06g071060.1	7	0.897114	1.59872	1.01367	0.585885	18.661	23.6329	1.26886	9.17297	0.927791	2.19122	3.16464	0.829509	14.6784	18.3761	2.55891	7.86942
Solyc06g071620.2	7	0.201577	0.290211	0.325382	0.175527	1.5403	1.43822	0	1.60683	0.289305	0.190099	0.147757	0.402358	0.286663	0.115902	0.0597376	0.254656
Solyc06g071750.2	7	2.60484	3.32945	3.72816	2.36903	5.56172	5.61494	4.42108	5.47909	5.23389	1.14638	0.891034	0.927737	3.78843	3.84415	1.26085	2.22922
Solyc06g072330.2	7	0.322912	2.06369	7.66222	0.37491	71.8606	42.8823	0.45672	72.4502	0.667908	0.426334	0	0.398104	47.5336	36.5763	1.67467	14.3701
Solyc06g072870.1	7	0	0	0	0	0.951963	0.0346815	0	0	0	0	0	0	0	0	0	0.0685396
Solyc06g074030.1	7	50.7496	164.958	94.8178	16.4748	411.266	345.778	97.9092	137.727	56.6285	95.7447	280.098	108.028	156.425	169.703	121.439	290.177
Solyc06g076020.2	7	31.3855	55.3795	76.9962	16.7051	454.822	434.54	37.2276	388.395	25.9624	27.3752	73.4325	31.6929	244.691	216.551	96.7067	279.279
Solyc06g083160.1	7	0.20063	0.345209	0.680093	0.232937	1.78857	8.28263	0.283767	4.92345	0	0.105955	0	0.164899	0.127482	0.403751	0	0.114466
Solyc07g005210.2	7	14.9344	54.1676	12.558	3.78037	105.959	66.5771	3.43862	12.3787	12.8282	8.57489	29.1814	8.42099	31.9994	22.9152	8.28559	41.6616
Solyc07g005980.1	7	0.242738	0	0	0.140913	1.92351	0.0700767	0	0.141828	0.0717251	0.128193	0	0.0997535	0	0.279137	0.251775	0.0692448
Solyc07g006090.1	7	0	0.0553388	0	0.326734	0.966346	0.0649948	0	0	0.199571	0.0594482	0	0	0	0	0	0.128446
Solyc07g007330.1	7	202.601	587.586	110.116	147.306	509.658	812.521	65.2911	124.953	133.877	176.973	263.909	130.92	139.176	213.649	18.3248	397.902
Solyc07g008810.1	7	0	0.517813	0	0.30573	4.69501	1.21633	0	1.38472	0.77809	0.139066	0	0	0	0	0	0.450709
Solyc07g009530.1	7	18.4329	79.9698	8.33114	11.7706	181.671	137.027	2.60711	11.0393	3.54031	3.16376	0	0	3.31852	0.794885	0	1.8404
Solyc07g026660.2	7	0	0.280621	0	0.497058	2.07321	0.329586	0.807363	0.333524	0	0.30146	0	0	0	0.164105	0	0.162837
Solyc07g041500.2	7	0.398325	0.122387	0.225039	0.346849	0.723348	2.09863	0.140845	1.51278	0.264822	0.15777	0.383215	0.286461	1.2444	1.23102	0	0.255664
Solyc07g042090.2	7	0	0.0321006	0.147563	0.227436	1.72478	0.0377018	0	0	0	0	0	0	0	0	0	0
Solyc07g044890.1	7	0	0.308485	0	0	10.3594	3.07965	0	0	0	0	0	0	0	0	0	0
Solyc07g052190.1	7	0	0	0	0	0.806681	0	0	0	0	0	0	0	0	0	0	0.0497825
Solyc07g053050.1	7	31.7613	41.0179	65.5098	32.0468	173.782	106.247	49.2008	146.694	17.7271	9.98424	22.6344	27.3478	79.1239	91.1649	56.475	92.6176
Solyc07g054060.2	7	1.60141	2.5094	4.5237	3.83476	11.1037	5.54779	2.83125	3.09944	1.18298	0.845724	0.513554	0.987153	4.28219	1.43871	0	2.74097
Solyc07g054750.1	7	101.021	387.967	52.0936	5.51016	643.366	823.638	36.4396	24.3626	22.4376	33.4782	101.755	9.19452	21.9709	29.4321	42.194	222.806
Solyc07g054770.1	7	142.22	620.386	114.785	60.684	556.353	954.36	86.2084	140.92	128.589	71.6469	230.354	30.1654	16.7965	44.0896	42.8269	317.834
Solyc07g054790.1	7	213.254	1230.8	109.861	17.1209	1909.04	2036.14	98.096	150.355	333.262	215.317	663.512	94.2966	100.083	109.199	90.0911	622.58
Solyc07g054800.1	7	23.1728	228.183	42.8459	0	479.702	506.196	10.925	7.79547	8.09213	46.17	163.037	16.1601	32.2742	16.7557	20.3938	206.926
Solyc07g056000.2	7	40.2905	123.953	98.1527	6.17474	383.658	448.793	36.0151	215.778	11.0004	43.4495	123.005	50.4671	135.617	139.877	57.1694	71.0758
Solyc07g056390.2	7	15.0139	34.5603	20.0588	11.1825	93.2521	71.3131	15.3588	26.4274	16.4062	9.42504	17.5633	8.18782	42.4797	35.9692	25.8568	54.4661
Solyc07g063640.1	7	121.51	899.069	87.9768	6.67714	1275.07	1374.89	51.725	38.2552	131.416	303.409	406.314	92.1123	107.067	132.099	48.945	394.581
Solyc07g064620.1	7	64.7272	78.0111	60.1612	34.2417	235.775	291.295	30.2701	197.788	105.192	60.372	59.5935	39.0416	112.771	138.362	86.0869	142.504
Solyc07g065410.1	7	65.9247	51.8829	99.3203	64.1193	234.28	206.681	152.132	151.879	6.66411	4.1229	1.4836	4.51531	33.6828	35.0789	4.79853	3.46428
Solyc07g065960.1	7	16.0207	56.6526	13.5767	10.5684	137.531	151.576	8.75473	28.1883	12.6954	14.614	15.88	11.0726	14.7297	25.0176	11.3299	64.2938
Solyc07g066160.1	7	2.84266	2.53292	3.01126	2.21746	9.32716	6.873	0.251288	4.72325	0.157493	0.187656	0	0	0.451563	0.153231	0	0.45614
Solyc07g066500.1	7	0	0	0	0	0.437654	0	0	0	0	0	0	0	0	0	0	0
Solyc08g008200.1	7	0.0776121	0.0381547	0	0.27033	0.820025	0.0896244	0.109773	0.136043	0	0	0	0.0318949	0	0.0446251	0.0805016	0.0442802
Solyc08g021940.1	7	0	0.354865	0.233039	0.119726	3.06434	0.476325	0.583409	0.602521	0.365648	0.435676	0.264558	0.339022	0	0.0592921	0	0.235335
Solyc08g062220.2	7	0.544479	0.455038	0.984356	0.158039	4.60223	2.38925	0.15402	4.29477	0.064354	0.0287546	0.41906	0.0895019	0.0691933	0.532206	0.11295	0.497028
Solyc08g062340.2	7	1.1446	2.70094	11.6399	2.3256	93.9514	91.3995	1.29512	93.8291	2.50277	0.30224	2.34919	0.564452	54.9832	43.9624	11.8722	32.2598
Solyc08g075540.2	7	5.85076	16.8761	37.2372	5.37193	271.554	301.758	0.506644	261.83	1.62296	1.48187	2.60381	1.91369	57.737	65.1527	1.73388	55.6568
Solyc08g077020.1	7	30.444	20.9297	18.8123	11.3219	163.658	116.042	22.2025	150.642	3.65451	12.184	9.15286	3.51872	30.4271	34.8724	25.1633	52.1078
Solyc08g078700.2	7	2.31431	11.0272	30.7766	12.5048	369.605	393.988	10.8271	385.59	1.94632	0.329058	2.51197	0.95107	185.438	217.923	18.2805	141.942
Solyc08g078830.1	7	0	0.298944	0	0.529511	3.61403	0.175553	0.860077	0.532951	0	0	0	0	0	0	0	0.173469
Solyc08g078850.2	7	9.79727	32.4662	16.6737	1.86071	131.55	128.64	7.18514	41.0249	2.46606	8.46374	31.186	5.26886	35.0972	36.9635	14.8039	62.9699
Solyc08g080540.2	7	8.25527	20.8154	13.6909	6.99521	86.8708	79.7616	14.8776	59.1259	6.33432	1.05477	1.87878	2.51703	24.4789	25.7234	11.1866	32.0957
Solyc08g080870.2	7	0	0.0150091	0	0.0177235	0.38306	0.017628	0	0.0535158	0.054128	0.128989	0	0	0	0	0	0
Solyc08g081230.1	7	37.8828	30.1537	27.4353	11.4016	132.384	96.5934	16.3619	42.2632	15.7013	24.4709	34.2443	24.867	62.9778	47.7662	11.7352	61.6488
Solyc08g081700.1	7	0.59581	2.34324	2.35628	1.3835	9.14762	2.23608	3.37081	3.48123	0.352105	0	0	0	0.883361	0.0856442	0	0.0849822
Solyc08g083050.1	7	290.8	844.33	204.884	34.2417	1341.41	1252.83	178.528	282.096	248.743	284.267	569.19	149.83	288.681	257.643	102.724	365.474
Solyc09g005120.2	7	2.79188	3.89549	6.12368	4.8145	26.2988	17.9215	5.80702	10.867	7.88561	1.47442	2.73864	2.15967	16.8702	14.3057	7.58023	5.34075
Solyc09g005900.2	7	0	0.0652119	0.299771	0.192514	1.75193	0.191476	0.187618	0.581292	0.117588	0.0700544	0.170158	0.0545129	0	0.114406	0	0.0756813
Solyc09g007900.2	7	8.69436	6.84232	6.76948	4.30496	22.7724	27.378	4.75351	16.0937	4.14501	2.83599	3.6551	2.16179	4.53409	6.42735	4.01644	7.06546
Solyc09g056430.2	7	0.147095	1.44626	2.99173	0.256173	51.9673	45.2681	0	22.7756	0.217322	0.504939	1.32081	0.483593	6.79184	4.73627	0.457715	3.39887
Solyc09g058980.2	7	1.75204	1.29197	4.94919	1.27135	10.4127	1.5174	1.23902	3.07107	1.29425	0.231318	1.12372	2.16001	0	1.76291	2.7259	0.249898
Solyc09g064820.1	7	0	0.159327	0.732408	1.8187	9.98748	2.18316	0.305595	5.55467	0	0	0	3.90683	3.34068	3.9754	0.896429	1.17107
Solyc09g075750.1	7	46.3709	42.4919	43.1613	48.5779	96.5567	66.8835	48.7498	69.8626	16.4843	25.6619	19.8275	27.8177	67.7344	61.4456	32.802	31.2202
Solyc09g082220.1	7	7.23404	6.56548	8.80271	1.77669	42.9933	53.9775	0	12.1925	1.15099	4.40814	7.85189	3.4302	14.8505	39.1943	1.15436	8.2545
Solyc09g082230.1	7	26.4636	18.7308	27.0199	8.7918	120.749	103.552	4.05863	73.9583	7.81959	5.13568	8.99784	4.58596	43.49	48.2144	6.61419	34.0168
Solyc09g082600.1	7	2.40756	6.11513	4.53395	0.0582343	11.8576	13.3796	0.283767	0.117225	0.059283	0.317866	3.08831	0.412246	0.892374	0.92286	0	4.97927
Solyc09g092640.2	7	0	0	0	0.063489	0.541657	0	0	0	0	0	0	0	0	0	0	0
Solyc09g097850.1	7	117.97	92.2552	88.8655	100.189	270.206	165.241	124.214	106.328	35.1166	41.6498	44.2772	50.0962	194.062	84.5365	71.1515	59.4536
Solyc09g097960.2	7	0	0.931552	0.164701	0.0423086	11.8394	8.50029	0	2.08659	0	0.192447	0	0	5.83498	5.44765	0.151189	3.82546
Solyc09g098010.2	7	0	0.0253475	0	0.0598632	0.612868	0.148852	0.145852	0.241008	0	0	0	0	0	0	0	0.0294169
Solyc09g098470.1	7	0	0.0367989	0.16916	0.043454	0.840317	0	0.211745	0.174945	0	0	0	0	0	0	0	0
Solyc10g006110.2	7	0.178653	0	0.100933	0	0.796326	0.0257879	0	0.026096	0.0263946	0.0471744	0	0	0	0	0	0
Solyc10g006660.2	7	37.0521	67.2073	61.3557	21.7874	185.299	168.104	52.4057	96.3939	12.9303	21.5076	74.9808	33.3411	61.9701	78.5128	37.1063	92.4849
Solyc10g006680.1	7	0	1.09425	1.25753	0.969106	18.3732	1.60647	0	1.30053	0.657706	0	0	0.91472	7.07165	4.79931	0	1.90488
Solyc10g006690.2	7	2.99263	4.82937	9.11525	1.64285	18.4946	12.2268	4.1407	6.00589	0.903499	1.56327	5.09061	2.86069	5.48417	6.62093	3.44145	3.5447
Solyc10g006700.1	7	46.0373	107.621	136.008	27.8388	234.499	227.464	61.0445	103.953	13.745	32.5438	78.1243	57.3485	95.5784	121.184	42.7771	72.3676
Solyc10g007020.1	7	1.14534	0.703824	0	2.65955	6.23975	3.30653	0	2.84413	0.507647	2.72192	0	0	0	2.30491	0	3.43064
Solyc10g008170.2	7	0.249937	0.0614355	0	0	1.81552	0.432931	0	0.657156	0	0.131995	0	0.205425	0.158812	0.35927	0	0.356493
Solyc10g009100.1	7	3.27696	9.39735	4.93697	6.97517	23.0822	12.2985	4.63486	5.74403	6.1325	6.63397	8.40707	4.04002	9.0229	8.7928	5.66493	8.10164
Solyc10g009110.1	7	69.0365	195.571	75.0176	28.2533	584.18	425.487	85.6721	320.223	45.2534	107.421	163.881	68.0462	186.502	188.662	120.442	249.605
Solyc10g018260.1	7	3.38218	2.59382	4.43308	3.02364	7.90637	3.39792	3.82695	1.85759	2.59839	2.17913	1.21478	1.94588	2.86542	3.07258	0.280648	1.69809
Solyc10g024420.1	7	0	0.0196194	0.0450941	0	0.289894	0.0115214	0.0564462	0	0.0235849	0	0	0.0656024	0	0.0344199	0	0
Solyc10g050220.1	7	8.70274	3.86238	8.74087	5.68357	8.54052	11.7246	3.07724	11.1585	0.500018	5.17053	4.03126	4.6692	9.72834	7.92279	2.50743	6.27545
Solyc10g050940.1	7	0.693944	0.426435	0.392054	0.100711	4.92618	1.9032	0.49075	0.101365	0	0	0	0	0	0.0997503	0	0
Solyc10g053980.1	7	0	0.273562	0	0	6.98181	0.321295	0	0	0.657706	0	0	0.45736	0.235722	0.319954	0	0.317481
Solyc10g076780.1	7	0.425374	0.139411	0.160214	0.0823119	1.7322	1.06429	0	0.24854	0.167589	0.149764	0	0.116539	0.900955	0.448397	0	0.728069
Solyc10g077060.1	7	0.142821	0.245742	0.161378	0.414549	1.46185	0.329852	0	0.125173	0	0.0377129	0.183205	0	0	0.205297	0	0.0814842
Solyc10g078670.1	7	0	0	0.136576	0	0.877998	0	0.170958	0.0353117	0	0	0	0	0.128005	0.104247	0	0
Solyc10g078770.1	7	0	1.95489	0.748867	1.15422	16.412	7.46198	0	5.22771	0.783335	0.875023	0	1.63416	0.280747	0.952671	0	0.756246
Solyc10g080840.1	7	0.115657	0.0852869	0.522738	0.167852	0.878311	0.333895	0.163583	0.540615	0.0341749	0	0	0.0475296	0	0	0	0
Solyc10g081930.1	7	4.55577	6.71894	7.04422	2.57509	26.9966	28.3118	1.01741	14.7103	0.495953	0.823091	0.307576	0.788296	2.69163	1.86119	0.497409	1.09441
Solyc10g082020.1	7	0.270574	0.399049	0	0	3.12681	0.546791	0	1.81806	0.799505	0.571575	0.347081	0.555965	0.343851	0.233361	0.280648	0.308743
Solyc10g084000.1	7	17.2719	36.2069	42.162	16.506	130.734	144.602	16.3628	107.82	8.04055	14.3277	19.6475	9.77639	32.2339	29.5118	15.0418	5.25247
Solyc10g084020.1	7	4.46858	7.5789	12.118	1.55644	24.6396	34.3153	0.632026	7.04949	1.45243	6.48976	6.3053	2.02001	21.6739	20.2977	1.39048	1.78463
Solyc10g085040.1	7	28.3129	49.1508	27.9926	30.5608	140.029	125.246	32.9538	112.87	25.8824	13.94	27.6172	9.69604	43.414	39.935	33.6497	88.7597
Solyc11g006540.1	7	15.1956	12.571	23.6318	12.0463	66.627	55.9445	14.0972	44.3452	9.65607	11.0452	10.0605	12.0193	51.911	49.9332	13.8971	16.0807
Solyc11g010130.1	7	0	0	0	0	1.94756	0	0	0	0	0	0	0	0	0.294914	0	0.0731586
Solyc11g010390.1	7	740.686	659.176	1029.73	576.362	1916.95	1922.53	342.648	1226.8	115.78	259.887	171.324	182.147	898.71	978.208	100.075	262.613
Solyc11g011510.1	7	0	0.237685	0	4.21005	12.4516	1.11663	0	1.12997	1.42862	1.27667	0	1.58951	3.07211	0.833978	1.00297	0.551688
Solyc11g011870.1	7	0	0.0317956	0.14616	0.0750915	0.726063	0.0373435	0	0.0755793	0	0	0	0	0.0547949	0	0	0
Solyc11g013210.1	7	0	0	0	0	1.46348	0	0	0	0	0	0.437362	0	0	0.0980205	0	0
Solyc11g015890.1	7	0.460822	0.396451	1.04139	0	2.43445	1.59643	0	1.68282	0.204249	0.0608415	0.886683	0.378751	0.536819	0.264962	0.238989	0.591556
Solyc11g016930.1	7	1.19162	1.75743	3.02951	0.086469	13.6723	8.68632	0.421351	8.09386	1.23237	1.10129	2.29284	0.979398	5.04777	3.08319	3.70795	4.33409
Solyc11g017390.1	7	0.771049	0.28429	0.87123	1.45471	3.18229	2.55986	0.545278	1.01365	0	0	0	0.158432	0	0	0	0
Solyc11g020040.1	7	8.00088	8.30593	16.8306	11.7845	42.8294	38.4803	5.77853	13.6763	5.05523	4.02309	7.20606	6.68089	29.1509	24.6411	6.44478	6.72574
Solyc11g021280.1	7	0	0.183529	0	1.30032	5.17705	0.431105	0	1.30877	0.220623	0.788629	0	0.92051	0.790712	0.85861	0	1.06497
Solyc11g073060.1	7	0	1.68373	3.43995	0.441829	89.2107	61.8524	0.538242	44.9146	0	0.200973	0.976305	0	35.3035	21.2243	1.97359	15.5238
Solyc12g005340.1	7	39.8863	45.4157	52.1032	24.0734	143.088	154.994	34.3261	115.97	24.351	27.6958	57.7967	35.8181	62.2427	73.8366	36.2272	71.7007
Solyc12g006100.1	7	0	0	0	0.019302	0.39522	0	0.0940558	0.0194274	0.0982481	0.052679	0	0.0819845	0.0422545	0.0764715	0	0.0758804
Solyc12g010610.1	7	1.16802	1.65085	2.30962	2.03416	9.35214	1.8546	2.06504	1.62084	0.172566	0.077106	0	0	0.123695	0	0	0
Solyc12g013610.1	7	0.4936	0.667308	0.557733	0.358177	1.62976	1.06874	0.349069	1.29781	0.0729256	0.260676	1.26634	0.405692	1.25455	0.496665	0	0.56323
Solyc12g017700.1	7	0.132999	0.130767	0.45084	0.154416	4.45721	2.49574	0	2.273	0.392992	0.351193	0.170606	0.245954	1.25355	0.879422	0.137951	0.834685
Solyc12g036860.1	7	0	0.041073	0	0.048501	1.37929	0.0964795	0	0	0	0	0	0	0	0	0	0
Solyc12g036870.1	7	0.455484	0	0	0.132207	1.95508	0.0657476	0	0.0665332	0	0.0601367	0	0.0935911	0	0	0	0
Solyc12g037960.1	7	0.936274	1.38084	0.528961	1.3588	7.41927	1.08118	0.662123	0.54705	0.553308	0.370843	0	0.192382	0	0.134584	0.485566	0.267087
Solyc12g044350.1	7	0.797098	1.37151	0	0.694089	6.84277	2.30117	1.1274	2.32866	0.47106	1.68383	0	0.655138	0.67531	1.83325	0	2.27385
Solyc12g057160.1	7	10.644	50.2551	28.0628	4.37676	138.965	205.112	38.891	129.435	6.94547	33.2588	41.5297	37.1803	97.5976	118.065	25.7605	44.4067
Solyc12g098580.1	7	0	0	0	0.11022	1.08662	0.0365421	0	0.258851	0.0374017	0.100271	0	0.0520174	0	0	0	0.0361083
Solyc01g006650.1	8	9.63753	5.46172	4.63821	3.26358	0.736596	1.2881	0.63107	0.677813	1.84576	1.81438	1.60256	1.21017	0.907225	0.333507	0.277676	0.865507
Solyc01g065700.2	8	0.121203	0.89376	0.273901	0.0351799	0	0.0699807	0	0.0354084	0	0.0320043	0	0	0	0	0	0.034575
Solyc01g066970.2	8	2.92006	0.430657	0.329946	0.169514	0.964138	0.2529	0.413007	0.341229	0.603983	0.154212	0	0.240001	0.185543	0.335793	0	0
Solyc01g106220.2	8	0.043736	0	0	0	0	0	0	0	0	0	0	0	0	0.0125736	0	0
Solyc01g108210.2	8	8.4093	1.91939	3.80076	2.58033	0.832968	1.35258	0.169913	0.105288	0.745445	0.475827	0	0.394951	0.0254445	0.379904	0.124605	4.04384
Solyc01g108700.2	8	2.1108	1.9889	1.98755	1.02113	0	0.710937	0	0.205552	0.207903	0.278685	0.451274	0	0	0.202277	0	1.40499
Solyc01g109120.2	8	10.1253	8.3271	9.83698	2.58186	0.562397	1.52984	0.133841	2.5157	1.76156	1.92402	3.15602	1.16664	1.92409	1.52346	2.6501	3.59025
Solyc01g109860.2	8	1.1512	0.88933	0.743299	0.143204	0.4887	0.261127	0	0	0.0485944	0.0651388	0	0	0	0.0472794	0.0852899	0.351855
Solyc02g036320.1	8	1.84329	0	0	0	0	0	0	0	0	0.486732	0	0	0	0	0	0
Solyc02g043810.2	8	0.666679	0.585257	0.322843	0.165864	0.220122	0.164971	0.269411	0.250412	0.281419	0.100595	0	0.117417	0.0806883	0	0.0987857	0.190181
Solyc02g062150.1	8	0.502715	0.453087	0	0.194555	0	0.14513	0	0	0.0495148	0	0	0	0	0	0	0
Solyc02g062160.1	8	3.42495	14.0311	2.14997	4.41829	0	1.75779	0	0.22235	0.112447	0.703406	0	1.09471	0	0.218807	0	0.108558
Solyc02g068400.2	8	8.16888	7.4348	3.3678	0.801039	0.21869	0.764854	0.624535	0.193498	2.31592	5.8007	2.69047	2.35899	0.070143	0.666454	0.801501	0.566831
Solyc02g070890.2	8	42.6184	30.9397	20.3883	14.5186	25.3321	27.5819	20.7998	24.7882	15.6234	58.7463	17.5611	7.41516	8.70907	8.95626	11.3398	30.1938
Solyc02g077390.1	8	17.9092	11.7121	2.78478	2.52759	4.23146	2.98831	2.32388	2.20801	1.84487	0.477241	0.210762	0.270085	0	0.283413	0	0.187482
Solyc02g077590.1	8	0.655391	0.483292	0	0.285348	0	0.0946035	0	0	0.290487	0.0865301	0	0.269334	0	0	0	0.280441
Solyc02g078100.2	8	248.736	404.964	66.714	26.031	58.3699	70.3673	0	1.15663	61.7482	66.2713	63.8136	55.955	6.48968	4.2064	0	1.71866
Solyc03g007200.1	8	21.6029	8.08053	13.7968	13.4677	6.57456	6.45353	3.7197	3.01836	11.1569	1.5873	0.240967	0.308791	3.70023	3.78035	1.94845	4.07265
Solyc03g044200.2	8	8.5311	7.30764	3.35923	1.013	1.36571	1.08217	0	0.377621	3.05552	2.28682	3.15035	2.7622	1.6974	1.63506	1.74293	1.17994
Solyc03g071590.2	8	1.56506	0.435989	0.707361	0.242276	0	0.240971	0.147572	0.0914439	0.12332	0.440814	0.803034	0.557408	0	0.239965	0.216443	0.0595277
Solyc03g082520.1	8	9.49762	13.3929	3.38894	2.17638	3.96114	4.61793	1.41402	6.27949	0.29541	4.75182	8.33583	2.46509	5.82312	2.87416	1.03697	5.70389
Solyc03g082700.2	8	5.35544	4.20872	1.87504	1.18226	0.672431	1.13234	0.106685	0.462754	0.267456	0.0995871	0.29027	0.12399	0.447328	0.130109	0	0.0430345
Solyc03g093620.1	8	0.179833	0.839868	0	0	0	0.0519166	0	0.105074	0.0531378	0.332402	0	0.0739027	0	0	0.373056	0.102601
Solyc03g110890.1	8	1.75784	0.57611	0.662077	0.170075	0	0.0563862	0	0.11412	1.15425	0.103148	0	0.481591	0.0827367	0.0561508	0.405174	0.278584
Solyc03g113690.1	8	0.716057	0.528028	0	0.181861	0	0.0258401	0	0	0.0528959	0	0.114816	0.147133	0	0	0	0
Solyc03g116850.2	8	0.376983	1.53822	0.170385	0.0875375	0	0.0217665	0	0	0.467848	0.338452	0	0.557718	0	0.0216756	0	0
Solyc03g118230.1	8	0.70641	0.347276	0.399097	0.2563	0	0.0509839	0	0	0	0.186532	0	0.0725751	0	0	0	0.0503787
Solyc04g007300.2	8	21.2195	18.6745	7.70675	6.10412	4.0661	2.78949	0.267968	0.442795	2.79912	3.50197	1.45819	0.545013	0	0.0544675	0	0
Solyc04g047780.1	8	0.523151	0.192888	0.295562	0.265734	0	0.075515	0	0	0.502394	0.0690706	0	0	0.0277012	0	0	0.0373093
Solyc04g074330.2	8	3.35779	2.64114	0.252938	0.682236	0	0.258499	0	0	0.429943	0.177329	0.287149	0.367971	0	0	0	0
Solyc04g074340.2	8	29.3371	36.5909	19.2099	6.5294	5.98985	5.95553	0.146621	0.151424	2.90997	2.02563	5.05311	4.85654	0.395217	0.238419	0	0.118288
Solyc04g074360.1	8	1.56811	0.266849	0.272594	0.140048	0	0	0	0	0.14257	0.0637031	0	0	0	0.034678	0	0.03441
Solyc04g078110.1	8	15.0731	4.55568	5.38754	0.625012	0.177743	1.93154	0	2.35902	4.04485	2.11192	3.65001	5.08821	0.537519	0.397961	0.79767	1.05303
Solyc04g078530.1	8	0.561764	0.506306	0.634754	0.27176	0	0.0540591	0	0	0	0	0	0.0769527	0	0	0.388452	0.0534174
Solyc05g009120.2	8	4.52122	2.96355	1.9867	0.911331	0.78787	2.21167	0	1.17408	1.33595	1.32651	0.805504	0.722558	1.14381	0.144422	0.260531	1.86297
Solyc05g021570.1	8	11.6037	8.79434	6.55565	3.92938	0	5.304	4.10299	5.08488	5.14305	4.59602	0	2.78165	0	1.11197	0	2.20675
Solyc05g024260.2	8	4.45973	5.71599	3.41944	1.38693	0	0.689729	0.450553	0.651438	3.43564	1.17762	1.83881	3.01092	0.0674703	0.18316	0.330412	0.22718
Solyc05g044490.2	8	0.370103	0.0682295	0.0522738	0	0	0.0133558	0	0.0405461	0.0273399	0.0488641	0	0	0	0	0	0
Solyc05g051710.2	8	8.64821	3.84272	1.8792	4.24804	4.50281	3.36091	2.35228	3.98411	4.52111	2.72277	0.426675	0.546769	1.90217	0.286876	0.690014	1.23352
Solyc05g052660.1	8	1.55224	0	0	0.600732	0	0	0	0	0	0	0	0	0	0.297501	0.536678	0
Solyc05g052860.2	8	2.7435	0.907794	1.31152	0.673809	0.627121	0.91388	0.895465	0.647359	0.467689	0.863753	0.135355	0.216817	0.0893971	0.060671	0	0.30101
Solyc06g009670.2	8	3.7473	4.60549	2.6346	0.942655	1.37475	1.27414	1.7667	0.997434	0.762784	0.813586	0.534096	0.650205	1.46391	1.5561	1.38198	0.855181
Solyc06g053150.1	8	4.2543	1.04572	0.779522	1.20146	0.303713	1.26138	0.97576	0.83977	0.577576	1.79132	1.17994	0.56702	0.779306	0.694169	1.43114	1.93521
Solyc06g053730.1	8	0.338996	0.333305	0	0	0	0	0	0	0.100168	0	0	0	0.119667	0	0	0
Solyc06g062720.1	8	0.683227	1.00764	0.257333	0.727141	0	0.460233	0	0	0.740237	0.240547	0	0	0	0.327366	0	0.0649671
Solyc06g068430.2	8	0.468137	0.210961	0.17632	0.13588	0	0.135148	0	0.205144	0.092218	0.185422	0	0	0	0.0672919	0.0809276	0
Solyc06g072890.1	8	1.78069	0.820685	1.25753	0.258428	0	0.449813	0.314821	0.455187	0.197312	0.411426	0.285523	0.365888	0.0471443	0.255963	0.923491	0.253985
Solyc06g072940.1	8	0.176602	3.29912	0.199548	0	0	0.713775	0	0	0	0.093266	0.226538	0	0.112215	0.609253	0	0.100757
Solyc06g074800.1	8	12.9876	20.2185	6.52224	7.22532	5.59849	7.65507	2.5513	1.47553	1.91881	4.95365	2.77665	1.92735	3.09466	1.19273	0.187099	5.30008
Solyc07g008400.1	8	0.137977	0.101746	0.0779522	0	0	0.0398331	0	0	0	0.0364337	0.0884955	0.056702	0	0.0396668	0	0
Solyc07g009520.1	8	0.62884	0.370971	0.142109	0.29204	0	0.21785	0	0.0367422	0	0	0	0	0	0	0	0
Solyc07g039570.2	8	0.568076	0.83781	0.213962	0.302295	0	0.0819998	0	0.387238	0.251786	0.0500013	0.364351	0.0389087	0	0.0544384	0.294613	0.513167
Solyc07g053300.1	8	2.4214	1.66653	1.31328	0.393583	0	0.251655	0	0	0.114478	0.0255754	0	0	0	0	0	0
Solyc07g055770.1	8	2.92006	2.44039	1.31978	0.508541	3.4709	0.674401	1.65203	1.53553	0.862832	1.54212	0	1.2	0	0.167897	1.81726	0.166599
Solyc07g061890.1	8	20.196	18.5175	6.1578	4.09412	10.1612	4.99753	0	0	0.757792	2.03158	0.822431	0.263479	1.96904	1.93537	0.332507	0.182897
Solyc07g063020.1	8	0.839221	0.766195	0.541863	0.608974	0	0.34611	0.254352	0.22766	0.283402	0.110801	0.076894	0.246342	0.342802	0.172333	0.746113	0.205201
Solyc07g063030.1	8	3.658	5.84447	2.06664	2.38896	0	0.26401	0.646724	0	1.08088	0.241479	1.17308	0.751631	1.54955	0.525815	0	0.260876
Solyc08g005880.2	8	2.31693	0.711887	1.09082	0.280211	0.1275	0.613142	0.136542	0.112812	0.0855771	0.076475	0.123836	0	0	0	0	0
Solyc08g006100.2	8	10.5821	11.705	5.75707	3.52656	1.55287	2.03665	0	0	0.289522	0.620947	0.502749	0.885851	0	0	0	0
Solyc08g014000.2	8	170.034	26.1126	51.143	22.2047	17.9255	18.0886	8.7684	26.9911	71.5131	15.337	3.39714	3.38867	15.7058	11.2301	20.04	39.6453
Solyc08g016620.2	8	0.362614	0.267395	0	0.0701675	0	0	0.170958	0	0	0.0638337	0	0.149017	0	0	0	0.172402
Solyc08g066960.2	8	12.3021	13.894	4.38962	1.67262	2.47988	2.74776	0.0915779	0.226987	0.325243	1.79519	1.24583	0.585381	0.274275	0.186142	0	0.313996
Solyc08g068490.2	8	1.2112	0.952691	0.957996	0.140623	0	0.244765	0.171309	0.0707683	0.107367	0.351806	0.155367	0.199097	0.256535	0.0696409	0	0.0345513
Solyc08g069060.2	8	9.50021	9.98784	5.81994	4.98344	7.52065	8.26098	1.29512	11.3692	8.25238	5.1683	5.87299	2.8693	1.55155	1.97436	1.6621	7.11806
Solyc08g074950.1	8	3.56504	4.262	1.46482	0.61146	0	0.0935639	0	0	0.622472	0	0	0	0	0	0	0
Solyc08g074990.1	8	30.8815	36.4678	21.9702	3.7941	5.88044	5.66049	0	0	1.01389	0.258871	0.209595	0.134294	0	0	0	0
Solyc08g077820.2	8	0.492364	0.0726149	0.111267	0.171495	0	0.0568569	0	0.0575362	0.0290972	0.156014	0.252633	0.0404676	0	0.0283098	0	0
Solyc08g077900.2	8	21.2282	15.4547	8.42269	1.26995	6.52753	6.03487	0	0.757454	2.63353	1.06974	0.831469	0.399562	1.85339	1.25784	0	0.878305
Solyc08g079310.2	8	1.38187	0.43402	0.52047	0.423379	0	0.354609	0.43433	0.31399	0.362951	0.101358	0.196955	0.0315489	0.195122	0.0441411	0.477771	0.219
Solyc08g082260.1	8	0.598835	0.625582	0.507481	0.043454	0	0.0432199	0	0	0.13271	0	0	0	0	0	0	0
Solyc09g009830.2	8	2.61189	2.19354	0.245938	0.56859	0.718656	0.50269	1.2314	0.763044	1.28629	0.74716	1.11681	0.805022	1.01421	0.375444	0.225761	2.66988
Solyc09g010230.1	8	19.264	7.12367	8.47561	3.81014	6.4731	7.23471	0.723359	9.51251	7.959	10.8938	4.15494	3.92325	0.794368	1.51932	0.884122	4.57136
Solyc09g010940.2	8	333.397	220.706	313.009	127.839	138.833	188.107	52.8988	125.531	213.398	192.064	56.3897	68.9352	142.825	134.604	28.3711	83.1637
Solyc09g075350.2	8	7.03951	8.93286	1.88911	1.32812	0	0.584274	0.871197	0.745496	4.18613	2.67206	2.03174	2.38664	1.47235	1.34075	2.19048	0.978965
Solyc09g084460.2	8	59.464	10.521	36.3541	2.08452	0.0948486	0.746385	4.46933	7.21734	6.02666	3.56515	0.736984	0.47221	0	0.330342	18.4736	13.6032
Solyc09g091080.2	8	0.313134	0.205252	0.11794	0.201976	0	0.110489	0.0984201	0.132138	0.0205614	0.0551234	0	0.0428944	0.0147384	0.0100025	0.036088	0.119102
Solyc10g005210.2	8	23.3335	21.5152	12.3127	2.88786	2.5811	1.19679	0.33505	0.207616	4.68979	8.13174	7.74869	10.8545	3.06059	2.00903	0.245708	0.168941
Solyc10g007960.1	8	28.7733	1.17876	6.36689	2.57509	2.73133	2.59583	0.169568	1.36596	0.212551	1.45624	0	0.147805	0	0	0	0
Solyc10g009270.2	8	15.4409	1.84733	3.55119	5.83035	1.53398	1.53849	0.193268	0.399199	5.24895	6.56693	0.350565	1.06694	3.53091	1.2178	0.141733	0.155921
Solyc10g017980.1	8	0	4.07778	1.04139	0	0	0	0	0.269251	0	0.243366	0	0	0	0	0	0
Solyc10g050510.1	8	9.31346	8.90276	5.84641	5.70696	0	5.07871	0	3.02317	1.52888	3.27904	0	1.27579	0	0.297501	0	8.26564
Solyc10g055370.1	8	13.6443	19.3231	10.6733	4.0822	3.67333	3.36331	0.148447	0.183972	0.589244	0.388	0.134633	0.0431318	0	0.0301736	0	0
Solyc10g076190.1	8	3.67509	0.54201	0.20763	0.053336	0	0.530487	0.259899	0.64419	0	0.291129	0	0	0	0	0	1.41531
Solyc10g076250.1	8	678.022	335.167	323.227	431.81	337.468	334.6	178.176	449.761	260.019	407.725	86.405	85.1693	118.621	130.102	85.9603	347.209
Solyc10g079690.1	8	311.442	113.284	201.725	160.251	72.4492	91.2735	55.6183	66.1712	144.546	101.967	41.3628	23.2705	99.4462	80.4918	16.315	53.396
Solyc10g079910.1	8	8.53484	7.83213	4.50042	2.4773	0.438357	1.04033	0.268255	0.166226	1.40106	0.901471	0	0.467655	0	0.0545259	0.196724	0
Solyc10g081740.1	8	0.353911	0.202983	0.133298	0.0684835	0	0.272458	0.166855	0.103393	0.209151	0.218056	0	0.0484802	0	0	0	0.168265
Solyc10g083430.1	8	1.04399	0.256615	0.294908	0.151512	0	0	0	0.533737	0	0.137836	0	0	0	0	0	0.446721
Solyc10g084410.1	8	0	0.846082	0	0	0	0.0451688	0	0	0	0	0.200699	0	0	0	0	0
Solyc11g005480.1	8	0.819239	1.27536	0	1.18895	0.0901647	0.236509	0	0.718004	0.0806908	0	0	0	0	0	0	1.0127
Solyc11g006890.1	8	12.2886	3.26222	0.555409	1.56941	0	0.851432	0.695229	0.430802	5.37401	1.81713	3.78318	2.42401	1.45754	1.27182	1.01969	1.68265
Solyc11g042810.1	8	67.945	75.9075	41.5081	18.2912	9.91036	11.2949	0.844835	0.174502	15.0024	7.76799	6.12971	7.42545	0.347913	0.128792	0.774446	0.0425987
Solyc11g066800.1	8	4.53733	1.81633	2.92963	1.39225	1.45532	1.30989	2.01693	1.09831	1.14918	1.12965	0.332587	0.2131	0	0.260885	0	0.258869
Solyc11g068970.1	8	2.77281	1.02235	0.427238	0.0731661	0.208072	0.509404	0	0.0368207	0.0744838	0.0998424	0	0.10359	0.453814	0.0362341	0.130729	0.17977
Solyc11g073210.1	8	5.28719	7.75705	2.80038	2.92541	1.30928	2.38496	0.467381	0.530961	1.12289	0.218143	0.423886	0.407397	0	0	0	0.047133
Solyc12g006280.1	8	1.68529	0.497101	0.761704	0	0	0.194613	0	0.0984691	0.597573	0.0890024	0	0	0	0	0	0.0961513
Solyc12g006890.1	8	14.3478	14.8906	5.40398	11.1054	10.001	7.82397	4.50959	8.38318	11.3054	8.41914	0	8.51679	1.01297	4.12481	1.65355	7.73109
Solyc12g010800.1	8	1.34494	2.69195	2.38808	1.17113	1.33221	0.942954	0.271751	0.673567	1.41932	0.608811	0	0.473748	0.97667	0.386654	0.199287	0.219238
Solyc12g015920.1	8	1.48391	2.09731	0	0.323035	0	0.321295	0	0.108378	0.548088	0.0979586	0	0	0	0	0.384788	0.211654
Solyc12g088870.1	8	40.4801	5.4015	5.22738	7.04977	1.14562	5.67621	3.27167	12.5017	4.78449	1.527	2.9672	0.475296	4.40938	0.665002	0	6.59862
Solyc12g098200.1	8	2.65102	5.21304	0	0.897724	0	0.318888	0	0	1.56667	0.758354	0.566769	0.998655	0	0.317557	0	0
Solyc12g100170.1	8	0.55822	0.457375	0.420499	0.216036	0	0.107436	0.263178	0.10872	0.164945	0.0491338	0	0.229402	0	0	0	0.424643
Solyc12g100180.1	8	2.09488	1.39334	1.11391	0.393446	0.488246	0.272743	0.232388	0.168001	0.485493	0.27116	0.210762	0.540169	0.191401	0.0354266	0.170421	0.210917
Solyc00g231780.1	9	0	0.134248	0	0	0	0	0	0	0	0.144217	0	0	0	0	0	0
Solyc01g008610.2	9	0.495674	1.17777	0.186692	0.143873	0	0.0476992	0	0	0.439392	0.567172	0.423886	0.475296	0	0	0	0
Solyc01g009430.2	9	260.581	179.711	207.075	231.507	125.986	120.243	30.4274	97.4857	284.475	283.988	161.218	160.729	143.136	140.016	44.6276	108.941
Solyc01g011510.2	9	6.61317	5.76805	7.71346	2.72448	4.08529	2.43266	2.8664	2.46173	8.2576	6.08371	3.4206	5.78606	1.89771	1.62523	2.76588	2.00822
Solyc01g088760.2	9	2.17314	1.67881	1.637	0.841025	0.615018	0.926119	0.146364	0.87672	1.74292	1.12034	0.39823	0.85053	0.241098	0.178501	0.322007	0.678963
Solyc01g096040.2	9	424.478	283.761	371.805	383.771	118.857	133.168	120.711	111.827	460.264	483.984	216.445	341.319	230.89	281.319	114.918	121.843
Solyc01g107520.2	9	1.06987	2.41938	0.725323	0.372643	0	0.864816	0.302639	0.437574	1.01161	1.18652	0.54895	0.35173	0	0	0	0.122078
Solyc02g031850.1	9	39.7247	14.2029	16.3222	17.645	3.37842	14.2484	12.7695	17.9354	24.0096	22.5685	32.4273	15.8303	2.03971	12.8047	8.11588	8.06984
Solyc02g062390.2	9	1.10597	1.41363	0	0.256813	0	0.957861	0	0.0646203	1.50327	0.408855	0.283739	0.363601	0	0	0	0.126199
Solyc02g077140.2	9	0.399148	0.588672	0.150336	0.424804	0.17572	0.192052	0	0	0.550396	0.316193	0	0.382738	0	0.0382501	0.138003	0.0379545
Solyc02g077430.2	9	28.9414	2.43905	5.33905	1.88581	2.06717	3.20566	0.835388	1.3459	10.8554	18.6531	4.39435	5.67975	0.325258	0.88297	1.34778	6.03192
Solyc03g059410.1	9	1.11293	4.10343	0.628765	2.90732	0	1.60647	0	0.487701	0.49328	3.23263	0	2.05812	0	0.319954	0	0.634962
Solyc03g063730.2	9	5.72878	6.44622	3.74002	2.91917	2.43795	3.05045	0.360119	2.75218	7.22246	3.96669	3.26606	3.76681	2.93906	1.42736	0.396138	2.32423
Solyc04g070960.1	9	0.660282	0.486899	0	0.127768	0	0.0635397	0	0.0642988	0.585309	0.174352	0.564654	0.271344	0	0.0632744	0	0
Solyc04g076960.2	9	7.17935	7.58079	5.1415	3.61006	3.30529	4.29122	1.85924	4.1357	6.30439	8.27722	6.48546	7.72913	0.942347	1.80235	1.46835	1.93264
Solyc04g079820.2	9	7.2447	4.31932	4.87677	2.32653	2.7483	4.00499	0	2.34164	3.73483	3.5818	3.36136	1.58363	0.91414	1.01923	0.479644	2.46241
Solyc05g007000.2	9	7.42608	4.05902	6.07239	2.09875	2.61323	1.72073	0.967408	0.513823	4.73505	5.16027	2.75748	3.09192	0.951997	1.20791	0.405398	0.334486
Solyc05g013810.2	9	23.6011	14.1808	10.5485	17.263	4.25992	6.38952	1.33523	3.61598	35.7366	25.759	13.4553	11.6818	7.35376	8.59437	3.37277	5.83491
Solyc05g015480.2	9	2.03553	0.900614	0.460002	1.0241	0	0.587644	0.383869	1.14969	1.16284	1.28999	0.870364	1.95185	0.287421	0.42914	0.422263	0.464535
Solyc06g048840.2	9	0	1.55344	0	0.40764	0	0.304083	0	0.102572	0.829962	0.278132	0	0.144286	0	0.100938	0	0.100158
Solyc06g050530.2	9	0.183279	0.0450506	0.103546	0.0531979	0	0.0529113	0	0.0267718	0	0.338771	0	0.0753188	0	0	0	0
Solyc06g062310.2	9	3.44375	1.95343	3.29255	1.23024	0	1.45304	1.4987	0.851286	5.71407	1.46894	1.69903	2.6127	0	1.06619	0.824298	0.302272
Solyc06g063160.1	9	4.85761	6.31123	4.70464	3.42417	5.26986	2.60438	0	3.24369	4.30604	5.31397	3.56064	2.85178	2.49865	1.79551	2.87912	1.58367
Solyc06g073730.1	9	300.669	257.269	179.821	206.75	162.007	166.942	55.756	132.596	242.485	327.264	238.603	168.561	91.8851	94.6097	45.9364	98.6265
Solyc06g076780.2	9	117.892	70.643	92.3516	36.3818	33.3571	34.9178	6.43456	11.2742	79.5903	130.423	72.5445	46.7718	42.4803	39.0114	20.0141	29.6477
Solyc06g083370.2	9	12.7544	7.41016	7.96161	4.55636	8.77579	6.51448	2.77531	5.44583	8.14359	6.1705	6.06377	5.53466	3.1548	2.46158	2.3128	1.67926
Solyc07g052710.1	9	1.87453	0.337895	0.423617	0.544095	1.03155	0.216466	0	0.255561	0.7016	0.461983	0.480913	0.359493	0	0.251489	0.259243	0.356493
Solyc07g053350.2	9	12.4431	4.88194	10.6801	1.63221	0.987606	3.00505	2.36914	0.978699	14.7777	10.0782	6.44599	6.19524	2.93959	1.41026	0.992799	0.614354
Solyc07g065100.2	9	0.606013	0.33516	0	0.131925	0	0	0.214283	0.0442605	0.447668	0.240032	0	0.249042	0	0.0435553	0	0
Solyc07g066330.2	9	11.8242	4.40977	5.98921	1.81465	4.39771	4.08059	0.192229	4.80434	6.98775	9.58211	4.70719	5.75283	2.56198	2.77416	0.281941	4.41986
Solyc08g005630.2	9	10.3797	10.0672	9.39682	4.13805	2.97295	3.52005	2.65317	2.70355	10.3282	12.0861	6.73754	2.90367	2.35738	1.97738	1.4917	2.76478
Solyc08g007060.2	9	4.57852	1.57953	1.54294	0.839335	2.06867	0.881191	0	0.18773	2.2548	5.26015	1.6486	2.80582	0.476365	0.808235	0.499892	0.343709
Solyc09g066280.2	9	10.1268	10.9524	9.57781	7.90361	5.17643	5.52221	5.83532	6.11414	11.7697	9.5869	10.1035	8.93975	2.68507	2.26436	4.82396	5.15708
Solyc10g051120.1	9	17.204	22.5033	18.7451	6.42033	4.46316	5.49883	0.869036	1.79501	23.9652	22.3897	10.2461	21.7151	1.17124	0.883206	0	0.175276
Solyc10g055520.1	9	11.797	6.61507	7.91458	5.56428	1.0955	2.98001	3.64995	3.44642	12.7451	4.67263	11.3495	4.09052	3.51372	2.33166	5.35336	2.31364
Solyc10g076200.1	9	3.10449	4.3242	1.75392	1.50183	0	1.19499	0	0	4.58663	3.14241	1.99115	2.76422	0	0.446251	0	0
Solyc10g076260.1	9	26.3967	7.58315	24.6712	5.73849	5.73866	6.99334	9.37215	12.9796	22.4044	15.4033	18.1147	7.99075	8.81199	11.305	6.53501	5.02006
Solyc10g076270.1	9	67.4936	18.3291	61.7882	17.8423	19.9806	19.0434	23.2569	36.5868	65.5926	37.2598	40.9589	24.0437	24.2373	24.1308	13.5848	10.4722
Solyc10g079980.1	9	1.62459	0.368613	0.847235	0.326457	0	0.14431	0.176753	0.255561	0.553894	1.64994	1.12213	0.770342	0	0	0.129621	0
Solyc10g086030.1	9	22.6712	42.3127	15.6421	16.8879	21.0323	19.7799	8.22924	5.97848	44.9662	14.9927	23.5484	11.8315	5.18427	5.566	12.6941	4.55002
Solyc12g006050.1	9	1.79045	1.51589	0.449573	0.375331	0	0.114864	0	0.290592	3.1449	0.315186	0.127595	0.204385	0	0.0571924	0	0.0851255
Solyc12g088050.1	9	172.11	79.205	95.4988	98.1542	79.9945	70.5626	64.9759	108.728	118.067	182.525	106.981	88.0762	72.6305	63.4368	44.9436	54.387
Solyc12g096580.1	9	18.7255	13.95	14.9737	9.61612	8.91739	7.69303	2.54663	6.83813	14.4073	12.951	10.9015	8.70157	6.39154	7.20541	4.48214	8.01261
Solyc00g007160.1	10	2.45772	0.949324	2.77705	2.14011	0	0.608165	1.48978	0.307716	0.933708	0.648976	0.450379	0	0	0.201876	0.728348	0
Solyc00g009110.2	10	29.8838	26.6516	28.3745	18.8012	22.601	20.0098	7.74525	17.0493	25.4966	18.5707	12.7444	14.1454	5.73297	4.58798	3.89483	9.21663
Solyc00g009120.2	10	31.8051	22.9812	32.0784	22.4285	27.98	19.8428	10.8687	12.0978	34.5641	20.2913	15.0597	13.9476	4.11418	4.66384	5.9779	7.55061
Solyc00g147770.1	10	0.748544	0.66238	1.01496	0.608356	0	0.518639	0.846979	0.306154	0.486602	0.434847	0.19204	0.492185	0	0.129118	0.776412	0.298948
Solyc01g007870.2	10	39.8342	18.3588	41.9803	24.9031	5.94385	16.6969	11.9182	19.8057	33.2739	9.81049	17.1963	21.4068	2.51487	7.48775	3.17825	4.15199
Solyc01g008910.2	10	5.33112	13.5409	9.51124	9.17577	6.14531	5.67021	11.641	2.73236	5.96941	8.79204	7.43839	7.99462	2.65448	2.5275	2.32825	1.28066
Solyc01g009070.2	10	39.3789	37.4926	44.0447	38.7173	14.7466	19.1392	24.5347	16.8049	17.6452	17.6375	13.9392	13.3969	4.79318	3.69722	5.48046	4.72089
Solyc01g034150.2	10	19.444	18.9441	19.224	18.0236	11.2867	11.8831	10.202	11.8647	14.711	12.5666	8.14633	12.2113	2.44108	3.62893	5.36725	7.828
Solyc01g044370.1	10	1.86831	2.4274	3.31738	1.47193	1.67437	2.54274	0.3775	1.79338	1.26184	1.19811	1.36948	1.09684	0.113061	0.537117	0.830515	1.21821
Solyc01g056610.1	10	7.76121	5.91397	6.13874	6.30769	0	1.34437	0	2.94759	0.917327	5.32843	0.995574	2.23264	0.32877	1.56188	1.61003	1.77121
Solyc01g056730.1	10	11.1761	13.4304	14.0314	10.0923	4.92015	6.45296	5.2691	9.61369	11.1914	8.19759	10.354	5.61349	0.394523	5.89052	5.15211	9.38741
Solyc01g066820.2	10	4.05894	4.28837	4.90816	5.2086	4.23212	2.87808	3.22295	2.89166	2.04101	1.89914	1.82689	1.98993	0.211153	0.450382	1.25563	1.40164
Solyc01g067210.2	10	2.94599	1.71378	2.66301	1.48216	1.55632	0.822137	1.25002	1.14753	1.10262	1.29651	1.38563	1.61421	0.0415979	0.197618	0.814845	0.56026
Solyc01g067230.2	10	3.05849	3.86634	4.93697	3.42417	3.46233	1.26138	1.85394	1.65939	2.19479	2.76896	1.68141	3.05246	0.277628	0.376834	0	0.872484
Solyc01g067240.2	10	9.74426	7.08971	12.772	10.0689	5.40512	4.50096	7.16668	2.73284	4.95235	7.82202	5.99976	5.60619	1.73364	1.56876	5.25566	1.55663
Solyc01g067250.2	10	7.7742	5.1868	8.7843	6.44719	4.6448	3.41998	3.14162	1.40597	4.04737	5.76747	2.84926	3.80336	0.156819	0.957853	3.83983	0.95045
Solyc01g081330.2	10	6.11301	4.69233	6.18019	4.76271	6.37383	3.56053	2.73035	3.32109	3.70767	3.62482	2.75141	3.96656	0.31801	1.41827	2.0023	2.41689
Solyc01g081420.1	10	9.38401	9.3583	9.99737	6.38142	0	4.10235	2.65451	7.98942	4.6742	4.31864	3.78318	6.8313	1.41969	1.31036	2.78097	5.12443
Solyc01g087380.2	10	9.40687	8.46368	11.4313	9.47916	10.1382	5.79008	5.27175	5.65185	5.08716	5.15535	3.87046	7.29391	1.35333	1.99	4.23421	2.83536
Solyc01g087410.2	10	10.608	12.4644	10.274	11.2673	9.85326	6.62972	5.44092	8.0371	10.8846	5.75613	6.87851	6.56303	2.12336	3.1167	6.2874	7.68166
Solyc01g091440.2	10	3.76501	3.96623	5.46968	3.27846	3.37419	3.2608	1.52147	0.785657	3.49644	1.56228	1.37988	1.98931	0.11392	0.463884	1.11577	0.460299
Solyc01g094700.2	10	41.9596	56.1021	54.2012	62.82	40.3309	41.5746	40.5903	19.9763	56.2061	43.3339	30.9654	41.8525	12.7054	19.0921	31.3787	23.23
Solyc01g097990.2	10	2.90687	0.982463	2.87399	1.89841	0	0.734294	1.54178	1.06152	1.07367	0.383789	0.932201	1.19458	0.384802	1.77584	1.50755	0.310962
Solyc01g099220.2	10	9.64587	7.37405	10.4774	6.21618	5.27964	4.59972	3.37012	3.86632	5.43744	6.17811	4.34538	6.3353	1.29513	1.64238	2.32258	3.06283
Solyc01g104650.2	10	83.5387	94.9065	74.8252	130.725	64.507	52.8815	45.7097	50.7699	94.9898	61.8616	56.9433	42.9506	42.3358	37.7601	15.9383	34.859
Solyc01g105420.2	10	33.6498	29.4988	39.3513	37.5657	35.1182	27.1054	18.638	17.9425	30.1071	25.1651	16.2999	16.5361	15.4504	13.3947	8.5426	9.4649
Solyc01g105490.2	10	20.1867	27.238	33.001	20.6946	3.82894	15.8713	10.9347	15.6845	22.0826	13.9498	23.6908	19.0626	7.00471	6.91473	20.4927	15.928
Solyc01g110690.2	10	6.93944	3.62469	7.84107	4.61592	7.06467	3.33895	4.08958	1.85836	2.81943	1.90875	1.4836	3.08942	0.551172	0.581877	1.79945	0.577379
Solyc01g110750.2	10	0.0104818	0.00416199	0.00637738	0.00585081	0.00186354	0.0016294	0.00228081	0.00541771	0.00643267	0.00212907	0.00103428	0.00198809	0.000853877	0.0006954	0.00250894	0.00184007
Solyc02g005140.2	10	7.55299	3.58049	6.09596	2.66209	0.356261	2.33625	2.28917	3.30982	6.69537	2.7067	2.76818	1.99537	0	0.620398	1.67875	2.46241
Solyc02g005180.2	10	9.32769	8.87205	14.0528	10.712	4.3742	6.01011	2.29441	3.39639	8.50822	4.81898	6.41609	6.7776	1.71794	1.71	3.64564	3.12363
Solyc02g014180.1	10	9.60672	9.64617	13.0802	7.45901	4.88476	5.47745	4.00832	6.32872	7.77786	8.01601	5.91507	7.46153	2.01438	2.80324	3.98575	6.85117
Solyc02g032410.2	10	7.81363	17.2856	17.6577	23.7469	14.8723	8.35951	8.45109	11.8163	13.5812	5.94698	12.3813	6.79982	3.21255	2.64273	4.76737	4.32681
Solyc02g032480.1	10	4.31224	3.86129	7.30878	3.17384	2.69505	3.06782	3.92087	3.23945	4.23216	3.37535	1.778	4.24043	0.848105	1.23972	3.51433	3.0314
Solyc02g032490.2	10	7.61382	6.32439	7.7131	4.72475	0	3.56237	1.85669	4.83214	3.1807	5.61547	3.03104	7.76834	0.889726	1.81149	2.45088	4.04435
Solyc02g036270.2	10	3.67223	4.92695	3.28491	3.26429	0.808325	2.09821	2.27234	2.34678	4.49859	4.20193	2.6497	2.79814	1.16668	1.56159	2.77736	1.92053
Solyc02g061850.2	10	1.53311	0.521782	1.33254	0.650376	0.350444	0.425574	0.500398	0.413432	0.383315	0.420396	0.151277	0.339248	0	0.0508557	0.611609	0.134567
Solyc02g062120.2	10	2.42037	2.31363	4.86194	2.10758	3.1966	2.09623	0.760737	0.471394	2.06608	0.923163	1.03491	1.54724	0	0.154628	0	0.383582
Solyc02g062630.1	10	1.14906	1.29453	1.08197	0.944983	0	0.49759	0.812605	0.867199	0.820531	1.06196	1.10548	0.590262	0.608437	0.55057	0.496601	0.491683
Solyc02g062690.2	10	11.496	9.01548	7.11336	9.0967	3.25346	3.04224	2.90351	2.87868	6.99595	3.25241	2.63331	2.47463	2.49285	2.9115	2.27123	2.22531
Solyc02g065280.2	10	4.78259	4.95421	6.17598	3.81749	0.676758	1.8245	2.17427	3.24349	2.32165	4.19454	3.50565	4.35199	1.70034	1.71867	2.48032	2.29009
Solyc02g065590.2	10	1.97015	2.02513	2.42851	0.987742	0	0.361945	1.26661	0.994159	0.846763	0.472938	0.689244	0.294414	0.0758699	0.566396	0.743092	0.868574
Solyc02g067040.2	10	7.31428	4.92373	8.07678	6.05543	4.17138	3.57529	3.87944	4.39503	3.36468	3.88471	4.79784	3.62064	1.33793	1.40981	1.63801	1.18552
Solyc02g067710.1	10	4.60822	3.81348	3.64487	4.6369	4.36172	2.21727	1.73807	1.34626	4.31191	2.27141	3.54673	1.70438	0.520552	1.41313	1.43394	1.18311
Solyc02g068890.2	10	3.7787	2.68764	3.17954	2.77699	0.822912	1.20694	2.27426	2.18435	2.89827	2.97214	2.78453	2.47797	2.26479	1.50237	2.33495	1.21554
Solyc02g069270.2	10	1.2999	0.639039	0.766327	0.984272	0.410536	0.326323	0.479621	0.478822	0.985299	0.776035	0.507485	0.696777	0.0478821	0.243721	0.527593	0.483674
Solyc02g071730.2	10	236.297	188.177	267.201	162.26	159.982	144.152	55.7023	64.8156	144.752	105.075	106.066	93.372	39.2159	37.7062	53.2332	52.157
Solyc02g078210.2	10	31.12	42.57	58.197	45.8601	42.194	39.7445	14.1334	23.521	18.779	11.6853	12.1589	12.6011	4.18457	3.80847	1.7768	3.59986
Solyc02g081690.1	10	18.1116	3.15845	10.2324	5.11495	2.02029	2.57903	1.2116	2.8601	3.76066	4.97638	3.29655	4.27471	3.36955	2.42753	0.63466	1.25675
Solyc02g082600.2	10	13.612	6.98269	15.3806	8.84674	5.4714	6.66338	7.53358	5.61916	7.6945	4.84453	4.93459	4.98584	2.63236	1.53128	3.06929	1.77269
Solyc02g084000.2	10	17.5898	15.8316	12.2539	14.3954	14.3229	11.8742	10.6623	11.1274	12.8961	16.204	7.80387	12.2287	4.11773	4.94278	6.44735	6.07413
Solyc02g084450.2	10	6.54906	5.76302	8.06597	7.96482	6.91953	3.93259	5.46509	2.98468	5.86349	3.07819	4.53646	4.3869	1.40098	1.37443	3.87194	1.56931
Solyc02g087830.2	10	0.673347	0.364124	0.608668	0.390887	0	0	0.190474	0	0.358134	0.0355603	0	0.166028	0	0	0.139683	0
Solyc02g088120.2	10	3.45143	2.63684	4.32148	1.75992	0.739189	1.8043	0.131936	1.00831	2.97684	1.77348	1.91453	1.95505	0.414905	0.777705	1.93509	1.25068
Solyc02g089340.2	10	6.93213	6.7608	11.286	10.2768	5.93128	4.84175	5.79845	5.3569	4.2068	4.52697	3.44215	6.76966	1.67348	1.6929	3.32451	2.06256
Solyc02g089770.2	10	10.1233	10.4511	9.30342	12.8504	4.90232	6.89718	2.67273	3.9827	8.29583	7.19962	4.50173	4.10473	0.743305	0.271631	1.40003	4.92858
Solyc02g090140.1	10	4.1604	2.80658	4.28309	1.66378	2.48787	1.34788	0.98073	1.63408	1.98059	1.79435	1.30455	2.4886	0.41122	0.637902	0.431529	1.411
Solyc03g006600.1	10	5.55155	5.84215	5.88081	8.10724	4.52521	3.45581	3.43525	1.82457	4.3573	3.93966	3.3381	3.99249	2.4619	1.596	0.539835	0.445407
Solyc03g006630.2	10	5.3443	4.90428	5.50191	5.13626	3.56835	3.66858	2.18367	2.53277	4.66728	2.41471	0.761715	2.97714	1.98718	1.195	0.492735	1.7617
Solyc03g007090.1	10	5.54141	3.90468	3.6177	3.75301	0.0406588	1.88417	0.52251	0.863403	2.40152	3.1541	2.52739	1.26514	0.469475	0.672638	0.255454	1.51052
Solyc03g019680.2	10	7.93035	5.86703	7.02803	7.46969	2.84946	4.89311	4.1787	5.70113	5.69742	3.14109	2.49331	4.82459	1.35032	1.2964	5.48373	5.98834
Solyc03g025170.1	10	102.291	105.277	113.05	117.571	58.7349	70.8359	41.7137	42.6167	100.411	95.6705	85.1216	68.8848	29.3947	30.427	28.7513	34.1588
Solyc03g025840.2	10	62.2262	47.6548	80.1987	65.6425	41.7976	37.8934	36.8548	38.7438	60.5043	47.8045	35.67	31.4056	14.58	15.7649	24.4053	25.3507
Solyc03g063390.1	10	2.918	2.89463	2.82611	3.32738	2.92478	2.04584	2.65317	2.49652	1.87841	3.41228	2.00522	3.04072	0.353166	1.07857	0.972847	1.12969
Solyc03g080060.1	10	20.0293	15.5376	15.8837	8.72044	4.76272	8.51432	3.37868	14.4674	17.8636	2.81425	5.53924	6.11666	1.10921	2.16592	7.14734	12.5019
Solyc03g083140.2	10	21.8914	16.0309	18.0365	10.9874	14.3055	13.4298	8.38575	6.12894	11.1852	14.9331	11.7006	10.8706	2.80132	4.58903	5.20356	6.24488
Solyc03g083200.2	10	21.2709	15.2404	22.5005	19.0475	10.46	12.2815	14.0824	7.40407	20.0592	9.08234	9.28863	10.6012	3.35496	5.98502	5.63306	2.71117
Solyc03g083590.2	10	0.698142	0.743625	0.578491	0.486337	0.0768369	0.389661	0.658291	0.448705	0.426333	0.442437	0.358218	0.573805	0.128153	0.147185	0.482756	0.22571
Solyc03g095670.1	10	7.03939	2.86396	5.7598	3.24099	0.400732	2.87314	4.4632	4.11301	3.65798	2.05108	2.80236	2.89285	2.41639	1.46547	3.52485	2.49281
Solyc03g097930.2	10	2.7263	1.71429	2.5074	1.8587	1.06763	1.51922	0.448374	0.22227	0.768109	2.14295	0.894626	0.599271	0.241718	0.41923	0.131525	0.379817
Solyc03g111040.1	10	0.40126	0.295893	0.151132	0.194114	0	0	0.378356	0.039075	0.039522	0.247229	0.171573	0.0549662	0	0.0384525	0	0
Solyc03g111080.2	10	12.0652	7.24939	7.57376	5.6421	3.09839	5.22469	5.68824	2.93729	7.13013	4.95581	6.0187	3.85638	0.141969	1.5416	4.17145	1.72089
Solyc03g111440.1	10	5.57968	3.91859	5.40398	3.00772	0	2.53128	0	3.02726	3.53295	3.99909	1.02248	1.96541	0	0.458312	0.826774	2.04646
Solyc03g112940.2	10	4.25166	3.93838	4.09236	3.09661	2.02771	2.35257	1.33632	2.33467	2.15199	2.50523	1.61595	2.36199	0.650371	0.656421	1.38832	1.43746
Solyc03g113770.2	10	17.7737	17.4273	18.0968	16.639	14.0908	13.3917	5.38687	6.41924	13.3028	6.93673	6.8899	7.74559	3.92999	2.63909	6.38149	4.90308
Solyc03g120100.2	10	1.0636	0.196077	0.600894	0.231537	0.395072	0.153526	0	0.155361	0.392845	0.210637	0.170542	0	0	0.0764427	0.413697	0
Solyc03g121550.2	10	7.1019	8.51015	6.6872	6.4418	3.41963	8.03022	5.02239	5.18692	4.28444	4.92267	6.45292	3.64817	0.940127	2.29693	2.14851	2.78566
Solyc03g123890.2	10	14.8202	16.5199	16.4676	16.9208	15.2813	10.1916	8.77451	8.4722	9.7621	8.26875	7.51584	7.91142	2.9721	2.8876	4.1877	4.38219
Solyc04g009470.2	10	15.3576	12.7334	14.763	14.9697	10.1414	8.73489	4.863	6.8973	15.5779	8.89736	10.8791	5.65183	3.34987	4.6128	5.94377	6.34263
Solyc04g014960.2	10	11.1997	7.23628	13.7396	7.24464	7.50145	4.80374	5.43108	4.95461	8.50974	6.3372	6.97802	7.23258	2.16881	2.39184	4.64668	2.09951
Solyc04g015520.2	10	2.54796	2.88097	1.87136	4.10457	2.10319	1.47116	0.180189	1.11655	3.31268	1.04285	0.653682	2.19889	0.728548	0.879009	0.792846	2.07151
Solyc04g015530.1	10	0.450269	0.700958	0.339181	0.522775	0.446006	0.259979	0	0.0876951	0.399142	0.277425	0.192528	0.185039	0	0.043149	0	0.0428155
Solyc04g025770.1	10	6.39599	4.19242	5.62101	1.23765	0	2.25681	0	0.830462	2.51989	0.750623	1.82322	3.50459	0	0.612923	2.21137	0.810915
Solyc04g026270.2	10	11.7488	13.7731	15.9304	12.1193	7.34064	8.81871	7.41388	8.50163	12.2841	9.49798	8.1151	10.3249	2.48844	4.46889	9.93649	8.04371
Solyc04g051550.1	10	4.7508	4.09296	5.26177	2.86713	2.59364	2.06408	2.66116	4.02632	2.40451	2.64559	2.29284	2.57092	0.378583	0.757275	1.85398	3.31431
Solyc04g051650.2	10	1.71802	1.47803	1.55299	1.44613	0	0.942361	0.97197	1.054	2.18288	0.907306	1.32228	0.706022	0.291105	0.642082	0	0.931174
Solyc04g072270.1	10	5.68006	5.79951	6.08893	2.87462	0.577054	3.15345	2.47192	5.70148	3.05549	3.76887	0.747295	5.02757	0.86373	1.25611	1.20852	2.49281
Solyc04g072760.2	10	7.73033	5.86975	6.05377	9.53052	2.60292	3.57955	1.08254	0.648439	6.96565	2.06145	1.37451	1.98156	0.016211	0.0440075	0.158775	0.0873347
Solyc04g079910.2	10	0.705565	0.312175	0.637791	0.778221	0	0.0407384	0.399174	0.0412251	0.12509	0.149047	0	0.115981	0	0.162273	0.146367	0.0402547
Solyc04g079950.2	10	6.62663	7.84261	8.45825	6.87447	6.88804	4.49924	5.38055	4.3379	3.33597	3.62922	3.30569	3.37882	0.727762	1.37589	1.65469	1.0852
Solyc04g080820.2	10	6.57606	5.62597	3.57049	7.01526	2.31226	1.43001	4.9525	0.823348	2.75065	5.90844	2.73879	3.75534	1.15767	0.638363	0.531497	1.29122
Solyc05g007290.1	10	3.44567	5.06739	5.27914	4.57687	1.46549	2.63016	3.22146	2.55922	3.33053	3.71651	2.99658	4.58402	0.791651	1.27601	2.90762	1.34945
Solyc05g012650.2	10	13.334	20.3975	16.8876	21.2227	8.77288	10.4766	8.49703	6.94896	12.9312	8.77004	12.6559	12.3843	3.27935	3.62273	4.10352	4.44464
Solyc05g014100.1	10	26.6431	20.6625	30.7488	19.8916	19.4756	15.0132	6.24698	8.11656	19.9973	10.6846	16.0831	16.3943	6.63892	4.30083	8.86685	8.94161
Solyc05g014110.2	10	35.3023	33.3999	39.6382	30.8691	19.2801	23.6521	9.42092	12.9727	28.8664	15.0673	26.2022	20.0734	8.88791	8.48941	10.1329	10.7673
Solyc05g021510.1	10	36.5708	37.6968	30.6586	33.8993	17.528	20.7749	21.6911	24.8142	22.658	18.0675	13.6195	13.0896	1.99892	7.12217	23.2489	18.8457
Solyc05g021530.1	10	11.9513	10.424	18.7315	9.39969	19.4756	9.01516	4.36222	6.87031	10.0246	5.39541	4.4508	7.12944	0.816552	1.44084	4.39865	2.63945
Solyc05g021540.1	10	7.611	9.1202	8.59989	4.41829	4.39771	5.49311	5.38242	5.00286	5.06009	4.77311	6.10191	6.25551	0.403008	2.18807	5.92077	4.07092
Solyc05g021560.2	10	15.6598	8.757	13.2708	6.02261	1.68042	6.10318	6.09094	3.43117	7.51924	2.89455	3.51535	3.05683	0	1.01295	2.43642	2.792
Solyc05g021580.2	10	6.87207	8.02359	13.5887	4.48799	7.56333	5.12512	1.61995	4.85175	7.44549	3.17557	4.40759	2.58875	0.121294	0.823182	1.18799	1.14355
Solyc05g026500.1	10	79.325	33.9971	66.6491	52.5434	34.9217	20.5518	14.384	31.4931	66.1108	49.9488	28.7	34.2705	0	16.3728	27.4261	15.0858
Solyc05g050490.2	10	4.53733	3.07604	4.7134	2.46405	2.65796	2.59866	0.621048	1.32555	2.03269	3.13054	2.06526	2.40596	1.06952	1.22027	1.59405	1.27347
Solyc05g050770.2	10	0.207087	0.356319	0.233993	0.0901626	0	0.0298923	0	0.120998	0.33655	0.0820238	0.132821	0.0851027	0	0.059535	0.107398	0.11815
Solyc05g050820.2	10	4.06795	4.09965	4.59649	3.60129	1.74609	3.52317	1.4384	2.02031	2.58433	1.55754	2.08727	2.5076	0	0.233897	0.42194	0.696268
Solyc05g052020.2	10	19.6474	23.2573	25.7054	22.0233	18.309	12.7621	5.48464	7.32584	23.222	12.6287	14.5911	12.8017	4.92794	6.24295	6.83764	12.6475
Solyc05g052240.2	10	49.0031	58.3211	74.3	57.6234	38.3058	36.274	51.5374	27.5306	66.7673	35.1691	17.1922	27.453	14.6814	6.14084	12.1638	12.9634
Solyc05g053570.2	10	1.32626	1.37315	1.86188	1.09654	0.106158	0.626536	0.966341	0.974515	0.985663	0.785315	1.49506	0.809288	0.11066	0.404393	0.666977	0.687887
Solyc05g054890.2	10	1.07818	1.24228	0.609131	0.704133	0	0.233447	0.571856	0.433099	0.896018	0.462636	0.17288	0.249232	0	0.135609	0.559158	0.32679
Solyc05g055110.2	10	30.3169	46.2277	30.1917	33.8751	20.2108	25.7933	17.2609	23.7184	18.0302	23.7787	14.5834	23.7034	5.08799	6.25983	8.06127	14.0536
Solyc06g005590.2	10	9.44872	7.72938	9.90769	10.3559	6.3643	7.33228	4.70415	4.06327	6.76769	3.93211	6.49654	3.78978	1.45692	1.9558	4.46903	2.52289
Solyc06g005700.1	10	2.83677	1.80333	1.879	2.21464	1.518	1.55319	1.10683	1.14309	0.982741	1.80809	1.7567	2.09036	0.248622	0.646805	1.11608	0.585997
Solyc06g007730.1	10	4.61624	3.65621	1.73867	2.97754	0	1.33268	2.90182	1.3486	2.72805	1.62526	3.28972	1.2647	0	0.442371	2.12804	1.31686
Solyc06g009170.2	10	15.4215	15.8373	17.8683	11.6837	10.6584	12.7526	3.51209	7.94152	11.7782	8.21333	6.70579	10.0971	2.68503	3.34392	4.74448	12.042
Solyc06g011530.2	10	13.7293	13.5405	19.5351	11.1187	12.0323	7.92712	5.51388	5.64499	15.2756	6.66878	12.3932	11.3538	3.76951	3.45973	8.08718	6.2374
Solyc06g017850.1	10	18.7365	19.1043	23.5232	18.9337	12.831	15.2256	10.7965	13.5829	21.9403	12.6436	15.1327	15.9699	1.91073	6.78302	8.63735	12.0755
Solyc06g051330.1	10	9.51375	6.31398	8.59989	8.28429	0	1.37328	2.69121	1.66762	2.81116	1.5073	4.88153	0.390969	0	0.273509	1.97359	1.08558
Solyc06g065940.2	10	7.20977	7.21311	8.00361	6.49834	5.34569	3.98024	4.29362	3.58437	6.76488	2.80558	5.35433	4.36634	2.03607	1.81818	1.18077	1.40722
Solyc06g066330.2	10	20.3495	15.5686	26.6341	16.8584	13.1299	15.3233	9.59396	11.0477	12.1762	8.23922	7.72226	7.90968	3.77132	2.36447	4.66115	6.48227
Solyc06g071770.2	10	44.0401	40.0479	47.0657	34.2347	27.2197	26.1171	19.0243	21.9503	28.505	22.838	16.7901	24.1608	8.04122	8.60698	15.9766	19.2263
Solyc06g072550.2	10	27.1923	4.86106	9.77624	11.3608	1.29233	2.97357	1.74819	3.06928	5.66094	8.377	2.6425	2.45505	4.23229	2.84271	1.70937	3.29086
Solyc06g072970.2	10	3.68923	4.62793	5.89349	4.46792	3.78031	3.37879	3.23874	2.7502	3.30792	2.14988	2.61097	2.77079	0.862222	0.731454	0.923657	1.19757
Solyc06g083280.1	10	1.92343	0.525318	0.482965	1.30267	0.0705637	0.987167	0.90682	1.18627	0.505194	0.395029	0	0.263479	0.0452654	0.0614404	0.221671	0.304828
Solyc07g008550.2	10	9.00833	3.20084	5.84524	3.72793	3.47498	3.91384	0.883053	3.04862	2.92537	4.12152	0.800875	0.989641	0.510057	1.41028	1.20266	2.51888
Solyc07g017220.2	10	121.862	39.0522	89.2766	79.4612	50.577	29.2213	29.1963	17.3014	87.3283	46.7638	24.1052	28.3744	19.1168	8.22639	8.85971	4.18293
Solyc07g017780.2	10	40.84	51.2941	37.8697	34.9351	31.6841	31.4457	19.8258	19.5824	25.9102	23.711	19.6031	23.3233	6.66331	5.93868	9.29197	19.4522
Solyc07g019670.2	10	28.5459	27.6248	34.9359	20.0775	14.1259	18.0181	5.28837	8.71757	21.0128	22.6132	13.0974	17.9954	5.6349	3.39013	4.47486	8.7175
Solyc07g042500.2	10	2.5815	2.75723	3.26416	3.65729	2.11059	1.97849	1.26054	0.727231	2.45183	1.26594	1.45861	2.55115	0.22782	0.220878	0.892537	0.482176
Solyc07g052490.2	10	0.924051	2.04421	2.08822	1.87748	0	1.06707	0.653479	0.674886	0.409564	0.732004	0	0.759481	0	0	0	0.2636
Solyc07g053250.2	10	49.2195	48.5373	68.856	50.6823	45.8515	33.3242	19.0612	17.4603	42.0725	26.4576	21.7971	34.193	8.31504	12.6339	16.4095	23.9025
Solyc07g054300.2	10	49.7587	32.695	40.2815	28.573	11.8418	11.7532	7.15963	4.65675	34.9115	35.1798	23.9011	27.4416	14.5311	8.7626	18.5443	13.8258
Solyc07g054330.2	10	5.1224	2.94745	4.86714	3.88599	1.15316	1.8485	2.79921	2.07465	2.27038	1.47557	1.34403	1.81801	0.517812	0.468564	2.77731	1.02952
Solyc07g055120.2	10	13.7145	17.6451	10.6261	15.6726	8.6424	9.43437	6.20718	8.31078	13.5003	8.85688	8.24325	7.56832	2.92136	4.32575	5.12102	10.8873
Solyc07g055470.2	10	0.787345	0.387064	0.444822	0.714163	0	0.0852379	0.696002	0.287521	0.523458	0.0259879	0	0.0404451	0	0	0.102082	0.0280753
Solyc07g056310.2	10	1.93151	1.24171	1.51094	1.12127	0.392455	1.15812	0.420289	1.4758	0.790241	0.353095	0.571766	0.610582	0	0.170857	0.770545	0.847682
Solyc07g062760.1	10	16.9749	16.152	17.4916	12.3022	8.67148	10.5254	11.627	8.81098	11.7194	12.7986	9.10703	12.4162	3.06395	3.51428	6.09044	5.2992
Solyc07g062770.2	10	13.9434	10.8019	15.401	8.34443	7.34537	7.96026	11.0793	6.01864	10.7862	8.79091	7.13429	9.97932	3.2353	2.3646	4.95625	3.08374
Solyc07g062910.2	10	28.3701	27.4925	34.1317	26.0664	18.6669	15.0253	13.2791	12.5216	33.2904	16.3299	19.1123	20.0463	8.77553	6.51311	13.5488	12.1686
Solyc07g063390.2	10	24.6382	17.2905	21.1125	15.7119	12.8224	12.9037	6.08865	7.626	16.2655	10.956	10.4566	11.8189	3.86049	4.37105	3.42007	5.17336
Solyc07g065430.2	10	11.3472	7.08606	11.4355	10.9045	5.77179	5.44503	5.63894	3.98697	4.48568	6.23557	5.90098	3.65492	2.76064	1.85152	1.9086	1.66223
Solyc07g065450.2	10	2.05126	2.21851	2.78134	1.23048	1.44487	1.30281	2.70785	0.998769	0.727339	1.26385	1.05251	1.46115	0.260678	0.786285	1.56026	1.63844
Solyc07g066000.2	10	51.7025	32.1553	54.2802	30.7624	28.9893	21.3119	3.45482	4.16266	17.2822	27.9856	15.6666	21.08	1.95446	1.98965	0.985281	2.59365
Solyc07g066010.2	10	89.4675	60.1845	94.9415	53.7469	52.2835	41.8001	5.73914	7.28605	30.6766	60.3155	30.2147	41.1594	4.50679	4.4101	2.87429	4.03723
Solyc08g006270.1	10	30.3955	18.6413	33.6646	25.9434	4.37207	10.6863	14.8978	8.52813	14.3169	14.5424	22.0042	20.2825	6.56533	7.95967	14.671	9.70098
Solyc08g007400.2	10	21.3662	14.207	14.8568	16.6173	11.1246	13.6809	2.71204	6.88217	17.8879	11.1391	13.001	10.0187	6.49803	5.43377	4.26185	11.4087
Solyc08g007470.1	10	4.03168	5.98909	3.16905	5.57128	2.72022	3.16282	2.23134	2.25323	4.6357	2.05975	2.36098	2.1971	0.835358	1.03308	1.99998	1.87517
Solyc08g013690.1	10	2.7224	2.89975	3.07611	2.0545	0	0.99552	0.5134	1.59065	2.57416	0.862638	1.39687	1.19336	1.46075	0.991364	0.3765	1.1908
Solyc08g023490.2	10	9.30963	6.59685	10.2727	7.89544	4.58673	3.04458	7.20089	3.31468	8.44597	4.53243	4.47824	7.1435	2.24909	1.50548	6.26146	2.98769
Solyc08g065360.2	10	5.23776	8.51704	5.00779	7.62487	5.58726	4.83874	3.41916	3.88428	5.52401	4.76625	3.6178	5.19904	2.01394	1.32046	3.17608	2.6435
Solyc08g066800.2	10	24.297	25.0442	27.1302	14.3709	9.93331	9.59515	6.24085	6.6127	29.6996	12.075	15.5836	12.1514	1.86913	1.7957	4.22008	4.88774
Solyc08g067670.2	10	0.534609	2.16825	1.51018	1.31898	0	0.926028	0	1.32755	1.10578	0.494084	0.685773	0.439397	0.396311	0.0768469	0	0.610024
Solyc08g068530.2	10	2.08761	3.10904	4.16268	3.60002	2.91931	1.66623	2.43161	1.54264	1.778	2.30226	2.20532	2.37186	0.754276	0.67077	2.16533	0.385339
Solyc08g074380.1	10	7.14973	16.842	8.75191	6.74459	5.50825	4.30016	5.05621	9.57338	7.74632	10.5409	1.52856	4.89699	0	4.96736	5.56193	10.0279
Solyc08g074520.1	10	9.42686	9.04794	9.43435	5.49848	7.44044	4.95048	5.33326	9.52093	6.23419	5.45258	4.49145	5.60806	1.40715	2.86497	5.40108	7.50405
Solyc08g074680.2	10	320.464	42.1287	242.22	75.3733	41.302	40.5068	124.553	112.258	82.4754	20.6359	8.6547	9.06704	26.0814	26.1166	37.2129	46.5754
Solyc08g074800.2	10	7.30551	3.4418	8.7133	2.47389	0.804038	2.51914	2.00915	3.26066	5.57655	3.37586	5.20621	3.08561	3.69639	2.45029	1.89437	3.12602
Solyc08g074810.1	10	15.4485	2.15756	12.6951	1.42674	1.04333	1.8245	4.46933	1.74372	8.9221	2.22506	10.8091	1.29858	3.12331	2.22063	5.09844	0.901419
Solyc08g079440.1	10	19.9703	20.8379	26.301	29.5201	16.3315	15.3487	10.4752	9.1956	17.2729	13.1308	12.0451	10.7069	7.47914	6.9199	3.84098	5.65913
Solyc08g080220.1	10	4.91544	2.41646	9.99737	3.13883	1.62297	2.55429	0	5.16963	3.77633	2.07672	1.26106	2.42401	0	0.847877	2.03938	0.841324
Solyc08g081180.2	10	62.2344	76.6305	68.1553	68.3142	51.4948	46.5161	50.6692	32.298	70.4061	44.8783	61.5569	48.6856	19.2339	15.8079	22.0356	17.7058
Solyc09g005890.2	10	1.37479	0.675858	0.887669	0.627068	0.19454	0.510292	0	0.803272	0.754427	0.311163	0.503864	0.322843	0	0.0564624	0.203711	0.112052
Solyc09g009540.2	10	0.773859	0.919383	0.582937	0.935908	0	0.223408	0.182422	0.301436	0.76221	0.136228	0.827226	0.477028	0.437081	0.148317	0.267557	0.220756
Solyc09g010050.1	10	1.122	0.590983	0.724447	0.674599	0	0.462735	0.45341	0.421437	0.426258	0.296272	0.205608	0.263479	0.0169745	0.138241	0.166253	0.0228621
Solyc09g010900.1	10	6.55391	3.75894	9.87394	3.80464	0	1.57673	1.54495	2.23379	3.55039	1.15373	0	1.34667	0	0	1.13299	0.623203
Solyc09g010910.1	10	8.55744	10.1416	13.8133	8.51608	6.86186	4.67626	2.5936	6.96426	8.12761	5.0842	3.9204	7.53578	0.582586	0.878629	2.21901	4.8823
Solyc09g011480.2	10	14.7999	10.8433	14.7032	10.7498	6.49186	4.8093	9.30343	5.53516	9.73923	8.23137	9.53821	9.63727	2.89237	2.32267	4.74618	7.1793
Solyc09g018830.2	10	42.0244	32.5083	40.2688	36.8926	22.2416	25.5132	26.5142	20.4017	24.0438	23.4991	33.5598	19.1325	9.33721	6.75143	13.675	15.6904
Solyc09g018840.2	10	28.1777	23.4104	31.8388	26.9899	25.1198	19.686	16.7386	16.9577	23.4795	20.9822	28.916	14.5904	5.96811	7.12865	12.2752	11.2534
Solyc09g059670.2	10	1.6156	1.30816	2.04028	1.0758	1.88271	0.932825	0.537664	0.999498	0.617792	0.878313	0.853349	0.859208	0.261674	0.218572	0.197147	0.487986
Solyc09g066080.1	10	9.871	12.4867	12.5137	10.1328	8.02871	5.90789	3.06468	3.37608	7.96764	4.57727	4.63247	5.63953	1.01986	2.90701	0.749158	2.26642
Solyc09g074750.2	10	3.34994	2.66403	4.00785	2.23067	1.49645	2.10488	0.836133	0.97866	1.28099	2.28948	1.76942	1.86255	0.626053	0.679813	0.408783	0.899411
Solyc09g082860.2	10	155.607	196.165	145.913	244.805	121.521	99.2682	29.5239	38.4742	116.995	143.01	87.6319	108.125	34.9074	28.3959	27.0641	32.6154
Solyc09g091460.2	10	0.586544	0.343801	0.356867	0.563129	0	0.338662	0.38289	0.276803	0.306633	0.452728	0.347258	0.426458	0.0573377	0.0648555	0.561582	0.167321
Solyc10g005330.2	10	41.3566	41.7777	41.0989	31.3055	29.4221	25.0168	30.299	27.7713	38.4629	20.6821	20.3233	18.0654	7.02646	7.52718	13.9644	14.1741
Solyc10g006190.2	10	21.8222	22.2467	31.4542	23.1436	9.88405	11.2672	13.4539	11.2792	16.1203	11.4138	11.843	18.2232	5.27383	3.0966	6.96451	6.70399
Solyc10g006200.2	10	18.3762	20.4098	26.916	22.4218	26.7415	12.7715	10.1076	9.34509	12.8708	8.8061	8.73042	10.7682	2.52267	2.7393	9.53016	5.04794
Solyc10g007660.2	10	3.54384	6.62027	4.00429	12.0006	3.97832	4.91079	1.67078	2.27767	5.02631	1.31008	2.12141	0.485449	0	0.475445	0.490103	1.21312
Solyc10g007900.2	10	0.758382	0.559238	0.856917	0.220125	0	0.21894	0.536319	0.553889	0.261438	0.0333759	0	0.0519431	0	0.0726752	0.131103	0.252397
Solyc10g045240.1	10	0.344943	0.650042	0.519681	0.066748	0	0.0663884	0	0	0.271801	0.151807	0	0.236258	0	0.0330557	0	0.0328002
Solyc10g045280.1	10	5.31834	4.51601	8.74087	2.38569	1.43672	1.53537	4.78682	2.40119	2.00007	2.93635	1.24039	3.57641	1.43365	1.38996	2.00594	3.86182
Solyc10g050330.1	10	1.52713	0.938432	0.647079	0.277037	0	0.330653	1.07997	0.334604	0.846078	0.302435	0	0.627575	0	0.109758	0.197998	0.163364
Solyc10g054670.1	10	14.7463	5.17813	7.14098	6.72606	0	1.8245	0	0	5.60225	0.556265	0	1.73144	2.23094	1.81688	0	0
Solyc10g074530.1	10	16.3151	12.3394	17.0168	8.3783	0.828748	7.97085	3.5501	4.03304	9.64169	6.62784	4.82959	9.79919	1.59488	1.4432	1.30173	3.22209
Solyc10g074580.1	10	36.5955	36.7403	38.2098	32.7179	21.158	21.6647	10.7014	13.5782	33.9003	23.2816	27.1359	23.5421	12.8203	13.7614	10.5706	11.6728
Solyc10g075130.1	10	3.93235	1.93317	2.22164	0	0	0	0	0	0.580974	1.55754	0	1.61601	0	0	0	0
Solyc10g076810.1	10	1.89402	3.52493	3.97449	4.94777	0.804038	3.90565	2.29617	1.73902	2.31856	2.64353	1.38832	1.33432	0.916935	1.08902	0.280648	0.617486
Solyc10g083950.1	10	5.48459	2.92519	5.02792	5.70696	0.717522	1.61324	4.39092	2.5697	3.2718	1.85812	2.38938	2.46654	1.57809	1.69575	2.36138	1.88929
Solyc10g085340.1	10	4.18605	3.83516	5.37493	3.92123	2.45015	2.19724	4.84418	2.33467	4.1043	2.91411	2.92892	4.14427	0.52391	0.92993	3.15774	2.71395
Solyc10g085730.1	10	0.360399	0.64964	0.271483	0.174347	0	0.138726	0	0	0.390471	0.126887	0.154101	0.0987376	0	0	0	0
Solyc10g086730.1	10	120.704	135.864	110.54	109.114	59.4243	66.1209	73.0499	75.2328	90.5894	27.9598	47.0591	29.2064	19.1055	14.2278	60.2859	59.7956
Solyc11g006310.1	10	0.484279	0.404728	0.328321	0.168679	0	0.0559233	0.410973	0.226366	0.0286194	0.0255754	0	0.0398031	0	0.0278449	0	0.0276297
Solyc11g012550.1	10	37.5758	23.377	45.7493	20.3759	17.8887	15.0525	23.4833	18.9766	30.5119	16.8445	22.4189	17.1177	8.91493	6.78302	22.6597	8.93258
Solyc11g012640.1	10	7.90863	3.56394	6.70215	7.17355	1.19682	2.3783	3.26253	3.56194	2.14214	4.87276	2.53621	3.79175	3.07096	2.08417	2.73436	0.846024
Solyc11g013270.1	10	8.51772	12.091	19.2488	13.1033	8.89409	6.36268	7.68015	2.70612	3.71236	3.37374	2.04865	6.95699	0.631427	1.16315	2.98176	1.0023
Solyc11g032090.1	10	2.39291	3.41148	3.78535	3.92426	1.02711	2.76327	1.52302	1.92244	1.66161	0.663456	1.07433	1.62256	0.152048	0.41276	1.241	0.819139
Solyc11g040260.1	10	8.48418	6.15701	7.30401	4.92518	0	4.78201	2.8571	4.83915	7.75958	3.52047	5.18244	3.48659	2.5671	2.2068	2.93335	3.57275
Solyc11g042460.1	10	12.777	14.2091	18.7122	12.17	8.92887	8.05771	6.7549	7.33859	8.52217	9.89227	5.8876	6.14286	1.61585	2.35373	2.57334	4.56491
Solyc11g042510.1	10	2.30561	2.5975	4.99326	1.84035	0.253754	1.66404	2.17401	1.79618	1.75995	1.9279	0.739384	1.97395	1.30223	0.828545	1.99287	1.31543
Solyc11g061960.1	10	10.7129	4.37819	7.43787	3.52158	2.72743	2.12392	4.74642	2.30013	6.82676	4.19207	2.81462	3.76597	2.48771	1.70689	3.48077	1.62006
Solyc11g062030.1	10	26.9647	30.8617	39.9895	23.7246	20.032	20.9209	11.9182	15.5089	24.8989	10.9028	24.8609	27.0104	6.06815	3.63376	11.3622	9.85551
Solyc11g062350.1	10	3.24919	3.74756	7.90752	2.6842	2.88833	2.30897	2.12104	0.511121	1.10779	3.03589	2.88548	1.12983	0	0.431124	0.259243	0.356493
Solyc11g065420.1	10	60.4239	68.604	84.5306	77.2527	42.7513	39.0413	34.5919	27.3192	63.3403	36.4693	47.9818	37.247	9.44611	13.6488	22.3834	20.1097
Solyc11g069230.1	10	4.02172	7.41415	3.53442	5.5124	3.46724	3.93465	4.42418	1.6971	4.0272	4.30684	3.15265	2.84637	1.0411	1.22043	2.31747	1.65715
Solyc11g071280.1	10	118.715	176.988	120.17	150.197	116.952	110.643	120.717	52.3055	69.5408	101.044	98.7831	78.7803	12.8403	13.96	21.9387	9.85794
Solyc11g073200.1	10	26.9316	35.2519	25.5768	17.8402	9.32864	11.9248	16.1246	10.8606	16.5992	17.146	12.2927	17.7217	4.47937	5.36752	10.1112	5.23176
Solyc12g005130.1	10	8.35303	6.1912	7.26025	5.85616	3.05499	4.52613	6.36157	4.05461	6.45526	5.32754	3.95627	6.9182	2.17747	1.73639	4.93182	4.10581
Solyc12g009680.1	10	13.2672	4.93575	7.69808	6.9212	3.2558	3.46784	6.08589	4.76632	6.72799	4.40278	5.74952	7.36781	2.05056	2.31942	2.4175	1.73891
Solyc12g010270.1	10	25.2074	24.9081	25.0646	17.1209	2.33041	8.15046	5.70444	10.8989	11.9174	12.6467	7.11368	13.4667	3.41696	3.76834	1.56875	10.3548
Solyc12g010290.1	10	26.4417	28.9975	31.4094	26.1733	21.0426	16.4414	3.83575	19.0147	23.6396	14.3222	21.7424	19.5035	2.87201	3.50846	6.3291	14.699
Solyc12g010570.1	10	1.30595	1.87254	1.47563	1.20036	1.00612	0.879708	1.2314	0.890219	0.707459	1.72422	1.67521	0.715575	0	0.750888	0	1.9248
Solyc12g015730.1	10	119.083	122.556	207.493	131.798	49.6076	66.5081	119.632	64.0513	96.6828	67.8853	44.2561	81.8675	17.6791	30.0757	45.0202	27.3033
Solyc12g017520.1	10	20.7245	6.46567	10.808	7.63498	0	2.53128	3.38219	2.79439	7.30143	4.84101	1.02248	1.96541	2.02593	1.60409	0.826774	1.59169
Solyc12g044310.1	10	1.31078	1.49591	1.58688	0.461992	0	0.378414	0.397274	0	0.802297	0.395566	0.480404	0.269334	0.0793222	0.565252	0.485566	0.267087
Solyc12g044490.1	10	8.19239	7.74163	10.2854	8.82465	2.70494	4.94041	3.08991	2.02105	6.18629	4.66301	5.13766	5.38669	1.15678	2.04119	2.83247	2.02541
Solyc12g056930.1	10	7.00281	5.42876	5.27512	5.23789	1.3043	1.91799	3.30154	1.20651	3.8201	3.08189	1.84265	4.90705	2.12975	1.93579	5.49421	1.71594
Solyc12g062480.1	10	4.79011	4.69601	5.72717	2.97473	4.24822	2.54063	2.04827	3.25441	2.61685	2.92683	2.64358	3.54789	0.542672	1.40913	1.38654	1.74779
Solyc12g088410.1	10	37.5835	51.5797	57.8019	52.2717	19.3032	36.0163	33.9616	32.4817	25.604	29.0833	23.4356	24.2401	5.30686	16.3573	5.9557	6.99863
Solyc12g095750.1	10	4.35367	3.76278	4.76065	3.5057	0.0927409	1.13524	0.794547	0.902633	3.48584	1.59463	1.62136	1.61601	0	0.201876	0.874018	0.320504
Solyc12g099020.1	10	3.89985	2.63614	5.50819	1.55644	0	0.985127	1.37897	2.70587	1.87256	2.317	1.87596	2.40398	0.2065	0.56058	2.02252	1.94687
Solyc00g131710.1	11	0	0	0	0.0335703	0	0	0	0	0.273399	0.21378	0	0.190118	0.0244966	0.0332501	0.119963	0
Solyc00g227860.1	11	3.88226	3.87865	3.96216	3.38055	3.05986	2.24156	4.25108	1.68296	7.40094	7.14287	5.30127	3.5511	3.42172	2.34021	2.59793	1.7148
Solyc01g005870.1	11	0	0	0	0	0	0	0	0	0.568581	0.488564	0.189871	0.121657	0	0.0425534	0	0
Solyc01g008420.2	11	0.188552	0.254907	0	0.0820926	0.0311277	0.108867	0	0.220336	1.69928	0.348518	0.604664	0.542399	0.0798716	0.108413	0.293357	0.349618
Solyc01g079880.2	11	457.865	266.204	261.592	138.933	197.113	187.646	63.2339	96.8163	968.43	902.452	468.219	587.158	381.816	391.746	89.8262	262.163
Solyc01g095960.2	11	107.321	15.2638	47.9213	27.4935	23.4376	22.0192	2.7049	2.66205	357.504	240.79	152.241	177.756	86.0151	91.7519	9.91813	17.5218
Solyc01g096260.2	11	0.845869	3.16034	0.191154	0.0491038	0	0.781429	0	0	48.9884	39.2215	22.3519	27.6699	4.37144	4.18265	1.05283	3.8125
Solyc01g096880.2	11	2.09003	0.727793	0.590396	0.227492	0.575067	0.35197	0.12317	0.0254411	5.32654	2.29952	2.45758	1.64623	0.756235	0.625894	0	0.198738
Solyc01g104910.2	11	8.92274	14.7035	13.3083	23.454	5.0437	5.99677	6.76439	11.0107	77.2819	18.3399	24.8143	33.2947	9.40395	9.6656	11.254	19.3243
Solyc01g107590.2	11	2.0149	3.20469	1.87493	1.37609	2.81763	2.25832	13.411	7.99855	60.7979	11.3608	25.3901	19.5804	6.02487	3.64593	5.04038	4.22634
Solyc01g107950.1	11	0	0	0	0	0	0.0556491	0	0	0	1.6288	0	0.39608	0	0	0	0.164966
Solyc02g036350.2	11	12.2833	12.14	2.3132	0.891325	3.80218	3.65691	1.62874	0.971875	338.414	175.688	126.708	110.789	38.916	53.7786	3.05243	25.5865
Solyc02g050330.1	11	4.53733	4.18234	2.56343	6.9142	1.49812	0.982421	1.60437	1.32555	28.8252	13.4787	8.73042	11.1877	2.16229	6.84824	2.35313	8.73683
Solyc02g062650.2	11	0.194564	0.143473	0.109922	0	0	0	0	0	1.06357	1.31008	0.873522	0.639651	0	0	0.201807	0.22201
Solyc02g067700.1	11	1.72471	1.35661	1.16928	0.600732	0	0.497913	0	0.302317	6.42129	7.74217	3.53982	1.13404	0.511419	1.4875	1.07336	0.787204
Solyc02g067760.2	11	115.146	112.882	35.2464	71.9859	43.9313	29.7955	1.63405	3.15015	305.134	215.785	207.478	104.451	64.2743	43.2334	1.79749	4.72387
Solyc02g068330.1	11	0	0.112394	0	0	0	0.0660024	0	0.133582	0.810661	0.18111	0.29327	0.0939538	0	0.262908	0	0.0652189
Solyc02g072400.1	11	0.0508055	0.0124882	0	0	0	0	0	0	0.150122	0.308557	0.130342	0	0	0	0	0.0289862
Solyc02g072540.2	11	0.368083	0.474999	0.207954	0.106839	0	0	0.130152	0	9.40797	0.728959	1.41648	1.09667	0	0.132274	0	0.105001
Solyc02g076660.2	11	3.15136	1.97022	2.5545	3.06227	0.746451	1.85911	1.06586	1.18083	11.1134	9.42485	4.92121	5.34915	1.37846	1.12263	1.35011	2.65784
Solyc02g077920.2	11	1.01311	1.45264	2.09868	1.37228	1.50527	1.41364	1.91055	1.47985	18.161	15.0255	13.6454	10.2003	4.07699	3.34944	4.20329	7.08061
Solyc02g078050.2	11	1.37069	1.41506	0.154878	0	0.316799	0.0395708	0	0.280305	28.7157	5.13953	6.8572	4.73161	0.261284	0.394056	0	0
Solyc02g079330.2	11	11.3408	3.72482	2.54077	1.56074	5.58444	5.36261	2.21244	3.05608	10.1975	45.2806	19.8147	7.39256	9.60806	12.5355	3.14357	7.13963
Solyc02g080410.2	11	6.6083	2.7674	3.31863	6.60681	1.13136	3.32094	0.692344	1.78756	8.89541	50.0869	10.3606	14.182	8.29427	6.75487	0.761592	3.35133
Solyc02g081250.1	11	4.1527	3.79829	3.67081	3.18146	3.42315	2.07149	1.75805	2.01371	16.8616	7.33268	5.90669	5.94393	1.88476	1.73799	2.66642	2.23225
Solyc02g082240.1	11	0	0.0993067	0.456501	0.117266	0	0.116634	1.14284	0.236056	4.05886	4.4806	2.07298	2.9885	1.62583	1.97451	1.25715	1.1525
Solyc02g084850.2	11	0	0	0	0	0	0	0	0	12.6447	1.8324	1.23633	9.74357	0	0.498751	0.799755	4.56405
Solyc02g086230.1	11	1.15156	0.597563	1.59033	0.371385	0.46471	0.554077	0.904853	0.336418	2.19283	1.48659	1.47716	0.841305	0.623307	0.662117	0.398143	0.510999
Solyc02g087520.2	11	0	0.161247	0.185308	0.0952041	0	0	0	0.143734	0.387675	0.779493	0.210372	0.33698	0	0	0	0.233918
Solyc03g005160.2	11	0	0	0	0	0	0	0	0	0.364289	0.0651086	0	0.101329	0	0	0	0
Solyc03g005320.2	11	6.26187	3.17339	2.62054	2.93949	4.46688	3.88333	2.73353	3.31994	11.0789	34.6619	15.7674	8.22829	7.72845	8.86771	3.28759	5.44711
Solyc03g006810.2	11	0.646414	0.198613	0.547801	0.093813	0	0.0933076	0	0.141634	2.53082	1.28017	0.829191	0.863346	0	0	0.16762	0.2766
Solyc03g031860.2	11	67.5382	100.936	46.9063	61.6298	27.292	34.0749	20.6084	24.282	176.522	209.022	176.797	83.6792	72.902	55.9573	32.0322	55.9953
Solyc03g031920.2	11	7.24508	5.52249	2.97688	2.86764	4.05943	3.76067	1.75964	7.33326	49.4548	97.5299	39.7093	21.8943	18.6004	17.2942	7.43891	27.1812
Solyc03g031980.2	11	3.6692	1.72181	4.14594	1.13763	0.605744	1.32409	0.235893	1.36427	46.8913	26.8643	17.2222	9.32135	5.49302	6.20924	0.518974	4.66257
Solyc03g033550.2	11	0	0.0852869	0	0	0	0	0	0	1.02525	0.503911	0.44508	0.499061	0	0	0	0.0989793
Solyc03g034000.2	11	0	0	0	0	0	0	0	0	0.962718	1.02163	0.522419	0.502096	0.0431297	0.35125	0	0.116178
Solyc03g044860.1	11	0	0.0986311	0.453395	0	0	0.115841	0	0	1.54136	2.33101	1.54416	0.659594	0	0.115357	0	1.14466
Solyc03g046200.1	11	0.0803614	0.0197531	0	0	0	0	0	0	0.997312	0.424398	0.412336	0.396296	0.459561	0	0.0833532	0.183395
Solyc03g065250.2	11	1.39641	1.46831	0.613604	0.360281	0.870894	1.03023	0.21945	0.657252	24.8487	37.4875	16.8178	12.4973	9.77661	8.94342	2.09213	10.6005
Solyc03g070440.2	11	0.119565	0.0881682	0	0	0	0	0	0.0698598	1.05988	0.221003	0.460117	0.393083	0	0.0343734	0	0.0341077
Solyc03g082470.2	11	0.047697	0.140689	0.0538942	0	0	0.0550791	0	0.0278686	0.310061	0.503787	0.305918	0.196012	0	0.0959861	0.0494727	0.0680316
Solyc03g082550.2	11	1.40814	0.461499	0	0.181654	0	0.316181	0	0.274251	22.3297	7.97362	8.22867	5.40098	2.65109	2.74379	0	0.446326
Solyc03g082950.2	11	0	0	0	0	0	0.0686638	0	0	0.210837	0.690845	0	0.293227	0	0	0	0.0678487
Solyc03g097720.2	11	0.263327	0.0647267	0	0	0	0	0	0	4.20168	0.695331	1.01335	1.62322	0.0557734	0.378517	0	0
Solyc03g111610.2	11	0.93486	1.47723	1.20723	0.542699	1.49925	1.54222	0.188892	1.52163	4.73548	5.07817	3.76891	1.75626	1.61234	1.53578	1.52376	1.86679
Solyc03g112590.2	11	2.013	1.62357	2.55887	1.09554	0.540027	0.944354	0.800761	0.826993	7.17491	1.49497	2.5015	3.05048	1.82535	1.32019	0.913478	1.65095
Solyc03g115130.2	11	0.107637	0.158746	0.0608112	0.109349	0	0.0621483	0	0.0471681	0.508882	0.682135	0.207109	0.35387	0	0.0154722	0	0
Solyc03g122170.2	11	0.650572	0.879521	0.183775	0.802541	0	0.281724	0.460078	0.475149	7.11266	4.68121	2.29495	4.07715	0.723414	1.58977	1.85568	2.59821
Solyc03g123410.1	11	0.282226	0.346861	0	0	0	0.325907	0	0.577151	2.00144	7.15426	3.25824	1.27579	0.47821	0.48682	1.46367	0.644076
Solyc04g005790.2	11	0.085321	0.167778	0.192813	0.024765	0	0.0492632	0.120676	0.0249259	1.03365	1.23912	0.437784	0.841508	0.379496	0.098115	0.265492	0.511123
Solyc04g007200.2	11	0.561764	0.0920557	0.423169	0.054352	0.6801	0.756828	0	0.054705	2.93253	14.6359	5.52465	2.38553	1.58644	1.39967	0.194226	0.641009
Solyc04g012140.1	11	0	1.22279	0	0.618827	0	0.205164	0	0	30.4486	21.7681	0.91161	11.974	1.50521	1.02154	0	0.202729
Solyc04g013200.1	11	0	0	0	0	0	0	0	0	1.15495	0.750623	0	1.02217	0	0	0	0
Solyc04g054730.2	11	0	0	0	0	0	0.0227757	0	0	3.93964	0.708289	0.607198	0.486315	0	0.0226806	0.327318	0.067516
Solyc04g074740.2	11	0.526132	0.0862167	0	0.0509045	0	0.0506302	3.22465	5.58463	14.9763	22.8306	13.498	10.9549	1.82013	2.01676	0.54572	1.05061
Solyc04g074960.2	11	4.14335	2.24908	2.14578	2.90637	2.05206	1.89392	3.17431	1.5635	8.87614	5.19687	4.65055	5.03721	4.75353	2.23343	2.86507	0.83722
Solyc04g078010.2	11	0.495674	0	0	0.287746	0	0.143098	0.701071	0.144807	3.51513	3.53392	1.90749	2.44438	0	1.5675	1.02826	0.848394
Solyc04g078520.2	11	0.246285	0.454033	1.11314	0.393172	0.528565	0.426605	1.7417	0.467677	13.1356	1.20311	3.00127	6.3257	1.04328	0.955853	0.510908	0.597182
Solyc04g080270.2	11	0.101262	0.0995624	0.114419	0.102872	0	0.116935	0	0.10354	1.39134	0.601626	0.909263	0.520174	0.0107238	0.34934	0.26258	0.534403
Solyc04g081800.1	11	0	0	0	0.0953809	0	0	0	0	1.26228	0.216928	0.421525	0.270085	0	0	0.340843	0
Solyc04g082710.2	11	1.74198	1.53432	0.984154	0.42135	0	0.544804	1.43722	1.31467	15.2702	8.62462	9.31054	5.30936	0	0.292132	2.55968	2.27758
Solyc05g010080.2	11	0.63425	1.24721	0.716657	0.184095	0	0.228879	0.448535	0.0926456	15.8831	6.48976	7.11889	4.30066	0.100752	0.319094	1.48019	1.26651
Solyc05g014140.1	11	7.37315	10.27	6.47978	10.4628	11.6313	8.0413	4.63486	2.39335	53.498	41.3181	22.0686	20.2001	1.56166	7.06565	0.84974	2.10331
Solyc05g014260.2	11	35.1401	20.8346	20.1802	29.3941	17.9137	15.886	5.59824	7.10718	94.7909	45.0438	40.742	38.4033	27.89	19.1223	11.1148	13.2188
Solyc05g053550.2	11	0.665604	0.327216	0	0.0827984	0	0.0823523	0.134488	0	61.3347	47.4544	17.0762	40.7171	0.302093	0.164017	0.197253	0.542498
Solyc05g054380.1	11	0	0	0	0	0	0	0	0.211437	2.56626	3.91774	2.32097	0.892273	0	0	0	1.23876
Solyc05g055540.1	11	0	0	0	0	0	0.0300329	0	0	0.122957	0.192289	0	0.085503	0	0	0	0
Solyc05g055990.2	11	6.62018	16.5365	8.08685	12.9835	9.39318	11.6738	4.04906	3.084	35.0523	74.3179	37.6406	29.9999	18.9862	16.2031	15.5892	19.4466
Solyc05g056410.1	11	8.61098	17.5679	2.1892	1.74958	22.2477	19.1417	1.5224	1.00625	23.2177	164.849	87.5379	18.8436	32.829	22.0943	2.45618	6.14105
Solyc05g056450.2	11	0	0.0233726	0	0	0	0	0	0	0.196676	0.125541	0.121973	0.0390759	0	0	0	0
Solyc06g008790.2	11	0	0	0	0	0	0	0	0	0	0.145	0.0586995	0.0376107	0	0.0131556	0	0.0522156
Solyc06g048600.2	11	2.93702	3.24869	2.76552	1.27874	0.161623	0.847899	1.03852	0.715024	13.9578	4.78249	7.53497	3.82209	3.11035	3.94034	3.04637	0.349097
Solyc06g060560.2	11	2.36913	1.88141	1.64735	0.476069	0	0.683951	0	0.212961	15.5624	6.35208	5.61049	8.31303	2.27735	3.45787	4.15856	3.37916
Solyc06g061230.2	11	2.18464	1.1507	0.352641	0.181173	0	0.360394	1.76566	0.18235	55.3308	59.2525	25.6216	15.647	0.661018	1.34584	2.91339	15.1349
Solyc06g062600.2	11	2.18984	1.44919	0.951677	0.855636	0.723035	1.33733	1.31038	0.246056	14.6087	12.7435	7.45472	5.53796	3.01479	4.60057	4.45537	5.40594
Solyc06g064880.2	11	0.924533	0.68176	1.25359	0.644045	0.366312	0.533813	1.30764	0.270095	2.45867	2.00186	0.47438	1.82371	0.548293	0.744218	0.767163	1.0022
Solyc06g069410.2	11	11.9856	8.11004	8.67352	6.76235	9.78226	8.31992	5.90468	8.26196	14.8029	32.431	18.8295	8.41209	10.6677	12.6214	4.88891	8.75899
Solyc06g069720.2	11	2.10662	6.92575	1.4877	5.80887	4.69501	2.12858	2.60711	4.53881	51.1983	12.1683	24.3205	9.19825	6.80435	4.5422	3.27757	12.3945
Solyc06g073710.2	11	0.134261	0	0	0.0389701	0	0	0	0	0.476063	0.496333	0.344448	0.165524	0.0284368	0.154393	0.139259	0.0766001
Solyc06g075220.1	11	0.235941	0	0.266596	0	0	0	0	0	2.64924	1.05913	0.605309	1.26048	0	0.0678302	0.48945	0.134612
Solyc07g005840.2	11	0.476114	0.234061	0.4782	0.199616	0.192136	0.137451	0	0.154548	2.01647	0.866077	1.0179	0.36958	0.0224094	0.0760428	0.164613	0.422548
Solyc07g006370.1	11	32.8157	9.67436	27.2229	12.8105	14.4352	5.78614	6.46269	11.5588	80.7021	67.9779	25.8429	44.3833	34.0485	24.5705	13.3565	17.1227
Solyc07g006410.1	11	0	0.407778	0.208279	0.160508	0	0.0532145	0.521422	0.0538503	5.39216	1.31418	0.945796	1.13625	0.780828	1.05985	0.191191	0.105166
Solyc07g007260.2	11	15.3607	8.68416	10.4139	7.40121	12.578	8.6917	8.69036	7.62879	150.508	45.1038	58.3241	47.5964	27.0687	23.3166	54.8082	22.4353
Solyc07g008390.1	11	0	0	0	0	0	0	0	0	0.11125	0.0331392	0	0.0515747	0	0.0360799	0	0
Solyc07g032490.2	11	0	0	0	0	0	0.0246554	0.120793	0	0.454236	0.0451026	0.109552	0.0701933	0	0	0	0
Solyc07g042510.2	11	1.70313	0.962864	0	0.0988693	1.12467	0.934198	0	0.199023	13.6381	86.7067	38.2324	10.6386	8.40498	11.3105	0	6.12167
Solyc07g045000.2	11	0	0	0.280825	0	0	0	0	0	1.175	1.05003	0.318808	0.408541	0	0.0714503	0	0.354491
Solyc07g053080.2	11	0	0	0	0	0	0	0	0	0.365222	1.19671	0.352334	0.112876	0	0.0394821	0	0.0979423
Solyc07g056540.2	11	1.63848	1.34248	0.925682	0.951159	0	0.473018	0.193119	0.199445	54.1435	13.4843	12.7858	17.8434	0.578391	2.08044	1.98273	4.75192
Solyc07g061760.1	11	24.9975	6.57565	13.6271	13.5567	5.3576	5.63401	17.0577	16.079	36.1543	28.4295	14.0639	24.8709	15.3727	13.1752	17.9677	5.69223
Solyc07g063930.2	11	61.7887	28.6116	35.732	30.108	31.0276	28.1652	7.61315	22.6048	253.187	261.91	104.865	122.168	115.788	78.1788	20.8202	25.9435
Solyc07g065290.2	11	0.253882	0.104008	0.382491	0.343891	0	0.073294	0	0.0247232	2.20053	0.916201	0.542781	0.660777	0.466032	0.36494	0.175556	0.0482826
Solyc08g007430.1	11	0.499029	0.269859	0.33832	0.289693	0	0.201693	0	0.0874725	1.20913	0.474378	0.512106	0.574215	0.359366	0.430395	0.310565	0.199298
Solyc08g023270.2	11	0	0.185882	0.512686	0.307298	0	0.305642	0	0.132555	1.60885	0.638991	0.776037	0.435079	0.288306	0.0869618	0.156875	0.560883
Solyc08g066550.2	11	0	0.174509	0	0.103034	0	0.153719	0	0	1.25868	0.89047	0.910696	0.583513	0	0.204103	0.184096	0.405051
Solyc08g067030.2	11	67.0876	42.0922	86.241	35.4529	34.9116	33.0865	59.6483	27.5524	106.586	137.162	60.8011	92.1989	35.7036	50.6979	24.5818	29.4348
Solyc08g067260.2	11	29.138	22.7145	30.1019	21.6405	17.2257	16.1563	25.5123	13.5389	67.9493	62.9693	39.3941	44.0199	21.7668	21.3011	29.935	34.6733
Solyc08g067310.1	11	0	0.0638712	0	0	0	0	0.183761	0	0.882978	0.274457	0.8333	0	0.0275182	0.0747029	0	0
Solyc08g075290.1	11	0	0	0	0	0	0	0	0	0.792237	0.619477	0	0.413183	0	0.0963497	0	0.286815
Solyc08g082310.2	11	0.7477	0.459468	0	0.253196	0.987494	0.17988	1.05753	0.254841	1.54654	7.40381	3.0372	2.71421	0.395913	1.28973	0.517025	1.03092
Solyc09g005630.2	11	0.119242	0	0.134735	0	0	0	0	0	0.669451	0.220407	0.305918	0.245014	0	0	0.247364	0.0340158
Solyc09g005730.2	11	23.8086	26.335	34.1728	25.4011	15.9346	11.3318	0.910118	1.22191	100.677	92.3481	65.621	60.6884	23.1011	26.7313	4.33831	5.04794
Solyc09g007750.2	11	8.98676	7.40121	5.02486	5.27072	4.03787	4.86787	5.24152	2.00289	16.8361	20.1828	14.0235	11.384	6.12234	6.20593	8.55256	4.81008
Solyc09g010080.2	11	4.68464	8.01705	0.699117	1.53934	4.52355	3.34278	4.6256	1.65263	174.414	96.3933	82.4288	89.9014	19.807	16.6696	22.92	11.6491
Solyc09g011960.1	11	0	0	0	0	0	0	0	0	1.16195	0.218602	0.663716	0.255159	0	0	0.107336	0.0295201
Solyc09g014240.2	11	0	0.0833263	0.0957602	0	0	0.0244664	0	0	0.826385	0.402813	0.434849	0.45276	0	0.0487286	0	0.169232
Solyc09g014940.1	11	19.3043	11.599	11.3102	13.4892	1.53444	1.96087	0.505621	0.417748	85.5616	80.8978	26.5969	23.0648	1.06003	2.77487	0.741591	0.203957
Solyc09g047910.2	11	3.29439	3.35477	3.36791	2.32225	2.17546	1.85685	0.443763	0.73328	6.07241	12.4272	5.03083	3.61023	1.09648	0.496099	0.325432	2.14806
Solyc09g061700.2	11	1.54412	0.948873	0.872371	0.313733	1.98835	0.267465	0	0.0451102	12.0909	3.75115	3.36723	2.53823	1.83147	1.15418	2.08208	3.08339
Solyc09g065800.2	11	11.5506	4.11682	5.09004	4.25787	2.25012	1.06707	0.980218	0.607397	126.18	61.7323	17.78	35.8855	1.83484	1.89278	2.03671	0.955551
Solyc09g072820.2	11	0.257353	0.278336	0.058158	0.0746984	0	0.0297184	0	0.0451102	3.14821	1.12806	1.45253	0.99414	0	0.0443915	0.373707	0.557946
Solyc09g082550.2	11	0.231415	0.151687	0.087161	0	0.0254694	0.0445387	0	0	4.76378	0.590698	0.692649	0.887606	0	0.110882	0.240031	0.4401
Solyc09g082560.2	11	2.86402	2.71538	2.88941	3.17676	2.229	1.65365	0.868031	1.43435	18.5878	12.7484	11.2839	6.97778	6.15274	4.7932	4.77426	5.31055
Solyc09g089680.2	11	0	0.197711	0.302951	0	0	0.0774029	0	0	0.277283	1.59294	0.859814	0.275456	0.283937	0.192699	0.139048	0.458904
Solyc10g005400.2	11	0	0	0	0	0	0	0	0	1.4892	3.4749	0.359163	1.72596	0.444775	0.321979	0.290417	0.239618
Solyc10g011960.1	11	26.3551	26.2212	10.281	14.3888	12.9492	16.4852	6.65645	11.9158	83.345	85.8305	70.8341	33.5235	25.9833	24.9853	24.082	20.1381
Solyc10g055410.1	11	3.22912	3.8099	1.94596	4.81134	1.42158	3.7289	5.17616	6.10041	28.8791	41.7239	21.5393	25.3017	16.1865	10.2117	11.1645	11.3609
Solyc10g086310.1	11	0.842646	0.897543	0.317377	0.570696	0	0.162177	0.397274	0.65646	5.06277	3.26342	1.08091	2.88573	0.237967	1.77651	1.16536	1.36214
Solyc10g087040.1	11	0	0.0230505	0	0.0272192	0	0.0270725	0	0.054792	0.44335	0.420957	0.240584	0.269763	0	0.0539191	0.0972675	0
Solyc11g005430.1	11	0.468137	0.11507	0	0	0	0	0	0	11.6195	41.5344	10.8091	9.4267	1.78475	12.1125	0.485566	2.40378
Solyc11g006490.1	11	37.7276	32.8105	22.7213	22.1793	19.4756	21.2858	20.586	10.6861	39.1591	118.737	63.6263	41.7905	26.0411	31.2724	5.56193	4.58904
Solyc11g012930.1	11	0.15942	0.117558	0	0.0925452	0	0.0460233	0	0	5.65272	0.29467	0.613489	1.50682	0.472717	0.36665	0.330709	0.682155
Solyc11g050780.1	11	0	0.414251	0.95213	0.244584	0	0	0	0	4.23281	2.44757	1.08091	2.42401	0	0	0.874018	0.240378
Solyc11g066940.1	11	0	0.303639	0.348948	0	0	0	0	0	2.28131	1.2232	0.79229	0.761469	0.130819	0.532698	0.320321	0.176194
Solyc11g069650.1	11	2.77578	2.21746	0.784107	0.402844	0	1.00168	2.9445	2.43277	13.3282	6.23017	6.23112	3.13695	0.146979	1.197	0	2.17754
Solyc11g069660.1	11	1.41403	1.70476	1.97817	0.449521	1.17832	0.699807	1.33332	1.33765	4.09865	4.49838	2.41847	3.1822	1.66862	1.06469	0.698416	1.17171
Solyc11g069840.1	11	0.093479	0.0459549	0	0.0271329	0	0	0	0	0.662918	0.123419	0.239821	0.230492	0	0	0	0.0533328
Solyc12g006760.1	11	0.677991	0.499958	0	0.590375	0	0.782926	0	0	5.00839	1.96931	0.869697	1.95035	0.430801	0.389829	0	0.386816
Solyc12g008830.1	11	0.80252	0.345209	0	0.81528	0	0.289603	0	0	3.142	1.16551	1.80152	1.15429	0.467434	0.634466	0	1.71699
Solyc12g010500.1	11	0	0.322195	0.370273	0	0	0	0	0	1.25878	0.951831	1.26106	0.269334	0.277628	0.188417	0.339896	0.560883
Solyc12g019410.1	11	4.39252	2.036	2.41071	2.69563	4.35093	2.28256	3.3726	2.45649	19.988	26.0805	17.0646	9.02557	2.65814	3.82447	7.15951	11.5279
Solyc12g042580.1	11	2.48733	1.74684	0.803002	0.412551	0	0.615493	0.502575	0	12.8094	9.1013	6.83708	5.69496	2.25781	3.06462	4.05418	4.15594
Solyc12g098710.1	11	38.7389	36.1294	26.2994	24.5245	29.4766	17.0747	10.5975	12.7611	66.231	119.973	47.8521	30.2674	14.249	11.5495	6.77954	7.95847
Solyc12g099430.1	11	0	0.0894986	0	0	0	0	0	0	6.07871	0.480723	0.700589	1.57112	0	0	0	0.0519336
Solyc01g005010.2	12	0.805809	0.752669	0.546304	0.467783	0	0.139579	1.36766	0.42374	2.95249	1.65968	4.34136	4.2387	2.8673	1.94595	2.34027	1.14935
Solyc01g005150.2	12	0.446858	0	0	0	0	0	0	0	1.05632	0.707974	0.859814	0.826367	0.0473229	0.256933	0.231747	0.318683
Solyc01g005280.2	12	0.304309	0.972403	1.03154	0.750786	0	0.307482	0.860816	0.266705	3.73162	4.37933	5.0746	3.37652	0.99903	2.09964	1.57819	1.82299
Solyc01g005290.2	12	0.219005	0.0538321	0.24746	0	0	0.0632251	0	0.0639805	1.0354	3.12279	1.96651	3.60001	1.6235	1.63699	0.227158	0.562271
Solyc01g005760.2	12	0	0.0153806	0	0	0	0	0	0	0.203382	0.0991363	0.0802655	0.257144	0	0	0	0.0713995
Solyc01g006240.2	12	0	0.193604	0	0	0.26006	0	0	0	1.62914	0.693268	0.673564	2.15787	0.111216	0.150957	0.54464	0.524267
Solyc01g007260.2	12	1.1997	0.720843	1.28027	0.135419	0.0660189	0.288621	0.0942683	0.467311	1.94971	2.21752	2.65037	3.12245	2.9645	1.7245	0.898708	1.3119
Solyc01g009220.2	12	0.217124	0.640437	0	0	0	0.0626821	0	0	2.50211	1.37599	1.39258	1.69532	1.24166	0.249682	0.450414	1.61039
Solyc01g009500.2	12	3.67961	4.74156	4.91364	5.08124	4.97014	3.47654	2.99645	3.42036	12.9484	10.5701	9.29705	7.19413	6.2112	5.60978	2.77571	4.29409
Solyc01g009900.2	12	0	0	0	0	0	0	0	0	0.55507	3.37302	2.40967	2.00714	0	0.864079	1.16907	0.750225
Solyc01g010600.2	12	0	0.240311	0.883745	0.0567543	0	0.282243	0.276555	0.114246	40.2124	12.4948	22.072	19.526	0.786867	1.91124	3.44778	1.22712
Solyc01g010710.2	12	0	0	0	0	0	0	0	0.0289615	1.40605	1.41357	1.52599	1.38515	1.00786	0.484501	0.308477	0.367637
Solyc01g017600.2	12	4.30287	5.12305	1.97516	0.819616	6.21561	2.32914	0.190184	0.314263	47.0032	115.75	122.12	121.514	108.908	58.2561	53.4174	52.8193
Solyc01g060240.2	12	13.0426	9.9643	10.7541	9.41307	2.32776	10.1765	6.48142	5.35499	21.04	55.755	43.4086	41.72	20.0838	18.4439	8.775	12.8713
Solyc01g066560.2	12	0.0840645	0.206633	0	0.0488006	0	0.0485377	0	0	6.47075	3.68483	8.24931	7.68658	0.0534153	0.0845863	0	0.0959229
Solyc01g067460.1	12	0.572672	0.563059	0.647079	0.332444	0	1.32261	0.809975	0	10.3222	9.22428	6.61139	9.64897	0.363881	4.93909	1.18799	2.28709
Solyc01g068630.2	12	5.59343	5.12457	3.06433	1.32834	0	0.782926	0.719202	0.148552	7.11192	9.57799	9.34924	10.9359	1.83091	2.63134	1.23066	1.54726
Solyc01g079150.2	12	4.93371	10.1545	2.9732	0.725568	10.4473	7.04568	2.51213	2.0371	583.969	414.613	338.461	380.524	107.465	89.3581	19.1732	19.216
Solyc01g079980.2	12	0.364857	0.0896831	0	0.0353008	0	0.140442	1.37612	0.248711	2.264	6.42285	5.30426	3.34863	1.67435	1.11885	2.39679	1.56122
Solyc01g080150.2	12	0.587502	0.115528	0.132767	0.0341053	0	0.0339216	0	0	2.70812	1.14799	1.80869	4.34583	1.09503	0.43914	0.609375	0.368708
Solyc01g080380.2	12	0.160869	0.355879	0.18177	0.233466	0	0.0928834	0	0.328976	3.94534	1.95401	5.5716	2.90881	1.43104	1.38744	0.166858	0.229452
Solyc01g081440.2	12	21.2127	21.1538	18.877	14.4836	8.23781	8.05951	11.5037	4.94486	70.3122	68.1449	48.218	59.1247	15.0384	22.6557	13.3383	13.4194
Solyc01g086720.2	12	0.101407	0.149558	0.0572915	0.0441512	0	0.0585512	0.215142	0.0888761	1.24352	0.749762	0.975606	0.750123	0.171827	0.393571	0.420731	0.520705
Solyc01g086810.2	12	0.333564	0.150317	0.251269	0.290458	0	0.176546	0	0.178655	2.6612	1.04228	2.06809	1.73633	0.624073	0.43153	0.691965	0.951545
Solyc01g087200.2	12	2.59321	1.91226	2.86038	2.04303	0.407723	0.837766	1.04794	1.31676	7.1152	6.43994	7.60333	7.30755	4.66862	3.33708	3.77847	3.98058
Solyc01g088400.2	12	106.191	36.9112	85.6348	37.8057	34.3054	36.4063	6.7307	3.11516	229.409	336.624	198.165	301.999	91.8701	91.7886	74.2219	71.5209
Solyc01g091920.2	12	0.639856	0.664066	0.240997	0.103179	0	0.246296	0.100555	0.103849	3.06709	1.70835	2.91832	2.16203	0.963721	0.837999	1.32736	0.892365
Solyc01g092950.2	12	2.87553	0.706815	2.24941	1.15566	0.511234	0.191572	0.312853	1.03393	3.98693	2.56994	3.12113	3.18151	1.73344	2.03491	3.21202	1.70368
Solyc01g094970.2	12	0.226286	0.0278109	0	0.164203	0	0	0	0	1.33728	0.627399	0.870809	3.7662	0	0.0325273	0.117355	0.161379
Solyc01g096250.2	12	0.578287	0.817333	0.163356	0.251777	0.381874	0.417368	0.408958	0.168942	9.05635	8.13128	7.97436	7.07003	3.3989	2.66001	2.39926	3.13434
Solyc01g096280.1	12	0.656607	0.0537988	0.37096	0.0317641	0	0.031593	0	0	1.09943	0.9247	1.82491	1.34917	0.301321	0.314611	0	0.0936539
Solyc01g096960.2	12	0.567166	0.808585	0.384514	0.131699	0.37453	0.261979	0.160437	0.165693	4.45786	2.93537	7.71187	3.68263	2.52267	1.89142	1.17656	2.2651
Solyc01g096980.1	12	0.169012	0.415438	0	0.294342	0	0.0487926	0.239047	0.148127	1.89774	1.29423	1.95121	1.31966	0.143189	0.291534	0.350609	1.01248
Solyc01g097690.2	12	0.348338	0.256868	0	0.252769	0	0.301688	0.246341	0.814114	1.23514	17.3384	29.9378	5.36813	0.996016	0.500715	0	0.248422
Solyc01g098110.2	12	2.25768	2.37287	2.72695	1.76255	0.848255	1.37098	1.54155	0.955232	18.012	7.23609	11.0849	8.63813	1.79731	2.57385	2.66474	1.31029
Solyc01g098650.2	12	3.44495	4.7702	3.37354	2.76645	3.29859	3.38142	1.78657	2.14702	8.31309	9.67273	8.69076	7.45607	3.74554	3.49935	1.19107	3.66885
Solyc01g102520.2	12	0.506746	0.348768	0	0	0.568874	0.0292588	0.143346	0.0888252	1.94656	1.15076	1.69008	1.20784	0	0.495324	0.42049	0.722787
Solyc01g103500.2	12	0.626023	0.820685	0.235787	1.09024	0	1.02413	1.77087	1.76791	5.48773	3.251	5.62124	4.88804	1.28174	1.43979	0.216443	0.357166
Solyc01g105360.2	12	1.41808	0.497954	0.572259	0.441007	0	0.497115	0.71632	0.710195	6.73424	3.07586	5.32721	4.0377	1.7163	2.38784	1.05062	1.1558
Solyc01g105800.2	12	0	0	0	0	0	0	0	0.0449142	0.408852	0.202981	0.394424	0.25272	0	0.0441986	0.159465	0.131571
Solyc01g106330.2	12	2.52193	1.79771	5.31927	2.48883	3.46952	4.92657	6.30165	8.25176	12.8918	16.7593	13.6949	18.966	12.1609	11.5037	6.36518	6.45082
Solyc01g107810.2	12	0	0.0267505	0	0	0	0	0	0	0.80393	0.344843	0.139601	0.760298	0	0.187722	0.112881	0.0310452
Solyc01g108400.2	12	2.64226	3.28449	3.15617	3.5498	4.46177	2.63711	12.5995	4.89615	18.1579	23.403	12.1049	16.3186	10.0895	5.25221	6.26429	7.51592
Solyc01g109270.2	12	0	0.0256615	0	0	0	0	0	0	1.23393	0.551342	1.07134	1.11547	0.0884477	0.0900401	0.649712	0.238251
Solyc01g109800.2	12	0.44424	0.655175	0	0.0429813	0	0	0	0.0432605	12.6453	4.73128	8.35783	3.59037	3.01092	2.29885	0.307186	2.11211
Solyc01g109900.2	12	0.803127	0.197411	0	0	0	0.309143	0	0	3.16415	6.71557	7.89832	10.3415	4.19591	4.46386	0.277676	1.52737
Solyc01g111270.2	12	0.309093	0.265916	0	0.0897163	0	0.267699	0.218587	0.361197	19.3396	6.18256	11.6965	17.0845	0.130934	0.844175	1.04195	0.859694
Solyc01g111340.2	12	1.21559	0.362825	0.490548	0.655264	0	0.376	0	0.0253662	6.33712	6.60312	4.78931	2.71185	2.26202	1.67246	1.17079	0.297229
Solyc02g014450.1	12	4.78697	5.32486	6.14235	5.22811	3.96477	4.07563	4.24596	4.05321	12.5625	7.56275	9.36689	10.1695	8.8501	5.45814	3.78701	2.75427
Solyc02g032660.2	12	1.10222	0.344818	0.566102	0.0581683	0	0.173565	0	0.0292731	4.82609	6.13844	5.39843	5.64138	1.31582	1.32511	1.03932	0.686017
Solyc02g036430.1	12	0.104214	0.153697	0	0	0	0	0	0.0913362	0.954603	0.550368	0.802088	0.599578	0.0882915	0.209722	0.432376	0.47566
Solyc02g037500.1	12	0	0	0	0	0	0	0	0	0.857174	1.53201	1.24039	0.397379	0	0.277993	0	0
Solyc02g055370.2	12	0.343603	0.337835	0.388247	0.797866	0	0.0991959	0	0	4.06118	2.44973	3.96683	3.95372	2.61994	2.96346	0.356396	1.27424
Solyc02g061770.2	12	2.448	9.36976	0.987882	1.31959	0	0.605762	0	3.3715	29.0889	13.5285	17.7196	21.27	3.03689	3.82048	0.544102	2.74345
Solyc02g063140.2	12	0.311542	0.331838	0.11734	0.12057	0.377168	0.02998	0	0	5.79951	4.90845	3.19706	6.44411	0.175961	1.04492	1.6157	0.473985
Solyc02g063230.1	12	0.227742	0.0559798	0	0.132207	0	0	0	0.0665332	1.61506	1.98451	1.75283	1.68464	0.771783	0.982097	0	0.649671
Solyc02g063420.2	12	7.57796	6.49424	3.47131	2.31845	6.22137	5.20319	1.73807	0.837671	15.4321	19.3611	25.7467	21.2942	5.46579	10.3629	5.94818	10.4581
Solyc02g065040.1	12	0	0.183529	0	0.21672	0	0	0	0	2.64747	1.97157	0.957768	6.13673	0.158142	1.07326	0	0.212993
Solyc02g069020.2	12	0.948824	0.194354	0.178684	0.0459005	0	0.273919	0.223666	0.0461986	4.76616	3.09003	4.86844	5.26393	3.24891	4.36441	2.95245	2.66156
Solyc02g070070.1	12	0.332623	0.681333	0.876962	0.579278	0	0.224061	0.156819	0.161956	1.40875	1.34675	2.41782	3.46287	0.939341	0.446251	0.230005	1.64469
Solyc02g070430.2	12	0.276277	0.101865	0.156087	0	0.182441	0.0797594	0	0	0.122453	1.16724	0.177198	0.794757	0.204807	0.158853	0	0.236438
Solyc02g072440.2	12	0	0	0	0	0	0.0166729	0	0	2.69629	1.73851	1.62983	2.53951	0.623847	0.265654	1.01836	0.2636
Solyc02g077100.2	12	1.54066	2.2181	2.36256	0.319419	4.32387	2.50982	0.311296	1.25383	9.91774	21.7358	18.6336	15.6023	7.90151	5.4416	6.7345	7.78539
Solyc02g077250.2	12	0.704441	0.450201	0.795969	0.613407	0	0.284714	0.199269	0.288116	1.95662	0.930061	0.722901	2.02644	0.925057	0.445541	0.584534	0.200953
Solyc02g078020.2	12	0.967852	1.63888	1.0936	1.51388	1.15398	1.31945	1.52101	1.55513	7.51506	5.11135	5.58683	5.23692	2.7902	3.02979	1.89623	2.27012
Solyc02g079180.1	12	6.11172	5.72964	10.7602	7.79722	7.46173	6.31906	2.0103	2.28377	69.0449	51.9055	70.194	48.597	5.68969	2.41083	0.589699	0.405457
Solyc02g079520.1	12	2.54247	2.99975	2.29825	0.295187	2.68629	2.20198	0	1.63408	146.045	82.4423	71.0977	84.8403	45.2342	54.5273	54.8522	44.9673
Solyc02g079640.2	12	0.483221	0.855198	0.655207	0.953757	0.287188	0.558011	0.410075	0.141169	13.4788	6.91579	10.6615	10.1673	2.72245	1.05579	4.00969	3.44617
Solyc02g079650.2	12	0.32709	0.643199	0.184794	0.569641	0	0.236072	0.693944	0.334449	10.0999	5.22539	6.92301	6.6537	0.796704	0.752276	1.69634	1.95946
Solyc02g079790.2	12	1.46851	0.66177	1.38276	0.497287	1.61623	1.20119	6.57727	3.21761	4.84546	20.4872	10.9885	23.2343	10.1605	10.4138	1.52318	2.37386
Solyc02g079870.2	12	20.8534	12.961	20.8699	12.538	8.26237	6.36424	0.842702	1.91468	28.2564	58.1325	61.1423	46.2765	28.9616	41.5374	0.308996	3.56925
Solyc02g080600.1	12	6.25601	12.7413	4.03934	5.18814	4.72135	11.3524	3.79216	2.34983	34.3303	12.9795	35.539	17.2619	7.76095	17.9853	6.48892	19.121
Solyc02g081270.2	12	0.160625	0.0921253	0.120997	0.186491	0	0.0618286	0.530099	0.187702	2.04088	2.41761	4.73899	3.63051	0.589696	0.646491	0.777492	0.488757
Solyc02g081300.2	12	0.299417	0.176635	0	0.0173816	0	0.017288	0	0	2.74267	1.8817	2.84219	1.62421	1.0781	0.550905	0.931694	1.22996
Solyc02g081600.2	12	0.838653	1.13379	0.947618	1.6634	0.969164	0.484226	1.38387	0.408343	13.8773	20.2259	20.9778	22.8041	6.15781	7.47418	5.21925	1.95379
Solyc02g082990.2	12	0.361134	0.088768	0	0	0	0	0	0	1.60064	1.90719	4.16922	3.71022	0.229468	0.311465	0	0.103019
Solyc02g083190.1	12	1.0974	0.606925	0.77499	0.517608	0	1.22765	0	0.120224	6.40422	6.30261	4.92694	8.79408	3.77703	5.16614	1.13826	2.19136
Solyc02g083380.2	12	2.24944	3.50182	2.25929	2.46657	4.5388	3.10267	2.12104	3.13974	22.6727	18.2153	27.893	6.16274	2.69981	4.81422	1.55546	4.77701
Solyc02g083570.2	12	3.76501	4.06395	3.51434	1.23536	0.162146	1.03968	2.31529	0.717339	13.1566	9.12048	9.86917	9.95615	3.95253	4.75313	1.52812	2.14806
Solyc02g083630.2	12	0.970507	0.834938	0.365535	0.422544	0.427252	0.186786	0	0.0472544	6.35672	4.27114	4.97969	5.18481	0.925002	1.11604	2.68437	2.35325
Solyc02g083700.2	12	9.17428	7.18969	8.84183	1.25313	1.8353	1.63587	3.12948	2.93245	19.7255	10.2744	12.2529	11.1775	9.76142	8.51756	14.7775	8.2516
Solyc02g083740.1	12	0	0	0	0	0	0.0464628	0	0.047018	0.11889	0.361231	0.309674	0.165349	0	0.0925378	0.0834669	0.0229556
Solyc02g084910.2	12	0.603944	0.623497	0	0.210359	0.67799	0.139484	0.512524	0.0705751	10.4932	8.45219	8.67679	7.39612	5.37252	2.81275	1.50343	1.17154
Solyc02g084950.2	12	0.436568	0.7154	0	0	0.0480483	0.0840229	0	0.0850267	22.1448	2.42085	6.16012	8.91063	3.17468	3.1377	0.452822	1.32841
Solyc02g085120.2	12	0.0903296	0.0888133	0.102066	0.0524376	0	0	0	0.105556	1.49469	1.45498	2.54916	1.48484	0	0	0.187385	0.231912
Solyc02g085500.2	12	14.2995	11.5331	7.91038	4.28022	6.29514	5.80522	0.842702	3.00256	23.9432	22.4192	31.1444	33.728	16.9416	15.3303	7.10691	15.8492
Solyc02g085510.1	12	13.7632	10.8741	13.3298	3.42417	9.08861	6.81145	4.17137	2.58481	45.0255	27.257	40.3539	33.9361	4.9973	16.6749	15.2953	16.546
Solyc02g085830.2	12	10.6743	11.5446	6.1646	1.85897	1.09648	6.84798	0.670998	3.11841	10.8641	44.9098	61.7683	14.1346	19.7949	15.3436	2.46037	15.4957
Solyc02g086680.2	12	8.44727	8.77086	9.87394	8.66612	0.0480879	5.17166	5.35584	5.14835	15.3205	15.0755	22.6057	15.8009	10.5807	11.6819	10.7256	6.60595
Solyc02g086690.2	12	2.0912	2.03162	1.91283	0.809315	0	0.373729	0	0	4.23715	5.41677	5.87596	7.2843	1.45532	1.57456	0.619731	0.823806
Solyc02g087660.2	12	0.137602	0.270584	0.15548	0.239639	0.363463	0.0397246	0.194621	0.160797	1.58571	1.01737	1.9416	0.848215	0.2623	0.197794	0.856347	0.549543
Solyc02g089050.2	12	0.633745	0.778884	0.318261	0.122633	1.48799	0.569202	1.29474	0.370288	2.4136	6.21033	5.4196	4.34065	0.984346	1.45755	0.730377	2.73188
Solyc02g089550.2	12	1.13773	2.25592	2.1426	0.902643	1.47757	1.20434	0.643675	0.421015	26.8274	9.53352	15.47	18.2346	15.31	11.3826	6.45117	5.77712
Solyc02g089700.2	12	0	0.059219	0.136111	0	0	0	0.170376	0	0.142376	0.286274	0.463562	0.0495033	0	0.0346308	0.124945	0.103089
Solyc02g089850.2	12	2.14926	1.99578	2.15868	2.01014	0	1.24095	3.03987	5.86031	6.84467	12.1072	5.82028	9.42125	3.0348	2.95212	3.22007	5.31363
Solyc02g089960.2	12	0	0.314811	0.241191	0.309787	0.704786	0.246494	0	0.311799	5.67658	4.73463	6.2977	3.77198	4.2046	3.25241	0.885615	2.55746
Solyc02g091840.2	12	23.5538	26.511	25.0787	29.1435	17.7141	17.7696	33.2429	15.8059	180.107	138.903	151.134	152.266	61.784	61.2179	45.5727	46.9333
Solyc02g093270.2	12	18.6704	6.37621	2.80038	3.78865	12.3836	18.8412	1.16845	40.4978	36.2742	95.6776	59.1321	37.6163	18.0925	17.5276	8.22605	41.9955
Solyc02g093750.2	12	0.351277	0.215863	0.893065	0.509803	1.07285	0.583114	0	0.307869	0.908222	1.69281	1.46446	1.84056	1.00442	1.51482	0	0.250518
Solyc03g005450.2	12	5.67733	4.92958	5.99842	6.37752	6.81645	5.34273	6.56991	4.4588	44.4009	22.6233	33.7649	25.7551	14.6952	16.7456	2.98259	10.4114
Solyc03g005480.2	12	0	0.206961	0	0	0	0	0	0	0.497583	0.555824	0.360017	0.9227	0.0594444	0.363088	0.291108	0.240188
Solyc03g006770.2	12	0.202389	0.049748	0.0762285	0	0.289572	0	0	0.0394177	2.89047	3.72314	3.54809	3.29917	1.01451	1.1249	1.18957	3.11768
Solyc03g006780.2	12	0.309543	0.456521	0.233175	0.179694	0	0.0893631	1.1675	0.723446	6.67696	4.30481	5.55896	4.40986	1.39866	1.2162	3.63877	2.23699
Solyc03g013340.2	12	0	0.0392212	0	0	0	0.0921297	0	0	4.76199	5.18244	3.47957	4.65567	1.01388	2.06426	2.48256	2.45797
Solyc03g031730.2	12	0	0.0236522	0	0	0	0.0277792	0	0	0.341192	0.381128	0.864022	0.672237	0.448371	0.165979	0.0998063	0
Solyc03g061620.1	12	4.63929	4.2356	5.99093	7.5024	0	4.01799	3.74955	2.12981	15.8625	8.92524	15.3028	17.4311	6.8783	2.28641	2.06229	0
Solyc03g063030.2	12	0	0.0386978	0	0.0456963	0	0.0454501	0.222671	0.0459931	2.51204	2.28643	3.63509	1.22926	0	1.13151	1.63295	0.583837
Solyc03g078690.2	12	0.219548	0.215863	0.248074	0	0	0.063382	0.310524	0.0641393	0.713603	0.405811	0.844879	0.902237	0	0.0631174	0	0
Solyc03g078830.1	12	0	0.0329518	0	0	0	0.0387014	0	0	1.6637	0.884967	1.20374	1.10182	0.766631	0.346859	0.278097	0.305936
Solyc03g081230.1	12	0	0.406508	0	0.560028	0	0.079573	0	0	1.95468	1.74678	1.41427	0.906172	0.233519	0.633927	0	0.393142
Solyc03g082560.2	12	4.67783	2.59532	3.47341	1.70691	1.14735	1.65913	1.89035	1.60087	10.9788	9.70523	9.0865	8.2387	3.87819	2.76649	1.52491	3.35513
Solyc03g093790.2	12	0.173486	0	0	0	0	0.200337	0	0	0.820198	1.28268	1.33524	1.212	0.110234	0.798002	0.179945	0.197959
Solyc03g093800.1	12	1.66156	1.22525	0.46936	1.5674	1.64582	1.1992	0	0	71.558	84.3486	46.8901	55.8205	16.0125	17.3158	3.44683	6.16181
Solyc03g095370.2	12	0.541149	0.532065	0	0	0	0.468678	0	0	14.0713	5.42996	7.63578	12.0089	1.83387	3.42262	0	0.617486
Solyc03g095940.1	12	0.689886	0.508729	0.779522	0.100122	0	0.398331	0	0.604635	3.66931	2.82361	4.42477	5.52844	0.29224	0.297501	0.357785	0.688803
Solyc03g096770.1	12	3.05096	0.999915	6.32018	1.18075	0.671572	0.440396	0	0.297105	8.56435	6.445	9.13182	9.82142	2.69251	2.33897	0.527425	0.145056
Solyc03g097600.2	12	0.869561	0.748094	0	0	1.33984	0.0836788	0	0	12.8043	9.10798	31.4181	31.6253	9.27017	8.70793	1.95419	0.330742
Solyc03g111400.1	12	0.774665	0.435235	0.375136	0.289095	0.365396	0.351435	0.469573	0.193982	1.96201	4.41255	3.97483	5.63935	1.17197	1.0499	0.114787	0.347263
Solyc03g112920.1	12	0.33325	0.245742	0	0.290184	0	0.192414	0	0.0973564	0.29541	1.49594	2.13739	1.6434	0	0.383221	0	0
Solyc03g113250.2	12	0	0	0	0	0	0	0	0	0.133557	0.107417	0	0.167173	0.0670136	0	0	0.0128939
Solyc03g113720.2	12	7.6274	5.20789	2.10673	1.91872	3.18997	5.92087	17.7403	4.30802	17.93	52.2314	54.7909	30.927	34.2846	29.4321	4.74682	6.2374
Solyc03g113850.1	12	0.124179	0.213666	0.420942	0.612747	0.779023	0.322648	1.22946	0.544171	3.08222	10.952	10.1947	8.52231	5.0499	4.39111	0	0.106273
Solyc03g114290.2	12	4.25622	3.26539	4.37203	3.4067	0.851702	1.9362	6.01991	3.05204	9.0703	10.8642	9.59583	11.5547	6.66549	6.2293	8.69559	7.39531
Solyc03g114440.1	12	0	0.0805487	0	0.47558	0	0	0	0	1.83975	5.10528	4.20354	7.67603	1.45754	0.188417	0	0.0934805
Solyc03g114800.1	12	0.744293	0.457375	0.21025	0.540091	1.16731	0.214872	4.73721	1.14156	23.6971	20.4888	23.3913	27.2988	10.9168	9.04046	15.4401	3.50331
Solyc03g114820.2	12	0.891464	0.986063	1.25911	0.323442	0	0.19302	0	0.0651086	4.28047	3.53095	4.00236	4.57936	0	0.768856	0.462327	0.381457
Solyc03g116330.2	12	5.25837	4.07427	5.94159	3.8157	1.66071	2.87111	1.29345	1.60298	6.95817	9.41769	9.53127	8.26794	5.56869	4.63375	6.52126	4.40228
Solyc03g118310.2	12	2.18239	1.78813	2.97969	3.19367	2.07166	2.2314	0.385841	0.451612	9.35051	16.76	15.5138	20.9641	5.21943	6.84925	6.03638	5.05832
Solyc03g118750.2	12	22.8163	13.2215	18.6649	8.87009	9.57872	7.89834	7.30112	7.29901	22.0865	35.2764	29.93	31.9053	9.31526	12.2284	11.1368	6.83269
Solyc03g119060.2	12	20.1413	26.4514	22.677	27.3725	16.5542	16.551	15.8716	10.8016	146.32	87.5642	96.5173	124.186	29.0544	28.5176	28.9492	58.708
Solyc03g119210.1	12	4.39252	6.16969	0.709033	0.364274	1.86468	2.53618	2.66258	4.76632	137.95	186.077	330.827	250.653	36.0178	94.7097	59.8795	67.1269
Solyc03g120930.1	12	13.612	11.1529	14.0989	2.08523	7.36577	11.6799	1.06958	3.64525	24.9148	95.649	90.2144	97.2711	25.7873	65.9823	5.09844	12.512
Solyc03g123580.2	12	2.19237	1.46271	1.76945	1.09089	0	1.35626	0	0.365991	3.79432	6.1199	8.03508	6.69284	2.65343	2.61116	0	1.16147
Solyc03g123590.2	12	45.8901	52.1732	47.9925	38.3071	51.396	47.2397	44.9349	29.1415	79.6091	97.4516	118.608	89.4263	68.4958	52.3131	9.68506	26.7665
Solyc04g005470.2	12	0.166156	0.24505	0	0.0482278	0	0.047968	0	0	0.638253	1.00911	1.27882	1.16079	0.281538	0.334374	0.172342	0.142196
Solyc04g008900.2	12	1.28994	0.288246	0.132503	0.102113	0	0.135417	0	0.0342586	66.6676	56.3564	54.3033	55.7088	3.10468	3.64098	6.3249	6.28902
Solyc04g008910.1	12	0.0603121	0.0296498	0	0.035012	0	0.0696468	0	0.0176197	4.66917	2.05443	3.09463	2.25547	0.0638714	0.294763	0.375345	0.223665
Solyc04g009660.2	12	0	0	0	0	0	0	0	0	0.186742	0.241048	0.360303	0.404002	0.133856	0.323001	0	0.0200315
Solyc04g011670.2	12	5.03483	3.62218	3.4689	2.92279	1.17583	2.0562	4.34216	3.08527	5.8057	6.48525	12.1293	9.48745	3.66734	2.93021	2.16533	5.32469
Solyc04g014510.2	12	2.81076	2.88373	0.27617	0.354714	2.2596	0.917288	0.345694	0.357018	3.32214	4.42092	6.42723	6.17721	1.47538	1.44045	3.42243	1.67335
Solyc04g014520.1	12	0	0.0486536	0	0	0.196063	0.171429	0	0	14.2709	10.7669	31.992	20.7424	10.4809	5.12141	0.821225	1.24222
Solyc04g014690.2	12	0.14734	0.144867	0	0.0855331	0	0.0850723	0	0.0860887	0.740125	0.233437	1.13401	0.605498	0	0.169434	0	0.0420312
Solyc04g014790.1	12	0	0	0	0.12497	0	0.124297	0	1.13203	0.890544	6.59397	4.41832	4.95418	2.1886	2.59933	0.893157	1.10539
Solyc04g014830.1	12	2.87473	5.39124	2.52641	1.79244	0.175772	0.614752	0.301182	0.839831	28.2202	9.98064	21.9889	17.2831	6.35938	12.8559	3.86524	6.04417
Solyc04g017720.2	12	4.37343	3.3904	3.42115	7.90945	0	2.23379	0.951644	0	14.2151	33.5789	22.0086	25.5765	11.4007	17.4089	2.09366	1.05565
Solyc04g024960.1	12	18.9055	21.0046	11.9627	26.1203	17.4781	18.5568	4.27833	13.4764	40.2213	44.5297	70.8134	50.6556	45.6484	50.4378	9.4125	15.9636
Solyc04g051190.2	12	8.54108	6.64182	8.42253	5.49911	6.15288	6.0523	8.34641	7.68979	17.6204	15.3567	16.6334	16.3373	5.83822	5.06717	9.50336	6.20195
Solyc04g051390.2	12	3.51568	7.2974	7.50354	6.57623	3.74034	4.17258	0	2.62476	9.23402	20.2171	15.0325	23.598	13.2379	11.3425	2.43104	5.46025
Solyc04g053130.2	12	19.2471	18.1034	21.304	13.9095	10.1161	11.5099	1.6667	4.6475	74.108	29.5604	44.592	60.4523	31.5312	28.6265	17.3154	25.1557
Solyc04g055050.1	12	0.435637	0.492573	0.196895	0.177025	0	0.150918	0.123231	0.127268	1.00405	2.43869	1.78821	2.18411	1.23641	0.926779	0.271113	1.54098
Solyc04g071900.2	12	1.85017	0.909557	0.149326	0.268513	1.61448	1.33533	0	0	164.751	185.544	164.098	150.817	56.0097	56.2297	43.1787	50.0271
Solyc04g072740.2	12	1.32303	1.46343	2.98987	0.720037	0.409533	0.668414	0.584772	0.241571	12.7787	5.08748	6.25816	6.15064	1.87399	1.73538	0.686145	1.13225
Solyc04g072940.2	12	5.11855	3.86434	1.79016	0.707474	1.85099	1.79434	0	0.356035	16.709	25.7767	27.3577	14.8245	9.67968	7.11236	2.52815	3.65037
Solyc04g074810.2	12	2.97405	2.80228	2.05361	1.00711	1.03652	1.19248	0.467381	0.241346	8.2508	16.3607	26.4929	15.8885	20.8921	12.0175	12.6818	3.01651
Solyc04g074820.1	12	0.449126	0.0735978	0	0.173816	0.296583	0.259319	0	0.262418	0.221183	0.830162	2.11244	0.615231	0	0.731671	0.155282	0.213534
Solyc04g078470.2	12	0.636074	0.500317	0.862462	0	0.714058	0.220356	4.67818	0.743296	43.6043	21.8011	23.4987	22.1664	16.9481	10.7158	16.8897	6.9314
Solyc04g078980.2	12	0.584655	0.191614	0.770722	0.0565667	0	0.168786	0	0.0284671	0.489477	0.591797	1.87493	0.840928	0.536604	0.588285	0.10107	0.111188
Solyc04g079520.2	12	0.0965388	0.0237296	0.327246	0.0840632	0	0	0	0	0.0855771	0.407867	0.619179	0.357055	0.286261	0.111015	0	0.0275393
Solyc04g079830.2	12	0.358355	0.264255	0.0809831	0.104015	0.544275	0.413819	0.40548	0.272196	6.45918	7.22942	6.43555	4.56527	2.01896	1.83381	2.97357	3.63926
Solyc04g080420.2	12	0.447234	0.403083	0	0	0.541444	0.0860756	0.210853	0	3.12757	2.04698	4.20708	2.81814	2.87334	0.685731	1.0824	1.78613
Solyc04g080520.1	12	0.576403	0.5195	0.108549	0.0557683	0	0.0832018	0.407626	0.336783	3.97409	2.89185	3.32723	3.0004	1.77022	0.883781	1.19572	3.17894
Solyc04g080710.2	12	0.550578	0.514269	0.373268	0.0319618	1.30888	0.127158	0	0.128678	14.0887	4.68135	13.5601	9.1862	6.81026	4.78019	2.39852	1.06802
Solyc04g081250.1	12	2.35941	2.60978	1.33298	0.913113	2.46691	5.33564	1.11237	0.459522	19.8693	36.6541	61.5398	31.1889	28.7345	23.0623	8.56538	10.5446
Solyc05g006160.2	12	4.6679	3.02492	6.23337	4.92687	4.06325	5.88039	2.40079	0.495887	18.1815	5.82677	16.8746	7.84751	10.8754	8.66177	1.32046	1.81581
Solyc05g006330.1	12	0	0	0.784107	0	0.687374	0.200337	0	0	6.15149	6.96313	7.12128	9.69604	7.64292	1.3965	0.719779	1.38571
Solyc05g006830.2	12	2.07939	1.43114	0.469912	0.482845	2.26567	0.780396	0.588208	0.182243	15.0534	7.08306	10.6694	11.7925	2.42231	4.90195	3.88224	3.02521
Solyc05g006870.2	12	5.40126	4.23583	0.581242	1.41844	0.424613	2.89586	0	0	32.0718	37.8292	50.809	62.5733	40.0946	26.8412	2.66779	4.32891
Solyc05g006990.2	12	0.700815	0.559854	0.0989838	0.0508541	0.0578483	0.278191	0.247804	0.127961	2.35553	4.74202	5.05673	2.12401	2.26363	1.58662	0.0908632	0.649735
Solyc05g008060.2	12	14.2554	13.9267	17.0937	7.38878	7.61253	6.38311	5.04062	3.82463	38.7268	13.2516	27.3359	28.5142	24.2162	14.6157	5.80882	8.5896
Solyc05g009270.2	12	0.104832	0.103072	0.118452	0	0	0.0605283	0	0	3.84103	13.5916	13.5818	16.543	7.3272	7.14266	2.93583	1.67467
Solyc05g009380.2	12	1.0569	0.519581	0.170604	0.131474	1.19645	1.22048	0	0.0441094	62.5935	74.5148	113.883	80.4763	58.682	60.0315	18.7929	44.7079
Solyc05g010060.2	12	0.553852	0.221225	0.156453	0.100475	0	0.0199867	0	0	1.16604	0.658116	0.62165	1.10958	0.322595	0.378161	0.359045	0.138246
Solyc05g012050.2	12	8.2158	2.95154	0.714098	0.0917189	7.72068	3.46654	0	0	459.478	416.948	533.429	490.342	108.357	90.2081	25.2373	14.9636
Solyc05g012550.2	12	0.373324	0.397646	0	0.07224	0	0.251478	0.352015	0.0363546	3.75059	2.33303	5.42735	2.65925	0.89614	0.85861	0.903521	1.73945
Solyc05g013530.2	12	2.24944	0.967609	0.635426	0.163229	0	0.541164	0.26513	0.657156	8.14225	27.8675	32.7021	41.3674	8.69498	9.80807	1.36102	4.38487
Solyc05g013850.2	12	1.11748	1.13103	0.0742747	0.0190797	0.455781	0.265677	1.11567	0.480092	11.1684	8.40101	8.09477	7.40169	2.43646	3.02363	3.74997	5.0817
Solyc05g015490.2	12	101.766	64.8462	82.7621	76.5108	46.1564	40.7315	42.4777	28.2152	219.174	291.768	284.085	271.258	92.8985	83.5454	95.0214	145.83
Solyc05g017740.1	12	0	0.1657	0	0.0978335	0	0	0	0	4.4818	5.60715	7.78255	4.29396	0	0.0969003	0	0.0961513
Solyc05g018850.1	12	3.41943	3.15191	2.89779	3.22567	0	1.72754	1.20909	1.74818	6.06233	5.64327	8.7726	5.26959	2.53486	4.42371	0	2.68248
Solyc05g026570.2	12	6.53455	5.20414	8.8603	7.51093	3.5384	3.09383	1.47877	2.06174	14.9062	12.2165	20.1174	22.3424	6.97555	9.61846	3.79559	4.92119
Solyc05g047550.2	12	0.764112	0.673027	0.719494	0.369648	0.441512	0.38604	0.090062	0.167422	5.13657	4.87608	10.3735	8.32136	5.13846	4.26532	0.858607	1.65298
Solyc05g051270.2	12	0.543364	0.623284	0.409309	0.0525718	0	0	0.256174	0.105827	3.90685	3.06088	5.80837	4.6148	0.882327	2.86386	2.81797	1.08502
Solyc05g056550.2	12	0.124529	0.122439	0.281418	0.0361454	0	0.0719013	0	0.0363802	0.919909	2.53196	2.55584	2.30289	0	0.358006	0	0.532858
Solyc06g006080.2	12	5.65158	5.95094	9.31995	4.07886	4.2616	4.14508	0.21604	0.580105	6.07051	50.1949	45.9468	87.6284	15.8201	17.5211	1.58432	3.68193
Solyc06g008380.1	12	0	0.021197	0.0974402	0	0	0.0497913	0	0	0.305776	0.250482	0.442477	0.248071	0.018265	0.0743752	0	0.147601
Solyc06g008760.1	12	0	0.426435	0	0	0	0	0	0	2.73399	2.1378	0.7418	3.32707	0.612414	0.498751	0.599816	0.164966
Solyc06g008910.2	12	0.138031	0.169642	0	0.0801289	0	0.0796972	0	0	0.040786	0.911198	0.70824	1.53155	0	0.198411	0	0
Solyc06g009190.2	12	2.09901	0.336485	2.37173	0.556274	1.71755	0.658663	0.774468	0.559887	18.0404	47.0877	18.9647	68.8574	7.57713	7.00516	12.6843	8.487
Solyc06g034340.1	12	0	0.212592	0	0.0502078	0	0	0	0.202136	1.32891	0.913514	1.55321	0.639768	0.439645	0	0.358834	0.345412
Solyc06g049030.2	12	0.621442	0.611011	0.526639	0.541134	0.102593	0.179406	0.659216	0.136162	3.35118	2.70758	2.79006	3.25613	1.25042	2.5012	0.322289	1.63981
Solyc06g050900.2	12	0	0.0239517	0	0	0	0	0	0	1.06533	0.102921	1.12496	1.3615	0.412772	0.644312	0.202141	0.0833912
Solyc06g051830.1	12	0	0.0630381	0	0.0248129	0	0	0	0	0.0757792	0.248304	0.109657	0.175653	0	0	0	0
Solyc06g051860.1	12	0.111293	0.0273562	0	0	0	0.0321295	0	0.162567	1.54561	0.235101	0.85657	0.68604	0	0.0639907	0	0.0952442
Solyc06g053380.2	12	0.161751	0.278313	0	0.187797	0.0534065	0	0	0.0945087	1.05149	0.597959	1.03744	0.398831	0.0685187	0.279009	0.671092	0.23071
Solyc06g054660.1	12	0.54616	0.805487	0	0	0	0	0.772476	0	1.7752	4.03807	3.50295	1.34667	0	0	0	0.467402
Solyc06g059970.2	12	0	0.0479034	0	0	0	0	0	0	2.41859	0.463146	0.24999	1.92212	0.74299	0.112054	0	0.111188
Solyc06g062400.1	12	0.956001	2.16189	0.972191	2.16439	0	0.993567	1.08172	1.00544	2.62709	3.40791	2.57526	3.18225	2.5108	1.704	1.98318	1.60902
Solyc06g062750.2	12	0.28938	0.391218	0.490468	0.251983	0	0.41771	0.204646	0.33816	2.05217	0.878744	0.928009	1.30813	0.42904	0.374369	0.150077	0.1651
Solyc06g063110.1	12	0.202698	0.0996479	0.229035	0.0588346	0	0.0585176	0.860077	0.118434	1.19788	2.248	5.72028	4.66476	1.54556	1.28201	0.210245	0.462584
Solyc06g065440.1	12	2.17843	1.64759	1.7041	2.33466	0.553284	0.967536	0.47402	1.07701	16.8845	18.0091	13.757	14.8057	4.40103	4.81749	3.12859	5.54509
Solyc06g066160.2	12	0	0.327656	0	0	0	0	0	0.0486782	0.344645	0.659975	1.49617	0.616274	0	0	0	0.142597
Solyc06g066170.2	12	0.138571	0.102184	0.156576	0.160885	0	0.0400046	0.587977	0.202413	4.66781	1.71976	2.13304	2.90426	0.146749	0.0398376	0.718652	0.513886
Solyc06g068380.2	12	68.7036	36.0313	36.4511	27.6598	13.37	19.9901	10.5	14.1958	115.184	96.6959	129.858	108.387	77.7897	57.8963	33.8807	46.398
Solyc06g068510.1	12	0.966971	0.814919	1.09261	1.16278	0.866595	0.358917	0.19538	0.282493	4.77569	3.2464	4.78435	3.46287	4.35947	3.21677	2.14922	0.748719
Solyc06g069070.1	12	1.24179	2.74714	0	0.18022	0	0.537746	0	0	53.3884	70.4993	152.124	116.352	23.8029	21.7771	3.22007	9.21029
Solyc06g069550.1	12	0.12263	0.844003	0.554255	0.0355943	2.51037	0.991272	0.520338	0.465732	11.4866	3.43242	5.34837	7.45849	2.80514	2.82038	4.45186	5.49222
Solyc06g071370.1	12	9.76826	13.5753	10.6129	10.0326	7.07075	6.18237	4.25108	4.71962	29.0857	27.381	17.8316	32.2687	9.1511	16.4175	6.62472	6.8592
Solyc06g071480.2	12	0.791158	0.291704	0	0	0	0.228402	0.372999	0.0385218	6.31192	1.88019	3.55202	3.41384	1.31263	1.17515	0.957382	2.70829
Solyc06g071500.2	12	92.0549	115.29	37.2014	23.4352	25.5256	27.0393	21.9926	15.0354	168.705	313.166	237.011	155.311	36.2737	35.3212	5.45179	26.5309
Solyc06g074850.2	12	0.201429	0.024756	0	0.0584663	0	0.0581513	0.427346	0.0588461	0.684471	0.718047	1.16273	0.538056	0	0.0289543	0.313393	0.0861914
Solyc06g082770.2	12	1.65159	2.49379	0.533193	1.02725	0	1.29418	0	0.137857	2.50981	15.2639	14.8301	8.82339	3.04835	1.42443	0	0
Solyc06g084820.1	12	0.626762	0.0256767	0.118033	0	0	0.030157	0	0	1.85198	8.44052	8.30782	9.44419	0.973499	2.46255	1.19184	1.51975
Solyc07g005860.2	12	13.9456	10.1582	14.028	11.7485	5.55911	5.7444	3.84865	5.41556	10.4022	23.1947	24.1062	24.1469	8.08669	9.65627	4.85099	4.53612
Solyc07g007350.1	12	6.45151	4.81405	7.28975	5.14964	4.26028	5.18841	2.60711	1.81745	42.0752	42.0415	46.9942	17.896	12.9325	14.5067	6.93069	15.5776
Solyc07g007730.2	12	0.307749	0.52952	0.347735	0	0	0	0	0	1.63683	2.76294	7.50057	5.31174	0	0.530845	0	0
Solyc07g008360.1	12	0	0	0	0	0	0	0	0	0.0612626	0.547466	0.39893	0.681619	0.241521	0	0	0.029572
Solyc07g008930.1	12	5.6036	1.1599	2.33272	0.684835	3.40823	1.36229	0.417137	1.20625	3.74728	26.9455	20.0509	6.54482	0.562196	2.28927	1.83544	7.82431
Solyc07g017730.2	12	0.192972	0.166016	0	0	0	0	0	0	1.31147	0.738856	1.48522	0.832675	0.510901	0.0554773	0.200157	0.220194
Solyc07g023990.1	12	0	0.0347692	0.63932	0.123172	0	0.20418	0.600198	0.371916	0.835933	1.6808	0.907238	0.697557	0.419437	0.772646	0.146718	0.32281
Solyc07g048050.1	12	0.292006	0.17944	0	0.0423784	0	0	0	0.127961	4.44359	3.66254	10.3007	6.36002	0.216467	1.42712	1.36295	0.624746
Solyc07g053010.1	12	0	0.0329518	0.0757376	0	0.177051	0.0774029	0	0	1.40622	0.902666	1.28972	1.5701	0.127772	0.732258	0.347621	0.420662
Solyc07g053590.2	12	0	0.0773268	0	0	0	0	0	0	1.02251	0.37381	0.605309	0.646402	0	0.316541	0	0.0897412
Solyc07g053920.2	12	3.91928	3.20322	3.98566	3.46968	0.614678	1.4992	5.68194	1.20224	6.57214	11.8497	9.04947	8.37531	6.84845	5.49289	5.38639	2.71124
Solyc07g054280.1	12	0.584012	0.0861313	0.527914	0.0678054	0	0	0	0.0682459	0.552213	4.84226	2.99658	2.64001	1.60804	0.805903	0.121151	0.333198
Solyc07g054310.1	12	2.32225	0.456654	0	0	0	0.134084	0	0.135686	31.2902	47.3395	30.3846	73.2929	3.63976	10.2813	5.78091	2.25236
Solyc07g055330.2	12	2.06793	1.77906	1.66901	1.24334	1.60942	1.27928	0.417834	0.474674	3.09885	2.37922	4.16845	2.67086	1.97097	1.40133	1.07246	3.03382
Solyc07g056530.2	12	1.50068	0.768486	1.41306	1.05266	0.578074	1.1914	2.47629	1.79019	6.06019	5.71282	5.77503	7.24633	1.45681	1.47405	5.31823	1.10591
Solyc07g056640.1	12	72.0931	35.4414	67.8834	18.3891	34.9839	17.6593	1.54495	3.51024	138.143	99.2212	291.445	176.863	66.3993	153.56	4.53194	27.7325
Solyc07g062140.2	12	16.027	18.7935	9.55084	3.712	10.0036	9.93513	4.96838	4.45768	39.6374	44.3928	87.7267	71.3669	26.18	24.3633	19.5271	30.1875
Solyc07g062980.2	12	18.3374	30.5	33.1519	48.8788	26.6402	28.4105	26.8005	19.6428	78.4766	153.091	132.509	125.345	20.3258	19.4177	4.75502	4.27201
Solyc07g064960.1	12	0	0	0	0	0	0	0	0	0.140937	0.545769	0.203945	0.588035	0	0.0914154	0	0
Solyc08g006490.1	12	0	0.209369	0	0	0	0.184426	0	0	2.39101	2.08047	3.27785	5.6006	0	0.244874	0.441742	0
Solyc08g007040.2	12	0.276493	0.67963	0	0	0	0.239465	0	0.403877	4.24837	3.13942	5.3201	3.29514	1.52261	1.11284	1.43394	0.94649
Solyc08g007210.2	12	2.88672	2.34156	4.24032	5.44628	1.52501	0.833375	2.04145	0.463833	21.9216	21.8767	25.9207	29.183	14.3377	4.8134	7.03634	6.17612
Solyc08g007250.1	12	0	0.0448878	0	0	0	0	0	0	0.251815	0.257179	0.312337	0.150093	0.0128929	0.105	0.126277	0.138918
Solyc08g061060.1	12	0.453733	0.892232	0	0	0	0.392968	0	0	0.804425	11.382	16.2968	11.1877	5.0934	3.00018	0	0.258869
Solyc08g061970.2	12	2.23464	2.09414	1.57812	0.608081	0.461143	1.04833	0	0.571229	14.6092	11.7645	18.6322	10.1016	9.02235	6.7857	1.30378	3.98417
Solyc08g066490.2	12	0.37593	0.303616	0.30341	0	0	0.248065	0.0759582	0.0313786	5.0304	5.89928	5.85561	7.50376	2.60481	2.67101	2.72948	2.38992
Solyc08g066670.2	12	0.0952912	0	0.107672	0	0	0.0275099	0.134778	0.0278386	0.309727	0.352271	0.855647	1.21396	0.444025	0.16437	0.0988389	0.108733
Solyc08g066840.2	12	7.0323	8.57227	8.75682	1.74958	2.13236	1.82302	0.202987	0.251563	119.46	156.436	125.922	214.209	3.98203	5.98259	4.01921	2.98865
Solyc08g066860.2	12	1.57715	1.47314	1.06924	0.39674	0	0.303541	0	0.0921502	2.88933	1.80464	2.9672	4.27766	0.913053	0.906821	0	0.929806
Solyc08g067230.2	12	0.216857	0.266522	0	0	0	0	0	0	4.29322	0.572626	1.39088	3.56472	0	0.498751	0.224931	0.0618621
Solyc08g067370.1	12	3.54184	2.87966	0.307848	0.711722	0.359826	1.25847	0	0.39797	23.1853	27.8415	45.6079	30.3421	31.8246	24.9859	2.68463	6.6451
Solyc08g075430.2	12	1.21306	0.764074	0.0856673	0.17605	0.425559	0.196989	0	0.0221492	8.58019	3.46343	3.69565	7.85155	1.52552	1.56934	2.28054	2.07628
Solyc08g075920.2	12	1.45806	2.05264	1.94705	3.57807	2.18827	2.37253	5.62432	1.70385	12.1809	6.19517	10.7119	9.42368	3.64971	5.0301	2.74972	2.00405
Solyc08g076900.2	12	0	0	0	0	0	0	0	0	0.579364	0.172581	0.628784	0.201441	0	0.0939476	0	0
Solyc08g077400.1	12	0	0	0.406397	0.104396	0	0	0	0	0.637654	1.32961	0.461364	0.886833	0	0.516998	0	0
Solyc08g079060.2	12	0.423339	0.520291	0.239172	0.337912	0.349442	0.48886	1.34721	1.32951	9.85084	7.54551	8.41713	9.22051	3.45208	2.64708	1.20752	1.44917
Solyc08g079120.1	12	0.383021	0.141222	0	0	0	0	0	0.0559483	0.792237	0.910252	1.22831	0.314806	0	0.220228	0.397281	0.163894
Solyc08g079150.1	12	1.08562	0.711596	2.45334	1.68058	3.3455	1.98493	1.02365	0.740028	17.4292	6.68883	12.9974	13.2354	1.14968	3.43312	0	1.44522
Solyc08g079730.1	12	0.367891	0.452145	0.277127	0.462726	0.688326	0.885064	0.520338	0.788162	2.21036	0.874296	7.07872	3.88043	1.94801	1.30443	0.254392	0.419788
Solyc08g080090.2	12	0.568989	0.524473	0.642918	0.495459	0	0.123197	0.201192	0.70646	2.43785	1.05172	1.27728	1.57833	1.05449	0.817888	0.885259	1.33909
Solyc08g080100.2	12	0.199499	0.0490376	0	0.115812	0	0.115188	0	0	1.00213	1.42233	1.53545	0.90183	1.09862	0.458829	0.206926	0.512193
Solyc08g080640.1	12	5.23256	6.02167	4.0312	3.10661	3.06269	1.44194	0	0.347421	38.0913	41.0739	35.086	53.0741	9.67219	13.5387	0.986794	43.8303
Solyc08g081160.2	12	10.0007	19.7284	9.50074	11.0749	11.189	11.6589	5.49576	3.31243	21.156	31.6723	48.209	21.2297	14.8138	12.9837	4.55886	8.39507
Solyc08g081980.2	12	0	0.0432226	0.0662297	0.0170131	0	0	0.0829024	0	3.42926	2.02754	2.78194	1.10803	0.521414	0.370718	0.364777	0.468176
Solyc08g082080.2	12	3.85366	3.84017	3.53056	3.50681	3.47328	2.85648	4.27204	3.83386	10.4021	9.35075	10.8218	16.1363	1.80891	4.04226	3.67304	3.11968
Solyc08g082190.2	12	2.08406	0.791689	0	0	0.625554	0.546958	0	0.110699	7.10977	7.90444	9.47821	18.9976	6.78166	7.29865	1.57211	1.67544
Solyc08g082620.2	12	0.197495	0.242725	0.334733	0.25796	0	0.598663	3.771	3.17332	6.3317	7.5878	4.68676	7.38565	2.7817	2.35627	2.66302	2.05636
Solyc08g082650.2	12	16.7719	9.73887	14.0073	13.7578	5.93898	2.80692	8.59486	8.94743	60.3319	65.1472	52.0707	53.5413	49.0119	38.434	28.2375	24.3383
Solyc08g082790.2	12	0	0.0884072	0.406397	0.208791	0	0	0	0	2.44434	1.04469	2.76818	2.36489	1.14267	0	0	0.102601
Solyc08g083060.2	12	0.666918	1.18395	0.837301	0.215086	0.0978673	0.770139	0	0.238132	4.66385	4.52	5.8934	6.395	1.11435	1.70428	0.0768609	0.465054
Solyc09g005110.2	12	5.25521	3.58572	2.96901	0.683783	4.21821	5.91163	1.92229	0.979397	2.94503	15.7668	18.2476	6.10657	5.98754	6.61631	0.751843	3.36013
Solyc09g007060.2	12	4.35422	3.72459	2.16478	1.81993	4.71555	2.7152	0.492682	1.17029	32.3195	32.8831	35.97	28.7016	6.97211	6.10872	2.52915	2.13643
Solyc09g007420.2	12	0	0	0	0	0	0.0368585	0	0	0.565883	0.168565	0.491322	0.157403	0	0.0734093	0	0.0728419
Solyc09g007710.2	12	0.101291	0.0497954	0.114452	0.0147002	0	0.0292421	0	0	0.389089	0.173853	0.519727	0.666013	0	0.0728	0.0525311	0
Solyc09g008440.1	12	0	0.233099	0	0.055051	0	0.0547544	0	0	1.12085	0.751226	2.18962	1.16914	0	0.327155	0	0.270522
Solyc09g010360.2	12	0	0.159693	0	0	0	0.0234447	0	0	0.31195	0.0643317	0.312516	0.333732	0	0.116734	0.084233	0.0231663
Solyc09g011380.2	12	24.5519	19.0213	29.5914	18.0798	14.2314	10.3957	7.4596	3.05502	30.1742	37.1697	49.3408	49.7383	28.6587	19.2929	11.2239	11.5174
Solyc09g011640.2	12	0	0.0488174	0	0.057646	0	0	0	0	1.52579	0.83908	1.01904	0.734548	0	0.456769	0	0.566548
Solyc09g012000.1	12	1.58468	1.10364	1.6911	1.40544	0.465089	0.508317	0.747112	0.462952	7.33588	2.5804	3.72672	4.26915	1.23068	1.74637	1.46104	1.15525
Solyc09g015350.2	12	0.222726	0.0273734	0	0.0323239	0	0	0	0.0325338	0.691026	0.235249	0.857109	0.228824	0	0	0	0.0317681
Solyc09g030450.2	12	1.29413	1.05476	1.84709	0.830342	0.112446	0.629233	1.15604	1.01482	3.09942	2.60789	1.66006	2.74311	1.81772	1.44903	1.48361	1.49612
Solyc09g056130.2	12	1.86761	3.21345	5.27566	3.11699	0	2.69583	4.62263	3.81925	15.3138	6.41099	8.98381	15.7337	3.16452	4.16109	3.87427	5.32765
Solyc09g059170.1	12	15.4715	10.6958	17.2086	13.2617	6.62489	4.18737	10.9413	4.66114	44.9302	61.5995	32.8703	37.8503	16.5894	11.6757	10.5312	9.86142
Solyc09g060090.2	12	2.55691	3.12081	3.985	2.1753	0.465784	1.47632	3.49173	1.95761	7.84184	10.2905	7.91697	7.1742	5.4903	5.14556	4.38969	3.34518
Solyc09g065670.2	12	0.354621	0.784503	0.400696	0.480345	1.52214	0.68251	1.00314	0.379866	23.6814	16.6679	24.1093	25.1145	4.28125	6.69466	10.4217	6.6092
Solyc09g074430.2	12	2.34297	4.24354	3.20473	4.18775	4.68228	3.48879	2.09295	1.51306	32.7936	38.4555	60.5836	43.6322	12.3278	9.53641	21.488	6.12085
Solyc09g074550.2	12	0.205047	0	0	0	0	0.118391	0	0	1.81765	7.147	8.15379	4.29749	1.95433	2.299	0	0.175479
Solyc09g082080.1	12	0.834697	0.410343	0.314383	0.161518	0	0.481942	0.393526	0.0812834	0.411066	1.54285	0.713808	2.62982	2.12149	0.719896	0.288591	0.15874
Solyc09g082730.2	12	2.65554	1.4835	0.954728	1.29633	0.159418	0.592401	0.341449	0.493689	14.8731	9.84885	11.4579	10.0201	3.96273	4.61532	3.88121	4.88955
Solyc09g090500.2	12	0.106857	0.0525318	0	0	0	0	0	0.156088	1.42086	0.338596	1.09657	0.746525	0	0.0921606	0.110836	0.213379
Solyc09g091960.2	12	0.766991	1.2389	0.866645	0.508856	0.217065	0.632643	0.154974	0.19206	5.11545	1.96742	4.91931	4.0075	2.45997	1.386	0.681896	1.1565
Solyc09g092130.2	12	3.61978	4.51233	3.33051	2.91185	2.54401	1.91087	2.12104	1.0726	12.5142	15.9213	16.1852	12.1342	1.88384	3.03274	1.98455	5.38428
Solyc09g092670.2	12	0.0993017	0.0976348	0	0	0	0	0	0	0.909605	0.20977	0.50952	0.652932	0.0420648	0.14274	0.308996	0.0849822
Solyc10g007080.2	12	0.84803	0.416898	0.958214	1.06664	1.44667	0.367231	0.199906	0.165164	15.8283	5.03837	11.4221	9.99033	2.99359	2.80368	3.81161	1.73372
Solyc10g007100.2	12	1.3236	1.82695	0.920356	0.857029	0	0.911198	0.72003	0.475915	17.9005	8.25372	9.40354	11.5482	2.95439	2.78073	4.64668	2.38165
Solyc10g007820.2	12	0	0.198916	0	0	0	0	0	0.0788053	2.07238	1.42458	1.38409	1.33025	0.399936	0.697948	0.839377	0.692553
Solyc10g008450.1	12	4.21323	1.90555	1.71383	2.29909	0	1.02172	2.14528	1.72321	9.81016	8.32172	8.43109	7.4798	5.85398	4.31206	9.9638	3.26915
Solyc10g008470.2	12	1.43575	1.2793	1.21672	0.729287	0.948102	0.82898	0.253836	0.471873	3.02271	3.64901	2.99278	2.95011	0.532166	1.49625	0.930749	0.204785
Solyc10g008930.1	12	0.460822	0.339815	0	0.133757	0	0	0	0	15.1144	7.90939	13.5958	12.6882	2.8305	4.90179	1.91191	1.8404
Solyc10g009150.2	12	0.416857	0.20493	0	0.423484	0	0.300859	0.294797	0.304454	5.54286	5.61375	10.4271	5.31055	2.64874	1.37818	0	0
Solyc10g018120.1	12	1.0575	0.346584	0.663836	0	1.0087	0.44098	0	0	8.47157	6.76383	8.44057	7.96736	6.94346	7.36404	0.4875	2.01113
Solyc10g018500.1	12	0	0.109013	0	0	0	0.0640174	0	0	0.131047	0.70265	0.28445	0.911282	0.657539	0	0	0
Solyc10g039290.1	12	0.205882	0.227729	0	0.0298794	0	0.0297184	0	0.0300735	1.97714	0.869831	0.924338	1.22681	0	0.0591887	0.533868	0.411118
Solyc10g049280.1	12	0.111503	0.0274079	0	0	0	0	0	0	0.626002	0.176659	0.429094	0.229112	0	0	0	0
Solyc10g052500.1	12	8.97186	2.95606	9.0591	1.77304	1.19753	1.10218	0.539984	0.892276	14.1577	13.8112	19.8342	12.7084	8.814	8.17694	5.93993	9.9652
Solyc10g054930.1	12	2.07573	2.72118	2.73633	1.50623	2.11319	2.89637	5.13776	3.48684	6.90013	9.72893	5.76908	6.89528	2.52796	2.88428	6.63844	2.86198
Solyc10g075110.1	12	135.922	115.234	109.536	155.279	69.7734	80.4048	1.45091	2.09782	1427.53	2269.54	1157.98	2640.48	160.131	162.35	11.1722	31.6045
Solyc10g076840.1	12	0	0.0416631	0	0	0	0.0978657	0	0	2.60436	2.5959	2.17424	2.43794	0.1077	0.438557	0.351616	0.580224
Solyc10g078160.1	12	0.471882	0.811931	0.933088	1.19846	0.856926	0.919546	3.17024	2.65374	11.2593	8.62878	14.2248	14.8349	10.9691	8.68226	7.46411	6.19215
Solyc10g078470.1	12	2.4099	1.12831	2.07468	0.7328	2.80388	1.2258	0.811551	0.771086	3.86562	6.66652	4.71058	5.23473	4.27784	4.84973	0.476119	1.04756
Solyc10g079110.1	12	16.9409	11.281	13.7475	8.44868	2.69505	4.40166	3.48522	1.7547	10.2391	27.2875	23.114	31.5817	4.76244	6.50851	6.22994	3.73434
Solyc10g079240.1	12	0.139775	0	0.315873	0	0	0.121057	0	0	1.98247	0.922714	1.97228	1.83811	0.828935	0.241103	0	0.199366
Solyc10g080540.1	12	0	0.0408416	0	0	0	0	0	0	11.1449	10.0911	17.051	10.4471	2.99134	1.95848	1.37873	0.900572
Solyc10g080600.1	12	0	0.0616969	0.567227	0.218564	0	0.0724623	0	0	6.89752	9.61036	10.3031	9.07714	0.159488	0.577278	1.56207	0.644418
Solyc10g080880.1	12	0.602915	0.740994	0.908336	0.437501	1.19441	0.667221	2.41613	1.14489	11.758	24.995	22.1706	14.9487	5.5762	4.56438	5.73249	1.94923
Solyc10g080980.1	12	3.84018	1.51029	1.38852	0.624198	0.456459	0.57649	0.217259	1.03213	10.0309	3.04207	9.85204	10.4788	5.17298	2.95874	3.18652	2.14713
Solyc10g083340.1	12	0.143866	0.0353629	0	0	0	0	0	0	0.892716	1.06369	1.47636	1.35981	0.304713	0.992637	0	0.205201
Solyc10g086430.1	12	0.192552	0.0157767	0.0725235	0.0186299	0.148345	0.037059	0	0.0187509	0.284481	0.220327	0.32933	0.395649	0.0135944	0.0553565	0.0665737	0.128167
Solyc11g006980.1	12	0	0.0680694	0.312907	0.0803797	0	0	0	0	2.20934	0.73124	1.42091	0.910426	0.0586537	0.0796129	0.287236	0.31599
Solyc11g007250.1	12	0.384686	0.252153	1.88356	0.111658	0	0.111056	0.90682	0.33715	3.71318	3.28438	5.42804	9.48525	2.49865	2.61736	1.19702	1.82897
Solyc11g007540.1	12	0.234068	0.345209	0	0.06794	0	0.168935	0.331061	0.0683813	1.07203	3.77024	1.35114	2.45287	0.54534	0.605627	0.364174	0.868033
Solyc11g008630.1	12	0.127674	0.156913	0	0.0370582	0	0.073717	0	0	2.30126	3.1016	1.96529	3.253	0.621958	0.47716	0.529708	0.36421
Solyc11g008830.1	12	0	0.0627653	0	0	0	0	0	0	8.82778	6.87746	6.55097	7.87016	0.865333	1.5416	3.70795	1.45684
Solyc11g012200.1	12	0	0	0	0.048364	0	0	0	0	0.39388	1.01196	0.213739	0.890173	0.21175	0.239513	0.345657	0.0950649
Solyc11g012520.1	12	0.464451	0.228327	0	0.13481	0	0.402251	0	0	3.15647	6.00941	11.9155	9.92508	0.688604	2.53696	0.481742	0.264984
Solyc11g013450.1	12	1.06761	0.262421	0.30158	0.07747	0	0.0770526	0	0	2.20823	1.8324	3.08133	1.42589	1.75245	0.383655	0	0.152276
Solyc11g013890.1	12	0.768037	0.755144	1.21496	0.40127	0	0.177382	0.434518	0.628253	1.72477	1.17627	2.16745	2.20938	0.748293	1.14817	0.477979	1.35839
Solyc11g021060.1	12	18.9595	2.26543	2.67787	1.75795	0.0869446	0.304083	0.744888	0.384645	1306.96	730.584	933.635	1104.33	1016.92	330.218	416.797	212.134
Solyc11g040330.1	12	1.60869	1.23899	0.848262	0.964994	0	0.743068	1.21349	0.438635	11.2815	8.18417	11.1432	5.6854	5.29259	4.40896	3.33716	4.00776
Solyc11g043070.1	12	0.606532	1.4536	0.514004	0.572163	1.65217	0.56908	0.428933	0.177194	3.00195	4.20416	4.27918	3.36495	0.963489	1.26419	0.629113	1.4707
Solyc11g044450.1	12	1.1968	1.84912	2.12504	2.13391	1.46773	1.38203	0.241819	0.649325	5.75922	2.61848	6.57945	4.28593	2.57107	1.22881	1.06402	2.2923
Solyc11g045410.1	12	0	0	0	0	0	0.157673	0	0.319113	1.93658	0.288434	1.40118	0.673336	0	0.157014	0	0.311602
Solyc11g045530.1	12	0	0	0	0	0	0	0	0	2.43198	1.17721	0.439905	4.79165	0	1.67604	0.355705	0.195657
Solyc11g064770.1	12	0	0.0311802	0	0	0	0	0	0	0.543491	0.418694	0.244076	0.599486	0.0403008	0.182339	0.263145	0.036186
Solyc11g066120.1	12	0.61443	0.453087	0	0	0	0	0	1.07701	3.08642	9.2479	7.09347	7.32253	4.29455	4.23939	0	3.15497
Solyc11g066490.1	12	0.846678	0.346861	0	0.163836	0	0.0814767	0.798349	0.329801	6.17111	5.14212	5.43041	3.82738	1.43463	0.811366	2.6346	1.93223
Solyc11g073110.1	12	0.758165	1.37906	0.685338	0.572163	0	1.35704	0.643399	1.10746	16.6227	9.32923	26.0641	23.9908	4.07877	2.70275	3.46012	3.63348
Solyc12g006530.1	12	0.541859	0.380545	1.13706	0.763923	0	0.268167	0.109485	0.248757	3.52244	3.59747	3.27677	4.42175	0.639418	1.00143	1.36494	1.08202
Solyc12g006770.1	12	0	0.690418	1.58688	0	0	0.202722	0	0	5.18726	2.5959	1.80152	5.77145	3.12331	1.41313	0	0.801261
Solyc12g007150.1	12	0.530443	1.12131	0.719235	0.431101	0	0.459406	0.300099	0.154965	4.51404	6.21896	8.30123	8.45787	1.37066	0.975974	0.990344	0.635533
Solyc12g008800.1	12	11.5474	17.4906	20.4532	17.6644	11.8502	7.56828	2.20708	3.73818	82.6274	38.4029	62.8529	47.7107	66.3001	22.2512	18.7752	15.491
Solyc12g010700.1	12	0	0.0958069	0	0	0	0.037508	0	0.151825	4.29972	3.53363	6.49974	2.72301	0.770508	1.00849	0.13476	0.593004
Solyc12g013830.1	12	11.0597	1.81235	0	0	0	1.59643	0	0	4.3573	17.5223	18.9159	9.09003	5.07538	14.8379	0	0
Solyc12g017370.1	12	0	0.700225	0.378688	0.145917	0	0.193507	0.47402	0.146864	3.21846	2.69915	3.86916	3.16774	1.73912	3.17954	1.21667	1.8643
Solyc12g017960.1	12	2.01086	2.30662	0.757376	1.751	0	1.16104	2.84412	18.0154	50.109	33.6287	49.0094	37.7374	15.6166	15.9941	31.2859	19.8858
Solyc12g044410.1	12	2.67475	3.56414	3.49948	2.67641	3.13748	2.62135	1.19467	0.658027	9.87933	9.14452	7.58442	11.7729	3.59293	3.21748	3.94247	3.19261
Solyc12g049500.1	12	0.115885	0.142424	0	0.0336363	0	0.13382	0	0.0677096	1.09575	0.489601	1.18921	0.714345	0.36817	0.0666308	0.360597	0.0330579
Solyc12g055810.1	12	7.7969	3.72191	5.23489	2.13191	2.20126	1.66372	10.3885	2.73997	10.3507	24.855	21.7424	24.8902	19.1707	12.7669	11.4861	7.60738
Solyc12g055970.1	12	3.69454	5.10432	3.88667	0.961431	4.12226	2.7952	1.44151	0.558275	4.66787	7.29993	16.1786	12.408	4.5062	2.38065	2.11425	1.92614
Solyc12g088140.1	12	2.12559	0.522478	0	0.308484	0	0	0	0	3.76848	2.10479	2.04496	7.42489	0	0	0	0.60636
Solyc12g088390.1	12	4.69534	8.87238	0.331588	0.511071	3.48816	7.7942	0.415062	1.71464	13.0069	79.4269	56.8418	23.2753	13.0526	19.4042	0.608769	9.96195
Solyc12g088640.1	12	0.988579	1.61997	0	0.669531	0	0.665924	1.8643	1.05896	2.82373	19.143	19.0216	6.2293	11.0973	4.54728	0.341795	0.188005
Solyc12g088890.1	12	3.03266	3.72719	3.42669	3.521	3.40447	2.4952	3.00253	2.56931	25.5837	10.8507	22.5629	17.9464	11.2728	8.19542	5.34746	2.94139
Solyc12g096480.1	12	0.771049	0.379053	0	0.783308	1.65479	0.111298	0	0.112628	9.34114	5.19181	6.42894	8.87219	5.38924	3.21418	0	0.439908
Solyc12g098110.1	12	0	0	0	0	0	0	0	0	0.461701	0.412594	1.50325	1.28424	0.330947	0.112302	0	0
Solyc12g098390.1	12	0.23253	0.304836	0.087581	0.0224979	0	0.111883	0	0.135864	2.45062	1.30989	1.59083	1.17856	0.804427	0.668497	0.723563	1.03922
Solyc12g099590.1	12	0.436928	0.429593	0	0.126821	0	0.252276	0	0.25529	5.55153	3.9227	5.60471	1.25689	1.94339	1.00489	0.906389	1.37105
Solyc12g100140.1	12	5.23151	4.62932	4.43342	3.87213	1.85687	2.7563	2.77475	1.60476	50.3553	26.454	35.0636	35.4196	7.59013	10.1144	7.32547	6.60374
Solyc00g187050.2	13	0.687016	0.192995	0	0.113949	0	0.170003	0	0.344068	7.27909	0.544233	0	0.322663	0.457323	2.9062	1.22159	1.17589
Solyc01g006560.2	13	0	0	0	0	0	0	0	0	1.4178	0.0457951	0	0.0950281	0.0979542	0.315773	0.359772	0.098947
Solyc01g073760.2	13	4.69379	4.73037	10.6073	6.4033	0.929869	4.74272	5.31103	3.70238	20.1106	6.56894	7.22518	6.17254	2.98247	4.58798	8.27651	7.76607
Solyc01g091050.2	13	5.68164	4.75283	0.207092	0.212792	1.90621	2.59266	0.388838	5.16695	216.705	11.6392	6.58286	4.33083	5.76462	7.1659	1.23566	9.30641
Solyc01g099160.2	13	4.3923	6.96592	4.35112	5.32662	2.62235	2.55343	2.72324	2.61909	10.2228	7.05422	3.08726	2.22537	3.19871	2.99251	3.93174	7.44919
Solyc01g099170.2	13	1.24672	2.41327	1.05653	2.26167	0.38591	1.01227	0.881664	0.93331	4.19038	3.12743	1.29938	0.76851	0.726159	1.25446	1.05067	2.82294
Solyc01g100440.1	13	0.679293	0.44526	0	0.0985847	0	0.163423	0	0.297675	0.234174	2.12256	0.145228	0.0465261	0.0239794	0.195288	0.587152	0.74282
Solyc01g100980.2	13	0	0	0	0	0	0	0	0	0.165032	0.122899	0	0.0382537	0	0	0	0
Solyc01g103360.2	13	0	0.0421068	0	0.0497218	0	0	0	0.0500448	1.7716	0	0	0.0703972	0.0725648	0	0.533041	0.0977337
Solyc01g104180.2	13	0	0	0	0	0	0	0	0	2.2858	0.29789	0	0.13246	0	0.0463321	0	0
Solyc01g105770.2	13	0.234845	0.230903	0.265358	0.408992	0	0.101697	0.49824	0.377345	8.43125	2.20144	0	0	0.223834	0.0337576	0.121794	0.40196
Solyc01g111660.2	13	12.1268	9.56997	8.11328	21.6751	10.9056	12.6678	67.9306	40.6018	193.261	65.6021	41.3455	37.1142	33.796	27.8905	49.6512	23.3052
Solyc02g014470.2	13	0	0.0989302	0.15159	0.0389406	0	0.0387308	0	0	0.792837	0.106277	0	0	0	0	0.278307	0.076542
Solyc02g072490.2	13	0.0782644	0.0192376	0	0	0	0.0451888	0	0.0457287	0.39314	0.144663	0	0.0964886	0	0	0.0811781	0.0893046
Solyc02g083000.1	13	0	0.10139	0	0	0	0.178622	0	0.0602521	14.2603	4.13892	1.58735	2.37316	1.2668	1.77876	0.427841	1.47085
Solyc02g084780.2	13	0	0	0	0	0	0	0	0	0.0400671	0.393861	0	0	0	0	0	0.116045
Solyc02g084790.2	13	0.143284	0.0704394	0.323801	0.332713	0	0.0413651	0	0.167437	0.381043	1.85392	0	0	0	0.0411924	0.445855	0.40874
Solyc02g084930.2	13	15.0972	3.71095	2.43697	1.57993	1.25467	3.70617	0.435779	4.26052	65.1243	46.672	10.8028	10.2982	15.3573	19.8117	0.106526	14.0628
Solyc02g090210.2	13	0	0	0	0.0658917	0	0.0327684	0	0	0.368931	0.14986	0	0	0	0	0.117732	0.0647588
Solyc02g093180.2	13	36.9423	16.4303	24.7916	18.3946	23.519	19.4739	29.3006	37.2368	166.603	60.0112	35.6064	44.2445	41.111	35.3527	44.6687	23.3475
Solyc02g094050.2	13	0.641919	0.105191	0	0.0621071	0	0	0.302639	0	2.2129	0.847514	0	0.175865	0	0	0.665818	0.183118
Solyc03g006010.2	13	0	0	0	0	0	0.0579863	0.142044	0.176037	1.00896	0.265189	0.257651	0.123814	0	0.0288721	0.208336	0.0859468
Solyc03g006210.1	13	0.339973	0	0	0	0	0	0	0	0.703196	0.134658	0	0	0	0	0.176315	0.0969826
Solyc03g013260.1	13	0.353205	0.520914	0.399097	1.0252	0	0.917711	0.499566	0.103186	2.5048	0	0	0.14515	0	0	0.366355	0.906816
Solyc03g025330.2	13	0.278232	0.444538	0	0.0403794	1.05646	0.240971	0	0.24385	5.13833	1.98366	0.356904	0.97189	0.883956	1.31981	0.144295	2.73827
Solyc03g025670.2	13	0.233451	0	0	0	0	0.0673956	0	0	3.51803	1.17124	0	0.191874	0.148337	0.201343	0	1.86468
Solyc03g034390.1	13	0.61443	0.453087	0	0	0	0	0	0	2.54176	0.486732	0	0	0	0.176641	0.637305	0
Solyc03g044830.2	13	0.10628	0.104496	0.240177	0	0	0.0306822	0	0	0.188424	0.252574	0	0	0	0	0	0.090954
Solyc03g095310.2	13	18.7666	14.4238	19.55	16.182	6.55903	7.02993	9.45195	7.19415	26.0221	35.4133	12.0952	15.0858	6.35973	5.36887	8.07099	27.812
Solyc03g098100.2	13	0.188251	0.0462727	0	0	0	0	0.266258	0.054996	4.39439	0.198835	0	0	0	0.10824	0	0.161105
Solyc03g098720.2	13	2.56148	0.472216	0.964764	0.247829	0	1.0476	0.905726	5.7371	432.24	27.055	30.1194	19.2985	57.5533	72.719	27.2327	84.8834
Solyc03g098760.1	13	11.8549	1.20823	1.30685	1.25889	2.29125	0.834737	2.86271	2.70307	121.492	1.14525	0	0.118824	16.0452	21.6126	17.3947	45.9429
Solyc03g098780.1	13	141.086	15.609	70.2518	16.8895	4.47412	2.7614	6.01279	4.96781	998.254	67.1427	59.9856	50.664	229.774	222.358	295.709	314.094
Solyc03g098790.1	13	65.6578	11.0873	49.7607	27.3469	2.55562	3.46737	4.1525	1.94933	6259.53	226.161	438.575	299.765	452.527	443.275	782.622	580.399
Solyc03g112320.2	13	1.24983	0.23041	0.706112	0.393004	1.5475	0.451023	0	1.15624	0.830939	2.06267	0.400808	0.47082	1.27947	0.658739	0.540152	1.15874
Solyc03g116630.2	13	2.08592	2.73454	0.589236	1.36227	3.6158	1.40511	0.983428	3.35162	17.1553	28.7793	5.12848	3.50029	10.7506	9.99463	3.42567	16.6116
Solyc04g008370.1	13	0.220094	0	0.124345	0	0	0	0	0	4.48737	1.04611	0.282327	0.859257	0.512782	0.0949117	0.456577	0.125571
Solyc04g014330.1	13	0	0	0	0	0	0.156226	0	0.316185	8.63465	3.85813	0	0	0	0.622295	1.68389	3.08743
Solyc04g015610.2	13	0.132551	0	0	0	0	0.0382666	0	0	1.0575	0.455012	0	0.0544721	0	0	0	0.302499
Solyc04g050440.2	13	0.189562	0.605733	0.107096	0.192575	0	0.0547251	0	0.249205	2.18449	0.600659	0.121581	0.272652	0	0	0.0983095	0.162226
Solyc04g055060.1	13	0	0	0	0	0	0	0	0	0.0611551	0	0	0	0	0	0	0
Solyc04g077260.2	13	0	0	0	0	0	0	0	0	0.520275	0.232469	0	0	0	0	0	0.200913
Solyc05g008080.1	13	0.216063	0	0	0.0627138	0	0	0	0	0.319216	0.114106	0	0	0	0.0621156	0.224107	0.0616355
Solyc05g009340.1	13	181.417	37.4044	53.2073	48.4852	25.6947	25.4714	0	4.48903	117.171	532.575	90.2877	29.1288	49.0281	31.7776	28.7912	30.825
Solyc06g050440.2	13	0.138571	0.306552	0	0	0	0	0.195992	0.0404826	8.68048	3.73225	1.24427	0.854193	0	0.0796752	0.574922	3.16238
Solyc06g051800.2	13	0.240103	0.206563	0	0	0	0.17329	0	0	3.44091	1.10951	0.153997	0.542689	0.483117	0.448673	0.498083	1.5411
Solyc07g061750.2	13	10.0856	5.31872	9.01317	7.9306	3.54193	3.59984	10.2447	9.83033	157.594	101.466	33.8722	60.8514	44.3348	46.2598	58.772	21.5518
Solyc07g064600.2	13	216.645	23.1226	44.5979	23.6128	12.1632	16.5222	25.1213	39.9093	1262.22	194.374	52.8802	62.8981	329.979	359.26	291.578	196.538
Solyc07g066360.1	13	1.43866	0.353629	0	0	0	1.246	0	1.89133	12.328	6.83799	0	0	0	0	0.746113	2.66761
Solyc08g061250.2	13	0.21914	0.0538654	0	0.0318035	0	0.0632643	0	0.0640201	1.3598	0.983711	0.562207	0.0900561	0.626596	0.315001	0.227299	0.500106
Solyc08g067500.1	13	0	0	0	0	0	0	0	0	2.10837	0.502433	0	0	0	0	0	0.135697
Solyc08g074650.2	13	4.66231	0	0	0.0307561	0	0	0.299739	0.123823	7.38915	1.28707	0	0	0.98749	1.06619	1.53869	2.38795
Solyc08g079230.1	13	0	0.208615	0	0	0	0	0	0	1.37929	0.896427	0	0	0	0	0	0.242108
Solyc08g080590.2	13	1.0209	0.836468	0	0.0987742	0	0	0	0	3.51936	2.06674	0	0	1.2253	0.195664	0	2.03859
Solyc09g011000.2	13	0	0	0	0	0	0	0	0	0.421335	0.263565	0	0.117196	0	0	0	0.0813529
Solyc09g011050.2	13	0	0	0	0	0	0	0	0	0.445212	0.221032	0	0	0	0	0	0
Solyc09g065430.2	13	0	0	0	0.0619573	0	0	0	0.0623598	0.567658	0.281823	0	0	0	0.122733	0.221404	0.121784
Solyc09g082810.2	13	0.517414	0.0635911	0	0	0	0.149374	0	0	2.90487	1.0247	0	0	0	0	0.268339	0.590403
Solyc09g083440.2	13	204.057	27.4301	71.6928	34.8896	9.05352	6.71941	21.1951	57.285	785.068	43.6954	52.7601	36.8187	48.2172	42.9897	56.2206	96.3202
Solyc09g084470.2	13	23.0674	5.12635	10.3544	9.81393	2.92134	2.73674	19.665	39.9723	732.307	60.4104	33.238	31.1658	64.5856	55.0515	81.6114	98.9758
Solyc09g089500.2	13	0.388061	0	0.438481	0	0	0	2.19546	3.40107	21.7865	0	0	0	0.821924	2.11969	1.61003	4.76012
Solyc09g089510.2	13	377.359	90.0545	256.247	104.001	11.6128	23.5862	17.6182	56.5127	1958.57	51.1764	19.2684	21.2289	54.0856	111.119	47.881	63.23
Solyc09g089530.2	13	35.6949	7.46718	19.7373	9.91982	1.50455	2.19253	8.59339	11.2046	1031.73	42.7154	94.4984	43.5385	25.4154	23.2529	146.52	79.8355
Solyc09g089540.2	13	7.28389	3.79145	4.84134	2.86039	0	0.989557	3.63606	8.26139	366.14	164.051	40.1219	67.9662	81.0397	70.458	35.5533	40.9458
Solyc09g091540.1	13	0	0	0	0	0	0	0	0	31.4773	6.89404	0.413463	0.662298	4.81297	3.28958	2.84175	1.01143
Solyc09g092760.2	13	0	0	0	0	0	0	0	0	0.502766	0.449291	0	0	0	0	0	0
Solyc10g024360.1	13	0.420322	0.499364	0.55409	0.589674	0.531993	0.141568	0.297247	0.122794	1.82158	0.480951	0.179724	0.23031	0.148376	0.342373	1.16259	0.459631
Solyc10g050470.1	13	1.07849	2.75293	0.84366	0.38528	0	0	0	0	21.7681	2.14682	1.38344	1.80693	0.0527141	0.0477006	0	0.0473319
Solyc10g076570.1	13	0.142133	0.0349368	0	0	0	0	0	0	0.545975	0.0750623	0	0	0	0	0	0.0405457
Solyc10g084010.1	13	0.499875	0	0	0	0	0	0	0	6.64673	3.82786	0	1.23255	1.79987	1.29337	0	0
Solyc10g084860.1	13	0	0	0	0	0	0	0	0	0.0782749	0.233165	0	0	0	0	0	0
Solyc10g084940.1	13	0.201659	0	0	0	0	0.0291088	0	0	3.84336	4.87231	0.517358	0.828721	1.6017	1.94215	0.418333	0.747844
Solyc10g085190.1	13	3.58474	0.240311	0.736454	0.283771	0	0.141121	0	0.238012	13.1923	5.07707	0.418031	0.870501	6.41918	3.46646	2.53513	4.55524
Solyc11g007600.1	13	0	0	0	0.0646071	0	0	0	0	0.55905	0.146938	0	0.045736	0	0.0639907	0	0.190488
Solyc11g007950.1	13	0	0	0	0	0	0	0	0	0.163655	0.511868	0	0	0	0	0	0.0789976
Solyc11g065770.1	13	3.59529	0.110467	0.380852	0.0978335	0	0.064871	0	0	132.03	9.90893	1.44121	1.84686	0.237967	0.387601	0	1.28202
Solyc11g069560.1	13	0.127398	0.0782871	0	0.0184891	0	0	0	0.0186092	0	0.252302	0	0	0	0.0183127	0	0.218054
Solyc11g071620.1	13	0.259847	0.298066	0.0978695	0.100563	0	0.0500107	0.183761	0.101216	0.678229	0.274457	0.16666	0.124582	0	0.024901	0.404281	0.358273
Solyc11g072600.1	13	137.918	43.5866	50.4708	45.5373	23.1929	27.1681	22.8474	68.3563	260.643	494.116	162.944	170.234	203.832	226.359	146.226	198.182
Solyc12g005440.1	13	0	0.0329518	0	0	0	0.0774029	0	0	0.831849	0.106196	0.171963	0.0550911	0	0.231239	0	0.038242
Solyc12g006430.1	13	0	0	0	0.0386476	0	0.0384393	0	0	2.32127	6.71536	0.512395	0.218872	0	0.306231	0	0.037983
Solyc12g010030.1	13	103.466	15.4495	55.723	22.7343	26.4996	11.4455	30.0886	36.7241	936.32	41.1089	50.8559	27.8165	54.8883	378.07	182.541	119.992
Solyc12g040860.1	13	0	0	0	0	0	0	0	0	0.800905	0.136328	0	0	0	0.0742125	0	0
Solyc12g056480.1	13	0	0	0	0	0	0	0	0	6.044	0	0	0	0	0	0	0.339244
Solyc12g056600.2	13	0.647004	0.914456	0.548302	0.704241	4.16571	0.980625	0.457555	1.79567	9.55898	2.00743	0.622461	0.930607	1.54167	0.837027	2.18105	1.4304
Solyc12g087950.1	13	58.7643	31.767	30.4539	31.5486	20.4238	36.7997	8.74895	48.792	66.5182	220.389	69.1458	46.0289	55.2604	77.4839	19.4772	57.0336
Solyc12g094460.1	13	0	0	0	0	0	0	0	0	2.62238	0.200051	0	0.0444772	0	0.0933443	0.112259	0.277869
Solyc00g007200.2	14	26.7912	29.7631	19.176	15.1376	16.5899	12.276	3.50611	5.87711	8.39532	10.8256	4.40284	2.15497	1.57512	2.05574	2.4723	2.96458
Solyc00g007300.2	14	6.61786	8.32795	9.02202	2.83956	8.88277	10.0095	3.15396	2.08046	1.08401	2.81117	2.12227	2.83786	2.89478	3.66035	0.895335	0.902884
Solyc01g006140.2	14	1.67334	7.65042	3.78151	2.79277	3.31499	2.41541	1.77505	1.3199	1.63167	1.28138	0.536622	2.06299	0.301255	0.529172	0.781037	0.190939
Solyc01g006620.2	14	0.376341	0.296019	0.255143	0.284013	0.621297	0.0434589	0	0.0439781	0	0	0	0	0	0	0	0
Solyc01g007220.2	14	333.659	239.597	197.321	205.065	217.483	202.331	9.62625	103.926	22.7593	35.8556	29.3853	23.3305	24.6466	30.4472	8.09245	43.5658
Solyc01g008130.2	14	23.8853	18.2301	16.5923	13.6769	16.7854	13.9252	5.12658	8.47124	3.13067	5.20271	3.3381	4.85056	3.01176	2.67188	4.81995	8.13928
Solyc01g057680.2	14	13.1496	10.5278	14.0091	7.41541	16.1263	10.087	0	4.06107	1.77623	1.19048	1.92774	0.154395	0	0	0	0.964575
Solyc01g067410.1	14	27.1866	24.5823	25.5077	23.1801	31.8983	19.0609	10.643	5.88586	0.573801	1.21783	0	0.199507	0	0	0	0
Solyc01g068440.1	14	5.70341	4.16886	5.59649	2.91883	5.74852	4.02968	0.849134	1.31543	0.0886983	0.158528	0	0.0616796	0	0	0	0
Solyc01g090840.2	14	14.3043	12.484	15.4364	11.9893	14.6996	8.72311	4.54646	2.48856	1.75717	1.23076	1.85551	1.71728	0.0680831	0.462059	1.16694	1.10037
Solyc01g095610.2	14	12.9695	13.7662	11.9902	14.8298	12.6197	13.3884	5.69771	3.76025	4.00649	2.36096	4.28523	1.73624	3.03833	1.89254	0.713385	0.840857
Solyc01g096140.2	14	0.756625	0.767172	0.213733	0.439231	0.437186	0.0819122	0.133769	0.193412	0.111785	0	0	0	0	0	0.0980993	0.0269799
Solyc01g097200.1	14	22.3053	13.7677	14.562	10.9343	10.4743	10.4461	1.40214	9.84691	7.17673	9.55467	2.54332	3.46287	0	0.855002	0.514128	3.25218
Solyc01g097210.2	14	20.5097	16.7654	13.4735	13.0137	18.1107	12.1174	2.02385	8.36058	8.45622	9.6979	2.44734	2.15613	2.82866	1.50835	0.494727	2.72126
Solyc01g098970.1	14	0.639984	0.760333	0.361568	0.40248	0.457835	0.585071	0	0.124644	0	0	0	0	0	0	0	0
Solyc01g104720.2	14	163.084	128.369	140.641	75.3028	101.009	141.244	22.2709	65.9346	13.0719	16.9284	16.351	12.1714	32.4771	44.6213	22.5541	55.9338
Solyc01g104850.2	14	1.55651	1.55429	1.75875	1.32713	3.14779	1.8255	0.275187	0.198941	0.143726	0.0513758	0	0	0	0	0	0
Solyc01g105680.2	14	3.42495	4.99857	3.78933	1.7397	2.35592	3.27527	0.807363	1.00057	0.253005	0.15073	0.0915286	0.527808	0.075564	0.123079	0.148019	0.0610638
Solyc01g106730.1	14	1.3285	0.522478	0.900664	1.07969	2.54411	0.383528	0	0	0.07851	0	0	0	0	0	0	0
Solyc01g112100.2	14	28.8047	23.0936	23.3204	13.2834	14.4882	13.3155	3.29987	13.2649	15.4848	7.32171	5.98556	6.60088	4.08628	4.95312	1.30305	5.91316
Solyc02g036440.2	14	0.162345	0.558668	0.366876	0.0471217	0.536025	0.0937356	0	0.0948555	0.0959406	0.0857362	0.208249	0	0	0	0	0.231557
Solyc02g067800.2	14	85.5639	20.8366	49.3882	12.7638	32.3621	21.4897	3.37207	19.8117	11.0368	20.9149	10.1942	8.92674	21.7697	11.2712	5.77009	7.85908
Solyc02g071870.2	14	46.1476	56.0072	45.4339	37.4919	45.5053	36.2614	19.5971	13.2173	17.6966	17.6511	20.0222	11.9457	17.6319	11.641	11.2039	20.1821
Solyc02g078370.1	14	0.936274	1.9792	0.846338	0.923983	0	1.51366	0.264849	0.32823	0	0.197783	0	0	0	0.323001	0	0.106835
Solyc02g083510.2	14	4.19507	2.95288	4.09375	2.26925	2.95911	4.01861	0	0.38995	1.69033	1.05738	1.46761	1.2538	0	0.109639	0.197784	0.054396
Solyc02g092210.1	14	3.58694	4.01655	4.2031	3.43189	4.82503	3.52846	1.5032	0.970275	1.37392	1.12255	1.53372	1.0919	0.984828	0.725661	0.137796	1.06113
Solyc02g092240.2	14	38.2654	30.3878	35.2158	14.6248	28.756	25.7929	3.91832	3.33851	13.3021	21.3057	13.7705	10.6021	14.7792	16.4266	3.05308	12.2988
Solyc03g026130.2	14	6.65904	5.5276	5.18062	4.94298	7.64125	6.33452	2.4704	1.46701	0.35482	0.51886	0.840189	0.538336	2.84393	0.596286	0.226457	0.778523
Solyc03g094000.2	14	0.919728	1.08515	1.24707	0.320349	1.27543	0.265519	0.520338	0.0537383	0.217412	0.048572	0	0.0755928	0	0.105764	0.190794	0.0524734
Solyc03g112330.2	14	42.9454	36.8404	29.2321	26.3321	26.9355	33.1112	1.70758	3.17433	9.58097	19.0822	16.1504	9.49758	5.47949	9.52003	1.07336	5.95323
Solyc03g118980.2	14	9.04373	11.0408	7.15314	8.75002	12.2427	5.65687	0.852751	3.87502	4.27565	4.93531	6.57384	5.82258	5.93801	3.03329	4.69022	2.75186
Solyc03g120900.1	14	36.7193	33.2704	35.9729	42.0652	57.9108	52.7775	16.0225	20.6557	10.9654	7.99401	10.2722	5.37777	10.0525	15.1046	7.29313	9.24899
Solyc04g005610.2	14	25.9645	13.3741	21.6765	5.71229	10.1018	14.2754	1.16954	8.35837	10.4575	2.92585	3.81854	2.9224	2.41692	1.52142	0	0.80201
Solyc04g007210.2	14	2.18979	1.15341	1.53171	0.242134	1.06731	0.481658	0.147485	0.761583	0.246494	0.385485	0.26752	0.128557	0.0883435	0.119912	0	0.0594926
Solyc04g051150.2	14	44.0584	26.7414	35.9089	39.0985	38.4842	32.0069	2.93699	6.43566	3.4147	4.9587	3.24273	2.15193	0.631036	0.389331	2.90299	0.669625
Solyc04g071640.1	14	4.53733	5.46492	3.07611	6.18985	1.94756	6.41848	0	1.06044	0	0.239622	0	0.186462	0	0	0	0
Solyc04g072920.2	14	37.5813	31.0775	27.4189	9.93299	22.0641	15.6994	5.63223	1.34512	2.20623	4.4689	1.91554	0.92051	3.45277	1.35947	3.48501	2.16543
Solyc04g076760.1	14	0.948824	0.330401	0.804078	0.367204	0.522134	0.661971	0.111833	0.0461986	0	0.0417571	0	0.0324934	0	0	0	0
Solyc05g005240.1	14	187.958	208.842	159.544	145.927	142.686	142.582	19.8843	60.0891	6.32147	9.36139	0.784079	0.879174	0.906246	0.351452	0	0
Solyc05g015460.2	14	5.5443	7.49545	4.6985	8.31457	9.76322	4.53504	0.653479	0.674886	0.819127	0.366002	0	0.18987	0	0	0	0
Solyc05g025680.1	14	9.34326	10.4855	9.27756	3.12285	6.5438	4.90425	1.33484	3.11556	1.03181	1.12143	0.968495	0.46541	3.23825	2.41475	0.9789	2.5307
Solyc05g025690.1	14	6.06844	9.30785	7.67973	2.67734	5.93084	3.43376	1.02997	2.97839	0.645526	1.47422	0.622746	0.698274	4.78136	1.53525	0.503549	3.80846
Solyc05g052440.1	14	3.37863	2.52604	3.97668	3.55493	4.36922	3.17001	0.199111	0.863661	0	0.892148	0.902908	0.173557	0.357802	0.121414	0	0
Solyc05g055030.1	14	15.083	5.42876	9.43435	4.53429	9.87119	4.82089	1.90474	3.30478	1.03461	0.853448	0.345496	0	1.65436	1.39377	0.558733	0.2305
Solyc06g054270.2	14	37.7692	50.4764	27.6607	24.7677	23.1629	18.4555	1.68174	12.0148	1.30202	2.03158	0.897197	0.143716	0.325911	0.140754	0.290188	0.299285
Solyc06g059880.2	14	0.62117	0.629828	0.438673	0.0901494	0.538377	0.0448319	0	0.204154	0.114716	0.020503	0	0	0	0	0	0.0221498
Solyc06g068900.2	14	2.65981	2.96129	2.29825	1.95278	3.09956	1.85192	0.221293	1.50838	1.80302	0.165256	0	0.0642973	0	0.0449802	0	0.17853
Solyc06g076130.2	14	2.05487	2.83629	1.25023	1.65168	1.77446	2.05347	0.223566	0.415602	0.607181	0.667816	1.01381	0.649578	0.451966	0.249933	0.245927	1.51055
Solyc07g005680.2	14	0.668178	1.36867	0.629161	0.258591	0.956007	0.128599	0.157509	0	0.065812	0.0882182	0	0.0915296	0	0	0	0
Solyc07g007400.2	14	25.1256	43.2316	12.5728	41.5693	38.9907	53.3656	2.53836	8.28399	0.848481	2.08515	2.30214	1.18005	3.64914	4.43717	0.3723	0.614354
Solyc07g007410.2	14	15.6137	25.5316	8.25815	22.9171	26.8734	25.9905	2.34933	3.49387	0.588972	0.64329	1.13638	0.318549	2.34541	2.32397	0	0.347481
Solyc07g007420.2	14	11.9445	19.2471	4.49882	16.3718	16.6516	17.2415	1.87712	2.52019	0.130719	0.175223	0.283739	0.545402	3.51372	2.22568	0	0.0630993
Solyc07g007540.1	14	23.4737	42.9045	30.6042	16.2474	27.2261	18.7662	3.4052	3.51675	1.42279	1.4304	1.54416	0.494696	0	0	0	0
Solyc07g007990.2	14	0.976756	1.12042	0.735777	0.945034	1.45126	0.704957	0	0.237793	0	0.257919	0	0.5352	0	0.046801	0	0.0464392
Solyc07g016050.2	14	4.4198	2.33375	1.84965	2.09061	2.37815	0.897902	0	0.239113	0.0967394	0.08645	0	0.134543	0	0	0	0
Solyc07g041000.2	14	9.81757	3.29607	4.32904	3.40564	4.82278	2.83426	0.677354	2.65827	2.68867	0.885206	0.614319	1.08244	0	0.13768	0.248368	1.36616
Solyc08g008420.2	14	8.8308	7.68073	8.0593	8.77403	10.4293	7.74623	0	2.48063	0.501801	1.97309	0	1.2562	0	0.390577	0	0.193779
Solyc08g069180.2	14	0.639856	0.279607	0.240997	0.24763	0.539902	0.225771	0	0.103849	0.210075	0.225277	0	0.1753	0.301163	0.061317	0.073742	0.020281
Solyc08g080860.2	14	5.75599	5.78064	5.76057	5.15535	7.65629	4.46289	0.232604	1.15308	3.45021	3.17009	2.10958	2.43302	2.64727	2.9786	1.19406	2.06422
Solyc09g008360.2	14	2.01851	1.18526	1.64722	2.21334	2.4437	1.65107	0.158607	0.0327606	0.231948	0.0592221	0	0.0460838	0	0.0322387	0	0
Solyc09g008530.1	14	31.3203	26.4347	28.7718	30.9261	29.4328	21.5496	1.46879	3.71339	0.859186	1.12977	0.106569	0.204846	0.0175961	0.0716516	0.258512	0.0473985
Solyc09g018200.1	14	4.4473	2.24386	0.793442	1.90232	2.31852	0.946035	0.331061	0.478669	0.276654	0	0.300253	0.0961908	0.247882	0.134584	0	0.400631
Solyc09g065560.2	14	109.938	16.8023	40.1318	32.1159	42.5395	47.6529	8.68804	27.9533	22.0599	19.88	9.2938	7.34646	5.07069	5.29782	7.1065	8.28968
Solyc09g074290.1	14	4.2221	1.09885	2.38534	0.216264	0.98403	1.43399	0	0.326503	0.110079	0.393484	0.477876	0	0	0.0714002	0	0.106273
Solyc09g090470.2	14	25.9819	18.0513	17.6887	18.9606	24.9241	27.1401	3.2459	5.77063	2.44606	3.57102	1.9976	0.976789	1.47558	2.07355	2.12533	4.88662
Solyc10g008360.2	14	0.225997	1.05547	0.510721	0.45918	0.895429	0.260975	0	0	0	0	0	0.0928739	0	0	0	0.0644693
Solyc10g017970.1	14	49.3155	113.376	72.1122	7.29742	9.57816	40.7571	2.73533	17.5146	3.71442	2.55335	0	0	0	0	1.00297	9.93038
Solyc10g024330.1	14	1.08032	1.1684	0.244136	1.12885	0.428035	0.748511	0	0.0631212	0.0638433	0.171158	0	0	0	0	0	0
Solyc10g079950.1	14	61.0443	54.8095	43.6572	42.8901	46.9893	39.9666	10.6212	16.8429	11.0946	12.2812	11.3418	9.90509	8.43999	6.05875	6.90959	9.08699
Solyc11g005070.1	14	19.5381	12.7054	17.4657	11.8446	14.5352	16.9929	3.49801	6.17754	5.33473	6.88975	5.39322	3.55725	0.838121	1.81307	1.79568	5.53828
Solyc11g005500.1	14	1.80108	1.88152	2.03509	1.69902	4.16272	1.16991	0.636851	0.657713	0.133047	0.237793	0	0	0	0	0	0
Solyc11g010570.1	14	6.20897	4.63307	5.51233	7.27315	7.02878	4.73729	0.313637	0.583041	0.131047	0.644096	0.853349	0.0911282	0	0.0637502	0.230005	0.189772
Solyc11g011990.1	14	22.5012	33.1852	18.1605	22.6723	33.1138	25.1486	7.04701	7.04309	13.06	21.2624	20.4106	10.3697	13.4124	11.7363	6.66826	27.4634
Solyc11g066510.1	14	17.9196	37.6234	15.1859	26.1509	27.2001	24.07	2.81612	5.16236	22.2094	16.5612	19.1554	11.8643	10.8591	16.242	5.67927	13.5606
Solyc11g066620.1	14	190.404	147.047	180.086	118.305	136.368	172.772	20.69	93.5702	94.6057	87.97	57.5044	55.025	52.6215	61.8272	17.9873	32.4751
Solyc12g006630.1	14	4.19451	7.15273	1.77731	4.33729	1.38493	3.02731	0.741577	2.83372	0.852095	0.692241	0.672566	0.754136	0.333153	0.226101	0.271917	0.224353
Solyc00g022110.2	15	19.9237	45.8146	23.0452	82.5703	55.8577	69.7028	23.1774	43.5681	20.8663	29.3868	18.1472	44.136	5.66815	18.8781	27.5132	51.5893
Solyc01g067370.2	15	0.751085	0.775401	1.35788	2.18008	1.78554	0.737233	0	0.131654	0.177547	0.0793315	0.578075	0.432124	0.286348	0.172742	0.311619	0.514222
Solyc01g068510.1	15	0	0.0847881	0.779522	0.100122	1.25282	0.199165	0	0.302317	0	0.0910843	0	0.141755	0	0.396668	0.357785	0
Solyc01g079170.2	15	1.01634	1.19358	3.06237	2.32721	2.871	1.79306	0.798604	0.857755	0.367048	0.119276	0	0.139222	0	0.162325	0	0
Solyc01g094180.2	15	0.804344	3.65765	1.8177	3.8522	3.98364	3.36702	1.13765	0.587458	1.90137	0.53098	1.54767	2.4791	2.38507	1.27182	1.25143	0.917808
Solyc01g099420.1	15	2.45772	1.51029	6.94262	1.2484	7.50622	3.37025	1.73807	1.25651	0.544663	0.486732	0.788163	0.252501	0	1.05985	0	0.701103
Solyc01g100620.1	15	0.429504	0.0703824	1.13239	0.623333	2.07992	0.454648	0.404988	0.543731	0.253823	0.189022	0.18365	0.470681	0	0.45275	0.593993	0.612615
Solyc01g107490.1	15	3.83644	6.71894	6.50235	18.2344	12.5087	9.82954	6.78272	4.48314	0.0708504	0.0633147	0	0.098537	1.21885	0.344666	0.497409	0.684003
Solyc01g109490.2	15	0.288672	1.98678	2.60943	2.17851	2.76407	1.91676	0	0.337333	1.53536	1.14338	0	1.1863	0.366849	0.580927	0.299419	0.247045
Solyc01g111160.2	15	0	0.140993	0.972191	0.249737	2.17798	0.165594	0.405644	0.167573	0.254235	0.302925	0	0.117861	0.24298	0.247355	0.297478	0.0818143
Solyc02g079290.2	15	2.53095	2.17741	3.81306	2.38753	6.12819	2.13112	0.29831	1.17071	1.24643	0.835392	0.541099	0.52005	0.134016	0.424444	0.656295	1.32366
Solyc02g081370.2	15	0.294599	0.0724134	0.443834	0.342037	0.843005	0.425243	0	0.114753	0.0290164	0	0	0	0	0.338775	0.611133	0.336156
Solyc02g082170.1	15	1.71802	2.49857	2.58832	6.73199	6.09794	3.71985	0.202494	0.334604	0.21152	0.264631	0.367299	0.764857	0.0606468	0.0823182	0	0.326728
Solyc02g082770.2	15	9.23568	8.17259	18.7842	7.34517	27.2008	18.4506	2.87381	9.9831	4.80304	1.60957	4.73885	5.23768	16.9402	11.8951	1.34113	2.37116
Solyc02g084200.1	15	0.495674	0.731031	0.784107	0.517942	0.94923	0.686869	0.280428	0.173769	0.175757	0.471189	0.635829	0.285178	0.377947	0.541502	0.616954	0.0565596
Solyc02g092540.2	15	13.612	4.46116	15.3806	5.4561	31.2465	5.98809	5.50071	5.11282	7.46966	5.30591	9.14616	2.93012	5.62882	1.86347	17.4804	1.10944
Solyc03g006360.2	15	69.2333	120.855	92.0182	477.727	260.518	245.334	6.63879	37.2981	6.51862	5.08163	2.10734	1.15735	0.894741	1.95664	5.84224	27.1812
Solyc03g120110.2	15	0.584012	0.322992	0.989838	0.381406	1.66314	1.13805	0.516259	0.362556	0.25885	0.134936	0.0936431	0.150001	0	0.125922	0.454316	1.20784
Solyc04g071340.2	15	4.3412	2.99799	7.59146	4.95025	5.49457	2.98399	1.16954	3.23102	0.733004	0.545867	0.530353	0.849536	0.0875695	0.148577	1.92978	2.09348
Solyc05g043330.2	15	2.29462	3.05237	5.79558	6.19015	5.03602	4.01361	1.52728	1.34071	0.678024	0.64155	0.692573	1.16486	1.68673	0.659676	2.52005	0.500559
Solyc06g009040.2	15	0	0.409859	0.706528	0	1.30755	0.361031	0	0	0	0	0	0	0	0.479365	0	0.118915
Solyc06g068470.2	15	2.10453	1.81055	2.77429	3.56331	3.35853	2.1771	1.73635	0.973468	1.60646	1.75976	0	1.58558	1.18865	1.15963	0.54572	0.400233
Solyc06g072320.2	15	0.0949333	0.163345	0.429072	0.27555	0.626897	0.0822198	0	0.221872	0	0	0	0	0	0	0	0.487462
Solyc07g015910.2	15	0.13654	0.939735	1.38852	1.03042	2.38937	0.827781	0.193119	0.638225	0.0806908	0.144217	0.175147	0.0561113	0	0	0	0
Solyc07g055800.2	15	0.160577	0.473644	0.362881	0.605911	1.1134	0.324502	0	0.0938226	0	0	0	0	0	0	0	0
Solyc07g056430.2	15	1.03634	1.27368	2.92749	1.20322	4.02058	3.73982	0.732891	1.13535	0.612447	0.752546	0.664688	0.958247	1.97551	1.56417	0.268732	0.591267
Solyc08g005250.2	15	5.15111	3.12816	5.47801	7.56367	5.10234	5.16107	4.71422	1.77042	3.13368	2.72036	3.88683	2.24138	0.0641776	1.39377	3.45716	0.605062
Solyc08g062960.2	15	93.7938	90.2504	121.285	249.627	276.89	238.443	57.2663	116.583	13.0827	15.9215	26.3422	33.9361	96.2134	76.0368	14.049	67.0982
Solyc08g076880.2	15	4.85099	2.43662	8.10275	4.40776	6.33711	7.18491	0.596621	2.27981	0.124643	0.0556928	0	0.17335	1.47417	0.727618	0.87506	0.421163
Solyc09g009580.2	15	0.516207	0.152262	0.583277	1.34849	1.19308	0.17883	0.146022	0	0.396581	0.054523	0	0.212136	0.0656005	0	0	0.0294513
Solyc09g009620.1	15	19.9274	42.1248	35.1259	75.8871	43.4253	68.1145	2.2548	3.95872	0.70659	0.841914	0	0.982706	5.57131	3.89565	0.826774	2.04646
Solyc09g075600.1	15	1.47463	0.543704	1.66623	0.214011	0	4.0443	0	0.215401	0	0	0	1.212	0	1.48379	1.52953	0.420662
Solyc10g007870.2	15	0.258329	0.825478	3.79462	1.49964	2.38825	3.57974	0	0.528283	0	0	0	0.318483	0	0	0	0.147385
[truncated: 3,190 more rows]
