# Supplementary material for: Spatiotemporal transcriptome provides insights into early fruit development of tomato (Solanum lycopersicum)
Source: Sci Rep. 2016 Mar 18;6:23173. doi: 10.1038/srep23173 (PMC4796798; doi:10.1038/srep23173)
Supplement: Supplementary Dataset 6 [file srep23173-s7.xls]

## Sheet: S7
Supplementary Table S7. The expression of ovule and ovary wall/pericarp specific genes in each sample. ov, ovule; ow, ovary wall/pericarp; DPA, days post anthesis; e, emasculation.
Tissue specificity	Gene	FPKM
		ov-0 DPAe rep1	ov-0 DPAe rep2	ov-1 DPA rep1	ov-1 DPA rep2	ov-2 DPA rep1	ov-2 DPA rep2	ov-5 DPA rep1	ov-5 DPA rep2	ow-0 DPAe rep1	ow-0 DPAe rep2	ow-1 DPA rep1	ow-1 DPA rep2	ow-2 DPA rep1	ow-2 DPA rep2	ow-5 DPA rep1	ow-5 DPA rep2
Ovule specific	Solyc00g007220.2	6.36245	7.72182	5.16718	12.4078	7.68082	7.40458	9.56135	7.02837	1.11625	0.73502	0.510092	1.22562	0.842241	0.857404	0.206229	0.623903
	Solyc00g009040.2	11.3798	7.49248	12.8584	10.9709	11.8088	9.94966	7.35787	5.36672	0.432328	0.901471	0.729874	0.434251	0.241027	0.373892	0.421552	0.115938
	Solyc01g005660.1	12.9806	12.8096	9.0591	10.5828	8.00453	8.37654	3.77988	12.6592	0.225621	0.504059	0	0	0	0.0548788	0	0
	Solyc01g008940.2	4.71882	4.05966	1.59958	7.25925	6.38799	3.95064	6.00678	4.54927	0.418301	0	0	0	0	0.271321	0.48945	0.269224
	Solyc01g018010.1	0	0	0	0	6.49186	0	3.08991	0	0	0	0	0	0.462713	0.628057	0	0
	Solyc01g057270.2	4.67925	3.81522	5.3517	4.55489	4.2016	3.69018	3.55125	3.63424	0.607015	0.316431	0.439196	0.422111	0	0.114837	0.41432	0.94415
	Solyc01g058250.1	32.7884	16.3682	27.4999	18.2982	7.42193	11.5151	0.478094	1.67877	0.249702	1.02646	0	0.347279	0	0.145767	0	0
	Solyc01g066700.2	4.53007	2.71417	5.11865	5.09517	4.20673	4.82251	2.40271	2.39871	0.836602	0.149524	0	0	0	0.406981	0.29367	0.888438
	Solyc01g066710.2	4.13003	2.4208	7.53841	6.82376	11.014	4.67752	3.59472	3.43404	0.281621	0.419446	0.815048	0.130557	0	0.548	0	0.543764
	Solyc01g067410.1	27.1866	24.5823	25.5077	23.1801	31.8983	19.0609	10.643	5.88586	0.573801	1.21783	0	0.199507	0	0	0	0
	Solyc01g067420.2	14.6217	7.59654	12.0156	7.04126	6.25413	5.996	7.75523	2.76684	0.54006	0.526493	0	0.136564	0	0.0955355	0	0
	Solyc01g068040.1	0.845666	0.0519669	1.19443	0.797747	2.862	6.10345	1.19609	12.1057	0.124941	0	0	0	0.67168	0.486238	0.219288	0.12062
	Solyc01g068320.1	13.3136	28.9109	32.5774	38.6691	18.3693	24.3084	28.8068	10.7153	0.59921	0.651886	0.452399	0.289867	0.317467	0.278824	0.182904	0.0251517
	Solyc01g068410.2	0.127766	0.816537	0.721832	0.927123	4.13417	0.922128	14.276	2.68746	0.0377528	0.0337374	0	0.0525056	0	0	0	0
	Solyc01g068440.1	5.70341	4.16886	5.59649	2.91883	5.74852	4.02968	0.849134	1.31543	0.0886983	0.158528	0	0.0616796	0	0	0	0
	Solyc01g068500.2	6.48864	6.81291	7.15068	9.09134	7.00909	8.09419	9.7439	7.06757	0.686438	0.528817	0.411029	0.55964	0.220569	0.276357	0.249267	0.297072
	Solyc01g080000.1	1.7193	2.73071	2.09212	3.53166	3.40604	2.90174	9.91403	6.45237	0.195395	0.174612	0	0.05435	0	0	0.137178	0
	Solyc01g081360.1	6.59703	8.87096	13.1544	4.05494	3.97199	3.80904	0.548865	0.453476	0.114666	0.717289	0	0	0	0	0	0
	Solyc01g087940.1	0.837519	1.38224	2.56863	1.28493	2.25174	4.45577	34.6909	16.8826	0	0.0315931	0	0	0	0	0	0.0682616
	Solyc01g088410.2	2.82846	3.73695	4.1947	0.718358	1.75105	2.09243	0	0.0516446	0.626825	0	0	0	0	0	0	0
	Solyc01g091560.2	2.3322	1.79145	3.29403	2.9616	5.87155	0.841613	1.23698	0.936835	0.172282	0.307916	0	0.119803	0	0.16762	0	0.0831622
	Solyc01g095720.2	10.575	7.04721	8.85115	7.93517	2.40535	3.50523	1.44031	1.32731	1.01844	0.765326	0.301449	0.740401	0.298643	0.18016	0.08125	0.737416
	Solyc01g095750.2	1.92343	2.24573	4.43724	1.74465	2.11691	1.78153	1.92699	1.61551	0.426258	0.148136	0.102804	0.362284	0.033949	0.161281	0.24938	0.11431
	Solyc01g096380.1	3.93235	4.00442	4.02011	7.06576	6.36821	4.37879	3.44304	1.64115	0.221323	0.148337	0	0	0	0.269167	0	0
	Solyc01g096860.1	1.85989	1.63274	2.55188	1.88947	4.60571	4.25716	15.5957	8.53842	0.039255	0.140319	0.170414	0.163784	0	0.152771	0.275591	0.189487
	Solyc01g097400.1	2.35086	2.99431	1.93186	0.86845	11.0785	13.08	0.302273	11.4256	0.694642	0.395029	0.274144	0.263479	0.135796	0.184321	0.221671	0.670621
	Solyc01g097410.2	7.07823	13.6288	7.99789	9.58769	5.45316	3.7463	1.66855	4.48034	1.04575	0.623017	0	0	0	0	0	0
	Solyc01g097420.1	1.33451	1.64013	1.80948	0.30988	3.08437	5.23958	0	5.30218	0.0788652	0.140954	0.342369	0	0.847958	0.076731	0.276838	0.456828
	Solyc01g098790.1	3.62614	3.03048	5.46304	4.80647	1.55645	2.61711	1.36766	0.353117	0.571449	0.159584	0.465145	0.347706	0.716825	0.347491	0.125371	0.379285
	Solyc01g099150.2	2.43106	2.54751	2.74693	3.34247	2.72489	1.77305	0.452427	0.280348	0.0756148	0.135145	0.0820647	0.0262908	0.108401	0.0183921	0	0.0365
	Solyc01g099200.2	4.72213	24.1001	7.16104	3.91351	22.9768	15.9823	10.8971	8.94883	0.0367188	0.34454	0	0.0766014	0.1316	0.214351	0	0.141796
	Solyc01g099210.2	2.58802	1.66988	2.70496	2.38503	2.58488	2.85782	5.67368	2.36272	0.019118	0.136676	0.0829949	0.0265888	0	0.0372012	0.0671092	0.369137
	Solyc01g099420.1	2.45772	1.51029	6.94262	1.2484	7.50622	3.37025	1.73807	1.25651	0.544663	0.486732	0.788163	0.252501	0	1.05985	0	0.701103
	Solyc01g099480.2	0.78299	0.673616	6.19306	0	11.1166	5.42505	0.553722	2.85931	0	0	0.502192	0.160886	0.995037	0.787851	0.40607	0.781761
	Solyc01g099510.2	3.18839	3.52673	0	1.38818	0	1.84093	0	4.19159	0	0.841914	0	0	0.67531	0.458312	0	0.45477
	Solyc01g099580.1	2.25291	3.32264	5.6698	4.19105	1.58915	1.9512	0.144839	0.418835	0.211813	0.0540813	0	0	0	0.0294402	0	0.233701
	Solyc01g099660.2	2.00044	1.00392	2.73126	2.41934	3.88044	3.17633	1.2968	4.4318	0.886648	0.242105	0	0.308282	0.741474	0.167738	0.17291	0.380439
	Solyc01g102260.2	0.626762	1.59196	3.54098	2.66819	0.413885	2.11099	4.72788	4.82173	0.185198	0.1655	0	0.257569	0	0.300311	0	0.178794
	Solyc01g102420.1	10.823	4.65557	9.1719	4.39802	1.96543	6.71772	0.76539	0.63237	0.479703	0.857362	0.694162	0.222386	0	0	0	0
	Solyc01g104390.1	7.19332	11.6697	9.75353	17.8168	3.95845	10.7986	14.2437	7.8455	1.27531	0.633147	0	0	0	0.137866	0	0.136801
	Solyc01g105680.2	3.42495	4.99857	3.78933	1.7397	2.35592	3.27527	0.807363	1.00057	0.253005	0.15073	0.0915286	0.527808	0.075564	0.123079	0.148019	0.0610638
	Solyc01g106200.1	3.26049	2.84147	1.33968	1.20448	4.7955	2.13928	2.09617	1.38549	0.700672	0.0782684	0.760439	0.12181	0	0.170428	0	0.16911
	Solyc01g106920.2	1.43201	2.16224	2.65826	2.5236	3.10709	2.15565	9.11433	2.98822	0.302241	0.108038	0	0	0	0.0588123	0	0.0583577
	Solyc01g107050.2	16.126	7.55768	23.0802	15.8519	5.53741	4.28302	3.64932	0.753773	1.08006	0.794857	0	0.17672	0.0455404	0	0.223018	0.0613359
	Solyc01g107490.1	3.83644	6.71894	6.50235	18.2344	12.5087	9.82954	6.78272	4.48314	0.0708504	0.0633147	0	0.098537	1.21885	0.344666	0.497409	0.684003
	Solyc01g108380.1	0	1.30117	0	0.219498	2.49687	0.218316	10.6958	8.83697	0.223451	0	0	0	0	0	0	0
	Solyc01g108570.2	0.460023	0.829219	1.03959	1.11271	0.860706	0.61976	6.72336	1.38872	0.634339	0.242944	0.196699	0.252063	0	0.132251	0.79525	0.043743
	Solyc01g108610.2	0.347995	0.684308	0.589815	0.959577	3.27466	1.1051	8.61345	1.5758	0.411309	0.918904	0.66959	1.00107	0	0.350156	0.721903	0.198543
	Solyc01g108640.1	0.622535	2.44834	1.05513	7.27298	2.20963	3.68429	17.1698	4.77406	0.137962	0.164384	0	0	0.0659274	0.3132	0	0.177588
	Solyc01g109330.2	0	0.362281	0.728595	0.267374	0	0.718021	7.81725	3.65991	0.898226	0.583774	0.708977	0.757109	0.3707	0.662059	0.47773	1.15622
	Solyc01g111080.2	4.71677	7.24341	6.05007	1.95327	5.09316	6.34277	2.19479	4.38751	0.596989	0.657231	0.364605	0.561937	0.414905	0.728803	0.199201	0.326522
	Solyc02g005490.2	0	0.909965	2.0915	0.859625	1.95571	4.59559	0.523603	3.02823	0.437553	0	0.474876	0.304269	0	0.532141	0.383983	0.316817
	Solyc02g014730.2	6.52147	2.53609	5.71907	4.23784	3.43876	5.11421	2.75338	1.39335	0	0.436934	0	0.0800003	0	0.0279828	0	0.0277665
	Solyc02g014830.2	2.22866	0.712156	2.39232	2.26409	6.99061	8.33202	60.3641	29.0059	0.164634	0.117698	0.142941	0.0457936	0.0944074	0.480535	0.115582	0.349669
	Solyc02g021220.1	7.34533	8.55336	9.80874	15.2257	17.3198	15.7649	74.2977	23.1929	1.29349	0.391834	0.475872	0.518342	0.188577	0.255963	0	0.169323
	Solyc02g021260.1	1.9244	1.24307	3.53979	3.41638	2.0835	2.05429	0.506388	0.522977	0.026448	0.0827222	0	0.0551747	0.0568736	0.0643306	0.0464198	0.0127667
	Solyc02g032020.1	2.68115	1.31807	6.05901	0	0	0.774029	0	3.91638	0.792237	0	0	0	0	0	0	0.76484
	Solyc02g062160.1	3.42495	14.0311	2.14997	4.41829	0	1.75779	0	0.22235	0.112447	0.703406	0	1.09471	0	0.218807	0	0.108558
	Solyc02g065600.2	3.45039	2.66551	5.56956	1.07304	3.70253	1.2807	0.174291	0.720004	0.109236	0.260313	0.790358	0.557049	0	0.177133	0	0.0703056
	Solyc02g067790.2	1.6715	1.88995	1.63685	1.22908	7.76325	2.83096	14.1848	5.99	0.263414	0.235397	0.285883	0.137381	0.0944074	0.192214	0.231163	0.254305
	Solyc02g069330.1	9.6584	6.01996	10.5235	8.91086	4.4418	11.0537	2.4394	2.21699	0	0.455422	0	0	0	0	0	0
	Solyc02g069810.1	13.3768	8.89342	11.0842	10.4278	5.76275	9.01083	3.78397	4.39176	0.715238	0.168201	0	0.157063	0.728548	0.47613	0.132141	0.290738
	Solyc02g070740.1	0	0	6.34754	0.81528	0	0.810887	0	0.820576	0	0	0	1.15429	0	0	0	0
	Solyc02g071350.2	19.152	14.4951	18.1679	20.3485	10.4706	12.4597	4.15772	4.47609	0.658037	1.24666	0.399934	0.732145	0.566016	0.371333	0	0.304935
	Solyc02g071440.2	7.28559	2.41072	6.80739	3.86338	1.48033	2.66957	2.17981	3.92941	0.620993	0.628936	0.539171	0.748506	0.474803	1.32921	0.290647	1.55875
	Solyc02g072170.2	7.54787	4.94745	5.68571	5.11192	3.04594	1.21057	5.33778	0.735018	0.123904	0.442903	0	0	1.06577	0.482205	0	0.478478
	Solyc02g077640.1	0	0.0690418	0.317377	0.163056	0	0.486532	11.1237	1.64115	0.165992	0.667518	0.720606	0.923432	0.35695	0.0807502	0.291339	0.240378
	Solyc02g079580.2	3.8977	2.7784	3.08289	1.3576	1.02955	1.76288	0.918805	1.51825	0.614245	0.754756	0.49998	0.48053	1.2108	0.224109	0.269521	0.296502
	Solyc02g080300.2	8.40264	5.85196	10.3986	8.4201	5.97809	6.58428	9.19636	4.96798	0.679828	0.660348	0.64158	0.575514	0.508487	0.230063	0.72629	0.599247
	Solyc02g081180.1	18.5052	15.5649	23.5232	26.6045	6.39639	17.7799	0.408958	2.0273	0.93981	0.534451	0.3709	0.356472	0	0.0831252	0.299908	1.23724
	Solyc02g082170.1	1.71802	2.49857	2.58832	6.73199	6.09794	3.71985	0.202494	0.334604	0.21152	0.264631	0.367299	0.764857	0.0606468	0.0823182	0	0.326728
	Solyc02g082890.1	3.18839	1.3995	1.544	1.45428	3.91016	2.49841	1.93268	1.72986	0.47106	0.962188	0.292138	0.280773	0.0964729	0.523785	0.236221	1.29934
	Solyc02g082940.2	2.22365	1.72604	4.49617	2.27599	0	2.29751	1.48978	1.4702	0.0691635	0.0927108	0.450379	0.336668	0	0.0672919	0.121391	0.166929
	Solyc02g083950.2	2.1108	2.94011	1.78879	5.10563	1.97466	3.25	1.74153	4.57353	0.207903	0.18579	0	0	0	0	0	0
	Solyc02g084680.2	9.58394	14.7491	11.9278	13.4252	11.0525	13.4331	16.6986	11.8488	0.287295	0.293414	0.178172	1.02745	0.176514	0.159726	0.144069	0.316982
	Solyc02g085020.2	14.3944	15.6153	16.0478	8.9411	11.153	10.6106	8.82232	6.41998	0.340267	0.65883	0.492388	0.197181	0.0609757	0.0551764	0.0995357	0.0547499
	Solyc02g087890.2	3.77841	2.55405	2.84623	3.29013	0	0.727201	0.445342	0.367945	0.930385	0.166286	0	0.129396	0	0	0	0.179642
	Solyc02g093670.2	3.26831	4.36111	4.22053	4.87877	0	4.71769	2.6415	5.59247	0.551848	0.369865	0	0	0	0.268457	0	0.532765
	Solyc02g093870.2	3.15367	1.42978	3.48423	4.0073	2.45277	2.34692	1.28858	1.41269	0.10354	0.259076	0.35959	0.144001	0	0.0805903	0	0.159935
	Solyc03g005820.2	5.14691	2.50013	7.33879	7.57634	2.34678	1.59201	2.42656	1.43203	0.362103	0.323589	0.471588	0.856125	0	0.211382	0.254216	0.17479
	Solyc03g006610.2	0.824145	0.983949	0.399097	1.46946	2.02142	2.68515	1.33218	6.56952	0	0.093266	0.30205	0.14515	0.997464	0.473864	0.488473	0.806059
	Solyc03g007880.1	9.3419	8.08439	15.092	10.8686	8.23379	8.80407	9.93704	6.33798	0.479075	0.3058	0.297109	0.285551	0.40881	0.266349	0.0800802	0.308339
	Solyc03g025350.2	3.2742	3.40215	2.85879	2.80788	0.83537	2.32013	0	0.34783	0.263857	1.02177	0	0.244643	0.126088	0.0427861	0	0
	Solyc03g025430.1	3.93235	10.9345	2.49934	21.6864	12.9026	8.44336	19.814	6.53383	0.87146	0.519181	0	0.808003	0.468497	0.565252	0.764766	0.911434
	Solyc03g025460.2	7.87947	14.5143	14.3739	7.79808	14.9828	8.41382	4.43096	4.60385	0.336616	0.576558	0.365329	0.156052	0.42225	0.0818766	0.393871	0.108325
	Solyc03g026080.2	7.05421	2.76694	2.71345	6.49112	6.83876	4.72295	4.03339	4.77938	0.709586	0.198161	0	0.246718	0	0.215745	0.311355	0.214077
	Solyc03g031660.1	0.0891016	0.15331	0	0.413797	1.14735	0.51446	6.04912	1.09327	0	0	0	0	0	0.0256156	0	0
	Solyc03g034110.2	0	0.0523421	0	0.123616	0.632781	0.553277	2.71064	3.54595	0	0	0	0	0	0	0	0.182236
	Solyc03g058160.2	7.89127	6.81834	10.808	7.63498	2.44761	2.69236	19.9549	5.86822	0.494613	0.568292	0.306745	0.294812	0.861021	0.20624	0	0.409293
	Solyc03g058330.2	1.98381	2.82824	4.03481	9.78884	2.62003	4.92532	2.24469	1.39093	0.117237	0.314302	0.508948	0.3261	0	0.114064	0	0
	Solyc03g059190.2	0.966971	0.911125	1.09261	1.02912	1.48994	0.744421	5.92654	1.17706	0.0476208	0.0425558	0	0	0	0.138996	0.167162	0.321818
	Solyc03g070430.1	0	0.790842	6.05901	1.24515	0	0.619223	1.51686	0.313311	0	0	0	0	0.68145	0	0	0.611872
	Solyc03g079980.1	0.252074	0.433724	0.284825	0.365831	7.15769	6.40393	0	3.90299	0.372419	0.266246	0	0.10359	0	0.434809	0	0
	Solyc03g082430.1	1.41359	1.0424	2.03287	1.79042	1.78208	2.11467	13.9955	5.8942	0.113916	0.0339334	0	0	0	0.0738891	0.133292	0.146636
	Solyc03g082700.2	5.35544	4.20872	1.87504	1.18226	0.672431	1.13234	0.106685	0.462754	0.267456	0.0995871	0.29027	0.12399	0.447328	0.130109	0	0.0430345
	Solyc03g094020.2	0.261866	0.0643675	0.0739724	0.171019	1.72924	0.548091	5.46306	1.58742	0.232132	0.224729	0.167955	0.0807106	0	0.112925	0.135807	0.130727
	Solyc03g095660.1	2.68115	5.27228	1.51475	3.502	12.3936	3.48313	1.89608	4.69966	0	0	0	0	0	0	0	0.38242
	Solyc03g096650.1	0	0.161097	0	0.380464	0	0.378414	10.1967	3.63789	0	0	0	0.269334	0	0	0	0.186961
	Solyc03g097330.1	7.7291	8.89925	9.19298	8.38332	0.268629	5.98938	8.05507	4.27831	0.240403	0.537083	0.521818	0.668692	0	0.350846	0.42194	0.580224
	Solyc03g097500.2	5.9213	4.14251	5.66132	3.86707	2.48145	2.59703	3.86536	2.32866	0.639295	0.300684	0.438206	0.0467955	0.0241182	0.0982097	0.236221	0.259868
	Solyc03g097660.2	5.17604	2.26626	5.84855	2.67611	0.106813	2.38152	0	0.189017	0.19118	0.256268	0	0.0664719	0	0	0	0
	Solyc03g112170.1	4.11525	7.0808	9.68737	8.85905	0	3.66314	4.85043	5.41007	0.101333	0.271664	0	0	0.14527	0	0	0
	Solyc03g114750.2	9.35365	5.8652	6.68648	7.81244	6.17672	9.42361	6.4798	3.62487	0.451242	0.453653	0.244866	0.0784469	0	0.109758	0	0.0544546
	Solyc03g117310.1	2.51596	3.2983	4.42222	1.9474	1.38452	2.66325	0.790782	0.326675	1.23904	0.295269	0	0.114882	0.118419	0.0803675	0.289959	0.239239
	Solyc03g117800.2	3.75337	3.17141	3.62256	3.24563	2.03964	1.48991	2.43315	2.17019	0.901112	0.392311	0.401221	0.257076	0.182182	0.0674405	0.162213	0.156145
	Solyc03g118990.1	1.36821	1.90577	0.515328	0.529511	5.11987	1.05332	0	0.266476	0.404286	0.722571	0	1.12454	0.965972	0.131115	0	0
	Solyc03g119230.1	7.29031	3.74687	5.99093	2.62905	7.73188	6.88799	0.937387	8.19654	0.848613	0.933358	0.566769	0.272361	0.233956	0.254046	0.229143	0.756246
	Solyc03g120060.2	1.6126	2.61612	2.06507	2.37154	2.87519	1.21042	24.3288	6.72114	0.222365	0.0851633	0	0.08836	0	0.123627	0.111509	0.122672
	Solyc03g120320.1	1.98827	5.00941	3.18268	4.3764	16.9591	17.9853	4.45259	5.56655	0.391668	0.218756	0.212538	0.953262	0.386027	0.476336	0.171857	0.425389
	Solyc03g120330.1	5.05122	7.68996	4.60284	8.74962	6.94019	10.6782	8.29665	3.18936	0.385176	0.516312	0	0.937462	0.103535	0.702661	0.169009	0.046482
	Solyc03g121140.2	10.3529	7.27077	11.9929	6.71704	6.29079	4.37018	0.861345	1.60121	0.437016	0.413507	0	0.178762	0	0.150067	0.0902378	0.173725
	Solyc03g121740.1	0.966971	2.5353	1.63891	3.50837	0.319272	2.69853	10.2575	4.28448	0	0.170223	0	0.0662298	0	0.0463321	0	0.045974
	Solyc04g005440.1	4.52922	3.62469	8.33114	5.53371	4.20812	2.82797	4.17137	2.18478	0.933708	0.834397	0.135114	0.995575	0.267712	0.242251	0.437009	0.120189
	Solyc04g005700.2	1.9995	2.56274	4.19583	5.72077	3.86682	2.14404	0	0.208621	0.464216	0.113139	0.183205	0.0586927	0	0	0.148139	0.122226
	Solyc04g007240.1	2.71404	3.06876	6.3378	3.15108	2.0312	1.35811	1.02365	0.687169	0.160391	0.525551	0.464194	0.594849	1.30298	0.676221	0.187673	0.258075
	Solyc04g008000.2	4.04214	3.09111	5.32855	4.82339	1.55706	4.66775	7.3052	2.82099	0	0.296486	0	0	0	0	0	0
	Solyc04g026150.1	0	0	0	0.71337	7.70909	0	0	0	0	0	0	0	0	0	0	0
	Solyc04g058040.1	11.797	5.93759	6.98229	14.1043	8.43942	11.1092	21.85	10.8316	0.331985	0.667518	0	0	0.237967	0.0807502	0	0
	Solyc04g064610.2	2.07995	1.33714	3.25412	3.39012	18.9649	17.0902	134.872	47.583	0.141829	0.042248	0	0	0.406652	0.643958	0	0.0456415
	Solyc04g071640.1	4.53733	5.46492	3.07611	6.18985	1.94756	6.41848	0	1.06044	0	0.239622	0	0.186462	0	0	0	0
	Solyc04g071780.2	0.105331	0.310688	0.238033	0.458595	0.626001	1.0947	6.25706	4.61574	0	0	0	0	0.290022	0	0	0
	Solyc04g072650.1	3.19624	2.71406	0.984962	1.18075	14.2949	10.1501	7.39751	11.4598	0.0858582	0.460357	0	0	0.615431	0.334139	0	0.414445
	Solyc04g073980.2	0.323207	0.377365	0	0.961583	2.48114	2.35602	10.857	4.74473	0.191005	0.128017	0.207298	0.365262	0.581877	0.232295	1.08953	0.29965
	Solyc04g074320.1	9.68736	9.31308	11.919	15.6212	10.4486	9.1358	2.13136	2.13829	0.508882	0.454757	0	0	0	0.0618889	0	0
	Solyc04g076600.1	0.450269	0.553388	0	0.653468	3.56805	2.59979	0.636851	2.23623	0	0	0	0	0	0.776682	0	1.9267
	Solyc04g077830.2	3.71409	5.57905	4.38317	8.28893	2.56162	2.47805	4.43598	2.43532	0.877964	0.21794	0.741109	0.542689	0.541918	0.664382	1.19851	0.329623
	Solyc04g078210.1	5.74946	5.67912	9.1432	7.5406	7.73399	6.51637	5.1201	5.31893	0.188764	0.365488	0	0.131264	0.135306	0	0	0.0607454
	Solyc04g078270.2	8.8292	8.29263	9.03124	4.31619	2.82314	3.94413	3.41772	3.8555	0.439392	0.613527	0.476872	0.420128	0.275586	0.213751	0	0.238611
	Solyc05g009860.1	14.4186	13.0489	27.4002	20.1646	12.9837	6.24383	2.78092	3.06348	0.580974	1.21142	0.840707	0.269334	0	0	0	0.186961
	Solyc05g010190.1	5.09225	9.90923	8.15133	3.69515	1.82146	3.18521	0	0.991775	1.00312	0.112053	0	0	0	0	0	0
	Solyc05g010200.1	3.55945	3.62469	2.29825	2.95187	0.167893	1.17439	1.4384	2.22829	0.150252	0.268542	0	0	0	0	0	0.145056
	Solyc05g012170.1	0.641144	0.630381	0	0.558289	0	0.555281	5.44092	2.99688	0	0	0	0	0	0	0	0
	Solyc05g012180.2	0.973813	1.16264	0.471574	0.605691	3.62871	1.52615	0.983814	7.15294	0.287746	0.808158	0.178452	0	0	0.159977	0.432886	1.03181
	Solyc05g012660.1	3.95186	4.13737	6.44992	9.60128	10.6318	7.69035	19.4595	10.6044	0.0864973	0.0772974	0	0	0	0.126235	0	0.125259
	Solyc05g012780.2	6.35969	3.78467	7.31207	2.46126	3.68391	1.67495	0.315615	0.749694	0.164841	0.942774	0.429365	1.05458	0	0.320761	0.231455	0.254625
	Solyc05g013180.2	0.212772	0.244068	0.320557	0.288207	0.468351	0.593784	8.02509	2.83863	0.20957	0.0374559	0.272935	0.32061	0.270395	0.265068	1.10347	0.586735
	Solyc05g013930.1	2.13647	1.07314	1.04959	1.5638	3.46573	2.57441	8.6712	8.30397	0.0823427	0	0.238311	0.0763467	0	0.0801144	0	0.15899
	Solyc05g015460.2	5.5443	7.49545	4.6985	8.31457	9.76322	4.53504	0.653479	0.674886	0.819127	0.366002	0	0.18987	0	0	0	0
	Solyc05g026260.1	2.63327	1.16508	3.57049	4.73881	0	1.21633	0	0	0	0.139066	0	0	0	0	0	0
	Solyc05g052440.1	3.37863	2.52604	3.97668	3.55493	4.36922	3.17001	0.199111	0.863661	0	0.892148	0.902908	0.173557	0.357802	0.121414	0	0
	Solyc05g052500.2	1.59485	2.22738	1.80207	1.38875	0.909552	1.6324	3.48611	2.62611	0.642617	0.976255	0.650937	1.04269	0.0767713	0.4585	1.05269	0.744474
	Solyc05g053340.2	5.90889	19.6842	11.4205	19.0015	17.6615	25.0043	35.8489	20.624	0.321629	0.36954	0	0.0639018	0	0.268221	0	0.044358
	Solyc05g053350.2	0.255963	0.566249	0.482033	0.89154	1.63392	1.03453	8.93004	1.5454	0.025211	0	0	0.315565	0.28914	0.0490575	0	0.0730175
	Solyc05g054110.2	0.547286	0.717465	2.06131	0.688365	0	0.947986	3.87035	2.39828	0.431238	0.240857	0.468023	0.0749694	0.734139	0.52446	1.32454	0.260203
	Solyc05g056400.2	3.14868	1.96069	4.15075	6.79351	11.8517	7.84771	17.6652	13.0927	0.496205	0.249428	0.538531	0.301923	0	0.331909	0.217727	0.598807
	Solyc06g005300.2	0.795307	1.22181	2.02194	0.288554	2.16639	3.50139	3.09338	3.6594	0.17625	0.997527	0.510092	0.326833	0.926465	0.400122	0.618687	1.36124
	Solyc06g005770.1	0.983087	0.966585	0.555409	0.142674	1.46067	2.6962	47.2756	13.2113	0	0.25959	0	0.606002	0	0.141313	0	0
	Solyc06g005820.2	8.36953	7.05346	5.94438	5.76094	10.4221	10.8385	34.1602	13.972	0.353295	0.820867	0.613489	0	0	0.274987	0.248032	0
	Solyc06g007390.2	1.88001	2.2528	1.06214	2.66021	4.18997	6.30941	1.32952	4.94307	0.208317	0.434374	0	0	0.199095	0.47292	0	1.13964
	Solyc06g048400.1	6.04977	7.0635	10.2537	3.95097	3.37077	4.91211	0	0.994159	0.111726	0.199685	0	0	0	0	0	0
	Solyc06g054640.1	2.90959	1.30034	2.391	1.15163	2.09603	5.34531	0.374114	4.17279	0.781579	0.209535	0.339299	0.2174	0	0.0760428	0	0.679096
	Solyc06g062640.1	1.11293	0.820685	1.25753	0.323035	18.0057	0.321295	0	0	0.986559	0.587752	1.42762	0	0.471443	0	0	1.5874
	Solyc06g063040.1	3.77231	2.95033	4.0687	3.93183	1.58522	2.6236	15.5214	6.21157	0.607996	0.905548	1.09976	0.493258	0.581081	1.23238	0.533557	0.58697
	Solyc06g064520.2	4.81113	3.34587	9.67915	5.99458	23.3242	15.0073	12.4477	6.41061	0	0.433798	0	0	0	0.0337352	0	0
	Solyc06g065010.2	0.427085	0.419916	1.76945	0.702465	0	1.43846	3.82572	2.57857	0	0.075183	0	0.0585038	0.211068	0.0409273	0	0.243666
	Solyc06g065530.2	4.77542	3.91271	2.69794	4.65883	8.97862	7.35269	22.1389	12.3621	0.156784	0.665516	0.340316	0.109026	0.505723	0.724573	0.275178	0.454088
	Solyc06g070950.1	32.0054	34.1501	29.8875	30.9596	33.2308	32.3582	14.0293	22.9504	0.820658	1.11752	0.169649	0.2174	0.210088	0.209118	0	0
	Solyc06g071220.1	0.86743	0.639652	1.4702	0.503555	0	1.12689	6.74781	3.16766	1.02525	0.343575	0.55635	0.712944	0	0.249376	0	0.618621
	Solyc06g072000.1	0.40165	0.719297	0.129668	0.133236	1.98924	1.97121	4.86931	3.10111	0.0678179	0.106058	0.0736028	0.141479	0.0364589	0.214444	0.178545	0.0818409
	Solyc06g072010.1	0.737315	5.61827	0.833114	1.71209	0.243445	4.68287	5.21422	2.58481	0.43573	0.194693	0	0.303001	0	0.423939	0	0.420662
	Solyc06g072650.1	4.48426	2.96759	2.72833	0.400488	2.73342	1.39416	0	2.82163	0.20385	0.364337	0.442477	0	0	0	0	0.196801
	Solyc06g073100.2	2.625	3.52981	3.66396	3.7648	2.65113	1.96141	0	0.451102	0	0.203867	0	0	0.327048	0.31074	0.480481	0.220242
	Solyc06g073560.2	4.3739	3.07177	2.96532	3.51848	2.35192	2.05642	0.530259	0.839699	0.369263	0.131995	0	0	0	0.035927	0	0.0712987
	Solyc06g074930.1	3.94697	8.8394	5.69862	10.0561	7.45719	6.01383	2.79125	3.39517	0.323963	0.173704	0.843833	0	0	0.315196	0	0.062552
	Solyc06g076210.1	5.81304	3.25697	7.53425	3.62268	4.06447	4.02271	1.81364	2.14777	0.555714	0.541754	0.219315	0.562089	0	0.368642	0.177337	0.170703
	Solyc06g083020.1	0.591034	0.66828	1.06852	1.06362	0.585438	1.53565	10.1985	4.10946	0	0.0624265	0	0	0	0.0339831	0	0.0674408
	Solyc06g083160.1	0.20063	0.345209	0.680093	0.232937	1.78857	8.28263	0.283767	4.92345	0	0.105955	0	0.164899	0.127482	0.403751	0	0.114466
	Solyc07g005410.2	2.29813	1.69466	4.48524	1.39473	3.31108	4.70449	0.295493	6.8969	0.185198	0.110334	0	0.343425	0.30975	0.180186	0.433397	0.238392
	Solyc07g008920.2	4.28565	3.33019	3.74901	3.08978	0.684689	3.51216	1.36873	2.38287	0.531046	1.05864	0.886683	0.568127	0.995555	0.437187	0.716968	0.94649
	Solyc07g009230.2	6.52846	10.9797	8.15319	18.2512	1.24795	8.13406	14.0936	9.0343	0.609176	0.181461	0	0	0	0	0	0.0980183
	Solyc07g016050.2	4.4198	2.33375	1.84965	2.09061	2.37815	0.897902	0	0.239113	0.0967394	0.08645	0	0.134543	0	0	0	0
	Solyc07g032700.1	4.87481	2.75597	8.81311	6.08428	6.27725	4.36271	2.75793	2.84828	0.864258	0.386167	0.625319	0	0	0	0	0
	Solyc07g041170.1	3.59666	2.82903	1.62559	4.8022	0	1.869	3.05222	0.420295	0	0	0	0	0	0	0	0
	Solyc07g047870.1	2.57859	5.78366	2.18522	3.55515	1.48994	1.768	0	0.0941644	0.0952416	0	0	0	0.136538	0.0926642	0	0
	Solyc07g052260.2	2.29217	12.8461	6.21598	12.3749	6.96277	4.49979	7.7808	5.35713	0.677301	0.242105	0	0	0	0	0	0
	Solyc07g053330.1	29.292	23.6715	47.9088	28.263	15.2802	19.1138	45.9702	15.7863	0.711396	0.741687	0.857865	0.164899	0.594916	0.15381	0	0.114466
	Solyc07g053420.2	5.50121	2.2537	2.84899	3.65925	2.34615	2.44842	7.1324	2.27678	0.13546	0.242105	0	0	0	0	0.237751	0.130776
	Solyc07g053750.1	4.79784	4.43982	5.74012	2.08891	0.931846	2.81095	0.199587	1.93758	0	0.596188	0.181014	0.347944	0.657539	0.446251	0.146367	0.402547
	Solyc07g054920.1	0	0.0399415	0	0	0.429214	1.3135	17.4669	13.7192	0.0480144	0	0	0	0	0.09343	0.168543	0.0463539
	Solyc07g063880.2	0.884778	1.45713	1.99947	1.15566	0.817975	3.16733	12.8895	4.16155	0.705883	0.37381	0.226991	0.327241	0.0749595	0.228927	0.275316	0.807671
	Solyc07g065160.2	2.99658	2.36477	2.8513	1.83111	6.353	5.05395	2.45375	7.69454	0.605828	0.291519	0.202309	0.324065	0.367448	0.408069	0.490759	1.48469
	Solyc07g065660.2	4.28357	2.30552	3.83872	2.91541	5.2428	3.51802	2.82038	7.01222	0.327343	0.526548	0.0947375	0.182104	0.234639	0.127394	0.229813	0.695251
	Solyc07g066160.1	2.84266	2.53292	3.01126	2.21746	9.32716	6.873	0.251288	4.72325	0.157493	0.187656	0	0	0.451563	0.153231	0	0.45614
	Solyc08g005950.2	4.78259	1.91031	3.37749	0.520567	1.97388	2.67511	1.6911	2.00847	0.529942	0.0789295	0.383431	0	0	0.0859335	0	0.341077
	Solyc08g006100.2	10.5821	11.705	5.75707	3.52656	1.55287	2.03665	0	0	0.289522	0.620947	0.502749	0.885851	0	0	0	0
	Solyc08g007620.1	0.196399	0.0482756	0.665752	0.0380042	4.21503	5.14072	164.262	27.6937	0.0386886	0	0	0	0.0970618	0.188208	0	0.168078
	Solyc08g007690.1	0.0798176	0	0.180377	0.115838	0.764265	0.299556	19.4175	4.2439	0.0471697	0	0	0.0984036	0.287395	0.367146	0.993471	0.113846
	Solyc08g021820.2	4.17659	3.56616	1.98705	2.93501	0.798378	3.04612	3.1091	4.04579	0.454675	0.23218	1.40988	0.271007	0.744939	0.379175	0.228005	0.877903
	Solyc08g042010.2	4.89884	7.51861	6.34539	15.6758	17.0033	12.6939	85.5117	26.7731	0.423667	0.220853	0.153269	0.0491021	0.531448	0.343502	0.247865	0.170424
	Solyc08g048190.1	0.966971	0.950739	2.18522	0.56134	0	1.95411	4.10299	1.97745	1.71435	0	1.24039	0.397379	0	0.555985	0	0.275844
	Solyc08g061880.1	9.31346	7.63093	11.2251	9.01098	2.87009	7.52845	0	3.62781	0.733861	0.163952	0	0.510318	0	0	0	0.885604
	Solyc08g062220.2	0.544479	0.455038	0.984356	0.158039	4.60223	2.38925	0.15402	4.29477	0.064354	0.0287546	0.41906	0.0895019	0.0691933	0.532206	0.11295	0.497028
	Solyc08g065780.1	0.260997	0.0641539	0.589815	0.113634	12.5385	11.3775	181.067	36.9041	0	0	0	0	0.276399	0.150067	0.40607	0.0744535
	Solyc08g067440.1	2.89498	1.69004	5.31557	2.73094	0.119482	2.40281	1.53547	1.69149	0.534638	0.859992	0	0.446137	0	0.104034	0	0
	Solyc08g068230.2	1.60037	0.711826	3.61662	3.25164	1.38392	0.572021	3.55698	3.11692	0.292739	0.12074	0	0.344497	0.225976	0.0876359	0.316182	0.217396
	Solyc08g068640.2	0.121536	0.746846	0.823959	0.423318	0.361154	1.78941	2.92225	4.29619	0.251383	0.417199	0.311801	0.349617	0.231674	0.5241	0	0.0693399
	Solyc08g069020.1	6.16473	5.82017	4.74934	8.6621	3.6083	2.75047	2.57614	5.44387	0.331196	0.221977	0	0.115155	0	0.0402792	0	0.0399679
	Solyc08g074300.2	0	0.378229	0	0.34738	0.056451	0.641659	4.83637	2.04787	0	0	0	0	0	0	0	0
	Solyc08g074490.2	4.20033	3.16397	5.05227	5.11266	3.53424	5.82833	4.40773	3.68128	0.160146	0.500894	0.173806	0.890907	0.0573962	0.038953	0.843233	0.309216
	Solyc08g074950.1	3.56504	4.262	1.46482	0.61146	0	0.0935639	0	0	0.622472	0	0	0	0	0	0	0
	Solyc08g074980.2	4.91219	4.80098	5.68258	9.70899	6.71927	4.52446	6.45143	5.74023	0.31103	0.123533	0.300054	0.0480636	0	0.100871	0	0.100091
	Solyc08g074990.1	30.8815	36.4678	21.9702	3.7941	5.88044	5.66049	0	0	1.01389	0.258871	0.209595	0.134294	0	0	0	0
	Solyc08g076640.1	13.871	1.85372	9.43435	2.18897	1.82306	2.1383	0	0.314741	0	0.568965	0	0	0	0.0387159	0	0.153667
	Solyc08g077010.1	0.816405	0.351181	0	0.355451	2.5608	1.06061	2.30941	8.88436	0.241235	0.107788	0	0	0.302604	0.0586766	0	0.174669
	Solyc08g078580.1	3.76315	3.50638	4.2521	3.09903	2.42722	1.54117	0.495118	0.920408	0.129297	0.115545	0.449042	0.0719291	0	0	0.0907734	0
	Solyc08g078590.1	3.13751	1.43959	3.54517	5.03912	1.6575	1.75117	1.18337	0.672174	0.185417	0.110464	0	0	0	0	0	0.0596684
	Solyc08g080020.1	0	0	0	0	1.29837	0.64871	5.56183	7.05695	0	0	0	0	0	0	0	0
	Solyc08g081700.1	0.59581	2.34324	2.35628	1.3835	9.14762	2.23608	3.37081	3.48123	0.352105	0	0	0	0.883361	0.0856442	0	0.0849822
	Solyc08g081890.2	0.384269	0.916209	0.521036	2.82188	2.58829	2.70683	12.3918	2.48097	0.397409	0.750867	0.6408	0.900121	0.626697	0.530269	0.438432	0.438475
	Solyc09g005780.1	13.9535	13.2516	12.1832	14.9117	0	4.76069	8.07363	6.11461	0.374822	0.334955	0	0.260646	0	0	0	0
	Solyc09g008530.1	31.3203	26.4347	28.7718	30.9261	29.4328	21.5496	1.46879	3.71339	0.859186	1.12977	0.106569	0.204846	0.0175961	0.0716516	0.258512	0.0473985
	Solyc09g011280.1	7.24958	4.85992	2.97873	4.30413	6.09292	12.8428	3.26253	8.18283	0	0.696108	0	0	0.558357	0.0947349	0	0
	Solyc09g011290.1	23.4068	14.4988	27.1533	19.2949	16.7964	14.4158	7.06264	3.82935	0.184436	1.64819	0.400337	0.128254	0	0	0	0
	Solyc09g018200.1	4.4473	2.24386	0.793442	1.90232	2.31852	0.946035	0.331061	0.478669	0.276654	0	0.300253	0.0961908	0.247882	0.134584	0	0.400631
	Solyc09g057680.2	8.04085	6.26582	10.181	8.93839	8.22833	4.65914	0.967898	0.882985	0.387565	0.331285	0.36576	0.164048	0.0362356	0.0655787	0	0.0162679
	Solyc09g064230.1	9.8017	6.51082	20.766	18.2216	9.32362	11.6724	20.5474	6.74966	0.672343	0.462179	0.673564	0.647362	0.308933	0.620603	0.363093	0.116504
	Solyc09g074440.2	0	0.16352	0	0	0	0.768209	5.64547	5.24737	0	0	0	0	0	0	0.690014	0.189772
	Solyc09g074530.2	9.50657	19.7599	8.10343	2.17843	16.7406	8.71494	2.35893	0.584689	0	0.132119	0.641822	0.342697	0	0.287687	0	0.0951545
	Solyc09g074960.1	2.81808	2.00642	2.96462	3.97701	3.46518	3.28229	1.23698	1.61817	0.0861411	0.102639	0	0	0	0	0	0
	Solyc09g082820.2	6.5353	7.04344	19.8811	10.6519	12.6149	16.1095	17.0647	8.95873	0	0.398235	0	0.206592	0.638859	0	0	0
	Solyc09g083390.1	5.40598	9.83318	3.32567	6.22419	3.21288	4.00572	3.82305	16.4775	0.514712	0.269636	0	0	0	0	0	0.342698
	Solyc09g089590.1	7.14973	7.10293	11.1082	6.91752	7.86892	1.89207	1.6854	2.95905	0.352105	0.314655	0	0.122425	0.0630972	0.0856442	0	0
	Solyc09g089620.1	1.84971	0.656739	1.62559	2.80377	3.39296	4.62799	1.74413	4.26299	0.182187	0.325618	0	0	0.0435305	0.118171	0.213175	0.0586289
	Solyc09g089950.1	0.608095	3.28838	3.43552	2.64756	0	2.28219	3.44031	2.30946	0	0	0	0.249898	0	0	0	0
	Solyc09g089960.1	13.0769	4.10343	7.2308	12.2753	25.355	21.8481	12.5928	18.3701	0.0822133	0.293876	0	0	0.0589304	0.0799884	0	0
	Solyc09g090280.1	3.87792	4.21418	6.91859	11.9668	7.21068	8.30809	8.66029	3.21984	0.361852	0.161683	0	0.0838758	0.691667	0.17603	0	0.0582231
	Solyc09g090350.2	21.4966	26.4547	16.7293	20.4541	15.676	18.3712	15.5042	7.65254	0.525821	1.10895	0.273923	0.351023	0.045229	0.143246	0.369155	0.852831
	Solyc09g090630.1	24.6328	21.5202	32.5281	30.8822	20.382	17.7355	20.3584	14.4143	1.00848	0.979586	0.475872	0.274416	0.251436	0.511926	0.30783	0.359812
	Solyc09g091910.1	5.62269	1.59069	5.27439	4.46497	2.13671	1.43947	1.35044	0.681845	0.0313475	0.224107	0	0.130792	0	0	0	0.0302635
	Solyc10g005170.1	11.3831	2.87068	4.17601	7.12297	5.7597	7.72477	22.1637	6.34866	0.0436822	0.234217	0	0	0.21918	0.0425001	0	0.0843433
	Solyc10g007960.1	28.7733	1.17876	6.36689	2.57509	2.73133	2.59583	0.169568	1.36596	0.212551	1.45624	0	0.147805	0	0	0	0
	Solyc10g037880.1	0.359666	0.176814	0.406397	0.313187	0	0.311499	7.12186	1.68118	0.106276	0.0949721	0	0	0	0.1034	0	0
	Solyc10g047030.1	11.2462	7.87936	20.2281	16.7878	12.7311	17.2937	54.6444	22.8644	0.406908	0.343427	0.785096	0.377278	0.810197	0.791792	0.952237	0.501957
	Solyc10g047610.1	0	1.61097	1.05792	0.27176	0	1.62177	5.29698	1.0941	1.10662	0.741687	0	0.769527	0.198305	1.07667	0	0.801261
	Solyc10g049740.1	1.5806	1.43045	5.03319	2.00195	1.6368	2.94527	1.8291	2.7076	0.084917	0.189713	0.184321	0.0885752	0	0.0619642	0.0745204	0.102476
	Solyc10g051370.1	9.95531	6.05645	8.99904	6.21264	2.30091	8.98135	2.4641	2.03586	0.147082	0.328595	0.319256	0.102279	0	0	0	0
	Solyc10g053980.1	0	0.273562	0	0	6.98181	0.321295	0	0	0.657706	0	0	0.45736	0.235722	0.319954	0	0.317481
	Solyc10g055250.1	1.38789	0.341148	0.784107	0.704977	0	0.901516	5.889	1.31775	0.20505	0.0916201	0	0	0	0	0	0
	Solyc10g055370.1	13.6443	19.3231	10.6733	4.0822	3.67333	3.36331	0.148447	0.183972	0.589244	0.388	0.134633	0.0431318	0	0.0301736	0	0
	Solyc10g074730.1	9.31346	6.4227	9.06194	7.20879	10.8482	11.8005	1.82955	5.66845	0.152888	0.409879	0	0.212632	0	0.14875	0	0.0738004
	Solyc10g078770.1	0	1.95489	0.748867	1.15422	16.412	7.46198	0	5.22771	0.783335	0.875023	0	1.63416	0.280747	0.952671	0	0.756246
	Solyc10g078890.1	3.47995	5.98769	21.2333	16.3633	17.867	7.03247	39.6219	6.40485	0.0514136	0.229726	0	0	0	0	0	0
	Solyc10g079410.1	10.6987	10.6418	11.1216	3.62292	3.8857	5.86839	5.64926	3.45892	0.505805	0.470841	0.54895	0.35173	0.151067	0.0410098	0	0.203464
	Solyc10g079590.1	1.66416	1.49987	2.50718	8.58727	5.61678	2.98935	7.58431	3.51124	0.382459	0.634735	0.23719	0.151975	0.509129	0.0531585	0	0.316486
	Solyc10g079630.1	0.632889	0.186679	0.143024	0.11022	0	0.0730843	10.5627	4.73328	0	0.0334236	0	0.0520174	0.160857	0	0	0
	Solyc10g079670.1	4.29694	2.74613	3.88419	2.0409	1.1608	1.30816	1.989	2.0998	0.831062	0.515742	0.30065	0.256849	0.165473	0.247064	0.243104	0.289728
	Solyc10g080030.1	16.6697	11.4099	17.0969	10.9425	27.4352	14.4373	8.34275	6.81791	0.530454	0.135438	0	0.105392	0	0	0	0.0731586
	Solyc10g084340.1	8.91785	7.45293	8.92494	17.9344	5.88895	6.8041	15.3161	7.14592	0.414085	0.605524	0.653682	0.523544	0.0269832	0.256378	0.264282	0.145369
	Solyc10g085360.1	7.06594	1.33409	6.94262	3.83436	2.874	4.84843	18.1049	5.89361	0.211813	0.189285	0.131361	0.0420835	0.238586	0.0588804	0	0.0584253
	Solyc10g086100.1	2.48359	5.34165	4.91099	7.02857	11.2753	2.50948	5.2691	2.17668	0	0.655807	0.796459	0	0	0	0	0
	Solyc11g005540.1	3.87494	5.07986	6.81086	5.99855	4.12257	5.09616	0	0.880472	0	0.113689	0	0	0	0	0	0
	Solyc11g005780.1	7.06161	7.6578	7.0404	2.17025	2.60589	3.17788	2.93759	3.94396	0.184111	0.383901	0.266421	0.256057	0	0.119419	0	0.414737
	Solyc11g006450.1	25.2794	14.5851	24.2	34.7513	12.7519	14.0892	0	2.76944	0.414981	0.648976	0	0.577145	0	0.302813	0	0
	Solyc11g008820.1	2.00149	5.09338	2.39458	2.87056	7.34708	6.32201	38.9661	15.7875	0.59141	0.528507	1.05718	0.822518	0.174556	0.744643	0.366355	0.940402
	Solyc11g010570.1	6.20897	4.63307	5.51233	7.27315	7.02878	4.73729	0.313637	0.583041	0.131047	0.644096	0.853349	0.0911282	0	0.0637502	0.230005	0.189772
	Solyc11g011100.1	1.18762	0.875765	3.57848	2.06829	4.31338	4.80002	41.4338	10.4086	0	0.209066	0	0	0	0.227618	0	0
	Solyc11g012650.1	7.76879	2.54613	7.15259	4.00879	4.56014	9.63571	4.06963	2.35365	0.0850205	0.303911	0.369091	0	0	0	0	0
	Solyc11g030730.1	3.52501	1.7618	3.45195	3.8198	0.853512	1.52647	4.65332	4.66845	0.624952	0.434374	0.452173	0.579444	0.746608	0.20268	0.24375	0.469264
	Solyc11g042850.1	0.723745	1.60109	3.68001	2.10072	2.15068	2.45505	16.3784	5.07448	0	0.0477774	0	0	0.0766457	0	0	0
	Solyc11g043110.1	2.45772	1.36933	1.29596	2.42546	5.95087	3.73684	3.70789	2.24974	0.0968289	0.129795	0	0.134667	0	0.0471043	0	0.0467402
	Solyc11g061700.1	0.0682699	0.033562	0.15428	0.178342	4.05741	2.79869	67.3986	27.6232	0.625354	0.55884	0.788163	0.364724	0.0144598	0.157014	0.283247	0.798479
	Solyc11g065530.1	11.0962	11.5416	15.7054	11.9677	8.29159	13.4543	31.8842	11.6359	0.621239	1.29538	0.599316	0.816003	0.197913	0.134317	0.484604	0
	Solyc11g066580.1	16.244	14.6687	26.8159	8.29292	3.95598	4.92234	3.09594	1.07701	0.136166	0.638835	0	0.0946879	0	0	0	0
	Solyc11g066600.1	3.03686	1.66521	3.16748	1.96636	6.5947	6.47425	20.1548	7.91652	0.0690266	0.0616848	0	0	0	0.167897	0	0.0666395
	Solyc11g072650.1	3.40955	1.84377	5.20094	3.26583	2.42038	2.55922	0.48224	0.448233	0	0.0900313	0.218681	0	0	0	0	0
	Solyc11g073210.1	5.28719	7.75705	2.80038	2.92541	1.30928	2.38496	0.467381	0.530961	1.12289	0.218143	0.423886	0.407397	0	0	0	0.047133
	Solyc12g005750.1	7.50721	8.04023	6.05901	7.93786	20.5379	13.0037	10.618	3.13311	0.316895	0.141595	1.3757	0	0.22715	0.462479	0.556193	0.611872
	Solyc12g006630.1	4.19451	7.15273	1.77731	4.33729	1.38493	3.02731	0.741577	2.83372	0.852095	0.692241	0.672566	0.754136	0.333153	0.226101	0.271917	0.224353
	Solyc12g009800.1	1.9744	2.51757	5.0196	1.71925	0.122232	0.67687	0.698138	0.90126	0.546942	0.619107	0.791461	0.862095	0.0784095	0.106428	0.639971	0.633633
	Solyc12g010200.1	7.34833	5.07701	5.94681	3.68935	2.39346	4.01348	1.26405	2.52389	0.293421	0.41954	0	0.530507	0.420648	0.0570961	0.617992	0.0849822
	Solyc12g010610.1	1.16802	1.65085	2.30962	2.03416	9.35214	1.8546	2.06504	1.62084	0.172566	0.077106	0	0	0.123695	0	0	0
	Solyc12g013670.1	1.32551	2.52507	11.233	1.05803	14.552	8.13165	59.5241	23.1375	0	0.0875023	0	0	0	0	0	0.0945308
	Solyc12g013770.1	1.86073	2.01245	11.5637	1.35023	9.21558	10.6362	55.5306	28.1584	0	0	0	0	0	0.0534938	0	0.0530804
	Solyc12g017250.1	0.427429	0.315191	1.44889	0.496257	4.65721	2.09773	0.604547	0.624351	0	0	0	0.175653	0	0	0	0.121931
	Solyc12g037960.1	0.936274	1.38084	0.528961	1.3588	7.41927	1.08118	0.662123	0.54705	0.553308	0.370843	0	0.192382	0	0.134584	0.485566	0.267087
	Solyc12g039170.1	2.23995	6.05645	5.90562	7.15176	4.93053	1.50887	4.22418	4.79881	0.441246	0	0	0	1.42328	0.429305	0	0
	Solyc12g041890.1	0.465673	1.14464	2.98167	1.12637	1.84506	2.33023	8.1232	2.58481	0.50453	0.573831	0.39823	1.27579	0.821924	0.580127	0.96602	0.221401
	Solyc12g042370.1	1.4933	2.47764	5.06196	2.65482	2.46526	1.56275	0.528022	0.27266	0.0551557	0	0	0	0	0	0	0
	Solyc12g042530.1	3.65395	2.24539	3.8338	2.27268	0	2.10974	2.21489	1.44872	0.154241	0.206753	0.334795	0.214514	0.0552798	0.2251	0.270714	0.0744535
	Solyc12g087980.1	4.89339	4.81125	9.41456	3.7236	1.52835	1.48905	0.561171	0.88865	0.820658	0.384147	0.169649	0.1087	0.308129	0.0760428	0	0.0754551
	Solyc12g088080.1	0.60189	1.47947	1.36019	0.524108	1.9873	1.39009	0	6.68183	0.177849	0.158933	0	0.247348	0	0	0	0
	Solyc12g089130.1	2.26866	1.85882	5.98133	2.34132	0.582603	1.89207	1.42611	2.20924	1.26622	0.599055	0.646698	0.828721	0.26695	0.652213	0	0.790989
	Solyc12g099360.1	1.86925	2.85891	3.16818	3.31566	2.05728	1.88874	2.93759	1.30454	0.184111	0.630695	0.266421	0.640143	0	0.626952	0.32314	0.14812
Pericarp specific	Solyc00g145170.1	0	0	0	0	0	0	0	0	10.6038	0.980271	0.529116	0.169511	4.2809	4.15045	0	1.17668
	Solyc00g170200.1	0.921644	0	0	0.133757	0	0.133036	0	0	1.36166	26.5269	5.91122	2.84064	2.7329	1.58977	0.955957	13.0142
	Solyc00g187050.2	0.687016	0.192995	0	0.113949	0	0.170003	0	0.344068	7.27909	0.544233	0	0.322663	0.457323	2.9062	1.22159	1.17589
	Solyc00g272810.1	0.974963	0.119825	0.550819	0.141495	0	0.281465	0	0.356035	3.60108	9.39674	2.81394	2.60431	4.7495	3.92406	1.01126	4.10232
	Solyc01g005010.2	0.805809	0.752669	0.546304	0.467783	0	0.139579	1.36766	0.42374	2.95249	1.65968	4.34136	4.2387	2.8673	1.94595	2.34027	1.14935
	Solyc01g005260.2	0.15942	0.509416	0.180133	0.462726	1.26328	0.368187	0.22548	0.232866	6.12378	7.15627	4.49892	4.52045	3.57914	2.9332	2.14961	3.86554
	Solyc01g005270.2	0.597319	0.587292	0.337464	0.43344	0	0.474215	0	0.349004	3.30934	4.49518	3.63952	5.89126	2.24562	2.74755	3.56245	3.74868
	Solyc01g005280.2	0.304309	0.972403	1.03154	0.750786	0	0.307482	0.860816	0.266705	3.73162	4.37933	5.0746	3.37652	0.99903	2.09964	1.57819	1.82299
	Solyc01g006720.2	0	0.197466	0.0825206	0	0.819855	0.0632512	0.103294	0	6.58181	4.04974	15.6449	22.1492	11.957	6.23573	18.7862	11.8959
	Solyc01g007010.2	0	0.447756	0	0	0	0.0751263	0	0.0760239	0.11534	0.927654	1.33524	0.855533	0	0.0748127	2.56421	4.12001
	Solyc01g007020.2	0.234223	0.115146	0	0.0339925	0	0.0338093	0	0	0.103814	1.05142	1.65248	0.673782	0	0.134673	3.03679	4.97779
	Solyc01g010600.2	0	0.240311	0.883745	0.0567543	0	0.282243	0.276555	0.114246	40.2124	12.4948	22.072	19.526	0.786867	1.91124	3.44778	1.22712
	Solyc01g044240.2	0.727668	0.829276	0	0.230412	1.31051	0.190975	0	0.0773028	15.7938	18.9001	26.3903	23.6239	13.1284	11.3536	2.88181	25.0416
	Solyc01g056260.1	0.830778	0.612624	0	0.964556	0	0.23984	0	1.45623	1.96385	1.09686	3.19706	3.07269	0	0.477677	2.58512	1.65895
	Solyc01g065500.2	0.518324	0.687991	0.468535	0.135402	0	0.239418	0.439864	0.348276	1.50093	0.848573	0.465418	1.81055	0.746521	0.804664	3.44077	4.93853
	Solyc01g066040.2	0.78647	0.483292	0	0.228278	0	0.340573	0	0	1.62673	3.84194	0.504424	2.74721	3.83126	2.60016	0.81575	1.12177
	Solyc01g066560.2	0.0840645	0.206633	0	0.0488006	0	0.0485377	0	0	6.47075	3.68483	8.24931	7.68658	0.0534153	0.0845863	0	0.0959229
	Solyc01g066860.2	0.658644	1.18724	0.248074	0.191176	0	0.380292	0	0.384836	16.2831	9.4496	8.73042	8.84192	3.06906	3.72393	4.09899	7.01451
	Solyc01g067330.2	0.202698	0.149472	0.229035	0.117669	0	0.175553	0	0.17765	0.239577	0.695809	0.260013	0.0832993	0	0	1.26147	5.7823
	Solyc01g067510.2	0.538405	0.0661709	0.506966	0.234414	0	0.129528	0.126918	0.104861	2.20075	1.89559	2.87767	3.72452	2.83189	2.34757	9.12134	2.48302
	Solyc01g073880.2	0	0.142845	0.328321	0	0	0.671079	0.410973	0.679097	0.257575	0.690536	1.49091	0.238819	0.80006	0.751813	3.01385	6.29957
	Solyc01g079550.2	0.589198	0.724134	0.665752	0.570062	0.583619	0.453593	0.277783	0.860648	0.580329	0.414883	1.00773	0.726396	4.0766	3.6136	3.46309	5.32247
	Solyc01g079980.2	0.364857	0.0896831	0	0.0353008	0	0.140442	1.37612	0.248711	2.264	6.42285	5.30426	3.34863	1.67435	1.11885	2.39679	1.56122
	Solyc01g080010.2	0	0.254695	0	0.0668349	0	0.166187	0	0.571787	0.374212	0.0304009	0	0.0946263	1.9508	1.35705	1.19417	9.32737
	Solyc01g080380.2	0.160869	0.355879	0.18177	0.233466	0	0.0928834	0	0.328976	3.94534	1.95401	5.5716	2.90881	1.43104	1.38744	0.166858	0.229452
	Solyc01g080570.2	1.44531	0.0308923	0.568032	0.0364791	0	0.0544239	0	0.146864	0.204249	0.116152	0.241823	0.154944	0	0.126459	1.43394	5.61082
	Solyc01g081540.2	0.809302	0.86491	0.477106	0.132773	0.395011	0.213323	0.348375	0.925167	0.883764	0.724726	0.767319	1.12789	0.357731	0.424866	3.06575	5.7014
	Solyc01g087780.2	0.125057	0.0922183	0.211958	0.0907467	0	0.0902578	0.088439	0.0548017	2.14324	0.363243	0.641671	0.770886	1.43032	1.36619	2.5294	5.56523
	Solyc01g088160.2	0.555882	0.592096	0	0.161349	0	0.61517	1.44142	0.243595	10.348	9.90792	16.1627	7.53854	13.2847	11.8259	1.72973	1.69146
	Solyc01g089890.2	0.230411	0.792902	0.781044	0.40127	0	0.0665181	0	0.0673128	1.02124	2.37282	2.66005	2.27251	0.195207	0.927366	0.955957	5.45546
	Solyc01g091490.2	0	0.14523	0	0	0	0	0	0.258913	1.57125	0.702064	1.13685	0.242806	1.25141	1.01915	1.8385	4.46646
	Solyc01g096220.2	0	0.148705	0.170895	0.263398	0	0.349305	0	0.176739	4.64779	5.27168	9.89448	20.2001	8.42493	8.91358	8.1575	3.88303
	Solyc01g096250.2	0.578287	0.817333	0.163356	0.251777	0.381874	0.417368	0.408958	0.168942	9.05635	8.13128	7.97436	7.07003	3.3989	2.66001	2.39926	3.13434
	Solyc01g096320.2	0	0.109655	0	0	0	0	0	0	0.878784	0.0392658	0.572246	6.96648	0.503929	0.470251	1.38815	0.296938
	Solyc01g098570.2	1.0551	0.333447	0.681252	0.568751	0.348371	1.08786	0.426375	1.05682	0.356304	0.199004	0.580045	0.495539	0.415023	1.25665	0.625362	5.37473
	Solyc01g099020.2	0.128508	0.379053	0.29041	0.186502	0	0.0370994	0.727037	0.412969	0.227833	0.0678667	0.164845	0.475296	0.108874	0.184723	4.13207	3.0427
	Solyc01g099180.2	0.2537	0.452112	0.143331	0.0184095	0	0.0915518	0	0	2.0053	5.2253	5.36968	6.43796	2.52552	1.85986	8.74958	6.60394
	Solyc01g099870.1	0	0	0	0	0	0	0	0	7.87126	0.66991	1.62718	1.56388	4.63459	2.91743	7.56542	3.52813
	Solyc01g100020.2	0.638475	0.494962	0.83242	0.527454	0.972968	0.43954	0.764115	0.860887	1.84306	3.64421	3.15003	4.2183	5.01394	4.06642	2.08862	2.12958
	Solyc01g102710.2	0.373324	0.209747	0.301307	0.10836	0	0.477294	0.150863	0.529739	4.00273	7.5483	6.63596	5.54498	2.45121	2.69849	1.8808	4.64021
	Solyc01g103660.2	1.05904	0.757281	0.652712	0.447117	0	0.277943	0.953197	0.534401	7.96547	5.61834	4.56946	5.69734	1.79446	1.9098	11.6837	2.63658
	Solyc01g105070.2	0.127398	0.688927	0	0	0	0.0735578	0	0.521057	0.903458	0.773725	0.653682	0.366481	0.99838	0.586006	3.30352	13.4103
	Solyc01g105360.2	1.41808	0.497954	0.572259	0.441007	0	0.497115	0.71632	0.710195	6.73424	3.07586	5.32721	4.0377	1.7163	2.38784	1.05062	1.1558
	Solyc01g105770.2	0.234845	0.230903	0.265358	0.408992	0	0.101697	0.49824	0.377345	8.43125	2.20144	0	0	0.223834	0.0337576	0.121794	0.40196
	Solyc01g107430.2	0.321738	0.909468	0	0.700399	0	0.185767	0.227529	0.422969	2.94712	0.80709	2.68262	1.32219	0.40887	0.971205	1.50172	6.65411
	Solyc01g109230.2	0	0.120711	0	0.047514	0	0.047258	0.463057	0.143468	1.88642	1.729	2.72977	4.03628	6.72624	6.54144	2.54686	3.82915
	Solyc01g109800.2	0.44424	0.655175	0	0.0429813	0	0	0	0.0432605	12.6453	4.73128	8.35783	3.59037	3.01092	2.29885	0.307186	2.11211
	Solyc01g109900.2	0.803127	0.197411	0	0	0	0.309143	0	0	3.16415	6.71557	7.89832	10.3415	4.19591	4.46386	0.277676	1.52737
	Solyc01g111270.2	0.309093	0.265916	0	0.0897163	0	0.267699	0.218587	0.361197	19.3396	6.18256	11.6965	17.0845	0.130934	0.844175	1.04195	0.859694
	Solyc01g111340.2	1.21559	0.362825	0.490548	0.655264	0	0.376	0	0.0253662	6.33712	6.60312	4.78931	2.71185	2.26202	1.67246	1.17079	0.297229
	Solyc01g111950.2	0.0881253	0.151631	0.0995754	0.076737	0	0.178088	0.747856	0.308942	5.15585	5.37538	5.42608	4.05611	0.877264	2.28015	5.30156	4.1731
	Solyc02g031740.2	0.462629	0.682295	0	0.0671407	0	0.133558	0	0.0675768	9.50063	7.39069	3.85736	5.79861	10.8765	4.98751	2.39926	5.7408
	Solyc02g032660.2	1.10222	0.344818	0.566102	0.0581683	0	0.173565	0	0.0292731	4.82609	6.13844	5.39843	5.64138	1.31582	1.32511	1.03932	0.686017
	Solyc02g055370.2	0.343603	0.337835	0.388247	0.797866	0	0.0991959	0	0	4.06118	2.44973	3.96683	3.95372	2.61994	2.96346	0.356396	1.27424
	Solyc02g063000.2	0	0	0	0	0	0	0	0.0598336	4.99274	0	0	0.0420835	0.151828	0.176641	5.94818	2.24937
	Solyc02g063140.2	0.311542	0.331838	0.11734	0.12057	0.377168	0.02998	0	0	5.79951	4.90845	3.19706	6.44411	0.175961	1.04492	1.6157	0.473985
	Solyc02g063410.2	0.377304	0.0927427	0	0.328545	0	0.326775	0.533651	0	8.919	3.08852	1.45197	3.72129	3.75596	6.72517	2.34811	7.74951
	Solyc02g065060.2	0	0	0	0	0	0.0510859	0	0	3.86928	1.9625	1.81593	2.18161	3.74797	2.54363	11.1962	20.8985
	Solyc02g065290.1	0	0	0.326711	0.251777	0	0.166947	0	0	1.62331	1.29795	3.709	2.61413	12.2483	7.39815	2.09936	1.97959
	Solyc02g066800.1	0	0	0	0.323035	0	0	0	0.325134	1.31541	1.76325	4.28285	0.45736	1.17861	3.83945	3.46309	2.85733
	Solyc02g068140.2	0.610982	0.544408	0.690366	0.310348	1.48778	0.13229	0.5401	0.758599	13.8335	6.31218	5.78009	3.35825	3.94694	3.29344	4.59454	4.5316
	Solyc02g068160.1	0.746649	0.183529	0	0	0	0.215552	0	0	1.98561	4.53462	0.957768	2.45469	1.26514	0.214653	0	1.06497
	Solyc02g069020.2	0.948824	0.194354	0.178684	0.0459005	0	0.273919	0.223666	0.0461986	4.76616	3.09003	4.86844	5.26393	3.24891	4.36441	2.95245	2.66156
	Solyc02g070370.2	1.23745	0.217264	0.399495	0.923603	0	0.408279	0	0.723025	2.92518	1.77382	2.26764	0.799124	0.48675	0.863971	4.58401	6.55577
	Solyc02g070530.2	0.782298	0.384583	0.0883941	0.0227067	1.31731	0.519441	0.221293	0.365668	3.35177	8.05625	11.0385	2.21826	9.41135	9.31091	3.24569	1.87457
	Solyc02g071000.1	0	0.272533	0	0	0	0.0640174	0	0.0647823	1.63808	0.468434	0.5689	0.364513	0.32877	0.382501	0.460009	7.71741
	Solyc02g071130.2	0.802156	1.1436	0	0.0931326	0	0.231577	0	1.68728	2.74949	2.49941	1.23476	0.197789	1.32521	0.737953	3.49449	15.423
	Solyc02g071500.2	0.423677	0.381851	0.478725	0.286942	0	0.326167	0.59924	0.41258	5.96738	5.36998	6.52169	8.35732	9.99061	7.02392	11.1327	5.88188
	Solyc02g071700.2	0.82948	0.067963	0.312418	0	0	0	0	0.0403877	50.1634	12.8497	11.7042	9.94223	29.5446	35.0147	95.5001	21.9664
	Solyc02g072540.2	0.368083	0.474999	0.207954	0.106839	0	0	0.130152	0	9.40797	0.728959	1.41648	1.09667	0	0.132274	0	0.105001
	Solyc02g076820.2	0	0.30539	0	0	0	0.409917	0.502071	0	17.0971	19.9184	18.2139	15.7548	9.24776	11.7869	11.0458	7.54407
	Solyc02g076830.1	0	1.26076	0	0.0391782	0	1.28591	0.19091	0.43376	0.159535	0	0.51943	0.0554693	1.05778	0.155218	0.140003	8.89455
	Solyc02g077050.2	0	0.136139	0	0	1.09722	0.639573	0.391678	1.33488	2.29116	1.35279	1.06569	1.76395	4.04711	2.70684	3.1596	3.71289
	Solyc02g077110.2	0	0.0295692	0	0	0	0.0347287	1.5313	0.281149	0.746458	0.540004	0.617243	0.741539	0.433144	0.103751	7.61126	2.98553
	Solyc02g077330.2	0.472828	0.174334	0	0.0686207	0	0.068251	0.167189	0.0690665	10.0943	22.1302	11.8272	22.3942	28.4916	18.7926	33.7171	21.5136
	Solyc02g079640.2	0.483221	0.855198	0.655207	0.953757	0.287188	0.558011	0.410075	0.141169	13.4788	6.91579	10.6615	10.1673	2.72245	1.05579	4.00969	3.44617
	Solyc02g079650.2	0.32709	0.643199	0.184794	0.569641	0	0.236072	0.693944	0.334449	10.0999	5.22539	6.92301	6.6537	0.796704	0.752276	1.69634	1.95946
	Solyc02g079760.2	0.100145	0.0738477	0	0	0	0.0578222	0	0.146283	3.43258	4.5219	4.6246	3.58046	2.18473	3.02299	2.80457	1.02844
	Solyc02g080190.2	0.494981	0.121668	0.559293	0	0	0.0714488	0.350045	0	5.48472	3.39827	2.85723	2.44096	1.31048	2.98832	1.28352	2.68282
	Solyc02g081270.2	0.160625	0.0921253	0.120997	0.186491	0	0.0618286	0.530099	0.187702	2.04088	2.41761	4.73899	3.63051	0.589696	0.646491	0.777492	0.488757
	Solyc02g082240.1	0	0.0993067	0.456501	0.117266	0	0.116634	1.14284	0.236056	4.05886	4.4806	2.07298	2.9885	1.62583	1.97451	1.25715	1.1525
	Solyc02g083190.1	1.0974	0.606925	0.77499	0.517608	0	1.22765	0	0.120224	6.40422	6.30261	4.92694	8.79408	3.77703	5.16614	1.13826	2.19136
	Solyc02g083630.2	0.970507	0.834938	0.365535	0.422544	0.427252	0.186786	0	0.0472544	6.35672	4.27114	4.97969	5.18481	0.925002	1.11604	2.68437	2.35325
	Solyc02g084850.2	0	0	0	0	0	0	0	0	12.6447	1.8324	1.23633	9.74357	0	0.498751	0.799755	4.56405
	Solyc02g084910.2	0.603944	0.623497	0	0.210359	0.67799	0.139484	0.512524	0.0705751	10.4932	8.45219	8.67679	7.39612	5.37252	2.81275	1.50343	1.17154
	Solyc02g084950.2	0.436568	0.7154	0	0	0.0480483	0.0840229	0	0.0850267	22.1448	2.42085	6.16012	8.91063	3.17468	3.1377	0.452822	1.32841
	Solyc02g084960.1	0.471882	0.463961	0.266596	0.342417	0	0.136229	0	0	2.30066	3.6135	3.02655	7.36899	2.84846	2.17057	2.9367	0.605753
	Solyc02g085360.2	0.304571	0.524052	0.344144	0.294679	1.40787	0.410328	0	0.385572	3.29985	3.67269	4.81851	5.84099	2.1503	2.656	0.94773	3.56223
	Solyc02g085870.2	0.669336	0.0822625	0.378151	0.267134	0.635374	0.289849	0	0.0244427	3.04084	6.1197	3.43438	5.0887	1.524	1.65967	6.16152	10.8596
	Solyc02g086980.2	0.257203	0.316107	0.871864	0.44793	0	0.148506	0	0	1.13999	0.814993	2.3095	4.86211	0.708192	0.813371	0.266779	0.293485
	Solyc02g088230.2	0.690253	0.616969	0.709033	0.200351	0.0621561	0.543467	0.710021	0.54996	3.09647	3.01567	3.70269	3.48129	4.38593	3.46367	2.92889	2.81038
	Solyc02g088820.2	0	0	0	0	0	0	0.430532	0.355708	4.43725	2.86681	2.60311	1.79299	1.91267	2.39195	8.62992	4.19697
	Solyc02g089210.2	0.203397	0.199983	0	0.0590375	0	0.176158	0.287681	0.297105	8.89491	5.31713	5.47909	8.44224	8.01291	8.6542	6.75103	6.84664
	Solyc02g089660.1	0	0	0	0.526796	0	0.261979	0	0.265109	26.546	19.8886	18.6249	22.0025	11.5322	30.7845	21.6488	16.8265
	Solyc02g089940.2	0.496022	0.289569	0.0700586	0.647882	0.921235	0.823389	0.964648	0.960022	4.26875	2.61955	2.46556	1.93649	2.53454	2.45985	1.67209	1.09661
	Solyc02g089960.2	0	0.314811	0.241191	0.309787	0.704786	0.246494	0	0.311799	5.67658	4.73463	6.2977	3.77198	4.2046	3.25241	0.885615	2.55746
	Solyc02g091680.2	0.132551	0.244361	0.89864	0.596345	0.765894	0.593132	1.03113	0.832562	2.31084	3.13258	3.06055	3.05044	3.31281	2.45789	4.60578	2.00405
	Solyc02g092490.2	0	0.0493996	0.113542	0.116667	0	0.116038	0	0	5.46333	5.81093	8.37843	8.75451	18.2184	17.362	31.685	26.0567
	Solyc02g092760.2	1.11694	0.549097	0.540886	0.277886	0	0.460648	0	1.44507	3.86617	5.77231	2.86553	2.62291	1.45323	2.29363	5.79263	4.27869
	Solyc02g093210.2	0.572981	0.53989	0.539523	0.498935	0	0.523817	1.08055	0.669568	6.1797	4.33725	7.83995	8.86928	2.18446	2.99251	6.93366	2.37006
	Solyc02g093220.2	0.311268	0.420809	0.175855	0.271043	0	0.179722	0.220125	0.272803	3.35708	1.19179	1.39748	2.68624	1.41744	2.01343	4.19713	3.15219
	Solyc03g005280.2	0.447423	0.219956	0	0	0.627848	0.129168	0	0	2.67718	5.64141	8.32204	8.68782	1.94269	2.34747	9.51365	6.38173
	Solyc03g005900.2	0.585461	0.827473	0	0.0424835	0	0.253528	0	0	8.34699	12.2903	7.88554	5.05253	6.04512	3.07171	2.1254	1.04383
	Solyc03g005960.2	0.49429	0.0674989	0.0620569	0.0478237	0	0.047566	0.0776792	0.0641791	2.62899	0.507579	1.47946	1.55732	4.12952	3.39467	3.64581	3.35276
	Solyc03g006770.2	0.202389	0.049748	0.0762285	0	0.289572	0	0	0.0394177	2.89047	3.72314	3.54809	3.29917	1.01451	1.1249	1.18957	3.11768
	Solyc03g006780.2	0.309543	0.456521	0.233175	0.179694	0	0.0893631	1.1675	0.723446	6.67696	4.30481	5.55896	4.40986	1.39866	1.2162	3.63877	2.23699
	Solyc03g007710.2	0.349025	0.81502	1.18312	0.455881	0	0.302283	0	0.254913	1.49541	1.56676	2.01471	1.00403	6.54232	5.5689	2.89615	1.9913
	Solyc03g007720.2	0.186465	0.779175	0.210693	0	0.246267	0.538313	0.527466	1.30739	0.275488	0.295424	0.956758	0.842912	3.83091	2.68033	3.28793	1.86173
	Solyc03g013340.2	0	0.0392212	0	0	0	0.0921297	0	0	4.76199	5.18244	3.47957	4.65567	1.01388	2.06426	2.48256	2.45797
	Solyc03g019820.2	0	0.0388014	0	0.137456	0	0	0	0.138349	1.53924	0	0.20249	0.324354	0	0.31767	4.74823	82.3162
	Solyc03g020010.1	0	0.28153	0	0.249333	0	0.24799	0	0.585556	0.169216	0	0	0	0	0.576227	0.593993	70.3282
	Solyc03g025330.2	0.278232	0.444538	0	0.0403794	1.05646	0.240971	0	0.24385	5.13833	1.98366	0.356904	0.97189	0.883956	1.31981	0.144295	2.73827
	Solyc03g026160.2	0	0.0466699	0	0	0	0	0.268543	0.166404	1.06595	0.300813	0.243553	0.312104	2.85522	1.7467	7.28661	2.5998
	Solyc03g033280.1	1.29165	0.529152	0	0	0	0	0	0.880472	2.28997	2.04641	4.9706	2.30015	6.38341	1.85667	1.78631	2.57924
	Solyc03g078780.1	0	0.0564155	0.259335	0.133236	0.227341	0.331296	1.6231	0.268204	20.7523	4.24233	9.42115	3.8671	11.4724	13.3285	12.3791	3.33911
	Solyc03g078790.1	0.313751	0.0771211	0	0	0	0.271733	0	0.36664	7.41668	2.40259	2.4148	1.16043	1.9936	5.95318	6.18321	1.34254
	Solyc03g078800.2	0.343937	0.295893	0	0.149745	0	0	0	0.251197	5.38629	1.63474	1.98534	4.16958	2.9503	2.12587	3.03231	1.07925
	Solyc03g080110.2	0.285412	1.33295	0.644992	0.0828429	0	0.24719	0	0.333524	0.590344	0.979744	2.19669	2.34582	3.14346	4.677	4.73661	4.55943
	Solyc03g082510.1	0	0.378229	0	0.446631	0	0.148075	0.725456	1.19875	1.8187	1.35438	3.94767	4.84802	0.760458	0.884742	0.532011	2.48739
	Solyc03g082690.2	0.643865	1.00234	0.666895	0.498364	0.637769	0.371759	0.455335	0.501601	5.85025	7.39573	4.33609	4.56431	3.0002	2.23667	5.78792	9.99487
	Solyc03g095300.2	0.19905	0.244636	0.449825	0.0577757	0.328609	0.344787	0	0.639661	1.76449	3.9946	6.89399	4.499	6.78767	5.95136	1.85815	3.8612
	Solyc03g095370.2	0.541149	0.532065	0	0	0	0.468678	0	0	14.0713	5.42996	7.63578	12.0089	1.83387	3.42262	0	0.617486
	Solyc03g095940.1	0.689886	0.508729	0.779522	0.100122	0	0.398331	0	0.604635	3.66931	2.82361	4.42477	5.52844	0.29224	0.297501	0.357785	0.688803
	Solyc03g096050.2	0.589459	0.144891	0	0.0342189	0	0.136138	0.500231	0.551059	8.98748	6.07037	0.604906	0.92051	3.87032	3.93153	13.3286	2.95949
	Solyc03g097600.2	0.869561	0.748094	0	0	1.33984	0.0836788	0	0	12.8043	9.10798	31.4181	31.6253	9.27017	8.70793	1.95419	0.330742
	Solyc03g098010.2	0.454899	0.298175	0.342669	0.088025	0	0.175102	0.857866	1.10746	0.268831	0.200198	0.389016	0.373883	12.2042	9.19805	0	0.216279
	Solyc03g098300.1	1.51633	0.447263	0.171335	0	0	0.0437754	0.857866	0.265791	0.492857	0.520515	0.778032	0.747766	1.34888	0.828261	7.86391	0.129767
	Solyc03g098700.1	0	0	0	0	0	0	0	0.548294	14.1018	17.9117	14.4449	10.1368	14.2537	22.7385	22.5258	13.7671
	Solyc03g111400.1	0.774665	0.435235	0.375136	0.289095	0.365396	0.351435	0.469573	0.193982	1.96201	4.41255	3.97483	5.63935	1.17197	1.0499	0.114787	0.347263
	Solyc03g111550.2	1.00706	0.424354	0.487677	0.292308	0	0.1246	0	0.294206	1.74292	2.0514	1.10727	3.1926	1.37121	1.61304	4.02901	6.19707
	Solyc03g111940.2	0	0.126003	0	0.119033	0	0.147989	0	0.059903	7.96735	3.81715	9.46892	9.52189	11.9214	8.45912	3.9346	2.28123
	Solyc03g111970.2	0.196181	0.216999	0.221671	0.142358	0	0.141591	0.55495	0.372534	3.47811	3.78161	4.15227	3.0636	5.33941	1.94579	1.72963	1.34313
	Solyc03g112010.2	0	0.0264415	0	0	0	0.124221	0	0	4.99037	0.880555	2.62178	1.54724	4.14669	3.33997	1.4505	2.02532
	Solyc03g112200.1	0	0.690418	0.264481	0.06794	0	0.0675739	0.331061	0.273525	3.87316	2.71952	6.00505	5.86764	9.17163	10.6994	3.39896	7.34489
	Solyc03g113490.2	0.300179	0.608727	0.508772	0.19604	0	0.346639	0.424567	0.285009	3.76968	7.01488	3.65804	3.1765	2.38421	2.09273	4.28113	10.2971
	Solyc03g113850.1	0.124179	0.213666	0.420942	0.612747	0.779023	0.322648	1.22946	0.544171	3.08222	10.952	10.1947	8.52231	5.0499	4.39111	0	0.106273
	Solyc03g113970.2	0.090933	0.156462	0	0	0	0.0787552	0	0.0796962	7.38905	8.47604	7.11534	6.35275	2.56156	2.95406	8.58298	6.53691
	Solyc03g114430.1	0.536229	0.527228	0	1.4008	0	0.464417	1.51686	0.156655	3.32739	1.13276	3.43926	3.30547	4.543	3.54567	15.5734	7.03653
	Solyc03g114820.2	0.891464	0.986063	1.25911	0.323442	0	0.19302	0	0.0651086	4.28047	3.53095	4.00236	4.57936	0	0.768856	0.462327	0.381457
	Solyc03g114840.2	0.859704	0.880492	0.161901	0	1.23004	0.744572	0.202658	0.0418593	72.1442	57.8497	46.3172	44.5743	49.9831	24.5919	39.8297	44.471
	Solyc03g115890.2	0.230711	0.113419	0.260688	0.200897	0	0.266419	0.652627	0.0674006	4.90836	4.93458	3.25541	5.025	1.75915	2.7194	2.87161	2.3035
	Solyc03g116100.2	0.245601	1.05647	0.277512	0.0356437	0.851466	0.957196	0	0.825131	1.85057	2.98322	3.15046	2.52326	4.18753	3.56567	8.91607	33.7697
	Solyc03g116320.2	0.124792	0.460116	0.282013	0.470884	0.370833	0.324241	0	0.401029	1.99121	0.724949	0.480235	1.12824	0.977962	1.29155	1.6827	4.87707
	Solyc03g116870.2	0.329526	0.188997	0.372341	0.159412	0	0.253685	0.310717	0.160448	1.7202	0.667104	1.69081	1.26392	2.81505	1.86312	2.27863	4.54346
	Solyc03g116910.2	0	0.184046	0.282013	0.217331	0	0.21616	0.353008	0.364572	0.958729	1.41695	1.12055	1.69236	2.03522	1.04041	4.53035	1.56636
	Solyc03g117260.1	0.633115	0.103748	0	0	0	0.152313	0.298488	0.246613	0.249434	1.61605	0.812132	0.173453	4.26871	5.46039	0.656686	0.481617
	Solyc03g117750.2	0.178563	0.395022	0.100882	0.155487	0	0.360849	0.505111	0.104332	3.82528	3.46557	4.23747	3.48558	3.66855	3.38809	3.61161	2.19033
	Solyc03g118190.2	0.291046	0.32193	0	0	0	0.168046	0	0.12754	2.96698	2.99724	1.8667	1.07645	1.35617	2.04997	2.41505	9.25733
	Solyc03g118770.2	0.399148	0.228928	0	0	0	0	0.188182	0.0388694	49.4177	12.2261	25.0885	14.9815	42.524	43.5669	52.3031	91.4703
	Solyc03g119630.2	0.66902	0.328895	0	0.388375	0	0.193141	0	0.293174	4.84328	3.70983	5.14913	3.71162	9.56477	3.07736	2.42875	1.24052
	Solyc03g119660.1	0.142133	0.279494	0	0.0412551	0	0.0410328	0	0	3.35985	7.43116	2.73483	0.0584099	0.632188	0.939816	20.0498	51.4931
	Solyc03g119860.2	0.393818	0.742148	0.296658	0.419131	0	0.0757951	0.371339	0.651956	3.06433	1.49053	3.87299	1.67235	2.39114	2.37758	4.35712	8.0887
	Solyc03g120380.2	0	0.266304	0	0.0524108	0	0.364899	0	0.0527513	1.81406	0.333759	3.0111	2.74556	6.19563	3.78949	2.80934	2.21491
	Solyc03g122170.2	0.650572	0.879521	0.183775	0.802541	0	0.281724	0.460078	0.475149	7.11266	4.68121	2.29495	4.07715	0.723414	1.58977	1.85568	2.59821
	Solyc03g122350.2	0.0854033	0.461834	0.0964997	0.0495778	1.04333	0.862937	0	0.299399	0.454236	1.96196	1.20507	1.68464	0.651192	0.613811	2.12599	9.5258
	Solyc03g123410.1	0.282226	0.346861	0	0	0	0.325907	0	0.577151	2.00144	7.15426	3.25824	1.27579	0.47821	0.48682	1.46367	0.644076
	Solyc04g005920.1	0.406795	0.899924	0.689474	0.295187	0	0.469755	0	0.118842	1.26212	1.45013	2.08727	1.92249	6.2897	3.15761	1.26582	0.464179
	Solyc04g006960.2	0.454509	0.14896	0.171188	0.0879497	0.17508	0.0656069	0	0.0442605	2.68601	1.54021	1.06888	2.3659	4.54057	2.41732	0.707146	0.691499
	Solyc04g007140.1	0	0.563059	0	0.664888	0	0	0	0.334604	0	0.302435	0	0.470681	96.671	80.0133	0	0.81682
	Solyc04g007200.2	0.561764	0.0920557	0.423169	0.054352	0.6801	0.756828	0	0.054705	2.93253	14.6359	5.52465	2.38553	1.58644	1.39967	0.194226	0.641009
	Solyc04g007320.1	0.484368	0.410093	0.608112	0.187455	0.977333	0.403964	0.3806	1.32071	0.779226	0.753191	1.5188	0.331753	0.763729	0.742666	1.73049	6.1564
	Solyc04g007670.1	0.393235	0.193317	0	0	0	0	0	0	2.90487	3.11508	1.00885	1.61601	0.166577	0.226101	1.6315	1.68265
	Solyc04g008260.2	0.881839	0.361265	0	0.12798	0	0.594022	0.623627	0.901679	4.51654	2.91069	1.31971	2.89915	4.17133	4.05629	11.1285	5.36659
	Solyc04g008900.2	1.28994	0.288246	0.132503	0.102113	0	0.135417	0	0.0342586	66.6676	56.3564	54.3033	55.7088	3.10468	3.64098	6.3249	6.28902
	Solyc04g008910.1	0.0603121	0.0296498	0	0.035012	0	0.0696468	0	0.0176197	4.66917	2.05443	3.09463	2.25547	0.0638714	0.294763	0.375345	0.223665
	Solyc04g008950.2	0.498935	0.24528	0	0.193093	0	0.0960261	0.705683	0.43728	0.098285	0.0878313	0	0	0.52838	0.956253	6.03762	4.31732
	Solyc04g008960.2	0	0.0957015	0	0.113009	0	0	1.10135	0.170615	0	0.051404	0	0.0800003	0.618477	0.671586	3.02877	7.55248
	Solyc04g012140.1	0	1.22279	0	0.618827	0	0.205164	0	0	30.4486	21.7681	0.91161	11.974	1.50521	1.02154	0	0.202729
	Solyc04g014900.2	0.188753	0.255178	0	0	0	0.0817374	0	0.0275713	2.06362	2.86588	3.26867	2.98638	1.09941	1.11242	1.46835	2.01918
	Solyc04g016190.1	1.13433	0.0619606	0	0.0365831	0	0.0727719	0.356528	0.478669	20.1479	53.5821	16.1674	10.2554	18.5263	14.2762	14.9031	29.2666
	Solyc04g016220.2	0	0	0.196412	0	0	0	0	0.253911	5.90676	2.7081	7.13528	9.78652	5.26483	6.24664	4.32716	6.49588
	Solyc04g025040.1	0	0.243677	0	0.0719364	0	0.429293	0	0	6.51765	4.58101	2.54332	6.31465	2.93959	2.99251	0.514128	0.565596
	Solyc04g026110.2	0.209912	0.154791	0	0.0609284	0.623773	0	0.59379	0.0613242	2.35697	0.582	1.07706	1.72527	3.95693	2.56475	2.06841	1.07785
	Solyc04g039990.2	0.430811	0.21179	0.36509	0.187569	0.497854	0.217651	0.456998	0.188787	2.38684	2.18985	3.31575	2.56712	0.615918	0.619265	2.90453	4.05556
	Solyc04g050730.2	0.356526	0.0876353	0.134283	0.0344947	0	0.102927	0	0.0347188	24.5812	14.4352	14.025	21.5865	7.70235	6.42314	37.5963	7.79736
	Solyc04g064870.2	0	0.722107	0	0.0501588	0.114115	0.249443	0	0.0504846	9.65074	2.87476	5.76344	2.05946	9.62614	9.04182	3.22636	13.5072
	Solyc04g071400.2	0.144808	0.106783	0	0	0	0.418052	0.204814	0.0423046	17.9284	18.3158	50.1535	25.0534	44.1353	46.9594	3.90519	5.53539
	Solyc04g071620.2	1.19699	0.392301	0	0	0	0.979098	0	0.0582821	7.25071	8.63935	1.02363	0.409923	0.718326	0.114707	11.381	48.6014
	Solyc04g076190.1	0.270574	0.332541	0.30573	0.157072	0	0.234339	1.14808	0.513801	2.07871	11.5029	28.4606	13.9547	32.15	39.9825	24.9777	13.0058
	Solyc04g077010.2	0.598025	0.411591	0.608154	0.27773	0.493636	0.431615	0.25375	0.576538	2.61526	3.50565	3.60547	3.02284	4.67388	3.95428	1.73681	3.15603
	Solyc04g077270.2	0.0651531	0.49646	0.220855	0.0189111	0.258145	0.451422	0.184302	0.399713	0.924082	1.56557	2.08939	1.04422	2.64952	2.28515	1.68947	8.77257
	Solyc04g077630.2	0.102881	0.404617	0.116248	0	0.815257	0.950435	0	0.0901679	0	0.162999	0.263943	0	6.23209	2.8394	0	0.469576
	Solyc04g077780.2	0.779541	0.459873	0.35233	0.316774	0	0.135029	0.220513	0.182189	20.178	5.35191	7.3997	5.38194	9.51027	4.70628	13.2604	9.91799
	Solyc04g078010.2	0.495674	0	0	0.287746	0	0.143098	0.701071	0.144807	3.51513	3.53392	1.90749	2.44438	0	1.5675	1.02826	0.848394
	Solyc04g078450.2	0	1.54242	0	0.364274	0	0.362311	0	0.36664	4.94446	2.87206	1.60986	3.09448	0.265814	1.0824	1.73564	3.22209
	Solyc04g079250.2	0	0.0658536	0	0	0	0.116016	0	0.156537	4.39359	1.76859	7.73247	4.459	16.6261	16.7907	14.4501	6.64907
	Solyc04g079830.2	0.358355	0.264255	0.0809831	0.104015	0.544275	0.413819	0.40548	0.272196	6.45918	7.22942	6.43555	4.56527	2.01896	1.83381	2.97357	3.63926
	Solyc04g080010.2	0	0.104558	0.120161	0	0	0.122803	0.15041	0.0932024	0.816994	0.673936	0.818477	1.35476	2.79296	3.30183	12.6848	7.25035
	Solyc04g080420.2	0.447234	0.403083	0	0	0.541444	0.0860756	0.210853	0	3.12757	2.04698	4.20708	2.81814	2.87334	0.685731	1.0824	1.78613
	Solyc04g080520.1	0.576403	0.5195	0.108549	0.0557683	0	0.0832018	0.407626	0.336783	3.97409	2.89185	3.32723	3.0004	1.77022	0.883781	1.19572	3.17894
	Solyc04g080640.1	0.440188	0.378699	0.248691	0.0638838	0	0.190619	0.311296	0.192897	6.63351	4.93996	3.67025	4.79375	13.0993	7.78276	3.8809	3.0137
	Solyc04g080710.2	0.550578	0.514269	0.373268	0.0319618	1.30888	0.127158	0	0.128678	14.0887	4.68135	13.5601	9.1862	6.81026	4.78019	2.39852	1.06802
	Solyc04g080720.2	0.678424	0.472484	0.63881	0.951767	0	0.620212	0.159925	0.0330328	1.73735	0.388141	3.19093	3.67086	1.29323	1.91788	0.351841	0.61285
	Solyc04g080940.2	0.70267	0.863593	0	0.13597	0.696017	0.338093	0.33128	0.478986	15.1568	22.2035	32.1483	41.0044	8.03668	8.28238	20.4072	15.3677
	Solyc04g081000.2	0.312367	0.230342	0.176476	0.226666	1.2892	0.0901781	0	0	6.59941	4.2066	6.81173	8.21553	6.91374	3.86147	3.07796	3.38609
	Solyc04g081460.2	0	0.0610047	0	0.0720373	1.55695	0.0716492	0	0	1.02669	3.27674	6.04885	3.97769	8.04263	3.56751	0.514849	1.27438
	Solyc04g081560.2	0	0.320415	0	0.425657	0	0.0470404	0.460925	0.333217	0.096294	0.172104	0	0.200885	1.03535	0.890037	15.2108	24.5425
	Solyc04g082150.1	0	0	0	0.190232	0	0	0	0.382935	1.74292	7.26853	0	1.07734	4.16441	1.69575	0.679792	1.30873
	Solyc05g005090.2	0.332936	0.204592	0.188097	0.0483185	0.604604	0.240291	0.235449	0.0972648	1.22972	2.50555	3.63015	2.80483	2.46809	1.9143	0.690663	1.23468
	Solyc05g006000.2	0.467148	0.298549	0	0.135593	0	0.296697	0.26429	0.272948	3.89258	3.33054	2.39695	3.26358	1.52373	2.68599	2.03507	2.02557
	Solyc05g006700.2	0.554141	0.0454033	0	0.160843	0	0.0533256	0.261255	0	5.1851	1.51202	2.36943	2.50498	1.48667	3.18618	1.53272	2.31847
	Solyc05g007780.2	0.815464	0.450999	0.691062	0.591735	1.61549	0.176564	0.288344	0.833811	0.72287	0.430657	0	0.335116	0.73405	0.703308	1.69165	6.51348
	Solyc05g009270.2	0.104832	0.103072	0.118452	0	0	0.0605283	0	0	3.84103	13.5916	13.5818	16.543	7.3272	7.14266	2.93583	1.67467
	Solyc05g010010.1	0.683227	0.503818	1.02933	0.793245	0	0.591729	0.322114	0.332666	2.288	2.9467	3.79779	3.65005	5.54719	4.32123	2.83465	2.14391
	Solyc05g010080.2	0.63425	1.24721	0.716657	0.184095	0	0.228879	0.448535	0.0926456	15.8831	6.48976	7.11889	4.30066	0.100752	0.319094	1.48019	1.26651
	Solyc05g012450.2	0.605184	0.624776	0.410289	0.245922	0.539508	0.541608	0.513575	0.707199	6.00843	5.88073	5.74464	7.88383	6.7807	5.65445	8.03475	4.98925
	Solyc05g012550.2	0.373324	0.397646	0	0.07224	0	0.251478	0.352015	0.0363546	3.75059	2.33303	5.42735	2.65925	0.89614	0.85861	0.903521	1.73945
	Solyc05g013500.2	0.419043	0.456152	0.270565	0.139006	0.0592964	0.241949	0.592685	0.384749	2.4941	4.12569	3.37876	2.18948	1.66098	0.912128	1.73857	1.17831
	Solyc05g014120.1	0.237844	1.28618	1.07499	0.276143	0.785306	0.274655	0	0.208453	0.983907	6.84565	2.13567	2.83453	4.63459	3.55562	0.246699	0.407092
	Solyc05g014550.1	0	0.289975	0.533193	0.0684835	0	0.204344	0	0	3.97386	6.35477	3.93451	3.19969	3.49811	3.39151	1.9578	2.55763
	Solyc05g015800.2	0	0	0	0	0	0	0	0	11.8147	0.277033	0.299066	0.335337	0	0.335129	24.545	0.399047
	Solyc05g016390.2	0.362243	0.979446	0	0.210287	0	0.261443	0.512349	1.11118	6.20815	5.93046	3.71735	4.46593	1.95646	2.18695	1.87865	5.32178
	Solyc05g017740.1	0	0.1657	0	0.0978335	0	0	0	0	4.4818	5.60715	7.78255	4.29396	0	0.0969003	0	0.0961513
	Solyc05g026180.1	0.71642	0.498946	0.269835	0.311919	0	0.103413	0.675526	0.418593	3.45762	4.44562	3.82913	4.269	2.04849	2.43722	3.83931	6.71016
	Solyc05g045670.2	0	0.119825	1.23934	0	0	0	0	0	0.396118	1.31941	3.59559	7.11176	3.17494	2.48757	0.252815	0.104296
	Solyc05g047550.2	0.764112	0.673027	0.719494	0.369648	0.441512	0.38604	0.090062	0.167422	5.13657	4.87608	10.3735	8.32136	5.13846	4.26532	0.858607	1.65298
	Solyc05g050380.2	0.341449	1.36385	0.771625	0.198216	0	1.10896	0.120734	1.29677	7.5165	8.04692	14.0158	7.36674	7.77438	5.91428	9.82796	27.5409
	Solyc05g050830.1	0.696676	0.513736	0	0.471835	0	0.201126	0.328455	0.203529	1.57824	1.47169	3.27677	6.48947	3.49221	4.87363	1.6861	1.05994
	Solyc05g051270.2	0.543364	0.623284	0.409309	0.0525718	0	0	0.256174	0.105827	3.90685	3.06088	5.80837	4.6148	0.882327	2.86386	2.81797	1.08502
	Solyc05g051740.2	0.670287	0.329518	0.757376	0.194555	0	0.387014	0.948039	0	5.74372	2.6549	0.859814	2.20364	4.25906	3.66129	3.47621	9.17808
	Solyc05g051750.2	0.408202	0	0	0	0.876064	0.294613	0	0.119253	83.3466	2.58692	4.4508	3.1034	29.05	28.0474	38.5294	78.7177
	Solyc05g051870.2	0	0	0	0	0	0	0	0.0742762	1.80302	0.73849	1.30455	2.61208	0.376951	0.804022	5.01053	1.8132
	Solyc05g052280.2	0	1.33993	0	0.0811416	0	0.282465	0	0	4.46056	2.91578	8.42699	4.99736	1.36182	0.723308	2.02971	10.1278
	Solyc05g053090.1	0.317125	0.389752	0.537493	0.299155	0	0.160216	0.448535	0.208453	6.46567	3.91479	4.67813	3.77937	2.70351	2.32483	4.19388	6.19685
	Solyc05g053550.2	0.665604	0.327216	0	0.0827984	0	0.0823523	0.134488	0	61.3347	47.4544	17.0762	40.7171	0.302093	0.164017	0.197253	0.542498
	Solyc05g055400.2	0.0979821	0.409434	0.110713	0.34128	0.355866	0.254581	0	0.0286247	1.04228	1.03491	1.0055	0.442925	1.30743	1.04224	2.13423	12.2984
	Solyc05g055510.2	0.332415	0.108945	0.125202	0	0	0.191932	0	0	12.3762	7.89987	5.5433	2.50446	3.00401	4.36415	2.6434	6.82753
	Solyc05g056620.1	0.370045	0.0909584	0.0418125	0	0.0488722	0.117513	0	0	13.8428	11.4129	15.9966	15.4656	21.2244	16.4363	18.577	12.7518
	Solyc06g005560.2	0.773408	0.380213	0.174779	0.134692	0	0.491211	0.875113	0.406701	13.2547	7.88301	5.15889	6.4838	6.97831	5.15842	8.3429	9.22221
	Solyc06g005610.1	1.07246	0	0	0	0	0.154806	1.51686	0	86.6707	26.903	28.8898	24.0197	26.8037	18.8075	7.23051	2.75342
	Solyc06g006090.1	0.421323	1.03563	0.476065	1.22292	0	1.94613	0	0	14.8148	14.9079	8.64727	12.6395	5.26501	7.99427	0	1.80284
	Solyc06g008360.2	0.165689	0.0814538	0.187217	0.0480923	0	0.430499	0.937387	0.968095	6.31564	2.05631	2.55046	3.60878	4.73761	3.95359	3.09343	2.07968
	Solyc06g009150.1	1.10597	0.362469	0	0.321016	0	0.212858	0	0.215401	1.08933	4.28324	1.89159	4.24202	1.32741	2.01371	4.97098	4.83761
	Solyc06g050250.1	0.102051	0.0250844	0	0	0	0.0294613	0	0.119253	1.96003	3.2606	3.53446	2.64209	3.39349	4.40075	2.9638	6.95766
	Solyc06g050430.2	0	0.175212	0	0.0517247	0	0.051446	0.252047	0.260303	0.105312	2.21162	2.97168	2.19699	1.28329	2.40787	3.32708	5.13436
	Solyc06g051180.1	0.808017	0.0993067	0.913002	0.234532	0	0	0	0.354084	3.70072	2.02694	1.03649	0.664112	4.70636	1.39377	2.93335	1.95925
	Solyc06g051680.1	0	0.233851	0.537493	0.276143	0	0.686638	0	0.416905	0.421674	3.51703	0	3.71421	1.00752	6.70097	0.493397	2.17116
	Solyc06g053830.2	0.15842	0.0778806	0	0	0	0.0914698	0	0.277688	12.3112	3.72304	3.45465	2.60413	6.91211	2.6871	5.09387	13.3768
	Solyc06g054320.1	0	0.0783717	0	0.18509	0	0	0.450959	0	3.10899	1.85221	1.63597	4.84802	6.28039	4.12481	15.8741	5.18438
	Solyc06g059730.1	0	0.0278287	0	0.0328616	0	0	0.160129	0	0.468347	3.49774	5.66388	4.74566	0.287752	0.68351	8.45499	0.839709
	Solyc06g062370.2	0	0	0	0	0	0	0	0	0.684137	0.0436694	0	0	8.1965	4.51673	4.45994	2.17014
	Solyc06g062460.2	0.107703	0	0.121697	0.125046	0	0.0621861	0.761663	0.0314646	2.22771	3.69715	3.1776	4.02772	3.46739	3.375	0.893701	0.737375
	Solyc06g062540.2	0	0.0476411	0	0	0	0.279769	0	0.339734	0	0.255894	0.248621	0.0796498	9.40072	5.90635	0	0.387028
	Solyc06g063110.1	0.202698	0.0996479	0.229035	0.0588346	0	0.0585176	0.860077	0.118434	1.19788	2.248	5.72028	4.66476	1.54556	1.28201	0.210245	0.462584
	Solyc06g063180.1	0.243238	0.388627	0.343552	0.158853	0.803117	0.614435	0	0.834957	1.36559	1.33274	3.82218	1.24949	0.643982	0.856618	2.27064	8.39589
	Solyc06g063210.2	0	0.184788	0.0653423	0.0503555	0	0.116863	0.0817916	0.219625	1.02525	0.748231	1.26106	0.689179	0.587917	0.532002	1.07967	4.93247
	Solyc06g065630.2	0.131663	0	0	0.382162	0	0.0760207	0.558666	0.115393	3.11236	2.36413	2.36449	3.03001	1.2549	2.23325	4.64322	1.53992
	Solyc06g065870.2	0.261382	0.0642486	0	0.037934	0	0.113189	0.184847	0.0381804	1.54469	1.38039	0.335289	0.268539	1.93765	0.789014	12.8779	13.235
	Solyc06g066170.2	0.138571	0.102184	0.156576	0.160885	0	0.0400046	0.587977	0.202413	4.66781	1.71976	2.13304	2.90426	0.146749	0.0398376	0.718652	0.513886
	Solyc06g066590.2	0	0.905064	0.734201	0.188602	0	0.750344	0.306343	0.316379	3.32798	7.14906	4.72319	2.67027	1.33037	1.24535	1.79725	7.66151
	Solyc06g068040.2	0.777583	0.273047	0.502065	0.0644854	0.770221	0.160345	0.157114	0	2.88846	3.75453	3.27733	5.06714	0.752888	0.989989	10.3697	3.32727
	Solyc06g068300.2	0.918455	0.526772	0.34593	0.177725	0	0.44192	0.433015	0.626079	1.89972	5.33552	7.85436	2.64209	1.55625	1.14419	1.58775	2.79471
	Solyc06g068310.1	0.304048	0.0747359	0	0	0	0.0877765	0	0.621776	0.808572	2.32828	3.51017	5.6227	3.28431	2.36007	0.315367	0.433672
	Solyc06g068550.2	0.287266	0.376592	0	0.0555872	0.347778	0.35937	0.406303	0.139871	12.1948	6.70046	16.5821	10.0738	32.7745	22.0778	23.2409	10.298
	Solyc06g069400.2	0.47697	0.175861	0.134735	0.0346109	0	0.137698	0	0.24385	0.704685	5.16382	2.90622	0.931055	1.11126	1.40551	3.58677	3.8778
	Solyc06g069420.2	0.469379	0.153833	0.353576	0.317894	0	0.36135	0.663879	0.914169	1.57187	1.11548	4.21469	2.18611	1.62379	1.61929	2.1097	2.23163
	Solyc06g071320.2	0.938757	0.749937	0	0.13624	0	0.271013	1.32776	0.274251	0.832164	0.805625	0.602098	2.79693	4.22517	5.93739	1.46056	2.41016
	Solyc06g071480.2	0.791158	0.291704	0	0	0	0.228402	0.372999	0.0385218	6.31192	1.88019	3.55202	3.41384	1.31263	1.17515	0.957382	2.70829
	Solyc06g071830.2	0.134057	0.362469	0	0.0778221	0	0.154806	0	0.587458	0.0396118	0.141595	0	0.385638	1.67523	1.58014	1.80763	8.64269
	Solyc06g072460.1	0	0.742525	0	0.0461479	0	0.321295	0	1.34698	3.28853	6.04544	10.8091	2.61349	1.78475	4.98214	12.5331	37.2813
	Solyc06g073080.2	0	0.204368	0	0.0402213	0	0.640074	0.195992	1.21448	0	0.402497	0.53326	0.854193	17.5218	13.2261	6.32414	1.66025
	Solyc06g073750.2	0.0862357	0.233167	0.19488	0.225275	0.512515	0.124478	0	0.100772	6.42129	5.80662	9.62389	7.83196	20.1463	21.5192	47.8538	17.1463
	Solyc06g074120.2	0	0.206069	0.0728671	0.0561545	0	0	0.0912108	0	4.53515	3.83142	2.5644	3.4452	1.14734	1.27923	4.9498	9.73164
	Solyc06g074390.2	0.690848	0.121295	0.334547	0.0286462	0	0.0854756	0	0.0576645	4.63677	14.7762	16.5844	19.1839	11.4759	11.491	25.7964	13.6827
	Solyc06g075090.2	0	0.0509922	0	0	0	0	0.293414	0.848473	0	0	0	0.170505	1.05453	0.238559	4.30349	8.46256
	Solyc06g076160.2	0.102168	0.22602	0	0.0296551	0	0.206467	0	0.119391	1.75097	7.31109	4.71806	1.34356	4.06824	2.58475	1.9075	5.24613
	Solyc06g082570.1	1.2685	0.467702	0.716657	0.0613651	0	0.305173	0	0.308819	27.0496	9.7137	19.5261	11.9028	13.6575	10.3326	41.6647	19.6611
	Solyc06g083000.1	0	0	0	0	0	0	0.556183	0.574403	0.580974	0.103836	0	0	0.249865	1.46965	8.1575	2.69224
	Solyc06g083480.2	0.346293	0	0	0.100514	0	0	0	0	4.60459	4.11484	1.33263	4.4116	0.586767	1.89155	4.31023	1.48178
	Solyc06g084820.1	0.626762	0.0256767	0.118033	0	0	0.030157	0	0	1.85198	8.44052	8.30782	9.44419	0.973499	2.46255	1.19184	1.51975
	Solyc07g005100.2	0.263523	0.291487	0.148881	0	0	0.0760773	0.186361	0.0769862	11.2128	7.89788	10.9862	9.80072	0.753502	0.946996	3.28001	25.1833
	Solyc07g006410.1	0	0.407778	0.208279	0.160508	0	0.0532145	0.521422	0.0538503	5.39216	1.31418	0.945796	1.13625	0.780828	1.05985	0.191191	0.105166
	Solyc07g006480.2	0.0848302	0.458734	0	0	0	0.0489798	0	0.520432	5.68998	3.98719	7.9436	6.20528	3.71922	4.80437	8.27091	14.2775
	Solyc07g006730.2	0.671013	0.683312	1.08314	0.500827	0.411456	0.442781	0.813486	0.112018	9.00729	11.4411	14.2638	15.2453	7.81674	8.10214	6.26395	4.26587
	Solyc07g006770.2	0.310267	0.16524	0.11686	0.510324	0.0682954	0.194073	0.146278	0.211498	0.611194	1.26988	1.45932	0.892534	1.25955	0.713585	3.37909	3.90913
	Solyc07g007730.2	0.307749	0.52952	0.347735	0	0	0	0	0	1.63683	2.76294	7.50057	5.31174	0	0.530845	0	0
	Solyc07g007980.2	0.344049	0.394652	0	0.166437	0	0.529731	0	0.100511	5.28637	7.08616	10.0035	10.3684	6.4126	6.95666	5.35286	2.97708
	Solyc07g008010.2	0.205047	0.252006	0.231689	0.119033	0	0	0.580029	0.539127	8.42176	2.2199	5.52353	11.6285	12.942	7.48647	8.08188	8.77395
	Solyc07g008600.1	0.0592816	0.0728582	0	0	0	0.085571	0	0.155868	1.34879	1.98802	0.912526	0.925752	0.640357	0.204513	2.7055	9.06432
	Solyc07g018290.2	0	0.0575729	0	0	0	0.0676187	0	0.0684266	3.39126	1.57713	2.85429	2.21385	8.38395	6.86831	5.46623	4.77734
	Solyc07g020870.1	1.27421	0.261004	0.599902	0.123283	0.105179	0.122618	0	0.573886	4.45535	2.74778	1.02156	0.960004	1.15824	1.41949	4.40549	3.7409
	Solyc07g038160.2	0.169823	0.125229	0	0	0	0.245134	0	0.0496125	14.9537	15.3811	22.002	14.0276	32.4441	24.3134	8.45499	10.125
	Solyc07g048050.1	0.292006	0.17944	0	0.0423784	0	0	0	0.127961	4.44359	3.66254	10.3007	6.36002	0.216467	1.42712	1.36295	0.624746
	Solyc07g049660.2	0.221333	0.788864	0	0.256974	0	0.127795	0	0.0969911	1.66771	4.23721	1.56154	2.5468	0	0.222707	1.60701	12.9119
	Solyc07g052220.1	0	0	0.46936	0	0	0.11992	0	0.121353	3.06852	3.1809	7.4598	2.21916	0	0.119419	3.87769	5.21384
	Solyc07g052230.2	0	0.0620195	0.095032	0	0	0.0728411	0	0.0737114	1.04376	0.710665	1.07885	1.34795	0.748169	0.677012	3.05325	3.3589
	Solyc07g052970.2	0	0.172507	0	0.203704	0	0.289438	0.283606	0.146448	1.59973	1.21779	3.21517	3.0901	1.55015	2.36349	0.311972	0.600605
	Solyc07g053120.2	0	0.0137821	0	0	0	0	0	0.0327606	0.778681	0.384944	0.647313	0.622132	0.225638	0.435222	3.83837	4.49453
	Solyc07g053230.2	0	0.0481154	0	0	0.387788	0.169533	0	0.800606	0.462722	0.723637	2.00877	0.884871	4.39475	2.9263	4.66981	5.69569
	Solyc07g055740.1	0.167572	0.123569	0	0	0	0.387014	0	0.0979096	23.0244	30.7084	29.4486	16.5273	21.6502	27.6042	15.2953	26.387
	Solyc07g056600.1	0	1.05446	1.2118	0.155644	0	0.774029	0	0.156655	3.0105	3.96465	24.7626	7.05166	19.5349	14.6452	11.1239	23.863
	Solyc07g061740.2	0.752089	0.581007	0.607005	0.343041	0	0.279158	0	0.627763	10.921	7.85863	5.51283	6.13729	5.34774	9.48264	6.68648	18.6654
	Solyc07g062200.1	1.58806	0.0557645	0	0.0658495	0	0.0654947	0.962625	0.132555	0.938496	1.43773	1.45507	1.77139	6.82323	2.47841	0.94125	0.517738
	Solyc07g064020.2	0	0.631144	0.241774	0.248429	0.211947	0.555953	0	0	3.60386	2.99455	3.2937	5.36389	11.5566	5.53632	1.33164	2.86884
	Solyc07g064240.2	0.889225	0.480864	0.200952	0.206483	0.0587204	0.410741	0.25154	0.25978	7.56725	7.70161	6.61582	8.33177	4.14349	5.57298	3.32039	4.05865
	Solyc07g064820.1	0.360399	0.295291	0.135742	0	0	0.346815	0.339827	1.61441	2.6623	2.18881	5.08534	1.5798	1.39945	0.897956	8.09935	6.88823
	Solyc08g006490.1	0	0.209369	0	0	0	0.184426	0	0	2.39101	2.08047	3.27785	5.6006	0	0.244874	0.441742	0
	Solyc08g006520.1	0	0.0809987	0	0.191295	0	0	0	0	0.973699	1.04416	4.64972	1.3542	0.837536	1.70523	0	0.658019
	Solyc08g007040.2	0.276493	0.67963	0	0	0	0.239465	0	0.403877	4.24837	3.13942	5.3201	3.29514	1.52261	1.11284	1.43394	0.94649
	Solyc08g007120.2	0	0.554329	0	0.523663	0	0.303824	0.850577	0.439221	3.73166	0.476393	2.12141	2.03889	3.02513	2.80945	4.05449	4.28882
	Solyc08g007130.2	0.276493	1.17803	0.104139	0.668784	0.578181	0.345894	0.260711	0.134626	8.06101	0.316376	2.36449	0.416627	0.995555	1.3778	6.50051	8.93907
	Solyc08g007570.2	0.297905	0.0732261	0	0	0	0.172006	0	0.174061	15.6687	40.9051	16.8141	16.0376	19.8756	8.82135	2.47197	3.73922
	Solyc08g008500.2	0.231315	0.113716	0	0	0	0.0667789	0	0.473038	5.94644	2.93184	4.15408	4.08754	6.56508	3.85701	1.67949	1.64966
	Solyc08g014030.1	0.140776	0.0346033	0	0	0	0.162565	0	0	3.24458	4.49791	3.97279	3.81825	7.0964	3.84479	0.292035	0.923649
	Solyc08g015940.2	0.331999	0.0816066	0.375136	0.0963651	0	0.287538	0.469573	0.290973	2.84492	1.49033	2.98112	3.13802	1.68764	3.34061	1.03308	3.22008
	Solyc08g016500.2	0.0857759	0.0843361	0.0969207	0.024897	0	0	0	0.0250588	2.68662	1.69872	3.41092	4.22997	10.3919	5.91829	0.177939	0.146814
	Solyc08g029000.2	0	1.79366	0	0	0.245397	0.195059	0	0.335562	0.499118	1.78413	0.0866708	0.222131	0.114486	0.17482	0.140163	35.5997
	Solyc08g063000.2	0	0.339407	0	0.154149	0	0.0919914	0	0.0310302	4.23699	3.05712	3.67872	3.79752	3.37453	1.49625	1.54238	1.87859
	Solyc08g066320.2	0.647596	0.417851	0.365869	0.0704885	0.0534554	1.05163	0.114493	1.56082	1.26772	0.384754	2.49212	0.598795	1.56023	1.44287	2.68683	6.37343
	Solyc08g066490.2	0.37593	0.303616	0.30341	0	0	0.248065	0.0759582	0.0313786	5.0304	5.89928	5.85561	7.50376	2.60481	2.67101	2.72948	2.38992
	Solyc08g067320.1	0	0.787977	0	0.372193	0	0.185094	0	1.49844	1.13669	1.01579	2.46729	2.89827	6.38242	7.18853	7.31515	4.93821
	Solyc08g067330.1	0	0.292905	0.673223	0.691752	0.196723	0.688026	0	1.04437	2.46474	1.41595	3.05712	5.63154	9.46458	15.7585	12.3598	12.0675
	Solyc08g068390.2	0.0729113	0.0537655	0	0	1.01109	0	0	0.127803	2.36986	2.21406	1.96407	4.7042	4.58652	3.58435	5.06693	18.1368
	Solyc08g068780.1	0	0.604116	0	0	0	0.0709526	0	0.861604	1.23457	3.50447	2.52212	0.707003	4.47674	2.7556	1.52953	10.6568
	Solyc08g075430.2	1.21306	0.764074	0.0856673	0.17605	0.425559	0.196989	0	0.0221492	8.58019	3.46343	3.69565	7.85155	1.52552	1.56934	2.28054	2.07628
	Solyc08g076400.2	1.00543	0.535466	0.189344	0.583666	0.553284	0.725652	0.23701	0.636412	13.27	12.7878	30.3085	17.1471	53.9836	36.372	20.3358	15.1056
	Solyc08g076590.2	0.587893	1.05971	0.885703	1.10916	1.22936	0.735456	0.692919	1.17361	3.21369	2.6649	4.65042	3.10048	0.477317	1.57745	2.43912	1.34165
	Solyc08g076620.1	0.134978	0.033178	0	0	0.757631	0.0779342	0	0.512625	0.239303	0.21385	0.346287	0.443755	7.37587	7.7997	21.0004	6.7768
	Solyc08g077110.2	0.105081	0.0774875	0	0	0	0.0910081	0.297247	0.276286	0.434695	0.332966	0.943549	0.863661	0	0.151047	3.81475	3.89687
	Solyc08g077760.2	0	0.283672	0	0	0	0.111056	0.544092	0.112383	0.795681	3.04736	8.3888	3.31984	4.64423	3.87074	7.98016	5.04794
	Solyc08g078290.1	0.480531	0.561052	0.135742	0.348694	0	0.208089	0.339827	0.737014	3.62073	2.72808	4.62303	3.25834	5.21612	3.31553	6.10566	8.91015
	Solyc08g079690.2	1.01699	0	0	0	0	0	0	0	10.0168	6.71354	6.52273	6.12968	18.7399	11.6949	10.5485	7.25279
	Solyc08g079730.1	0.367891	0.452145	0.277127	0.462726	0.688326	0.885064	0.520338	0.788162	2.21036	0.874296	7.07872	3.88043	1.94801	1.30443	0.254392	0.419788
	Solyc08g079880.1	0.156252	0.0768147	0	0	0	0.045109	0.1105	0.022824	0.323191	0.742669	2.4052	2.37585	1.5389	0.988255	8.42762	7.13175
	Solyc08g079890.1	0.710665	0.407596	0.35689	0.160437	0.312861	0.592697	0.781783	1.03808	0.443313	1.5638	7.49546	6.58733	3.12749	3.04192	12.4492	16.9166
	Solyc08g080190.2	0.311816	0.153291	0.440413	0.158387	0.720682	0.180038	0.441026	0.227737	8.38445	2.73771	3.29987	3.26761	2.09688	2.46519	5.57908	3.51355
	Solyc08g080630.2	0.249585	0.490791	0.141007	0.144887	0.659258	0.144107	0	0.0729143	2.32308	2.60323	2.56125	1.79493	1.16298	0.896908	0.129438	10.1813
	Solyc08g082210.2	0	0.104141	0.6383	0	0	0.0407709	0	0.041258	1.75266	5.22081	5.97821	6.03584	2.27331	2.67964	46.2888	24.575
	Solyc08g082310.2	0.7477	0.459468	0	0.253196	0.987494	0.17988	1.05753	0.254841	1.54654	7.40381	3.0372	2.71421	0.395913	1.28973	0.517025	1.03092
	Solyc08g082680.2	0.463235	0.493414	0.174474	0.224095	1.12163	0.356621	0.218396	0.135331	4.74513	13.9037	6.53639	13.3257	4.12081	4.48354	1.28128	10.043
	Solyc08g083060.2	0.666918	1.18395	0.837301	0.215086	0.0978673	0.770139	0	0.238132	4.66385	4.52	5.8934	6.395	1.11435	1.70428	0.0768609	0.465054
	Solyc09g007140.2	0.540598	1.01875	0.407225	0.26152	0	0.156067	0	0.315863	7.66743	4.18728	5.08534	4.29509	0.534334	1.0361	4.11198	4.72924
	Solyc09g007840.2	0.835413	0.746718	0.343257	0.92585	0.30091	1.05241	0.644504	1.26467	0.269293	0.200542	0.389684	0.312104	2.79892	3.2969	0.236322	1.47322
	Solyc09g008250.2	0.172136	0.296181	0	0	0	0	0.730396	0.251441	1.22072	0.77271	2.42889	0.565917	1.60419	0.890766	0.535634	7.80762
	Solyc09g008460.2	0.441653	0.687546	0.831728	0.384579	0	0.382507	0.624665	1.0322	10.0486	8.08574	9.81991	15.6088	23.2923	18.7492	25.0426	21.2921
	Solyc09g009530.2	0.229366	0.140947	0	0.066575	0	0.165541	0.162205	0.26803	1.79601	1.63527	3.38353	7.1165	2.52618	1.68147	2.61696	2.1592
	Solyc09g011080.2	0	0.832851	0.370502	0.507598	0.469146	0.283986	0.309181	0.415103	15.6637	0.173167	0.560818	0.539001	0.462998	0.408489	12.6973	1.55897
	Solyc09g011590.2	0	0.192675	0	0.05688	0	0.226294	0	0.515245	0.347426	0.517456	0	0.0805319	0.456564	0.732386	1.21956	7.21135
	Solyc09g057960.1	0.225134	0.664066	0	0	0.446006	0.0649948	0	0.197314	1.53005	5.11254	7.50861	2.31299	1.52589	1.61809	0.467032	4.94519
	Solyc09g059400.2	0	0	0.787194	0.202215	0	0	0	0.407057	1.85271	2.3915	6.25566	4.2945	3.39383	5.00715	2.89045	2.98107
	Solyc09g072690.1	0.725653	0.917321	0	0.120358	0	0.209491	0	0.0302849	8.66866	8.18462	9.57431	10.2669	3.51304	2.11597	9.46213	8.07316
	Solyc09g072810.2	0.31559	0.29921	0	0.143946	1.07178	0.7549	0.127532	1.17222	1.905	1.65476	1.56147	1.11165	3.91508	3.57729	7.62233	15.4847
	Solyc09g073030.2	0.444054	0.2183	0	0	0	0.0640977	0	0.129727	0.918478	2.34511	3.13287	3.6497	4.98476	3.70215	0.921173	1.39341
	Solyc09g074570.1	0	0	0	0	0	0.318292	0	0	1.79179	5.53146	5.6571	1.35926	7.93963	5.07142	1.71536	0.629027
	Solyc09g075870.1	0	0.0678305	0	0	0	0	0	0.080618	0.631936	0.655807	1.32743	0.935582	1.18357	0.932169	2.0036	7.813
	Solyc09g082870.1	0.546666	0.0806234	0.0617693	0.0158673	0	0.142037	0.463915	0.463142	1.72838	5.42758	6.66177	4.11116	1.53995	4.10187	6.46401	3.82066
	Solyc09g083060.2	0.615957	1.08146	0.397707	0.434194	0.319589	0.482661	0.497827	0.848323	7.33223	11.1762	6.54673	6.61751	4.10022	3.99696	5.01984	13.3792
	Solyc09g089910.1	0	0	0	0.118895	0	0	0	0.359002	0.605181	0.108163	0	0	2.86303	3.2973	0.42487	0.116851
	Solyc09g090180.1	0.282226	0.832465	0	0.081918	0	0.0814767	0	0	13.0094	7.97402	10.4988	23.0803	18.2318	10.6289	11.7093	10.3857
	Solyc09g090670.2	0.617431	0.424947	0.279061	0.179214	0.0815447	0.427795	0.873281	0.432907	2.73662	4.82588	3.96007	3.65378	4.42015	3.08857	4.73909	1.16247
	Solyc09g091540.1	0	0	0	0	0	0	0	0	31.4773	6.89404	0.413463	0.662298	4.81297	3.28958	2.84175	1.01143
	Solyc09g091800.2	0	0.166228	0.25471	0.0654301	0	0.0650776	0	0.13171	1.99825	0.595239	1.15664	1.01901	0.811663	2.07379	11.6907	14.6615
	Solyc09g092480.1	0.125768	0.80377	0	0	0	0.90771	0	1.13901	2.48989	0.697407	1.93596	1.18875	26.0254	17.3553	1.17405	6.92433
	Solyc09g092720.2	0.247318	0.0607915	0	0	0	0.0356994	0	0	17.685	11.853	6.97946	8.02921	8.7217	8.7454	1.53915	8.92474
	Solyc10g007090.2	0	0.10583	0.48649	0.24994	0	0	0.60896	0	4.9616	1.47796	1.65687	1.94628	0	0.618889	2.23289	0.491284
	Solyc10g007830.1	0	0.654572	0	1.19807	0	0	0	0	10.7408	1.54699	4.09916	6.51145	6.11971	4.78486	18.2301	2.73478
	Solyc10g008930.1	0.460822	0.339815	0	0.133757	0	0	0	0	15.1144	7.90939	13.5958	12.6882	2.8305	4.90179	1.91191	1.8404
	Solyc10g009080.2	0.125768	0.2164	0.142109	0.109515	0	0.21785	0.355767	0.257195	5.6487	2.72321	7.09851	6.20216	7.67176	9.50924	4.43531	3.30072
	Solyc10g009350.2	0.163319	0.240866	0.461346	0.142213	1.07848	0.377192	0.230994	0.286274	5.71858	1.94064	1.78073	1.40944	1.40095	1.64332	4.06557	2.74877
	Solyc10g009360.2	0.378515	0.465201	0.213847	0.109867	0	0.109275	0.535363	0.774062	1.90137	3.39827	3.39879	2.48882	4.52964	3.75424	3.53346	4.15713
	Solyc10g018120.1	1.0575	0.346584	0.663836	0	1.0087	0.44098	0	0	8.47157	6.76383	8.44057	7.96736	6.94346	7.36404	0.4875	2.01113
	Solyc10g046920.1	0	0.649199	0	0.0638838	0	0.190619	0.311296	0.0642988	1.23565	0.348703	3.1056	1.08538	4.14888	6.13762	31.7321	13.5616
	Solyc10g047660.1	0	0	0	0	0	0	0	1.53174	3.48584	3.11508	1.68141	0.538669	1.94339	1.50734	4.07875	2.61745
	Solyc10g049420.1	0.719332	0.707257	0.812794	0	0	0.415332	0	0.210147	45.6985	58.8827	24.9136	29.5611	26.6624	37.2239	11.9378	28.5229
	Solyc10g049580.1	0.97095	0.596657	0.822829	0.704563	0	0.490537	0.343323	1.48919	18.3616	8.46072	5.29334	3.59112	0.4113	0.697842	8.30857	3.94695
	Solyc10g050430.1	0	0.542471	0	0.349406	0	0.289603	0.283767	0.23445	1.30423	0.0529776	0	0.412246	0.382446	0.346072	4.16199	4.29247
	Solyc10g055240.1	0.184907	0.409056	0.417863	0.161011	0	0.0533813	0	0.216076	5.79152	0.537083	0.94876	2.5076	1.56655	1.70107	9.58954	9.33632
	Solyc10g055560.1	0.217658	0.588511	0	0.0631766	0	0.188509	0.923551	0.381522	3.02278	2.75875	10.8889	5.63515	3.91854	4.00473	1.12881	2.66988
	Solyc10g075090.1	1.45046	0.356527	0	0.701675	0	0.837474	0.683832	0.42374	4.28587	6.2557	2.48078	24.8362	99.8435	166.518	288.856	564.515
	Solyc10g078230.1	0	0.028429	0	0	0	0	0.163583	0.270307	0.1367	0.1527	0	0	0	0	1.3196	9.33705
	Solyc10g078360.1	0	0.0496533	0	0	0	0.116634	0.28571	0	28.8895	4.85398	1.29561	0.83014	20.7935	19.8612	18.4382	11.2945
	Solyc10g078440.1	0.830778	0.51052	0	0	0	0.23984	0	0	46.3961	94.5494	35.7005	38.2379	110.768	51.1115	9.90964	14.1011
	Solyc10g080230.1	0	0.364749	0	0.107678	0	0.428393	0	0.325134	1.8635	1.07754	5.23459	2.89661	10.686	2.87958	0	1.05827
	Solyc10g080540.1	0	0.0408416	0	0	0	0	0	0	11.1449	10.0911	17.051	10.4471	2.99134	1.95848	1.37873	0.900572
	Solyc10g080600.1	0	0.0616969	0.567227	0.218564	0	0.0724623	0	0	6.89752	9.61036	10.3031	9.07714	0.159488	0.577278	1.56207	0.644418
	Solyc10g081420.1	0.378596	0.502525	1.02669	0.395604	0.400012	0.371613	0.214191	0.176966	2.28213	1.87945	3.10813	3.39175	2.00469	2.11153	3.92691	1.79281
	Solyc10g081770.1	0.733387	0.515054	0	0.18246	0	0.0907387	0.740919	0.12243	2.56949	4.09443	1.34394	2.41109	6.34648	3.07224	0.43468	0.866728
	Solyc10g083400.1	0.473777	0.203798	0.401501	0.206276	0.195538	0.273552	0.167525	0.103808	26.0738	11.9787	10.0277	3.94267	17.8116	11.271	3.07135	14.2248
	Solyc10g084940.1	0.201659	0	0	0	0	0.0291088	0	0	3.84336	4.87231	0.517358	0.828721	1.6017	1.94215	0.418333	0.747844
	Solyc10g085620.1	0.294191	0.578505	0.166207	0	0	0.127396	0	0.0429728	1.47779	1.43713	4.15112	2.78066	3.70747	2.91788	0.305143	0.96511
	Solyc10g086310.1	0.842646	0.897543	0.317377	0.570696	0	0.162177	0.397274	0.65646	5.06277	3.26342	1.08091	2.88573	0.237967	1.77651	1.16536	1.36214
	Solyc11g005240.1	0.681123	0.200907	0	0.0790802	0	0.157308	1.15604	0.198985	0.241513	0.935244	0.349486	0.223927	0	0	4.94537	1.16581
	Solyc11g005840.1	0.179833	0.198916	0.101599	0.156593	0	0.181708	0	0.34149	0.451672	0.142458	0.115341	0.110854	0.247579	0.180949	1.58549	9.49055
	Solyc11g007250.1	0.384686	0.252153	1.88356	0.111658	0	0.111056	0.90682	0.33715	3.71318	3.28438	5.42804	9.48525	2.49865	2.61736	1.19702	1.82897
	Solyc11g007880.1	0	0.724939	0	0	0	0	0	0	2.44009	2.18056	3.78318	2.66641	2.37372	1.52618	3.05906	2.35571
	Solyc11g008080.1	0.202698	0.049824	0	0	0	0	0.286692	0.296084	1.13799	0.321143	2.60013	2.66558	1.45969	1.98129	3.36392	2.71768
	Solyc11g010420.1	0.99975	0.737226	0.847235	0.435276	0	0.216466	0	0.511121	1.4032	1.84793	2.88548	2.05425	5.66431	4.3831	0.777728	3.06584
	Solyc11g011360.1	0	0.142845	0.328321	0.0843393	0	0	0	0.0848871	3.6919	3.2225	5.96364	2.38819	2.70789	2.75665	9.04156	8.04024
	Solyc11g018500.1	0.338996	0.0833263	0.0957602	0.270588	0	0.318064	1.31854	0.346622	3.68117	4.76661	7.28371	7.10485	11.7214	13.6927	24.6131	6.01982
	Solyc11g018800.1	0	0.815556	0	0.0535027	0	0.159643	0	0.215401	1.03486	1.07081	2.36449	0.378751	1.40549	1.05985	5.16217	28.9205
	Solyc11g027840.1	0.194671	0.143552	0.439928	0.113009	1.22124	0.2248	0	0.227486	3.1062	0.359828	0.249715	0.480002	1.40188	0.50369	0.403837	6.66395
	Solyc11g031950.1	0.7998	0.245742	0.225929	0	0	0.0577242	0	0.175242	3.66309	2.85109	5.38623	4.27283	6.90305	4.13879	10.3697	1.0267
	Solyc11g040340.1	0.122886	0.0906173	0	0	0	0.0354763	0	0	3.6674	1.81713	1.57633	5.85802	2.47262	1.8724	1.78445	1.99814
	Solyc11g043060.1	0.305623	0.525862	1.036	0.887092	1.41274	0.264694	0.432267	0	2.98012	4.11578	3.13632	3.3911	2.20088	1.14222	1.58501	0.871838
	Solyc11g056620.1	0.682699	0.436306	0.617122	0.515211	0.180329	0.0788363	0.386238	0.0797782	1.73485	2.34352	1.75147	1.68334	0.433793	1.37388	1.41623	4.59612
	Solyc11g065310.1	0	0	0	0	0	0	0	0	0.341749	0.610801	0	1.42589	6.61407	2.99251	5.99816	1.31972
	Solyc11g066120.1	0.61443	0.453087	0	0	0	0	0	1.07701	3.08642	9.2479	7.09347	7.32253	4.29455	4.23939	0	3.15497
	Solyc11g066490.1	0.846678	0.346861	0	0.163836	0	0.0814767	0.798349	0.329801	6.17111	5.14212	5.43041	3.82738	1.43463	0.811366	2.6346	1.93223
	Solyc11g069570.1	0	0.246788	0	0	0	0.724623	0	0	13.795	7.75457	14.8108	17.0196	12.0679	14.6484	9.1121	6.65899
	Solyc11g071550.1	0.465367	0.0285972	0.131458	0	0	0.033587	0	0	6.80667	0.368649	0.298476	0.478108	4.97758	2.74264	1.68942	2.02449
	Solyc11g071560.1	0.475687	0.584628	0.537493	0	0	0.0686638	0.336401	0.0694842	4.77898	3.0774	3.66114	2.73678	5.39023	1.70943	1.97359	3.79953
	Solyc11g072990.1	0.884147	0.465699	0.285435	0.219968	0	0.47403	0.178646	0.737991	10.4874	23.6133	9.88326	7.8378	7.83837	4.64789	6.02642	11.638
	Solyc11g073120.1	0.270574	0.332541	0	0.157072	0.268013	0	0.382695	0.158093	5.59654	0.428681	0.347081	0.222386	3.55312	0.622295	0.561296	1.31216
	Solyc12g006140.1	0.221749	0.32704	0	0.836734	0	0.320087	0	0.647823	0.524187	0	0.28445	0.273384	0	0.191251	2.99006	3.92196
	Solyc12g006530.1	0.541859	0.380545	1.13706	0.763923	0	0.268167	0.109485	0.248757	3.52244	3.59747	3.27677	4.42175	0.639418	1.00143	1.36494	1.08202
	Solyc12g006760.1	0.677991	0.499958	0	0.590375	0	0.782926	0	0	5.00839	1.96931	0.869697	1.95035	0.430801	0.389829	0	0.386816
	Solyc12g006770.1	0	0.690418	1.58688	0	0	0.202722	0	0	5.18726	2.5959	1.80152	5.77145	3.12331	1.41313	0	0.801261
	Solyc12g006840.1	0	0.357994	0	0	0	0	0.308991	0.0212742	1.09739	0.538409	0.46706	0.538669	0.802035	0.774604	1.35958	6.08662
	Solyc12g007060.1	1.20378	0.147947	0.680093	1.22292	1.19238	0.521285	0.851301	0.175838	5.86902	0.953597	6.9487	5.44165	10.7085	13.1508	2.49719	9.61513
	Solyc12g007080.1	0	0	1.44889	0	0	0.370188	0	0	4.16785	2.70877	3.28972	7.90438	3.5307	7.0042	0	1.82897
	Solyc12g007150.1	0.530443	1.12131	0.719235	0.431101	0	0.459406	0.300099	0.154965	4.51404	6.21896	8.30123	8.45787	1.37066	0.975974	0.990344	0.635533
	Solyc12g008960.1	0.597017	0.909842	0.134917	0.311919	0	0.172355	1.18217	0.38371	4.02213	7.1256	12.8659	9.0287	8.19395	8.75339	12.7564	21.2204
	Solyc12g009270.1	1.255	0.154242	0	0.182137	0.932342	0.181156	0	0.09166	17.7073	23.0317	20.9282	16.246	19.1386	10.6436	8.46124	6.8022
	Solyc12g010700.1	0	0.0958069	0	0	0	0.037508	0	0.151825	4.29972	3.53363	6.49974	2.72301	0.770508	1.00849	0.13476	0.593004
	Solyc12g011280.1	0.645824	0.476237	0.243245	0.312425	0	0.186445	0	0.503127	0.763323	0.0568446	0	0.35387	0	0.371333	2.67947	5.95682
	Solyc12g017370.1	0	0.700225	0.378688	0.145917	0	0.193507	0.47402	0.146864	3.21846	2.69915	3.86916	3.16774	1.73912	3.17954	1.21667	1.8643
	Solyc12g038510.1	0.705003	0.173292	0	0	0	0	0	0	8.05493	7.94284	7.53622	8.78824	4.47965	4.79676	2.925	2.61447
	Solyc12g040640.1	0	0.0287104	0	0.0339027	0	0.0337201	0	0	9.8708	1.75802	3.5959	3.07201	0.247391	1.30959	4.36144	2.06583
	Solyc12g040800.1	0	0.347276	0	0.10252	0	0.203936	0	0.722303	1.14803	0.46633	0	2.46755	3.89011	2.74164	0.73271	2.92196
	Solyc12g042890.1	0.45725	0.112394	0	0	0	0.198007	0	0	1.14844	1.56962	3.81251	4.41583	2.80856	3.28635	1.65996	0.913065
	Solyc12g044420.1	0.54616	0.604116	0	0.0792633	0.540988	0.473018	0	0.159556	4.76076	4.75916	3.15265	4.71335	10.0062	8.47877	1.69948	3.50552
	Solyc12g045020.1	0.119403	0.792443	0	0.0346576	0	0.0344709	0	0.0348828	0.352818	0.0945876	0.153165	0.049069	0	0.137308	0	7.45951
	Solyc12g056990.1	0.580183	0.285222	0	0.168402	0.510835	0.279158	0	0.734482	8.22887	7.35364	6.69809	8.34495	24.7817	12.8989	2.80832	4.85485
	Solyc12g088470.1	0.490182	0.240977	0.553871	0.331984	0.053949	0.471707	0.231101	0.620546	0.482804	2.84758	3.35351	3.4245	0.51911	1.17435	1.01686	0.559329
	Solyc12g088820.1	0.472828	0.523002	0.801392	0.137241	0	0.30713	0	0	1.78134	0.530625	0.758153	0.72866	2.40351	2.99051	6.13039	2.15811
	Solyc12g094650.1	0.338996	0.416631	0.383041	0.147594	0.195875	0.195731	0	0.346622	10.2422	15.016	13.1542	10.1349	8.74168	6.18853	13.3614	14.0704
	Solyc12g096480.1	0.771049	0.379053	0	0.783308	1.65479	0.111298	0	0.112628	9.34114	5.19181	6.42894	8.87219	5.38924	3.21418	0	0.439908
	Solyc12g096900.1	0	0.4186	0	0	0	0	0	0.0904572	5.03206	6.78614	10.3268	8.58901	4.00046	4.40629	25.3718	20.5363
	Solyc12g096950.1	0.178203	0.262818	0.201357	0.413797	0	0.051446	0.504093	0.416486	2.58015	2.07045	1.37155	1.75759	0.830367	1.43448	3.14224	2.94845
	Solyc12g098410.1	0	0.218574	0.33492	0.0860345	0	0.171142	0	0.173187	2.53994	1.09576	3.80219	3.41067	0.941702	1.02257	1.22977	0.507331
	Solyc12g099430.1	0	0.0894986	0	0	0	0	0	0	6.07871	0.480723	0.700589	1.57112	0	0	0	0.0519336
