# Supplementary material for: Spatiotemporal transcriptome provides insights into early fruit development of tomato (Solanum lycopersicum)
Source: Sci Rep. 2016 Mar 18;6:23173. doi: 10.1038/srep23173 (PMC4796798; doi:10.1038/srep23173)
Supplement: Supplementary Dataset 7 [file srep23173-s8.xls]

## Sheet: S8
Supplementary Table S8. The expression of auxin, GA and cytokinin related genes in each sample. ov, ovule; ow, ovary wall/pericarp; DPA, days post anthesis; e, emasculation.
Category	Family	Name	Gene	FPKM
				ov-0 DPAe rep1	ov-0 DPAe rep2	ov-1 DPA rep1	ov-1 DPA rep2	ov-2 DPA rep1	ov-2 DPA rep2	ov-5 DPA rep1	ov-5 DPA rep2	ow-0 DPAe rep1	ow-0 DPAe rep2	ow-1 DPA rep1	ow-1 DPA rep2	ow-2 DPA rep1	ow-2 DPA rep2	ow-5 DPA rep1	ow-5 DPA rep2
Auxin biosynthesis genes	TAA/TAR family		Solyc06g071640.2	1.52302	1.0529	1.18312	0.248662	0.125717	0.90685	2.42339	0.889877	0.0281267	0.0502703	0.122104	0.234708	1.33064	1.28618	4.5417	1.27624
			Solyc03g112460.2	13.1528	10.7933	22.4069	16.4454	6.915	6.25065	7.44121	3.42868	1.22572	1.28237	1.5574	1.62155	0.55716	0.203607	0.734595	0.115448
			Solyc01g017610.1	0	0	0	0	0	0	0	0	0	0	0	0	0	0	0	0
			Solyc05g031600.1	0.150473	0	0.170023	0	0	0	0	0	0	0	0	0	0.063741	0.0865181	0	0.0429247
			Solyc02g062190.1	0	0	0	0	0	0	0	0	0	0	0	0	0	0	0	0
	YUCCA family	ToFZY1	Solyc06g065630.2	0.131663	0	0	0.382162	0	0.0760207	0.558666	0.115393	3.11236	2.36413	2.36449	3.03001	1.2549	2.23325	4.64322	1.53992
		ToFZY2	Solyc08g068160.1	0	0	0.323539	0	0.425438	0.619974	15.592	6.60842	0	0	0.18365	0.0588352	0	0.0411591	0	0.122523
		ToFZY3	Solyc09g091090.1	2.7308	6.94733	6.01693	1.6249	13.119	10.2881	0.772476	4.90636	0.52449	1.11768	2.27692	0.448891	0.549471	0.0392536	0	0.155801
		ToFZY4	Solyc06g008050.2	0	0.0230872	0	0	0	0	0	0	0	0	0	0	0	0	0	0
		ToFZY5	Solyc06g083700.2	0	0	0	0	0	0	0	0	0	0.185128	0	0.172869	3.59354	4.03111	4.65404	2.59997
		ToFZY6	Solyc09g074430.2	2.34297	4.24354	3.20473	4.18775	4.68228	3.48879	2.09295	1.51306	32.7936	38.4555	60.5836	43.6322	12.3278	9.53641	21.488	6.12085
			Solyc09g064160.2	0.130691	0.770984	0.590686	0.644878	0	0.339567	0	0.152722	0.27032	0.172549	0.167645	0.375954	0	0.225433	0	0.0372817
			Solyc09g091720.1	0	0	0	0	0	0	0	0	0	0	0	0	0	0	0	0
			Solyc09g091870.1	0	0	0	0	0	0.0445776	0	0	0	0	0	0	0	0	0	0
			Solyc02g005390.1	0	0	0	0	0	0	0	0	0	0	0	0	0	0	0	0
			Solyc02g005400.1	0	0	0	0	0	0	0	0	0	0	0	0	0	0	0	0
			Solyc08g065700.1	0	0.0805487	0	0	0	0	0	0	0	0	0	0	0	0	0.339896	0
			Solyc02g005410.1	0	0	0	0	0	0	0	0	0	0	0	0	0	0	0	0
Auxin transport genes	PIN family	PIN1	Solyc03g118740.2	2.25868	3.02483	1.93611	2.55457	1.7744	1.39407	4.95718	2.36638	33.7844	15.2806	29.5728	18.5001	15.0117	11.8673	12.037	7.88741
		PIN2	Solyc07g006900.1	0.0933311	0.0458822	0.105457	0.16254	0	0.107776	0	0.027266	0.0275779	0.0246446	0	0	0.0197678	0.187821	0	0
		PIN3	Solyc04g007690.2	2.43119	2.34769	3.72816	0.327632	0	0.701867	1.47369	1.09075	3.69451	0.619043	2.33896	1.6057	2.15168	1.22314	5.67383	8.94165
		PIN4	Solyc05g008060.2	14.2554	13.9267	17.0937	7.38878	7.61253	6.38311	5.04062	3.82463	38.7268	13.2516	27.3359	28.5142	24.2162	14.6157	5.80882	8.5896
		PIN5	Solyc01g068410.2	0.127766	0.816537	0.721832	0.927123	4.13417	0.922128	14.276	2.68746	0.0377528	0.0337374	0	0.0525056	0	0	0	0
		PIN6	Solyc06g059730.1	0	0.0278287	0	0.0328616	0	0	0.160129	0	0.468347	3.49774	5.66388	4.74566	0.287752	0.68351	8.45499	0.839709
		PIN7	Solyc10g080880.1	0.602915	0.740994	0.908336	0.437501	1.19441	0.667221	2.41613	1.14489	11.758	24.995	22.1706	14.9487	5.5762	4.56438	5.73249	1.94923
		PIN8	Solyc02g087660.2	0.137602	0.270584	0.15548	0.239639	0.363463	0.0397246	0.194621	0.160797	1.58571	1.01737	1.9416	0.848215	0.2623	0.197794	0.856347	0.549543
		PIN9	Solyc10g078370.1	9.21954	10.4537	18.8186	10.8192	10.4743	7.52694	9.815	6.28464	6.85451	6.67518	11.5721	14.87	7.03401	5.41502	13.1617	5.62768
		PIN10	Solyc04g056620.1	0	0	0	0	0	0.0489328	0	0	0	0	0	0	0	0	0	0.048352
	AUX/LAX family	LAX1	Solyc09g014380.2	241.012	147.809	167.377	113.648	105.221	109.8	49.83	45.6143	79.9693	126.859	157.148	157.286	57.3219	66.756	78.0684	103.243
		LAX2	Solyc01g111310.2	3.08084	1.98786	8.37647	2.12381	1.01722	0.945006	5.99153	1.35007	9.16029	7.34705	11.2384	17.6855	6.64766	7.55617	12.0831	4.39429
		LAX3	Solyc11g013310.1	0.754609	0.0927427	0.142109	0	0	0.326775	0	0	9.66225	12.6862	9.84111	7.64933	7.19227	7.23136	3.52216	5.63275
		LAX4	Solyc10g076790.1	3.15559	2.74462	3.42845	1.72618	1.08198	2.41765	0.686646	0.850967	0.537939	0.961446	1.08981	1.99507	1.61949	0.767626	0.629437	0.900182
		LAX5	Solyc10g055260.1	0	0.0295291	0	0	0	0	0	0	0.248482	0.34894	0.770506	0.444319	0.941446	1.17425	0.747632	0.239889
	PISL family		Solyc03g032080.2	0	0	0	0	0	0	0	0	0.0612985	0.219115	0	0	0	0	0	0
			Solyc02g091240.1	10.9377	7.23338	13.3887	10.7336	7.30872	11.0141	6.44583	5.97227	10.7345	6.63588	6.84814	9.84587	9.98356	8.64723	11.615	10.5119
			Solyc02g082450.2	34.7994	32.5876	33.2715	13.4132	28.0039	25.909	5.38027	38.7722	30.7231	15.6994	9.03626	5.44244	21.4255	18.0646	7.74508	102.406
			Solyc02g037550.2	0.278451	0	0	0	0	0	0	0	3.53795	1.9117	0.178592	2.11696	0.147442	1.00064	5.19872	0.913475
			Solyc04g082830.2	0.601481	1.74458	0.679631	0.174584	0	0.347287	0.170144	1.3706	2.77256	0.31765	0	0.0494359	0.382186	0.380421	0.374324	1.13244
			Solyc03g031990.2	0	0.183087	0.120233	0.185313	0	0.184315	0	0.0621723	0.220092	0.477659	0.545979	0.437284	0.338061	0.214136	0	0.182127
			Solyc10g074790.1	28.8681	22.7887	28.2279	24.7749	18.1008	26.7249	28.8561	29.923	26.5334	23.5647	30.6215	33.9361	36.2451	31.6807	27.4956	22.4089
			Solyc12g095750.1	4.35367	3.76278	4.76065	3.5057	0.0927409	1.13524	0.794547	0.902633	3.48584	1.59463	1.62136	1.61601	0	0.201876	0.874018	0.320504
Auxin response genes	ARF family	ARF1	Solyc01g103050.2	95.977	86.7293	87.8686	106.219	108.135	100.88	189.138	194.542	22.3265	25.5097	27.1613	32.3719	40.4162	43.4447	43.1406	55.4411
		ARF2	Solyc03g118290.2	60.4799	56.1715	57.525	45.2994	57.2893	52.9329	102.093	108.68	76.0885	52.863	78.3526	77.2597	59.9374	59.6134	69.9917	79.6346
		ARF3	Solyc02g077560.2	8.83234	8.04644	11.0268	8.71282	4.77203	5.88424	11.1819	7.68677	14.5274	15.0861	18.8565	22.641	20.8918	21.0948	18.002	24.5085
		ARF4	Solyc11g069190.1	1.16227	2.55336	2.87281	2.61452	2.95012	3.08277	6.57556	3.03471	15.5403	11.9693	36.8068	30.718	22.4171	23.4315	27.3507	21.1367
		ARF5	Solyc04g081240.2	211.246	197.203	206.883	160.616	146.102	155.121	65.3399	105.031	14.2446	21.3929	17.3773	20.3547	5.37986	6.6177	8.17824	7.0949
		ARF6	Solyc00g196060.2	20.3484	21.6	16.0094	13.475	7.51486	9.31208	10.6594	9.68755	46.7649	59.1441	43.5034	51.2263	23.9117	22.403	30.6427	45.2337
		ARF6-1	Solyc07g043620.2	30.8165	33.2162	30.7112	25.0841	22.7514	26.8001	18.1384	21.2768	18.155	18.3468	20.3789	19.3501	11.6757	12.2986	15.7834	21.4039
		ARF6-2	Solyc07g043610.2	31.0129	29.5456	32.981	29.2996	20.2787	27.24	21.932	20.2225	23.3288	19.1347	20.021	20.5333	14.4896	14.7723	16.1889	17.6649
		ARF7	Solyc07g042260.2	132.846	185.821	147.453	135.285	63.4676	76.5949	11.4943	15.7271	9.2999	11.2753	10.8464	8.28166	4.73596	3.72733	4.14155	5.26637
		ARF8	Solyc02g037530.2	17.7845	21.8731	18.5881	12.4996	7.61268	8.23315	5.47998	4.39771	27.3074	19.9584	23.6279	25.841	20.4887	19.5748	53.2975	29.7695
		ARF8-1	Solyc03g031970.2	67.9723	56.1905	65.791	45.9802	38.7213	41.9686	37.9541	70.8882	85.7061	75.3202	85.3246	81.6413	88.4312	84.9151	90.0651	107.819
		ARF9	Solyc08g082630.2	6.3225	5.70444	7.98445	7.31901	8.17827	7.53726	28.4053	20.1657	2.5935	1.4338	6.29735	4.27946	27.4284	24.8269	47.6797	24.7199
		ARF10	Solyc11g069500.1	16.5159	24.3579	25.3267	23.8469	22.0631	17.1503	19.3075	14.6473	10.084	13.0388	15.2408	14.9942	9.76258	6.63767	6.29293	10.4324
		ARF11	Solyc12g042070.1	11.7401	14.8661	17.0442	16.5426	18.5124	12.222	14.7935	20.9737	6.91702	7.17709	9.58345	11.1405	4.74713	4.82748	8.92995	9.76301
		ARF12	Solyc08g008380.2	7.24428	6.28236	9.5651	5.67021	5.5363	4.32374	7.25289	7.08624	10.1256	10.3382	8.9794	11.9751	7.20631	7.27755	9.54022	6.45505
		ARF13	Solyc05g056040.2	13.3493	10.3971	13.5052	6.75824	17.118	11.3375	6.80592	16.6199	19.3785	18.8545	16.2279	14.6716	10.6686	8.65727	11.3507	13.3505
		ARF14	Solyc10g086130.1	0	0	0	0	0	0	0	0	0	0	0	0	0	0	0	0
		ARF16	Solyc06g075150.2	0.943764	1.39188	1.59958	2.14582	2.05143	1.81639	7.11914	2.06785	3.11402	2.51283	2.62301	2.03617	1.4159	1.1305	0.9789	0.807671
		ARF17	Solyc11g013480.1	4.29922	2.70531	1.94312	3.39422	0.681362	2.82983	3.89166	2.86364	1.06709	0.953597	0.441187	1.48409	0.437081	0.395511	0.713484	0.294341
		ARF19	Solyc07g016180.2	36.1367	34.7216	28.2454	21.1433	32.4786	33.0444	22.0819	42.1001	18.9583	13.3636	14.0639	12.111	17.184	18.2688	17.4674	28.3736
		ARF19-1	Solyc05g047460.2	26.9708	28.9452	29.0873	42.3221	18.7835	18.7211	20.2199	21.7721	9.14525	9.80706	20.985	16.8577	21.2475	16.6092	11.7709	22.0865
			Solyc12g006340.1	5.41701	8.65488	4.76065	5.15373	1.68921	3.82275	2.97955	3.78051	16.1843	20.3434	10.8091	21.6429	5.09928	8.56529	7.80373	19.2303
			Solyc12g006350.1	6.62401	7.21062	4.98977	5.76799	4.79079	3.00505	2.23068	4.79181	10.7185	15.742	14.9709	16.4625	8.55152	7.16388	14.0684	16.0167
			Solyc09g007810.2	6.91411	6.51791	8.24171	6.26319	5.59432	5.26433	7.30751	3.88443	3.59211	5.21633	6.33508	4.83969	3.73349	3.47306	5.20133	3.64128
			Solyc01g096070.2	1.39451	3.44579	1.65863	1.04387	5.54945	10.8274	47.7519	30.8119	0.910859	0.755837	0.753184	0.693723	3.65315	6.20347	7.00374	4.9621
			Solyc11g013470.1	1.90835	2.2601	1.96027	2.51777	2.46309	2.35396	3.18987	2.17935	0.973985	1.23687	0.22254	0.998121	0	0.548627	0.539835	0.296938
			Solyc03g113410.1	0	0.289975	0	0	0.0973779	0.255429	0	0.258481	0.087146	0.467263	0	0.484802	0	0.254363	0	0.168265
			Solyc09g010230.1	19.264	7.12367	8.47561	3.81014	6.4731	7.23471	0.723359	9.51251	7.959	10.8938	4.15494	3.92325	0.794368	1.51932	0.884122	4.57136
			Solyc10g083210.1	5.53583	2.86222	1.07846	1.32978	13.1098	12.2342	18.6294	41.7139	3.66634	4.73815	4.89732	2.5103	28.5444	29.415	24.3537	44.3805
			Solyc08g083400.2	0.589852	2.10232	0.666491	0.59923	1.3146	0.936575	0.417137	0.947765	1.6122	1.32391	2.45907	0.666603	1.53042	1.05985	0.611813	1.21992
			Solyc08g013700.1	0	0	0.225929	0.0580368	0	0.115448	0	0	1.29981	0.422384	0.512974	0.328679	0.804649	0.229933	0	0.0570389
			Solyc08g013690.1	2.7224	2.89975	3.07611	2.0545	0	0.99552	0.5134	1.59065	2.57416	0.862638	1.39687	1.19336	1.46075	0.991364	0.3765	1.1908
	Aux/IAA family	IAA1	Solyc09g083280.2	0.782298	1.3845	0.353576	0.772029	3.25454	2.30361	7.96655	13.9411	4.43821	8.22151	13.4469	8.10146	46.9574	17.9471	14.7679	16.9157
		IAA2	Solyc06g084070.2	0	11.7696	0	0.453199	34.1968	40.4931	72.8763	36.0353	0.153787	0.755866	3.00429	0.534708	3.91332	2.84288	0.809752	6.08723
		IAA3	Solyc09g065850.2	30.7824	42.9891	32.8388	13.3273	30.8884	29.6388	32.1062	82.0911	11.5856	7.17468	28.8978	8.83385	45.8207	28.9712	40.6686	16.5321
		IAA4	Solyc06g053840.2	20.0933	11.9117	13.7368	9.36093	71.5839	36.7058	48.7191	109.657	36.0725	26.6625	25.125	19.8454	153.531	100.435	47.8124	167.526
		IAA7	Solyc06g053830.2	0.15842	0.0778806	0	0	0	0.0914698	0	0.277688	12.3112	3.72304	3.45465	2.60413	6.91211	2.6871	5.09387	13.3768
		IAA8	Solyc12g007230.1	20.7245	34.5815	27.0199	21.1119	23.2917	19.79	23.9572	17.6978	26.8504	28.3094	19.6828	18.7533	13.0419	9.68184	10.128	13.8136
		IAA9	Solyc04g076850.2	95.2926	145.72	131.228	167.685	187.533	189.696	415.841	313.691	184.242	184.092	180.564	233.128	113.458	135.331	114.997	100.599
		IAA11	Solyc12g096980.1	0	0	0	0	0	0	0	0.147283	0.148968	0.0665616	0.646698	0.517951	0.32034	0.289873	1.30729	0.647172
		IAA12	Solyc09g064530.2	2.66099	8.949	2.73339	6.91622	22.9634	16.9355	119.068	66.1486	8.5776	3.64101	11.4814	6.90917	6.17404	6.71116	11.6675	8.24647
		IAA13	Solyc09g090910.1	4.377	5.99419	5.65222	14.2775	15.0712	15.2235	74.2888	52.6705	3.32571	0.825552	6.14934	5.2249	3.92897	8.44881	9.94466	10.8213
		IAA14	Solyc09g083290.2	0.321738	0	0	0.0466933	3.1338	1.95055	47.0986	25.6131	0	0.0424784	0.206355	0.132219	0.238507	0.508726	1.83544	0.642466
		IAA15	Solyc03g120390.2	44.1195	46.6284	32.9346	65.047	72.1526	54.9024	169.633	149.179	111.87	29.1461	95.0052	70.8221	232.502	145.841	148.685	160.162
		IAA16	Solyc01g097290.2	64.9747	20.3482	22.4782	20.3029	22.7245	17.5072	65.1233	56.1488	115.763	95.8672	63.1788	75.6871	162.457	169.499	111.158	79.3575
		IAA17	Solyc06g008590.2	0.549552	0.990599	0	0	1.75401	1.69229	0	0.214063	30.5282	40.438	45.3512	31.467	41.9028	35.969	21.4704	43.0068
		IAA19	Solyc03g120380.2	0	0.266304	0	0.0524108	0	0.364899	0	0.0527513	1.81406	0.333759	3.0111	2.74556	6.19563	3.78949	2.80934	2.21491
		IAA22	Solyc06g008580.2	0	0	0	0	0	0	0	0	0	0	0	0	0.302604	0.0586766	0.2117	0.0582231
		IAA23	Solyc04g054280.1	0	0	0	0	0	0	0	0	0.208733	0	0	0	0	0	0	0
		IAA26	Solyc03g121060.2	12.1203	9.88393	4.67242	4.30436	6.59125	10.5383	23.9997	28.66	59.9981	44.7307	39.1427	29.2991	74.446	48.946	34.017	68.0923
		IAA27	Solyc03g120500.2	40.6082	33.1335	37.5997	37.2021	36.4062	29.8374	40.8828	30.5646	74.5776	76.5491	115.575	110.268	122.294	96.5567	47.0925	95.6897
		IAA29	Solyc08g021820.2	4.17659	3.56616	1.98705	2.93501	0.798378	3.04612	3.1091	4.04579	0.454675	0.23218	1.40988	0.271007	0.744939	0.379175	0.228005	0.877903
		IAA32	Solyc05g008850.2	0	0	0	0	0	0	0	0	0	0	0	0	0	0	0	0
		IAA33	Solyc07g019450.2	0	0	0	0	0	0.0711503	0	0	0	0	0	0	0	0	0	0
		IAA35	Solyc07g008020.2	0	0.104058	0	0.737262	3.56431	3.05538	50.296	30.6715	0.062545	0	1.3576	0.521916	1.70362	0.425967	0.65865	0.483057
		IAA36	Solyc06g066020.2	0.184714	0.862662	0.417427	2.03735	9.27022	5.49253	59.3049	43.1162	8.07784	5.26768	12.7949	6.75585	122.768	44.4472	15.7104	20.5501
GA metabolism genes	CPS family	CPS	Solyc06g084240.1	0.662755	0.506824	0.665659	0.363364	1.41022	0.425184	0.729079	0.53783	0.152315	0.0388899	0	0.0907869	0.343135	0.0211705	0.0763811	0.0420137
			Solyc08g005710.2	0.0794949	0.0195401	0	0.0230739	0	0.0229496	0	0	0.046979	0.104956	0	0.0326686	0	0	0	0.0453544
		KS	Solyc07g066670.2	16.9296	15.2055	21.9658	15.9189	19.341	12.7668	10.9254	12.0167	11.3553	8.83872	9.08294	11.6924	7.17146	6.88418	5.00756	4.99469
		KO	Solyc04g083160.1	11.1454	14.7308	14.7612	15.6448	16.9821	17.0638	28.4265	22.5254	8.58413	8.46717	9.49214	8.97271	5.22433	3.25669	3.41124	4.43031
	KAO family		Solyc01g080900.2	3.30291	1.67294	1.92257	2.73082	1.91671	2.196	11.4666	7.30999	2.36596	0.290718	1.1555	0.616971	3.34943	2.15806	3.84113	2.94083
			Solyc08g007050.1	0	0.11669	0	0	0	0	0	0	0	0	0	0	0.100549	0	0	0
			Solyc10g007860.2	0	0	0	0	0	0	0.16564	0	0.0346047	0	0.150226	0	0	0	0	0
			Solyc12g006460.1	58.5017	27.1258	57.4985	33.084	28.6946	17.7614	47.6973	27.084	48.5018	77.3983	103.882	145.242	105.22	69.6719	271.178	41.0318
	GA20ox family	GA20ox1	Solyc03g006880.2	0	0.533334	0.136204	0.244917	0	0.208798	0.85246	0.246508	0	0	0	0.049537	0	0	0	0
		GA20ox2	Solyc06g035530.2	0.130306	0.256238	0	0.529511	0	0.112855	0.921511	0.609087	0	0.0344081	0	0.160649	1.40756	0.486999	0	0.520407
		GA20ox3	Solyc11g072310.1	0.155224	0.343392	0.175392	0.0901098	1.38379	0.0896244	0.219546	0.408128	0.0917327	0.0409879	0.796459	0.893056	0.263016	0.133875	0	0.177121
		GA20ox4	Solyc01g093980.2	0	0	0	0	0	0	0	0	0.252772	0	0	0.100442	0	0.035133	0	0.069723
			Solyc09g009110.2	0	0	0	0	0	0	0.193418	0.0399507	0	0	0	0	0	0	0	0
			Solyc10g046820.1	0	0	0	0	0	0	0	0	0	0	0	0	0	0	0	0
			Solyc06g050110.1	0	0.0796636	0	0	0	0.0935639	0.229196	0.0473409	0	0	0	0	0	0	0	0
			Solyc11g013360.1	0	0	0	0	0	0	0	0	0	0	0	0	0	0	0	0
			Solyc12g013780.1	0	0	0	0	0	0	0	0	0	0	0	0	0	0	0	0
	GA3ox family	GA3ox1	Solyc06g066820.2	0	0.0764434	0	0.0451341	0	0.0448909	0	0.0908546	0.229735	0.2053	0	0.319509	0	0.134111	0	0.044358
		GA3ox2	Solyc03g119910.2	0	0	0	0	0	0	0	0.0414233	0	0	0	0.116539	0	0	0	0
			Solyc00g007180.1	0	0	0	0	0	0	0	0.0492345	0	0	0	0	0	0	0	0
			Solyc01g058250.1	32.7884	16.3682	27.4999	18.2982	7.42193	11.5151	0.478094	1.67877	0.249702	1.02646	0	0.347279	0	0.145767	0	0
			Solyc05g052740.1	0	0	0	0	0	0	0	0	0	0	0	0	0	0	0	0
	GA2ox family	GA2ox1	Solyc05g053340.2	5.90889	19.6842	11.4205	19.0015	17.6615	25.0043	35.8489	20.624	0.321629	0.36954	0	0.0639018	0	0.268221	0	0.044358
		GA2ox2	Solyc07g056670.2	18.1493	4.60507	17.8613	1.35947	8.55379	5.74663	26.084	7.48292	5.75207	5.8746	2.06526	2.64656	0.52701	1.34651	0.151815	2.0459
		GA2ox3	Solyc01g079200.2	0	0.0376592	0.173115	0	0	0.176921	0.433389	0.268552	0.226353	0.445012	0.393058	0.188884	0.22715	0.0440456	1.58912	0.699282
		GA2ox4	Solyc07g061720.2	152.727	68.8071	150.898	105.488	153.233	128.776	60.5818	93.997	3.02561	9.55851	6.10489	1.9558	27.1247	25.6229	13.6125	146.543
		GA2ox5	Solyc07g061730.2	11.1704	3.4489	7.85013	3.16321	9.17556	7.00022	23.5061	53.9249	4.30699	11.7265	1.74743	1.8474	23.4284	30.5471	18.6511	149.34
			Solyc02g070430.2	0.276277	0.101865	0.156087	0	0.182441	0.0797594	0	0	0.122453	1.16724	0.177198	0.794757	0.204807	0.158853	0	0.236438
			Solyc08g016660.1	0	0	0	0	0	0	0	0	0	0	0	0	0	0.0477677	0	0
			Solyc10g007570.2	0	0	0	0.0635676	0	0	0	0	0.194137	0	0	0.360001	0	0.125922	0	0
			Solyc01g058040.1	0	0	0	0	0	0	0	0	0	0	0	0	0	0	0	0.136801
			Solyc01g058030.1	0	0	0	0.0785361	0	0.078113	0	0	0	0	0	0	0	0	0.280648	0.0771857
GA signaling genes	GID1 family	GID1	Solyc09g074270.2	73.2076	74.297	65.5919	28.6144	47.6015	56.3695	37.7965	27.1602	73.2889	168.404	73.4552	81.7642	36.4571	32.9897	19.2162	13.1003
			Solyc01g098390.2	10.9232	14.5964	12.3424	14.9303	7.50826	6.93759	1.6854	1.56655	3.49171	4.79849	3.05712	6.69255	3.84893	1.91272	2.57497	2.46448
			Solyc06g008870.2	66.1725	41.3032	64.6889	54.014	42.9609	38.4217	15.6239	30.4406	50.9695	66.8359	28.3398	31.2095	27.6261	24.0317	10.0255	23.2096
	DELLA family	DELLA	Solyc11g011260.1	38.5557	33.5515	37.0021	41.4505	26.1548	24.8635	48.1585	30.4268	42.6409	38.132	28.7753	30.1664	26.1319	25.5083	18.801	19.7975
			Solyc10g086380.1	0	0	0	0	0	0.0662593	0	0.0670509	0.033909	0.121209	0	0	0.0243059	0.0329913	0	0.098209
			Solyc10g086370.1	0	0	0	0.0670093	0	0.0666483	0	0.134889	0	0	0	0.0474366	0	0.0995551	0.119728	0
			Solyc02g094340.1	0	0.0212904	0	0	0	0	0	0	0	0	0	0	0	0	0	0
			Solyc03g110950.1	0	0	0	0	0	0	0	0	0	0	0	0	0	0	0.115219	0
		SPY	Solyc09g010180.2	54.9058	54.8045	60.9711	50.9912	48.5635	44.5175	50.9062	45.6344	43.8552	34.5783	45.8834	39.8007	30.2925	28.5309	34.4469	28.8975
		SLY1	Solyc04g078390.1	403.655	593.648	243.254	528.064	493.621	631.236	185.693	326.536	124.735	271.385	176.432	180.293	172.66	216.619	109.111	268.836
	SNE family		Solyc07g047680.1	1.75551	2.84797	1.19016	0.917189	4.8689	4.1558	3.97274	5.23117	4.14981	5.00638	3.60303	2.88573	4.46187	3.7347	5.09844	3.3052
			Solyc05g040040.1	0	0	0	0	0	0	0	0	0	0.1018	0	0.158432	0	0	0	0.109977
Cytokinin metabolism genes	IPT family	IPT1	Solyc05g009410.1	0	0.051052	0	0	1.78298	0	0.881276	0.606764	0.306852	0.109686	0.532843	0.0853524	0.307932	0.238839	0.215427	0.355489
		IPT2	Solyc04g007240.1	2.71404	3.06876	6.3378	3.15108	2.0312	1.35811	1.02365	0.687169	0.160391	0.525551	0.464194	0.594849	1.30298	0.676221	0.187673	0.258075
		IPT3	Solyc01g080150.2	0.587502	0.115528	0.132767	0.0341053	0	0.0339216	0	0	2.70812	1.14799	1.80869	4.34583	1.09503	0.43914	0.609375	0.368708
		IPT4	Solyc09g064910.1	0	0	0	0	0	0	0	0	0.0553308	0.0494458	0	0.0769527	0	0	0	0
		IPT5	Solyc11g066960.1	5.04147	6.93958	6.97822	5.45088	4.74405	5.13042	4.63486	4.93397	4.17109	4.69259	4.52689	4.92053	2.88306	3.04366	3.39896	3.9909
		IPT6	Solyc12g014190.1	6.55391	6.15392	6.96113	5.89719	7.01121	5.41132	3.70789	3.79106	5.80974	6.47245	5.21238	8.2955	4.88625	4.3336	2.85513	4.33749
			Solyc11g061920.1	0	0	0	0	0	0	0	0	0	0	0	0	0	0	0	0
			Solyc11g061910.1	0	0	0	0	0	0	0	0	0	0	0	0	0	0	0	0
			Solyc11g061860.1	0	0	0	0	0	0	0	0	0	0	0	0	0	0	0	0
			Solyc11g063450.1	0	0	0	0	0	0	0	0	0	0	0	0	0	0	0	0
			Solyc08g061710.1	0	0	0	0	0	0	0	0	0	0	0	0	0	0	0	0
			Solyc11g063740.1	0	0	0	0	0	0	0	0	0	0	0	0	0	0	0	0
			Solyc11g061870.1	0	0	0	0	0	0	0	0	0	0	0	0	0	0	0	0
			Solyc11g063710.1	0	0	0	0	0	0	0	0	0	0	0	0	0	0	0	0
			Solyc11g019890.1	0	0	0	0	0	0	0	0	0	0	0	0	0	0	0	0
			Solyc08g061760.1	0	0	0	0	0	0	0	0	0	0	0	0	0	0	0	0
			Solyc11g061830.1	0.575466	0	0	0	0	0	0	0	0	0	0	0	0	0	0	0
			Solyc08g061680.1	0	0	0	0	0	0	0	0	0	0	0	0	0	0	0	0
			Solyc11g020390.1	0	0	0	0	0	0	0	0	0	0	0	0	0	0	0	0
	CYP735A family	CYP735A1	Solyc02g094860.1	0.195531	0.456591	0	0.0567543	0.29052	0.451588	21.9861	3.05608	0.115553	0.361419	0.376228	0.401769	0	0.0562129	0.101405	0.0557784
		CYP735A2	Solyc02g085880.1	0	0.0291726	0	0	0	0.0685257	0.671448	0.208033	0	0.0940166	0.152241	0.0487728	0	0	0	0.101568
	LOG family	LOG1	Solyc11g069570.1	0	0.246788	0	0	0	0.724623	0	0	13.795	7.75457	14.8108	17.0196	12.0679	14.6484	9.1121	6.65899
		LOG2	Solyc09g007830.2	7.86127	5.56965	17.2428	10.022	9.31367	7.16449	30.9583	13.4194	2.96054	2.03512	3.75682	2.53381	1.30591	1.81688	2.07846	1.14326
		LOG3	Solyc04g081290.2	3.90754	1.16631	3.46912	1.1747	2.21174	1.0475	0.592151	1.50849	2.268	0.589606	0.71606	0.286752	0.354698	0.361083	3.18451	3.78198
		LOG4	Solyc01g005680.2	0	0	0	0	0	0	0	0	0	0	0	0	0	0	0	0
		LOG5	Solyc08g062820.2	4.85285	5.79383	5.67921	3.47113	5.43638	4.30302	5.14783	5.67089	26.8352	23.5233	30.0135	25.997	23.0164	19.781	22.6508	15.9695
		LOG6	Solyc10g084150.1	45.6402	22.6338	20.2058	16.7335	10.6631	15.0253	61.91	47.4077	32.8868	35.5204	32.1827	29.1759	10.9104	9.8983	8.30515	23.6789
		LOG7	Solyc10g082020.1	0.270574	0.399049	0	0	3.12681	0.546791	0	1.81806	0.799505	0.571575	0.347081	0.555965	0.343851	0.233361	0.280648	0.308743
		LOG8	Solyc06g075090.2	0	0.0509922	0	0	0	0	0.293414	0.848473	0	0	0	0.170505	1.05453	0.238559	4.30349	8.46256
			Solyc01g007270.1	0	0	0	0	0	0	0	0	0.490964	0	0	0	0	0	0	0
	CKX family	CKX1	Solyc08g061930.2	2.4356	2.53287	2.11697	4.10575	3.30951	2.10942	4.10733	1.64202	5.36993	1.53363	2.88395	3.88817	2.996	3.28558	3.49792	2.88607
		CKX2	Solyc01g088160.2	0.555882	0.592096	0	0.161349	0	0.61517	1.44142	0.243595	10.348	9.90792	16.1627	7.53854	13.2847	11.8259	1.72973	1.69146
		CKX3	Solyc08g061920.1	0.221749	0.49056	1.00224	0.193093	0	0.0320087	0.313637	0.194347	0.0327617	0	0	0	0	0	0	0
		CKX4	Solyc04g080820.2	6.57606	5.62597	3.57049	7.01526	2.31226	1.43001	4.9525	0.823348	2.75065	5.90844	2.73879	3.75534	1.15767	0.638363	0.531497	1.29122
		CKX5	Solyc04g016430.2	0	0	0	0	0	0.0253654	0	0.179679	0	0.0232007	0	0.0361074	0	0	0	0.0250643
		CKX6	Solyc12g008900.1	9.71916	5.40958	16.0311	4.24779	14.7911	5.3537	0.632026	0.522184	2.24467	0.619477	7.16512	7.9423	2.67374	1.22043	0	0.127473
		CKX7	Solyc10g079870.1	1.54287	0.408416	2.81616	0.206691	0	0.205577	0	1.00549	1.82358	1.56694	1.06569	0.487728	0	0.0682396	0.123101	0
		CKX8	Solyc10g017990.1	4.12397	2.85675	14.8266	8.05261	11.0169	5.41164	0.353506	0.0730173	0.110779	0.197993	1.28243	0.770342	0.0264687	0.179635	0	0.0712987
			Solyc12g008920.1	0	0	0	0	0	0	0	0	0	0	0	0	0	0	0	0
Cytokinin signaling genes	CRE/AHK family		Solyc04g008110.2	31.9517	34.9796	36.4481	37.7023	22.477	21.3421	33.8939	14.4327	27.6773	20.2597	29.3692	20.5741	11.315	10.6631	9.12969	7.56176
			Solyc07g047770.2	33.2845	32.4048	28.5163	31.5758	27.3771	25.324	31.5833	30.0577	47.3826	42.1538	47.3438	30.6291	24.4778	19.1984	27.619	26.682
			Solyc05g015610.2	20.8521	13.86	15.6175	19.3373	13.8013	11.2941	6.83203	16.4729	17.3114	17.1245	9.26368	8.353	8.57982	7.30091	7.88742	22.8658
			Solyc08g068960.2	4.12661	2.44241	3.9879	2.74228	3.42421	2.33562	0.998365	2.39525	0.256705	1.4481	1.46266	1.22725	1.11554	0.920984	0.56319	0.526634
			Solyc02g083680.1	0.268115	0.181235	0.530163	0.155644	0.354102	0.0193507	0	0.0391638	0.257477	0.371686	0.859814	0.606002	1.40549	1.02131	0.764766	1.37671
			Solyc12g099720.1	1.03483	0.117399	0.449724	0.392786	0.0262828	0.0229806	0	0.0232552	0.0235212	0.0210195	0	0.0327127	0	0	0	0
			Solyc02g083670.2	0.811723	1.26365	0.30573	0.0785361	0	0	0.76539	0.395231	0.879456	1.00026	1.7354	2.11267	2.92273	2.25582	2.80648	3.39617
	AHP family		Solyc01g080540.2	66.0606	75.3865	76.6016	66.5765	66.2933	64.5921	19.9123	39.0411	17.9839	14.87	12.5026	16.8227	8.44097	11.2704	5.16708	6.73471
			Solyc01g098400.2	23.2106	20.0902	22.1915	28.0997	22.2703	22.9085	22.4469	18.1401	203.406	236.355	143.269	121.88	240.929	203.319	73.0471	99.7139
			Solyc06g084410.2	32.4689	31.475	32.3309	32.7496	20.637	27.5934	31.2853	26.7967	28.4224	25.2922	19.7836	22.4332	22.0924	19.0772	23.7849	24.7187
			Solyc08g066350.1	0.430549	0.10583	0	0.37491	0	0	0	0	0	0	0	0	0	0	0	0
			Solyc11g070150.1	0	0	0	0	0	0.123396	0	0.12487	0	0.112865	0	0	0	0.122881	0	0
			Solyc03g116720.1	0.508493	0	0	0	0	0.293597	0	0	0	0.268542	0	0.208966	0	0	0	0
			Solyc11g007240.1	0	0	0	0	0	0.0826633	0	0	0	0	0	0	0	0	0	0
	TRR family	TRR3/4	Solyc05g006420.2	89.2168	78.802	95.1913	119.534	73.7765	73.7002	67.084	47.6532	31.8808	29.4123	58.4282	47.6519	57.2014	57.5552	37.2105	30.0884
		TRR8/9a	Solyc10g079600.1	49.9305	31.0961	26.8935	46.6318	19.0485	27.4848	40.2501	26.0749	33.9411	33.7467	54.0929	36.1475	119.015	93.6384	41.0558	47.306
		TRR8/9b	Solyc02g071220.2	29.1293	9.98516	20.5993	9.37526	25.7784	18.6495	11.4911	12.2728	12.706	5.54645	5.84635	8.06193	24.8886	22.6164	8.83805	7.17905
		TRR16/17	Solyc06g048930.2	5.54812	4.66545	3.95935	2.88173	3.18166	2.95051	4.13007	1.96207	1.89823	1.61923	2.24744	2.16001	1.66989	1.34317	0.605755	0.583096
			Solyc05g054390.2	17.2542	13.644	14.3575	8.3275	12.0563	9.96233	12.3912	11.0192	31.499	31.2038	23.7628	22.7835	24.5474	23.8598	22.5441	31.7643
			Solyc12g010330.1	20.8819	22.8218	22.373	21.2502	14.7234	16.7164	16.709	14.6072	16.2492	14.4111	13.5533	14.7697	9.11002	7.0796	9.06069	14.9041
			Solyc03g113720.2	7.6274	5.20789	2.10673	1.91872	3.18997	5.92087	17.7403	4.30802	17.93	52.2314	54.7909	30.927	34.2846	29.4321	4.74682	6.2374
			Solyc11g071630.1	0	0	0	0	0	0	0	0	0	0	0	0	0	0	0	0
			Solyc01g065540.2	28.4445	24.6239	25.5305	19.1867	18.711	18.5556	14.2723	15.3807	12.9423	17.7058	12.0999	12.3805	8.64202	9.60694	6.90185	10.5131
			Solyc04g008050.2	45.0993	42.386	49.9058	42.9548	39.0853	44.5035	27.6852	34.0802	24.915	25.5972	30.6272	27.3732	21.7467	20.077	17.8487	17.2424
			Solyc07g005140.2	10.372	9.00085	10.2189	6.88384	4.46867	4.82011	6.35098	4.72989	7.774	6.93045	10.7087	8.08292	5.71974	5.78181	7.67499	4.34794
			Solyc12g099380.1	0	0	0	0	0	0	0	0.030993	0	0	0	0	0	0	0	0
			Solyc05g014260.2	35.1401	20.8346	20.1802	29.3941	17.9137	15.886	5.59824	7.10718	94.7909	45.0438	40.742	38.4033	27.89	19.1223	11.1148	13.2188
			Solyc07g019550.1	0	0	0	0	0	0.0462735	0	0	0	0	0	0	0	0	0	0
			Solyc07g009580.1	0	0	0	0	0	0	0	0	0	0	0	0	0	0	0	0
			Solyc01g091810.1	0	0.0250411	0	0.177418	0	0	0.144089	0.0297618	0	0	0	0	0	0	0	0
			Solyc11g072330.1	7.30633	8.41016	6.84613	9.36217	2.76542	6.68798	5.54503	5.46637	6.00281	5.31729	4.11464	6.15156	4.71799	4.14973	5.54513	5.33771
			Solyc04g051080.1	0	0	0	0.0315301	0	0	0	0	0	0.114736	0	0.133923	0	0	0	0
			Solyc03g081240.2	13.2515	16.8443	13.1533	30.0908	18.4684	16.4439	4.65979	13.7315	9.99457	14.1899	11.2697	14.4718	34.9831	28.5198	6.83448	34.189
			Solyc06g005680.2	8.0587	5.36482	11.5719	9.21018	7.3172	7.36723	2.84951	7.99477	0.496088	11.9254	11.6295	10.0732	12.8725	15.2039	0.34828	3.83146
			Solyc07g009110.1	0	0	0	0	0	0.0294104	0	0	0	0	0	0	0	0	0	0
			Solyc11g066170.1	0	0	0	0	0	0	0	0	0	0	0	0	0	0	0	0
			Solyc10g005030.2	3.79896	17.2566	4.80767	17.0253	9.9343	9.62933	13.3255	19.8883	20.0036	0.240754	0.584777	0.718148	0.160926	0.786353	19.5444	28.5884
			Solyc10g078310.1	26.9589	28.9477	29.0874	35.0654	35.2033	32.4773	59.0586	44.0573	35.8167	23.2293	28.6014	22.5741	25.7163	27.9129	31.747	28.6224
			Solyc06g076350.2	32.1738	12.4441	25.528	19.2953	24.2924	27.4553	10.8746	21.9433	6.67576	51.6612	25.3392	23.1869	29.8886	30.1631	4.29414	21.8992
			Solyc10g079700.1	6.39007	6.10157	6.66491	4.35155	3.16478	5.03764	40.6709	9.40585	4.06682	3.05019	7.88163	4.64602	16.2412	7.34827	3.05906	1.12177
			Solyc06g048600.2	2.93702	3.24869	2.76552	1.27874	0.161623	0.847899	1.03852	0.715024	13.9578	4.78249	7.53497	3.82209	3.11035	3.94034	3.04637	0.349097
			Solyc10g086000.1	52.4492	43.0005	53.7934	55.5082	34.8482	32.7527	14.9507	32.4604	17.5961	25.3766	21.1154	21.1894	18.287	15.0089	12.3869	18.7831
	CRF family	CRF1	Solyc06g082590.1	17.056	16.3621	16.863	6.80709	18.2241	18.2596	4.35565	13.7718	12.6694	19.8289	21.5748	18.8859	33.215	41.3383	10.5654	31.2878
		CRF2	Solyc08g081960.1	11.2766	9.4242	7.05697	14.9556	10.5397	5.35901	7.11587	4.05461	15.43	19.3318	14.4651	11.4784	9.73738	7.6309	4.31868	14.6489
		CRF3	Solyc01g008890.2	33.8693	47.7873	34.3923	51.1028	42.3668	29.5058	31.2325	30.2942	36.5484	23.3631	28.7088	23.5452	24.9338	19.6027	21.6662	20.9834
		CRF4	Solyc03g007460.1	1.78293	2.37385	2.35035	1.46627	2.64907	4.11775	1.47101	1.21536	10.4926	6.12032	18.4871	24.7286	17.9059	23.4928	0.924654	4.95894
		CRF5	Solyc01g095500.2	1.33551	2.33895	4.52711	1.11447	13.5043	12.1931	2.36115	4.58439	3.15699	3.96732	8.77984	10.8394	9.44065	7.10297	3.63624	0.571465
		CRF6	Solyc06g051840.1	1.00829	1.61097	2.2786	0.975548	3.66208	2.52276	2.13917	1.08007	8.04425	17.2173	27.808	19.3368	16.6221	15.7497	8.54097	4.07479
		CRF7	Solyc01g014720.1	0	0	0	0	0	0	0	0	0	0	0	0	0	0	0	0
		CRF8	Solyc01g008880.1	0	0	0	0	0	0	0	0	0	0.0778771	0	0	0	0	0	0
		CRF9	Solyc03g119580.1	1.98655	3.30542	6.04331	6.254	0.252274	2.91163	0.864533	2.27678	1.12883	1.04912	2.35224	2.51193	0.841514	0.790767	1.1095	0.392327
		CRF10	Solyc05g009450.1	42.083	34.8055	55.3461	30.5372	53.2447	56.7621	23.9061	23.6815	32.4122	35.2952	48.0088	32.0366	44.5665	40.708	30.4117	15.3505
		CRF11	Solyc04g007180.1	25.1038	20.842	31.7377	27.7705	16.8672	18.8024	10.6767	8.4109	34.7028	43.296	26.3472	24.0237	26.2135	25.0326	11.2894	11.6684
