# Supplementary material for: Spatiotemporal transcriptome provides insights into early fruit development of tomato (Solanum lycopersicum)
Source: Sci Rep. 2016 Mar 18;6:23173. doi: 10.1038/srep23173 (PMC4796798; doi:10.1038/srep23173)
Supplement: Supplementary Dataset 8 [file srep23173-s9.xls]

## Sheet: S9
Supplementary Table S9. The expression of ovule and pericarp specific transcription factors in each sample. ov, ovule; ow, ovary wall/pericarp; DPA, days post anthesis; e, emasculation.
Tissue specificity	Gene	Family	FPKM
			ov-0 DPAe rep1	ov-0 DPAe rep2	ov-1 DPA rep1	ov-1 DPA rep2	ov-2 DPA rep1	ov-2 DPA rep2	ov-5 DPA rep1	ov-5 DPA rep2	ow-0 DPAe rep1	ow-0 DPAe rep2	ow-1 DPA rep1	ow-1 DPA rep2	ow-2 DPA rep1	ow-2 DPA rep2	ow-5 DPA rep1	ow-5 DPA rep2
Ovule specific	Solyc01g096860.1	AP2	1.85989	1.63274	2.55188	1.88947	4.60571	4.25716	15.5957	8.53842	0.039255	0.140319	0.170414	0.163784	0	0.152771	0.275591	0.189487
	Solyc10g084340.1	AP2	8.91785	7.45293	8.92494	17.9344	5.88895	6.8041	15.3161	7.14592	0.414085	0.605524	0.653682	0.523544	0.0269832	0.256378	0.264282	0.145369
	Solyc02g021260.1	B3	1.9244	1.24307	3.53979	3.41638	2.0835	2.05429	0.506388	0.522977	0.026448	0.0827222	0	0.0551747	0.0568736	0.0643306	0.0464198	0.0127667
	Solyc11g005780.1	bHLH	7.06161	7.6578	7.0404	2.17025	2.60589	3.17788	2.93759	3.94396	0.184111	0.383901	0.266421	0.256057	0	0.119419	0	0.414737
	Solyc04g074320.1	C2H2	9.68736	9.31308	11.919	15.6212	10.4486	9.1358	2.13136	2.13829	0.508882	0.454757	0	0	0	0.0618889	0	0
	Solyc07g066160.1	C2H2	2.84266	2.53292	3.01126	2.21746	9.32716	6.873	0.251288	4.72325	0.157493	0.187656	0	0	0.451563	0.153231	0	0.45614
	Solyc08g078590.1	C2H2	3.13751	1.43959	3.54517	5.03912	1.6575	1.75117	1.18337	0.672174	0.185417	0.110464	0	0	0	0	0	0.0596684
	Solyc09g089590.1	C2H2	7.14973	7.10293	11.1082	6.91752	7.86892	1.89207	1.6854	2.95905	0.352105	0.314655	0	0.122425	0.0630972	0.0856442	0	0
	Solyc07g053750.1	C3H	4.79784	4.43982	5.74012	2.08891	0.931846	2.81095	0.199587	1.93758	0	0.596188	0.181014	0.347944	0.657539	0.446251	0.146367	0.402547
	Solyc01g057270.2	CAMTA	4.67925	3.81522	5.3517	4.55489	4.2016	3.69018	3.55125	3.63424	0.607015	0.316431	0.439196	0.422111	0	0.114837	0.41432	0.94415
	Solyc03g082430.1	GRF	1.41359	1.0424	2.03287	1.79042	1.78208	2.11467	13.9955	5.8942	0.113916	0.0339334	0	0	0	0.0738891	0.133292	0.146636
	Solyc03g034110.2	HD-ZIP	0	0.0523421	0	0.123616	0.632781	0.553277	2.71064	3.54595	0	0	0	0	0	0	0	0.182236
	Solyc06g007390.2	LBD	1.88001	2.2528	1.06214	2.66021	4.18997	6.30941	1.32952	4.94307	0.208317	0.434374	0	0	0.199095	0.47292	0	1.13964
	Solyc10g080030.1	MIKC	16.6697	11.4099	17.0969	10.9425	27.4352	14.4373	8.34275	6.81791	0.530454	0.135438	0	0.105392	0	0	0	0.0731586
	Solyc11g010570.1	MIKC	6.20897	4.63307	5.51233	7.27315	7.02878	4.73729	0.313637	0.583041	0.131047	0.644096	0.853349	0.0911282	0	0.0637502	0.230005	0.189772
	Solyc01g102260.2	M-type	0.626762	1.59196	3.54098	2.66819	0.413885	2.11099	4.72788	4.82173	0.185198	0.1655	0	0.257569	0	0.300311	0	0.178794
	Solyc12g088080.1	M-type	0.60189	1.47947	1.36019	0.524108	1.9873	1.39009	0	6.68183	0.177849	0.158933	0	0.247348	0	0	0	0
	Solyc01g005660.1	MYB	12.9806	12.8096	9.0591	10.5828	8.00453	8.37654	3.77988	12.6592	0.225621	0.504059	0	0	0	0.0548788	0	0
	Solyc03g121740.1	MYB	0.966971	2.5353	1.63891	3.50837	0.319272	2.69853	10.2575	4.28448	0	0.170223	0	0.0662298	0	0.0463321	0	0.045974
	Solyc08g074300.2	NAC	0	0.378229	0	0.34738	0.056451	0.641659	4.83637	2.04787	0	0	0	0	0	0	0	0
	Solyc02g084680.2	SRS	9.58394	14.7491	11.9278	13.4252	11.0525	13.4331	16.6986	11.8488	0.287295	0.293414	0.178172	1.02745	0.176514	0.159726	0.144069	0.316982
	Solyc02g083950.2	WOX	2.1108	2.94011	1.78879	5.10563	1.97466	3.25	1.74153	4.57353	0.207903	0.18579	0	0	0	0	0	0
Pericarp specific	Solyc07g018290.2	AP2	0	0.0575729	0	0	0	0.0676187	0	0.0684266	3.39126	1.57713	2.85429	2.21385	8.38395	6.86831	5.46623	4.77734
	Solyc02g055370.2	B3	0.343603	0.337835	0.388247	0.797866	0	0.0991959	0	0	4.06118	2.44973	3.96683	3.95372	2.61994	2.96346	0.356396	1.27424
	Solyc05g017740.1	B3	0	0.1657	0	0.0978335	0	0	0	0	4.4818	5.60715	7.78255	4.29396	0	0.0969003	0	0.0961513
	Solyc08g006490.1	B3	0	0.209369	0	0	0	0.184426	0	0	2.39101	2.08047	3.27785	5.6006	0	0.244874	0.441742	0
	Solyc02g079760.2	bHLH	0.100145	0.0738477	0	0	0	0.0578222	0	0.146283	3.43258	4.5219	4.6246	3.58046	2.18473	3.02299	2.80457	1.02844
	Solyc04g080710.2	bHLH	0.550578	0.514269	0.373268	0.0319618	1.30888	0.127158	0	0.128678	14.0887	4.68135	13.5601	9.1862	6.81026	4.78019	2.39852	1.06802
	Solyc06g062460.2	bHLH	0.107703	0	0.121697	0.125046	0	0.0621861	0.761663	0.0314646	2.22771	3.69715	3.1776	4.02772	3.46739	3.375	0.893701	0.737375
	Solyc07g062200.1	bHLH	1.58806	0.0557645	0	0.0658495	0	0.0654947	0.962625	0.132555	0.938496	1.43773	1.45507	1.77139	6.82323	2.47841	0.94125	0.517738
	Solyc02g065290.1	Dof	0	0	0.326711	0.251777	0	0.166947	0	0	1.62331	1.29795	3.709	2.61413	12.2483	7.39815	2.09936	1.97959
	Solyc06g071480.2	Dof	0.791158	0.291704	0	0	0	0.228402	0.372999	0.0385218	6.31192	1.88019	3.55202	3.41384	1.31263	1.17515	0.957382	2.70829
	Solyc08g008500.2	Dof	0.231315	0.113716	0	0	0	0.0667789	0	0.473038	5.94644	2.93184	4.15408	4.08754	6.56508	3.85701	1.67949	1.64966
	Solyc10g009360.2	Dof	0.378515	0.465201	0.213847	0.109867	0	0.109275	0.535363	0.774062	1.90137	3.39827	3.39879	2.48882	4.52964	3.75424	3.53346	4.15713
	Solyc03g118190.2	ERF	0.291046	0.32193	0	0	0	0.168046	0	0.12754	2.96698	2.99724	1.8667	1.07645	1.35617	2.04997	2.41505	9.25733
	Solyc05g050830.1	ERF	0.696676	0.513736	0	0.471835	0	0.201126	0.328455	0.203529	1.57824	1.47169	3.27677	6.48947	3.49221	4.87363	1.6861	1.05994
	Solyc08g082210.2	ERF	0	0.104141	0.6383	0	0	0.0407709	0	0.041258	1.75266	5.22081	5.97821	6.03584	2.27331	2.67964	46.2888	24.575
	Solyc09g089910.1	ERF	0	0	0	0.118895	0	0	0	0.359002	0.605181	0.108163	0	0	2.86303	3.2973	0.42487	0.116851
	Solyc08g076400.2	G2-like	1.00543	0.535466	0.189344	0.583666	0.553284	0.725652	0.23701	0.636412	13.27	12.7878	30.3085	17.1471	53.9836	36.372	20.3358	15.1056
	Solyc10g085620.1	G2-like	0.294191	0.578505	0.166207	0	0	0.127396	0	0.0429728	1.47779	1.43713	4.15112	2.78066	3.70747	2.91788	0.305143	0.96511
	Solyc12g017370.1	G2-like	0	0.700225	0.378688	0.145917	0	0.193507	0.47402	0.146864	3.21846	2.69915	3.86916	3.16774	1.73912	3.17954	1.21667	1.8643
	Solyc07g038160.2	GATA	0.169823	0.125229	0	0	0	0.245134	0	0.0496125	14.9537	15.3811	22.002	14.0276	32.4441	24.3134	8.45499	10.125
	Solyc05g053090.1	GRAS	0.317125	0.389752	0.537493	0.299155	0	0.160216	0.448535	0.208453	6.46567	3.91479	4.67813	3.77937	2.70351	2.32483	4.19388	6.19685
	Solyc08g014030.1	GRAS	0.140776	0.0346033	0	0	0	0.162565	0	0	3.24458	4.49791	3.97279	3.81825	7.0964	3.84479	0.292035	0.923649
	Solyc01g010600.2	HD-ZIP	0	0.240311	0.883745	0.0567543	0	0.282243	0.276555	0.114246	40.2124	12.4948	22.072	19.526	0.786867	1.91124	3.44778	1.22712
	Solyc01g096320.2	HD-ZIP	0	0.109655	0	0	0	0	0	0	0.878784	0.0392658	0.572246	6.96648	0.503929	0.470251	1.38815	0.296938
	Solyc10g080540.1	HD-ZIP	0	0.0408416	0	0	0	0	0	0	11.1449	10.0911	17.051	10.4471	2.99134	1.95848	1.37873	0.900572
	Solyc08g076590.2	HSF	0.587893	1.05971	0.885703	1.10916	1.22936	0.735456	0.692919	1.17361	3.21369	2.6649	4.65042	3.10048	0.477317	1.57745	2.43912	1.34165
	Solyc03g095940.1	LBD	0.689886	0.508729	0.779522	0.100122	0	0.398331	0	0.604635	3.66931	2.82361	4.42477	5.52844	0.29224	0.297501	0.357785	0.688803
	Solyc06g050430.2	LBD	0	0.175212	0	0.0517247	0	0.051446	0.252047	0.260303	0.105312	2.21162	2.97168	2.19699	1.28329	2.40787	3.32708	5.13436
	Solyc02g089210.2	MIKC	0.203397	0.199983	0	0.0590375	0	0.176158	0.287681	0.297105	8.89491	5.31713	5.47909	8.44224	8.01291	8.6542	6.75103	6.84664
	Solyc03g114840.2	MIKC	0.859704	0.880492	0.161901	0	1.23004	0.744572	0.202658	0.0418593	72.1442	57.8497	46.3172	44.5743	49.9831	24.5919	39.8297	44.471
	Solyc04g081000.2	MIKC	0.312367	0.230342	0.176476	0.226666	1.2892	0.0901781	0	0	6.59941	4.2066	6.81173	8.21553	6.91374	3.86147	3.07796	3.38609
	Solyc05g056620.1	MIKC	0.370045	0.0909584	0.0418125	0	0.0488722	0.117513	0	0	13.8428	11.4129	15.9966	15.4656	21.2244	16.4363	18.577	12.7518
	Solyc12g038510.1	MIKC	0.705003	0.173292	0	0	0	0	0	0	8.05493	7.94284	7.53622	8.78824	4.47965	4.79676	2.925	2.61447
	Solyc03g116100.2	MYB	0.245601	1.05647	0.277512	0.0356437	0.851466	0.957196	0	0.825131	1.85057	2.98322	3.15046	2.52326	4.18753	3.56567	8.91607	33.7697
	Solyc07g008010.2	MYB	0.205047	0.252006	0.231689	0.119033	0	0	0.580029	0.539127	8.42176	2.2199	5.52353	11.6285	12.942	7.48647	8.08188	8.77395
	Solyc07g053230.2	MYB	0	0.0481154	0	0	0.387788	0.169533	0	0.800606	0.462722	0.723637	2.00877	0.884871	4.39475	2.9263	4.66981	5.69569
	Solyc09g008250.2	MYB	0.172136	0.296181	0	0	0	0	0.730396	0.251441	1.22072	0.77271	2.42889	0.565917	1.60419	0.890766	0.535634	7.80762
	Solyc11g073120.1	MYB	0.270574	0.332541	0	0.157072	0.268013	0	0.382695	0.158093	5.59654	0.428681	0.347081	0.222386	3.55312	0.622295	0.561296	1.31216
	Solyc02g081270.2	NAC	0.160625	0.0921253	0.120997	0.186491	0	0.0618286	0.530099	0.187702	2.04088	2.41761	4.73899	3.63051	0.589696	0.646491	0.777492	0.488757
	Solyc05g026180.1	NAC	0.71642	0.498946	0.269835	0.311919	0	0.103413	0.675526	0.418593	3.45762	4.44562	3.82913	4.269	2.04849	2.43722	3.83931	6.71016
	Solyc06g008360.2	NAC	0.165689	0.0814538	0.187217	0.0480923	0	0.430499	0.937387	0.968095	6.31564	2.05631	2.55046	3.60878	4.73761	3.95359	3.09343	2.07968
	Solyc08g077110.2	NAC	0.105081	0.0774875	0	0	0	0.0910081	0.297247	0.276286	0.434695	0.332966	0.943549	0.863661	0	0.151047	3.81475	3.89687
	Solyc10g009080.2	SBP	0.125768	0.2164	0.142109	0.109515	0	0.21785	0.355767	0.257195	5.6487	2.72321	7.09851	6.20216	7.67176	9.50924	4.43531	3.30072
	Solyc02g089940.2	TALE	0.496022	0.289569	0.0700586	0.647882	0.921235	0.823389	0.964648	0.960022	4.26875	2.61955	2.46556	1.93649	2.53454	2.45985	1.67209	1.09661
	Solyc04g079830.2	TALE	0.358355	0.264255	0.0809831	0.104015	0.544275	0.413819	0.40548	0.272196	6.45918	7.22942	6.43555	4.56527	2.01896	1.83381	2.97357	3.63926
	Solyc05g005090.2	TALE	0.332936	0.204592	0.188097	0.0483185	0.604604	0.240291	0.235449	0.0972648	1.22972	2.50555	3.63015	2.80483	2.46809	1.9143	0.690663	1.23468
	Solyc06g074120.2	TALE	0	0.206069	0.0728671	0.0561545	0	0	0.0912108	0	4.53515	3.83142	2.5644	3.4452	1.14734	1.27923	4.9498	9.73164
	Solyc03g116320.2	TCP	0.124792	0.460116	0.282013	0.470884	0.370833	0.324241	0	0.401029	1.99121	0.724949	0.480235	1.12824	0.977962	1.29155	1.6827	4.87707
	Solyc03g118770.2	WOX	0.399148	0.228928	0	0	0	0	0.188182	0.0388694	49.4177	12.2261	25.0885	14.9815	42.524	43.5669	52.3031	91.4703
	Solyc02g071130.2	WRKY	0.802156	1.1436	0	0.0931326	0	0.231577	0	1.68728	2.74949	2.49941	1.23476	0.197789	1.32521	0.737953	3.49449	15.423
