# Supplementary material for: Spatiotemporal transcriptome provides insights into early fruit development of tomato (Solanum lycopersicum)
Source: Sci Rep. 2016 Mar 18;6:23173. doi: 10.1038/srep23173 (PMC4796798; doi:10.1038/srep23173)
Supplement: Supplementary Dataset 9 [file srep23173-s10.xls]

## Sheet: S10
Supplementary Table S10. The expression of sugar related genes among differential expressed genes. ov, ovule; ow, ovary wall/pericarp; DPA, days post anthesis; e, emasculation.
Name	Gene	Description	FPKM
			ov-0 DPAe rep1	ov-0 DPAe rep2	ov-1 DPA rep1	ov-1 DPA rep2	ov-2 DPA rep1	ov-2 DPA rep2	ov-5 DPA rep1	ov-5 DPA rep2	ow-0 DPAe rep1	ow-0 DPAe rep2	ow-1 DPA rep1	ow-1 DPA rep2	ow-2 DPA rep1	ow-2 DPA rep2	ow-5 DPA rep1	ow-5 DPA rep2
STP9	Solyc01g008240.2	Solute carrier family 2, facilitated glucose transporter member 3 (AHRD V1 ***- GTR3_BOVIN); contains Interpro domain(s) IPR003663 Sugar/inositol transporter ;Ontology_term=GO:0016020,GO:0016021;from_BOGAS=1;interpro2go_term=GO:0016020,GO:0016021;length=4213;nb_exon=3	0	0.0655723	0.602856	0.103241	0	0.102685	0	0.103912	0	0.0234805	0.570329	0.5116	0.169506	0.204513	0	0.101466
SFP3	Solyc01g080680.2	Glucose transporter 8 (AHRD V1 ***- Q2KKJ3_SOLIN); contains Interpro domain(s) IPR003663 Sugar/inositol transporter ;Ontology_term=GO:0016020,GO:0016021;from_BOGAS=1;interpro2go_term=GO:0016020,GO:0016021;length=3689;nb_exon=16	0.197165	0.484639	0	0.114457	0	0.11384	0.557732	0.777604	0.203907	0.312376	0.126457	0.364614	0.396721	0.765215	10.7365	64.5687
SFP8	Solyc01g098560.2	Glucose transporter 8 (AHRD V1 ***- Q2KKJ3_SOLIN); contains Interpro domain(s) IPR003663 Sugar/inositol transporter ;Ontology_term=GO:0016020,GO:0016021;from_BOGAS=1;interpro2go_term=GO:0016020,GO:0016021;length=3994;nb_exon=18	9.6921	7.93298	10.6127	7.1635	2.90319	5.07686	23.0356	11.034	10.4221	3.90485	6.53672	4.43466	10.3699	6.17596	25.1842	13.2256
SWEET16	Solyc01g099880.2	RAG1-activating protein 1 homolog (AHRD V1 **-- R1AP1_DANRE); contains Interpro domain(s) IPR018179 RAG1-activating protein 1 homologue ;Ontology_term=GO:0016021;from_BOGAS=1;interpro2go_term=GO:0016021;length=2907;nb_exon=6	0.150217	0.406163	0.169735	0.0436015	0.545581	0.1301	0.212464	0.0438848	0.488255	0.198329	0	0.493856	0	0.0431856	0.311619	0.257111
PMT4	Solyc01g109460.2	Solute carrier family 2, facilitated glucose transporter member 3 (AHRD V1 ***- GTR3_RAT); contains Interpro domain(s) IPR003663 Sugar/inositol transporter ;Ontology_term=GO:0015519;from_BOGAS=1;interpro2go_term=GO:0016020,GO:0016021;length=3173;nb_exon=3;sifter_term=GO:0015519	892.601	300.934	549.613	202.294	536.77	541.015	183.63	483.186	93.3003	88.9436	38.5456	40.3	17.1538	20.5136	43.8328	92.6863
SFP2	Solyc02g005180.2	Sugar transporter family protein (AHRD V1 **** D7KIW2_ARALY); contains Interpro domain(s) IPR016196 Major facilitator superfamily, general substrate transporter ;Ontology_term=GO:0005351;from_BOGAS=1;interpro2go_term=GO:0016020,GO:0055085,GO:0016021;length=5118;nb_exon=16;sifter_term=GO:0005351	9.32769	8.87205	14.0528	10.712	4.3742	6.01011	2.29441	3.39639	8.50822	4.81898	6.41609	6.7776	1.71794	1.71	3.64564	3.12363
PMT5	Solyc02g062890.1	Myo-inositol transporter 2 (AHRD V1 **** ITR2_SCHPO); contains Interpro domain(s) IPR003663 Sugar/inositol transporter ;Ontology_term=GO:0005366,GO:0015519;eugene_evidence_code=10F0H1E1IEG;from_BOGAS=1;interpro2go_term=GO:0016020,GO:0016021;length=1425;nb_exon=1;sifter_term=GO:0005366,GO:0015519	0.124179	0.0305237	0	0.0360439	0	0.0358498	0	0.979508	0	0.163952	0	0	0	0	1.15922	17.1453
PMT1	Solyc02g078600.2	Solute carrier family 2, facilitated glucose transporter member 3 (AHRD V1 ***- GTR3_CHICK); contains Interpro domain(s) IPR003663 Sugar/inositol transporter ;Ontology_term=GO:0015519;from_BOGAS=1;interpro2go_term=GO:0016020,GO:0016021;length=2559;nb_exon=2;sifter_term=GO:0015519	0.435422	0.192651	0.196799	1.13746	1.38016	0.553095	5.29633	2.06073	0.514642	0.367923	0.223416	1.28835	0.645566	0.350501	3.16143	0.99369
STP1	Solyc02g079220.2	Solute carrier family 2, facilitated glucose transporter member 8 (AHRD V1 **** GTR8_HUMAN); contains Interpro domain(s) IPR003663 Sugar/inositol transporter ;Ontology_term=GO:0015578;from_BOGAS=1;interpro2go_term=GO:0016020,GO:0016021;length=3555;nb_exon=4;sifter_term=GO:0015578	8.8248	8.56369	6.43986	6.27024	14.4777	10.9337	9.23119	89.213	7.60547	38.5704	16.0368	9.06642	48.7723	39.0332	112.701	362.193
PMT8	Solyc02g081710.1	Sorbitol transporter (AHRD V1 *-*- Q68BJ9_MALDO); contains Interpro domain(s) IPR005828 General substrate transporter ;Ontology_term=GO:0016020,GO:0016021;eugene_evidence_code=10F0H1E0IEG;from_BOGAS=1;interpro2go_term=GO:0016020,GO:0016021;length=510;nb_exon=1	0	0	0	0	0	0	0	0	0	0	0	0	0	0	0	1.58367
STP7	Solyc03g005140.1	Solute carrier family 2, facilitated glucose transporter member 1 (AHRD V1 ***- GTR1_CHICK); contains Interpro domain(s) IPR003663 Sugar/inositol transporter ;Ontology_term=GO:0008506;eugene_evidence_code=10F0H1E0IEG;from_BOGAS=1;interpro2go_term=GO:0016020,GO:0016021;length=1983;nb_exon=4;sifter_term=GO:0008506	0.966971	0.326817	0.819456	0.736759	0	0.104684	0.85479	1.09466	0.178578	0.478753	0.155048	0.745085	1.28005	0.416989	0.125371	0.344805
STP10	Solyc03g006650.1	Solute carrier family 2, facilitated glucose transporter member 5 (AHRD V1 ***- GTR5_BOVIN); contains Interpro domain(s) IPR003663 Sugar/inositol transporter ;Ontology_term=GO:0008506;eugene_evidence_code=10F0H1E0IEG;from_BOGAS=1;interpro2go_term=GO:0016020,GO:0016021;length=2523;nb_exon=4;sifter_term=GO:0008506	108.424	77.5503	72.6848	59.5437	141.17	128.715	146.922	233.646	7.28736	3.63126	0.291575	0.326938	4.18849	3.13666	0.589415	41.0774
STP15	Solyc03g093400.2	Solute carrier family 2, facilitated glucose transporter member 5 (AHRD V1 ***- GTR5_SHEEP); contains Interpro domain(s) IPR003663 Sugar/inositol transporter ;Ontology_term=GO:0008506;from_BOGAS=1;interpro2go_term=GO:0016020,GO:0016021;length=3765;nb_exon=5;sifter_term=GO:0008506	0.710665	0.407596	0.713779	0.504229	1.35573	0.638289	0.111683	0.622847	1.23661	0.375311	0.30387	0.324499	0	0.0908035	0.163805	1.66688
STP16	Solyc03g093410.2	High-affinity glucose transporter (AHRD V1 **** HGT1_KLULA); contains Interpro domain(s) IPR003663 Sugar/inositol transporter ;Ontology_term=GO:0005358;from_BOGAS=1;interpro2go_term=GO:0016020,GO:0016021;length=1906;nb_exon=3;sifter_term=GO:0005358	0	0	0	0	0	0	0	0	0	0.107664	0	0	0.323846	0.0293045	0	2.58794
SWEET14	Solyc03g097560.2	MtN3-like protein (AHRD V1 **-- B4FBY7_MAIZE); contains Interpro domain(s) IPR018179 RAG1-activating protein 1 homologue ;Ontology_term=GO:0016021;from_BOGAS=1;interpro2go_term=GO:0016021;length=2014;nb_exon=6	28.1588	13.2238	3.01428	0.989397	5.04016	3.80791	4.61157	0.822637	29.0779	12.249	14.2582	7.97852	6.65469	5.28326	9.53075	2.02932
SWEET12a	Solyc03g097590.2	MtN3-like protein (AHRD V1 **-- Q9LUE3_ARATH); contains Interpro domain(s) IPR018179 RAG1-activating protein 1 homologue ;Ontology_term=GO:0016021;from_BOGAS=1;interpro2go_term=GO:0016021;length=1869;nb_exon=6	0.31798	0.156321	0	0	0	0	0	0	2.48989	3.44255	7.13808	25.0895	0.202047	0.411369	0	0
SWEET10b	Solyc03g097600.2	MtN3-like protein (AHRD V1 **-- Q9LUE3_ARATH); contains Interpro domain(s) IPR018179 RAG1-activating protein 1 homologue ;Ontology_term=GO:0016021;from_BOGAS=1;interpro2go_term=GO:0016021;length=1759;nb_exon=6	0.869561	0.748094	0	0	1.33984	0.0836788	0	0	12.8043	9.10798	31.4181	31.6253	9.27017	8.70793	1.95419	0.330742
SWEET11a	Solyc03g097870.2	MtN3-like protein (AHRD V1 **-- Q9LUE3_ARATH); contains Interpro domain(s) IPR018179 RAG1-activating protein 1 homologue ;Ontology_term=GO:0016021;from_BOGAS=1;interpro2go_term=GO:0016021;length=2447;nb_exon=6	1.60736	0.538765	0.330219	0	0	0.0421849	0	0	2.37475	0.463018	0.562323	1.0809	0.0618988	0.210044	0	0.166736
SWEET1a	Solyc04g064610.2	RAG1-activating protein 1 homolog (AHRD V1 **-- R1AP1_DROPS); contains Interpro domain(s) IPR018179 RAG1-activating protein 1 homologue ;Ontology_term=GO:0016021;from_BOGAS=1;interpro2go_term=GO:0016021;length=1835;nb_exon=6	2.07995	1.33714	3.25412	3.39012	18.9649	17.0902	134.872	47.583	0.141829	0.042248	0	0	0.406652	0.643958	0	0.0456415
SWEET1b	Solyc04g064620.2	RAG1-activating protein 1 homolog (AHRD V1 **-- R1AP1_DROPS); contains Interpro domain(s) IPR018179 RAG1-activating protein 1 homologue ;Ontology_term=GO:0016021;from_BOGAS=1;interpro2go_term=GO:0016021;length=2677;nb_exon=6	0	0	0	0	1.98651	0.817374	13.265	2.94669	0.522876	1.26161	0.907964	2.32705	3.71049	2.74712	1.10126	1.06007
SWEET1d	Solyc04g064640.2	RAG1-activating protein 1 homolog (AHRD V1 **-- R1AP1_DICDI); contains Interpro domain(s) IPR018179 RAG1-activating protein 1 homologue ;Ontology_term=GO:0016021;from_BOGAS=1;interpro2go_term=GO:0016021;length=3006;nb_exon=6	1.12424	0.442148	0.762188	0.978957	0	0.519298	0.636042	1.051	1.26234	1.12808	0.576851	1.29363	0	0.581771	0.699659	0.705558
SUT4	Solyc04g076960.2	Sucrose transporter (AHRD V1 **** Q9FVJ6_SOLLC); contains Interpro domain(s) IPR005989 Sucrose/H+ symporter, plant ;Ontology_term=GO:0008506;from_BOGAS=1;interpro2go_term=GO:0005887,GO:0055085;length=6960;nb_exon=5;sifter_term=GO:0008506	7.17935	7.58079	5.1415	3.61006	3.30529	4.29122	1.85924	4.1357	6.30439	8.27722	6.48546	7.72913	0.942347	1.80235	1.46835	1.93264
SWEET12c	Solyc05g024260.2	RAG1-activating protein 1 homolog (AHRD V1 **-- R1AP1_DANRE); contains Interpro domain(s) IPR018179 RAG1-activating protein 1 homologue ;Ontology_term=GO:0016021;from_BOGAS=1;interpro2go_term=GO:0016021;length=2464;nb_exon=6	4.45973	5.71599	3.41944	1.38693	0	0.689729	0.450553	0.651438	3.43564	1.17762	1.83881	3.01092	0.0674703	0.18316	0.330412	0.22718
STP11	Solyc06g054270.2	Solute carrier family 2, facilitated glucose transporter member 5 (AHRD V1 ***- GTR5_BOVIN); contains Interpro domain(s) IPR003663 Sugar/inositol transporter ;Ontology_term=GO:0008506;from_BOGAS=1;interpro2go_term=GO:0016020,GO:0016021;length=2729;nb_exon=3;sifter_term=GO:0008506	37.7692	50.4764	27.6607	24.7677	23.1629	18.4555	1.68174	12.0148	1.30202	2.03158	0.897197	0.143716	0.325911	0.140754	0.290188	0.299285
SWEET5b	Solyc06g071400.2	RAG1-activating protein 1 homolog (AHRD V1 **-- R1AP1_CAEBR); contains Interpro domain(s) IPR018179 RAG1-activating protein 1 homologue ;Ontology_term=GO:0016021;from_BOGAS=1;interpro2go_term=GO:0016021;length=1563;nb_exon=5	0.607052	0.67147	1.37185	0.925056	0	0.350504	0	0.221682	0.448436	0.40074	1.16805	0.498938	0.0642877	0.436301	0	0.389636
SWEET2b	Solyc07g062120.2	RAG1-activating protein 1 homolog (AHRD V1 **-- R1AP1_DROPS); contains Interpro domain(s) IPR018179 RAG1-activating protein 1 homologue ;Ontology_term=GO:0016021;from_BOGAS=1;interpro2go_term=GO:0016021;length=2862;nb_exon=6	0.599173	1.03095	1.12837	0.753627	1.7805	0.922544	0	0.525131	2.71471	0.949292	1.79338	3.03685	0.296115	1.20579	1.0358	1.25344
SWEET7a	Solyc08g082770.2	Nodulin MtN3 family protein (AHRD V1 **-- D7LYT4_ARALY); contains Interpro domain(s) IPR018179 RAG1-activating protein 1 homologue ;Ontology_term=GO:0016021;from_BOGAS=1;interpro2go_term=GO:0016021;length=2669;nb_exon=5	1.77666	3.66836	3.81426	2.42374	26.1043	19.4393	153.537	55.5891	19.6341	3.09632	6.83708	10.1487	1.73099	2.04308	6.81839	4.05457
STP2	Solyc09g075820.2	Solute carrier family 2, facilitated glucose transporter member 3 (AHRD V1 ***- GTR3_CANFA); contains Interpro domain(s) IPR003663 Sugar/inositol transporter ;Ontology_term=GO:0008506;from_BOGAS=1;interpro2go_term=GO:0016020,GO:0016021;length=5881;nb_exon=5;sifter_term=GO:0008506	12.0774	3.89224	5.6608	3.27183	17.2799	10.9765	5.56745	16.8836	6.89943	31.8202	11.4758	4.59557	7.63616	4.86094	5.84593	26.4137
STP18	Solyc12g008320.1	Solute carrier family 2, facilitated glucose transporter member 3 (AHRD V1 ***- GTR3_CHICK); contains Interpro domain(s) IPR003663 Sugar/inositol transporter ;Ontology_term=GO:0016020,GO:0016021;eugene_evidence_code=10F0H1E0IEG;from_BOGAS=1;interpro2go_term=GO:0016020,GO:0016021;length=3400;nb_exon=5	0.9145	0.786755	2.06664	1.69218	2.64204	2.6071	0.485043	1.76996	0.0337775	0.0603698	0	0	0	0.0328635	0	0
	Solyc01g079790.2	Glucose-1-phosphate adenylyltransferase (AHRD V1 **** P93230_SOLLC); contains Interpro domain(s) IPR011831 Glucose-1-phosphate adenylyltransferase ;Ontology_term=GO:0008878;from_BOGAS=1;interpro2go_term=GO:0005978,GO:0008878,GO:0016740,GO:0009058;length=4243;nb_exon=15;sifter_term=GO:0008878	1.37816	0.858183	1.34959	0.800041	0.273022	0.742682	1.81929	1.82521	2.49764	1.84382	3.06426	1.88786	3.21088	3.03757	8.19562	5.66125
	Solyc01g110360.2	Fructose-bisphosphate aldolase (AHRD V1 ***- B0FPD8_SOLTU); contains Interpro domain(s) IPR000741 Fructose-bisphosphate aldolase, class-I ;Ontology_term=GO:0005507;from_BOGAS=1;interpro2go_term=GO:0008152,GO:0006096;length=2650;nb_exon=5;sifter_term=GO:0005507	18.6269	27.1751	17.7043	18.3824	10.998	13.6334	7.74868	4.92955	42.769	15.3343	17.1473	22.2889	3.15619	4.66201	22.7299	16.7536
	Solyc02g062340.2	Fructose-bisphosphate aldolase (AHRD V1 ***- Q9SXX4_NICPA); contains Interpro domain(s) IPR000741 Fructose-bisphosphate aldolase, class-I ;Ontology_term=GO:0005507;from_BOGAS=1;interpro2go_term=GO:0008152,GO:0006096;length=2409;nb_exon=7;sifter_term=GO:0005507	13.5305	12.2044	17.5486	10.0744	8.77955	8.3558	5.82439	8.38689	25.5876	6.18253	9.35734	10.4922	3.83768	4.90461	14.5224	10.5725
	Solyc02g067080.2	UDP-D-glucose dehydrogenase (AHRD V1 ***- D2WK25_GOSHI); contains Interpro domain(s) IPR014028 UDP-glucose/GDP-mannose dehydrogenase, dimerisation and substrate-binding ;Ontology_term=GO:0016628;from_BOGAS=1;interpro2go_term=GO:0008152,GO:0016491,GO:0051287,GO:0055114;length=1781;nb_exon=2;sifter_term=GO:0016628	24.0009	23.923	29.6474	20.2203	10.3086	15.0615	41.5699	24.2735	29.2691	29.7544	18.3941	34.0615	8.29293	9.61902	25.9493	13.055
	Solyc02g081300.2	Sucrose synthase (AHRD V1 **** Q9FHU4_ARATH); contains Interpro domain(s) IPR012820 Sucrose synthase, plants and cyanobacteria ;Ontology_term=GO:0016157;from_BOGAS=1;interpro2go_term=GO:0005985,GO:0016157,GO:0009058;length=4288;nb_exon=14;sifter_term=GO:0016157	0.299417	0.176635	0	0.0173816	0	0.017288	0	0	2.74267	1.8817	2.84219	1.62421	1.0781	0.550905	0.931694	1.22996
	Solyc02g084440.2	Fructose-bisphosphate aldolase (AHRD V1 ***- Q9SXX4_NICPA); contains Interpro domain(s) IPR000741 Fructose-bisphosphate aldolase, class-I ;Ontology_term=GO:0005507;from_BOGAS=1;interpro2go_term=GO:0008152,GO:0006096;length=2506;nb_exon=7;sifter_term=GO:0005507	105.539	123.162	128.568	113.182	52.5213	101.073	41.9829	51.5851	76.4636	31.4858	39.2149	62.1902	12.8425	17.7963	46.0504	58.7299
	Solyc02g091750.2	Starch synthase V (AHRD V1 ***- B2ZGM7_SOLTU);from_BOGAS=1;length=908;nb_exon=4	2.1129	1.2984	1.19372	1.07325	0	0.914971	0.747112	1.23454	0	0.418444	0.677585	0.217075	0	0	2.19157	1.20548
	Solyc03g071590.2	Malate dehydrogenase (AHRD V1 **** Q5NE17_SOLLC); contains Interpro domain(s) IPR011273 Malate dehydrogenase, NADP-dependent, plants ;Ontology_term=GO:0030060;from_BOGAS=1;interpro2go_term=GO:0008152,GO:0005975,GO:0055114;length=4701;nb_exon=14;sifter_term=GO:0030060	1.56506	0.435989	0.707361	0.242276	0	0.240971	0.147572	0.0914439	0.12332	0.440814	0.803034	0.557408	0	0.239965	0.216443	0.0595277
	Solyc03g098290.2	Sucrose synthase (AHRD V1 **** Q9FHU4_ARATH); contains Interpro domain(s) IPR012820 Sucrose synthase, plants and cyanobacteria ;Ontology_term=GO:0016157;from_BOGAS=1;interpro2go_term=GO:0005985,GO:0016157,GO:0009058;length=4210;nb_exon=15;sifter_term=GO:0016157	0.621115	0.732827	1.61418	1.0817	0.225586	0.627591	1.22989	0.43549	2.62448	2.16492	1.99185	2.19514	0.34204	0.642827	1.22405	1.04538
	Solyc03g115380.1	UDP-glucose dehydrogenase (AHRD V1 **** B1N754_EUCGR); contains Interpro domain(s) IPR014028 UDP-glucose/GDP-mannose dehydrogenase, dimerisation and substrate-binding ;Ontology_term=GO:0003979,GO:0009055;eugene_evidence_code=10F0H1E1IEG;from_BOGAS=1;interpro2go_term=GO:0050662,GO:0008152,GO:0016491,GO:0051287,GO:0055114;length=1443;nb_exon=1;sifter_term=GO:0003979,GO:0009055	7.84835	1.23586	4.43404	1.92209	3.52261	3.36324	12.835	18.0561	11.1967	11.6249	4.87645	8.97035	42.7264	46.5363	62.0716	23.0533
	Solyc03g121680.1	Beta-fructofuranosidase (AHRD V1 **-* Q7XA49_SOYBN); contains Interpro domain(s) IPR001362 Glycoside hydrolase, family 32 ;Ontology_term=GO:0004564,GO:0031219;eugene_evidence_code=10F0H1E0IEG;from_BOGAS=1;interpro2go_term=GO:0005975;length=2527;nb_exon=6;sifter_term=GO:0004564,GO:0031219	0.721847	1.4955	0.349558	0	0	0.148852	0	0.030126	2.072	1.85162	1.05823	0.847556	0	0.0889382	0.10696	0.205918
	Solyc04g071340.2	Fructose-1 6-bisphosphatase class 1 (AHRD V1 **** D3PE46_DEFDS); contains Interpro domain(s) IPR000146 Fructose-1,6-bisphosphatase ;Ontology_term=GO:0042132;from_BOGAS=1;interpro2go_term=GO:0005975;length=4604;nb_exon=12;sifter_term=GO:0042132	4.3412	2.99799	7.59146	4.95025	5.49457	2.98399	1.16954	3.23102	0.733004	0.545867	0.530353	0.849536	0.0875695	0.148577	1.92978	2.09348
	Solyc04g082860.1	UDP-glucose glucosyltransferase (AHRD V1 **** B6EWY0_LYCBA); contains Interpro domain(s) IPR002213 UDP-glucuronosyl/UDP-glucosyltransferase ;Ontology_term=GO:0080002;eugene_evidence_code=10F0H1E0IEG;from_BOGAS=1;interpro2go_term=GO:0008152;length=1824;nb_exon=2;sifter_term=GO:0080002	0	0.155566	0	0.1837	1.00303	0.219253	0.179029	0.147915	0.0374017	0.0668473	0	0.0520174	0	0.0727792	0	0
	Solyc04g082880.2	Diphosphate--fructose-6-phosphate 1-phosphotransferase (AHRD V1 ***- C8PT93_9SPIO); contains Interpro domain(s) IPR011183 Pyrophosphate-dependent phosphofructokinase PfpB ;Ontology_term=GO:0005515;from_BOGAS=1;interpro2go_term=GO:0005945;length=5929;nb_exon=19;sifter_term=GO:0005515	19.093	24.4043	17.5344	6.15502	34.2298	39.2644	13.9046	15.6655	11.7875	24.8649	90.8798	31.3185	79.2099	89.179	9.18562	18.2403
	Solyc05g045670.2	Glucose-6-phosphate/phosphate translocator 2 (AHRD V1 **** Q84Y17_SOLTU); contains Interpro domain(s) IPR004696 Tpt phosphate/phosphoenolpyruvate translocator ;Ontology_term=GO:0008524;from_BOGAS=1;interpro2go_term=GO:0016021;length=3259;nb_exon=5;sifter_term=GO:0008524	0	0.119825	1.23934	0	0	0	0	0	0.396118	1.31941	3.59559	7.11176	3.17494	2.48757	0.252815	0.104296
	Solyc05g052600.2	Fructose-1 6-bisphosphatase class 1 (AHRD V1 **** B9M1N3_GEOSF); contains Interpro domain(s) IPR000146 Fructose-1,6-bisphosphatase IPR000719 Protein kinase, core ;Ontology_term=GO:0042132;from_BOGAS=1;interpro2go_term=GO:0005975;length=3388;nb_exon=8;sifter_term=GO:0042132	8.07817	10.9479	7.64759	10.3612	9.94805	7.21695	17.2928	12.661	22.2247	7.40817	10.3623	8.16477	4.97109	5.58626	36.0067	39.5801
	Solyc05g054060.2	UTP-glucose 1 phosphate uridylyltransferase (AHRD V1 **** B3VDY8_EUCGR); contains Interpro domain(s) IPR016267 UTP--glucose-1-phosphate uridylyltransferase, subgroup ;Ontology_term=GO:0003983,GO:0042802;from_BOGAS=1;interpro2go_term=GO:0008152;length=7365;nb_exon=21;sifter_term=GO:0003983,GO:0042802	0.23253	0.428676	1.8392	0.438708	0.191941	0.503475	0.657772	1.22278	0.549673	0.52191	0.7457	0.573353	0.467881	0.434523	0.723563	0.298499
	Solyc06g069550.1	UDP-D-glucose dehydrogenase (AHRD V1 **** D2WK27_GOSHI); contains Interpro domain(s) IPR014028 UDP-glucose/GDP-mannose dehydrogenase, dimerisation and substrate-binding ;Ontology_term=GO:0003979,GO:0009055;eugene_evidence_code=10F0H1E1IEG;from_BOGAS=1;interpro2go_term=GO:0008152,GO:0016491,GO:0051287,GO:0055114;length=1443;nb_exon=1;sifter_term=GO:0003979,GO:0009055	0.12263	0.844003	0.554255	0.0355943	2.51037	0.991272	0.520338	0.465732	11.4866	3.43242	5.34837	7.45849	2.80514	2.82038	4.45186	5.49222
	Solyc07g042520.2	Sucrose synthase 4 (AHRD V1 **** Q7Y078_SOLTU); contains Interpro domain(s) IPR012820 Sucrose synthase, plants and cyanobacteria IPR000368 Sucrose synthase ;Ontology_term=GO:0016157;from_BOGAS=1;interpro2go_term=GO:0005985,GO:0016157,GO:0009058;length=3783;nb_exon=11;sifter_term=GO:0016157	1.11879	1.54307	1.68554	4.40199	4.10444	3.78613	27.604	9.8054	1.41417	5.05504	4.06622	6.74329	0.118482	0.911312	0.709161	0.47873
	Solyc07g042550.2	Sucrose synthase (AHRD V1 **** O82691_SOLLC); contains Interpro domain(s) IPR012820 Sucrose synthase, plants and cyanobacteria IPR000368 Sucrose synthase ;Ontology_term=GO:0016157;from_BOGAS=1;interpro2go_term=GO:0005985,GO:0016157,GO:0009058;length=5606;nb_exon=14;sifter_term=GO:0016157	124.283	96.7955	64.6889	21.8955	213.044	223.062	10.9088	101.432	66.2211	243.765	277.987	106.632	439.477	489.041	56.2599	307.206
	Solyc07g043480.1	UDP-glucose glucosyltransferase (AHRD V1 *-** D2KTV5_LOTJA); contains Interpro domain(s) IPR002213 UDP-glucuronosyl/UDP-glucosyltransferase ;Ontology_term=GO:0080043;eugene_evidence_code=10F0H1E1IEG;from_BOGAS=1;interpro2go_term=GO:0008152;length=1371;nb_exon=1;sifter_term=GO:0080043	12.9071	7.58251	24.7929	15.6598	9.71648	10.955	165.76	41.44	20.0989	46.8626	84.4386	125.444	96.5014	114.176	282.746	63.3294
	Solyc07g065900.2	Fructose-bisphosphate aldolase (AHRD V1 ***- A9PEE1_POPTR); contains Interpro domain(s) IPR000741 Fructose-bisphosphate aldolase, class-I ;Ontology_term=GO:0005507;from_BOGAS=1;interpro2go_term=GO:0008152,GO:0006096;length=2694;nb_exon=4;sifter_term=GO:0005507	0	0.033562	0	0.0396316	0	0.0394181	0	0	0.161382	0.0360542	0	0.0561113	0	0.0392536	0	0.506352
	Solyc08g006350.2	UDP-glucose glucosyltransferase (AHRD V1 **** B6EWX8_LYCBA); contains Interpro domain(s) IPR002213 UDP-glucuronosyl/UDP-glucosyltransferase ;Ontology_term=GO:0080002;from_BOGAS=1;interpro2go_term=GO:0008152;length=1877;nb_exon=2;sifter_term=GO:0080002	0.925864	0.853427	0.52308	0.470292	3.85945	1.1694	0.982141	1.6229	3.38553	1.8336	3.26606	2.28291	8.92258	6.28838	2.04071	6.00867
	Solyc08g006410.2	UDP-glucose glucosyltransferase (AHRD V1 **** B6EWX8_LYCBA); contains Interpro domain(s) IPR002213 UDP-glucuronosyl/UDP-glucosyltransferase ;Ontology_term=GO:0080002;from_BOGAS=1;interpro2go_term=GO:0008152;length=1905;nb_exon=2;sifter_term=GO:0080002	0	0	0	0	0	0.0305173	0	0	0	0	0	0	0.0223893	0.151949	0	0.030155
	Solyc08g042000.2	Sucrose phosphate synthase protein 1 (AHRD V1 **** B2BMQ3_PRUPE); contains Interpro domain(s) IPR012819 Sucrose phosphate synthase, plant ;Ontology_term=GO:0046524;from_BOGAS=1;interpro2go_term=GO:0005985,GO:0009058;length=7232;nb_exon=13;sifter_term=GO:0046524	0.200176	0.12301	0.395823	0.174307	0.0495702	0.288947	0.495469	0.17544	0.251383	0.555006	0.256777	0.411314	0.158992	0.0287741	0.155722	0.342621
	Solyc08g062220.2	UDP-glucose glucosyltransferase (AHRD V1 **** B6EWX8_LYCBA); contains Interpro domain(s) IPR002213 UDP-glucuronosyl/UDP-glucosyltransferase ;Ontology_term=GO:0080002;from_BOGAS=1;interpro2go_term=GO:0008152;length=2608;nb_exon=2;sifter_term=GO:0080002	0.544479	0.455038	0.984356	0.158039	4.60223	2.38925	0.15402	4.29477	0.064354	0.0287546	0.41906	0.0895019	0.0691933	0.532206	0.11295	0.497028
	Solyc08g079080.2	Acid beta-fructofuranosidase (AHRD V1 **-- Q575T1_WHEAT); contains Interpro domain(s) IPR001362 Glycoside hydrolase, family 32 ;Ontology_term=GO:0004553;from_BOGAS=1;interpro2go_term=GO:0005975;length=4200;nb_exon=7;sifter_term=GO:0004553	0.08242	0.263368	0.558772	0.0956919	0	0.0237941	0	0	0.267892	0.696432	1.48015	2.57417	0.192025	0.402811	0.170977	0.14107
	Solyc08g080570.2	UDP-glucose 4-epimerase (AHRD V1 **** B0M3E8_PEA); contains Interpro domain(s) IPR005886 UDP-glucose 4-epimerase ;Ontology_term=GO:0003978,GO:0042803;from_BOGAS=1;interpro2go_term=GO:0006012,GO:0044237,GO:0008152;length=3139;nb_exon=9;sifter_term=GO:0003978,GO:0042803	92.335	42.0377	62.3578	64.6597	112.269	71.0954	134.961	141.012	54.6723	28.7691	21.9227	31.1658	185.237	118.259	243.125	258.694
	Solyc09g009260.2	Fructose-bisphosphate aldolase (AHRD V1 ***- Q2PYX3_SOLTU); contains Interpro domain(s) IPR000741 Fructose-bisphosphate aldolase, class-I ;Ontology_term=GO:0005507;from_BOGAS=1;interpro2go_term=GO:0008152,GO:0006096;length=2202;nb_exon=3;sifter_term=GO:0005507	384.434	862.734	186.694	120.078	831.592	1039.71	189.808	321.379	222.865	847.5	785.489	317.108	857.011	1054.58	281.137	689.19
	Solyc09g010080.2	Beta-fructofuranosidase, insoluble isoenzyme 1 (AHRD V1 ***- INV1_DAUCA); contains Interpro domain(s) IPR001362 Glycoside hydrolase, family 32 ;Ontology_term=GO:0005975;from_BOGAS=1;interpro2go_term=GO:0005975;length=3864;nb_exon=6	4.68464	8.01705	0.699117	1.53934	4.52355	3.34278	4.6256	1.65263	174.414	96.3933	82.4288	89.9014	19.807	16.6696	22.92	11.6491
	Solyc09g010090.2	Beta-fructofuranosidase insoluble isoenzyme 2 (AHRD V1 **-- B6U1H5_MAIZE); contains Interpro domain(s) IPR018053 Glycoside hydrolase, family 32, active site IPR013148 Glycosyl hydrolases family 32, N-terminal IPR001362 Glycoside hydrolase, family 32 ;Ontology_term=GO:0005975;from_BOGAS=1;interpro2go_term=GO:0005975;length=3615;nb_exon=6	0.916006	0.347971	0.65865	0.435072	1.42974	0.601011	4.59342	1.16773	2.95271	0.769609	2.2432	1.47152	0.934788	1.14912	1.20923	0.950201
	Solyc09g011810.2	Fructose-1 6-bisphosphatase class 1 (AHRD V1 **** D0MHZ8_RHOM4); contains Interpro domain(s) IPR000146 Fructose-1,6-bisphosphatase ;Ontology_term=GO:0042132;from_BOGAS=1;interpro2go_term=GO:0005975;length=2615;nb_exon=4;sifter_term=GO:0042132	1.0703	1.54926	1.47811	1.24264	0.903102	0.755302	2.35481	2.46669	3.12742	0.502433	1.52548	1.12404	0.25188	0.854715	5.92077	6.27601
	Solyc09g091030.2	Beta-amylase (AHRD V1 **** E0AE02_SOLLC); contains Interpro domain(s) IPR013781 Glycoside hydrolase, subgroup, catalytic core ;Ontology_term=GO:0016161;from_BOGAS=1;interpro2go_term=GO:0005975,GO:0000272;length=5601;nb_exon=5;sifter_term=GO:0016161	9.81536	9.77809	10.9554	11.4654	17.9035	17.2782	10.5531	44.1662	6.86165	4.67789	5.27172	6.21443	11.0453	9.3257	21.7273	23.504
	Solyc09g092130.2	Sucrose phosphate synthase (AHRD V1 ***- D6R6Y5_9LILI); contains Interpro domain(s) IPR012819 Sucrose phosphate synthase, plant ;Ontology_term=GO:0005985,GO:0009058;from_BOGAS=1;interpro2go_term=GO:0005985,GO:0009058;length=8111;nb_exon=12	3.61978	4.51233	3.33051	2.91185	2.54401	1.91087	2.12104	1.0726	12.5142	15.9213	16.1852	12.1342	1.88384	3.03274	1.98455	5.38428
	Solyc10g079980.1	UDP-glucose glucosyltransferase (AHRD V1 ***- B6EWX3_LYCBA); contains Interpro domain(s) IPR002213 UDP-glucuronosyl/UDP-glucosyltransferase ;Ontology_term=GO:0008152;eugene_evidence_code=10F0H1E1IEG;from_BOGAS=1;interpro2go_term=GO:0008152;length=1416;nb_exon=1	1.62459	0.368613	0.847235	0.326457	0	0.14431	0.176753	0.255561	0.553894	1.64994	1.12213	0.770342	0	0	0.129621	0
	Solyc10g083290.1	Beta-fructofuranosidase insoluble isoenzyme 2 (AHRD V1 **-- B6U1H5_MAIZE); contains Interpro domain(s) IPR018053 Glycoside hydrolase, family 32, active site IPR013148 Glycosyl hydrolases family 32, N-terminal IPR001362 Glycoside hydrolase, family 32 ;Ontology_term=GO:0005975;eugene_evidence_code=10F1H1E1IEG;from_BOGAS=1;interpro2go_term=GO:0005975;length=5387;nb_exon=6	20.6398	25.1677	13.7185	12.2753	61.0658	62.4481	21.0357	37.0357	4.78332	10.0185	4.54241	0.831564	2.20721	2.1815	7.9756	92.1849
	Solyc10g085360.1	Beta-fructofuranosidase insoluble isoenzyme 2 (AHRD V1 **-- B6U1H5_MAIZE); contains Interpro domain(s) IPR001362 Glycoside hydrolase, family 32 ;Ontology_term=GO:0005975;eugene_evidence_code=10F0H1E0IEG;from_BOGAS=1;interpro2go_term=GO:0005975;length=4271;nb_exon=5	7.06594	1.33409	6.94262	3.83436	2.874	4.84843	18.1049	5.89361	0.211813	0.189285	0.131361	0.0420835	0.238586	0.0588804	0	0.0584253
	Solyc10g086730.1	Fructose-1 6-bisphosphatase class 1 (AHRD V1 ***- D0MHZ8_RHOM4); contains Interpro domain(s) IPR000146 Fructose-1,6-bisphosphatase ;Ontology_term=GO:0005975;eugene_evidence_code=10F0H1E1IEG;from_BOGAS=1;interpro2go_term=GO:0005975;length=1616;nb_exon=4	120.704	135.864	110.54	109.114	59.4243	66.1209	73.0499	75.2328	90.5894	27.9598	47.0591	29.2064	19.1055	14.2278	60.2859	59.7956
	Solyc11g045110.1	Sucrose-phosphate synthase 1 (AHRD V1 ***- Q5EEP9_VITVI); contains Interpro domain(s) IPR012819 Sucrose phosphate synthase, plant ;Ontology_term=GO:0005923,GO:0005985,GO:0009058;eugene_evidence_code=10F0H1E1IEG;from_BOGAS=1;interpro2go_term=GO:0005923,GO:0005985,GO:0009058;length=7269;nb_exon=14	0.294632	0.376592	0.133165	0.102623	0	0.10207	0.0833441	0.0172149	1.70636	1.40039	1.96529	1.84041	0.923576	0.880912	0.611201	1.49606
	Solyc12g009300.1	Sucrose synthase (AHRD V1 **** O82693_SOLLC); contains Interpro domain(s) IPR012820 Sucrose synthase, plants and cyanobacteria IPR000368 Sucrose synthase ;Ontology_term=GO:0016157;eugene_evidence_code=10F1H1E1IEG;from_BOGAS=1;interpro2go_term=GO:0005985,GO:0016157,GO:0009058;length=3945;nb_exon=13;sifter_term=GO:0016157	194.227	373.352	159.429	154.173	299.528	335.27	47.4067	71.5153	176.779	277.092	621.174	327.482	502.225	541.442	60.8776	374.17
	Solyc12g014180.1	Malate dehydrogenase (AHRD V1 ***- Q8L5C9_SOLTU); contains Interpro domain(s) IPR010097 Malate dehydrogenase, NAD-dependent, eukaryotes and gamma proteobacteria ;Ontology_term=GO:0008152,GO:0005975,GO:0055114;eugene_evidence_code=10F1H1E1IEG;from_BOGAS=1;interpro2go_term=GO:0008152,GO:0005975,GO:0055114;length=4253;nb_exon=7	4.81512	5.24154	5.82937	4.44244	1.53306	3.8724	11.9182	6.38039	4.52245	8.26451	6.83841	8.4805	13.2946	10.135	10.1671	4.41511
