# Supplementary material for: Spatiotemporal transcriptome provides insights into early fruit development of tomato (Solanum lycopersicum)
Source: Sci Rep. 2016 Mar 18;6:23173. doi: 10.1038/srep23173 (PMC4796798; doi:10.1038/srep23173)
Supplement: Supplementary Dataset 10 [file srep23173-s11.xls]

## Sheet: S11
Supplementary Table S11.The transcription factors in co-expression clusters.
Gene	Family	Cluster
Solyc01g094360.2	MYB	1
Solyc06g062520.1	Dof	1
Solyc01g010130.2	bHLH	2
Solyc03g006800.1	TCP	2
Solyc04g007180.1	ERF	2
Solyc05g006980.2	HD-ZIP	2
Solyc05g007160.2	MYB	2
Solyc05g007870.1	MYB	2
Solyc08g083230.1	GRF	2
Solyc02g084860.1	bZIP	3
Solyc03g117130.2	ERF	3
Solyc07g043330.1	GRAS	3
Solyc07g045180.2	CO-like	3
Solyc12g006240.1	DBB	3
Solyc01g005660.1	MYB	4
Solyc01g093960.2	MIKC	4
Solyc01g106720.1	M-type	4
Solyc01g111500.2	MYB	4
Solyc01g112190.2	Nin-like	4
Solyc02g093150.2	AP2	4
Solyc03g006830.2	MIKC	4
Solyc03g083880.2	NAC	4
Solyc04g074320.1	C2H2	4
Solyc04g078300.2	MIKC	4
Solyc05g009230.1	MYB	4
Solyc05g009350.2	C3H	4
Solyc06g008030.2	bHLH	4
Solyc06g009710.2	MYB	4
Solyc06g072360.2	C2H2	4
Solyc07g042260.2	ARF	4
Solyc07g053750.1	C3H	4
Solyc07g066250.1	GRAS	4
Solyc08g048370.2	TCP	4
Solyc08g065910.1	MYB	4
Solyc08g081400.2	TALE	4
Solyc09g009490.2	bZIP	4
Solyc09g009760.1	bZIP	4
Solyc09g011120.1	C2H2	4
Solyc09g065100.1	bHLH	4
Solyc09g089590.1	C2H2	4
Solyc10g050900.1	M-type	4
Solyc10g081840.1	NF-YA	4
Solyc11g069850.1	MYB_related	4
Solyc12g013620.1	NAC	4
Solyc12g049300.1	MYB	4
Solyc12g099140.1	MYB	4
Solyc01g090340.2	ERF	5
Solyc01g096320.2	HD-ZIP	5
Solyc06g065820.2	ERF	5
Solyc08g065420.2	TALE	5
Solyc10g049870.1	C2H2	5
Solyc12g056860.1	bZIP	5
Solyc01g057270.2	CAMTA	6
Solyc01g095030.2	MYB_related	6
Solyc02g014740.1	GeBP	6
Solyc02g090170.2	B3	6
Solyc03g005570.2	MYB	6
Solyc04g074700.2	HD-ZIP	6
Solyc04g078640.1	ERF	6
Solyc04g080970.2	SRS	6
Solyc06g060830.2	HD-ZIP	6
Solyc09g066030.1	HD-ZIP	6
Solyc11g005120.1	MIKC	6
Solyc11g011940.1	HD-ZIP	6
Solyc11g064800.1	SRS	6
Solyc12g007300.1	B3	6
Solyc01g100200.2	GRAS	7
Solyc02g085910.2	LBD	7
Solyc02g089190.1	MYB	7
Solyc03g062670.1	NAC	7
Solyc03g093540.1	ERF	7
Solyc03g093560.1	ERF	7
Solyc03g118420.2	NF-X1	7
Solyc03g119530.2	LBD	7
Solyc03g120840.1	ERF	7
Solyc03g121400.1	Dof	7
Solyc04g009440.2	NAC	7
Solyc04g081020.2	DBB	7
Solyc06g050520.1	ERF	7
Solyc07g066160.1	C2H2	7
Solyc08g080540.2	HSF	7
Solyc10g009110.1	ERF	7
Solyc10g050940.1	M-type	7
Solyc10g078670.1	bZIP	7
Solyc11g073060.1	C2H2	7
Solyc12g005340.1	GRAS	7
Solyc01g006650.1	EIL	8
Solyc02g077390.1	WOX	8
Solyc02g077590.1	HD-ZIP	8
Solyc03g118230.1	Trihelix	8
Solyc04g007300.2	bHLH	8
Solyc06g072890.1	WOX	8
Solyc06g074800.1	C2H2	8
Solyc07g039570.2	bHLH	8
Solyc09g010230.1	B3	8
Solyc10g009270.2	bHLH	8
Solyc12g006280.1	G2-like	8
Solyc12g010800.1	bZIP	8
Solyc04g070960.1	Dof	9
Solyc06g073730.1	EIL	9
Solyc07g066330.2	NAC	9
Solyc01g008910.2	GRAS	10
Solyc01g009070.2	MYB	10
Solyc01g104650.2	bZIP	10
Solyc02g062690.2	bHLH	10
Solyc02g071730.2	MIKC	10
Solyc03g025170.1	GRAS	10
Solyc06g005590.2	MYB_related	10
Solyc07g052490.2	MYB_related	10
Solyc08g006270.1	B3	10
Solyc08g013690.1	B3	10
Solyc10g005330.2	HD-ZIP	10
Solyc01g107950.1	bHLH	11
Solyc02g067760.2	MYB	11
Solyc02g077920.2	SBP	11
Solyc03g034000.2	bHLH	11
Solyc03g082550.2	HD-ZIP	11
Solyc05g014260.2	ARR-B	11
Solyc07g045000.2	G2-like	11
Solyc10g055410.1	MYB	11
Solyc12g008830.1	GATA	11
Solyc01g010600.2	HD-ZIP	12
Solyc01g105800.2	MIKC	12
Solyc02g036430.1	NAC	12
Solyc02g055370.2	B3	12
Solyc02g077250.2	TCP	12
Solyc02g079180.1	HSF	12
Solyc02g081270.2	NAC	12
Solyc02g086690.2	MYB_related	12
Solyc03g061620.1	ZF-HD	12
Solyc03g095940.1	LBD	12
Solyc03g114440.1	ERF	12
Solyc03g118310.2	bHLH	12
Solyc04g011670.2	bZIP	12
Solyc04g014830.1	GRAS	12
Solyc04g074810.2	bHLH	12
Solyc04g079830.2	TALE	12
Solyc04g080710.2	bHLH	12
Solyc05g012050.2	YABBY	12
Solyc05g017740.1	B3	12
Solyc06g034340.1	NAC	12
Solyc06g059970.2	MIKC	12
Solyc06g065440.1	C2H2	12
Solyc06g071480.2	Dof	12
Solyc06g082770.2	LBD	12
Solyc07g053590.2	NAC	12
Solyc07g062980.2	SBP	12
Solyc08g006490.1	B3	12
Solyc08g067230.2	MIKC	12
Solyc08g079120.1	NAC	12
Solyc08g080100.2	MIKC	12
Solyc09g008440.1	C2H2	12
Solyc09g011380.2	TALE	12
Solyc09g065670.2	C2H2	12
Solyc10g080540.1	HD-ZIP	12
Solyc10g083340.1	G2-like	12
Solyc11g008830.1	LBD	12
Solyc11g045530.1	LBD	12
Solyc12g008800.1	MYB_related	12
Solyc12g017370.1	G2-like	12
Solyc12g044410.1	HD-ZIP	12
Solyc12g088390.1	C2H2	12
Solyc12g100140.1	bHLH	12
Solyc04g077260.2	MYB	13
Solyc11g072600.1	AP2	13
Solyc01g090840.2	C2H2	14
Solyc01g106730.1	M-type	14
Solyc02g067800.2	LBD	14
Solyc04g005610.2	NAC	14
Solyc04g007210.2	CO-like	14
Solyc05g005240.1	YABBY	14
Solyc05g055030.1	MYB	14
Solyc11g010570.1	MIKC	14
Solyc02g084200.1	C3H	15
Solyc08g062960.2	HSF	15
Solyc12g008670.1	MYB	15
Solyc01g095500.2	ERF	16
Solyc06g074170.2	NAC	16
Solyc01g091630.2	HD-ZIP	17
Solyc03g098200.2	HD-ZIP	17
Solyc03g118160.1	LFY	17
Solyc05g052850.2	MYB	17
Solyc06g036170.1	GRAS	17
Solyc07g062050.2	STAT	17
Solyc09g014250.2	MYB	17
Solyc09g018460.1	GRAS	17
Solyc11g056650.1	bHLH	17
Solyc12g056980.1	ERF	17
Solyc03g115450.1	C2H2	18
Solyc03g117230.1	ERF	18
Solyc04g050010.1	LBD	18
Solyc07g005400.2	bHLH	18
Solyc09g025310.2	NAC	18
Solyc10g080410.1	bZIP	18
Solyc12g088080.1	M-type	18
Solyc00g050430.2	bHLH	19
Solyc01g095640.1	MYB_related	19
Solyc04g051690.2	WRKY	19
Solyc04g077980.1	C2H2	19
Solyc06g073050.2	NAC	19
Solyc09g075420.2	ERF	19
Solyc10g050970.1	ERF	19
Solyc11g017470.1	NAC	19
Solyc01g009860.2	NAC	20
Solyc02g062960.2	HD-ZIP	20
Solyc02g090310.1	Dof	20
Solyc03g112390.2	MYB	20
Solyc04g005800.2	HD-ZIP	20
Solyc04g064770.1	C3H	20
Solyc04g077510.2	GRF	20
Solyc07g054220.1	ERF	20
Solyc08g082630.2	ARF	20
Solyc10g083210.1	B3	20
Solyc11g042560.1	ERF	20
Solyc01g079380.1	GRAS	21
Solyc01g090310.2	ERF	21
Solyc01g090320.2	ERF	21
Solyc01g090560.2	ERF	21
Solyc01g090730.2	SBP	21
Solyc01g108240.2	ERF	21
Solyc02g065290.1	Dof	21
Solyc02g076850.1	Dof	21
Solyc02g089830.1	TCP	21
Solyc02g090220.2	Dof	21
Solyc02g092090.1	bZIP	21
Solyc03g082840.2	Dof	21
Solyc03g095770.2	WRKY	21
Solyc03g113620.2	MYB_related	21
Solyc03g115910.1	M-type	21
Solyc04g006980.1	TCP	21
Solyc04g014360.2	bHLH	21
Solyc04g072070.2	WRKY	21
Solyc04g076680.2	M-type	21
Solyc04g080740.1	bZIP	21
Solyc05g008050.1	HD-ZIP	21
Solyc05g009170.1	C2H2	21
Solyc05g050560.1	bHLH	21
Solyc05g051180.1	ERF	21
Solyc05g052050.1	ERF	21
Solyc06g053610.2	MYB	21
Solyc07g006880.1	C2H2	21
Solyc07g062200.1	bHLH	21
Solyc07g062790.1	HD-ZIP	21
Solyc08g005870.1	MYB	21
Solyc08g008660.2	NAC	21
Solyc08g067340.2	WRKY	21
Solyc08g067360.2	WRKY	21
Solyc09g015770.2	WRKY	21
Solyc09g082670.2	HSF	21
Solyc09g089910.1	ERF	21
Solyc10g083900.1	MYB	21
Solyc03g095980.2	bHLH	22
Solyc03g098320.2	MYB_related	22
Solyc03g112890.1	MYB	22
Solyc06g069760.2	Dof	22
Solyc10g084370.1	MYB_related	22
Solyc11g068370.1	bZIP	22
Solyc01g057080.1	ERF	23
Solyc01g079260.2	WRKY	23
Solyc01g090790.2	bHLH	23
Solyc01g096120.2	Dof	23
Solyc02g063520.2	HD-ZIP	23
Solyc02g071130.2	WRKY	23
Solyc02g077810.1	ERF	23
Solyc02g079280.2	MYB	23
Solyc02g087960.2	MYB	23
Solyc02g091820.1	bHLH	23
Solyc02g093420.2	NAC	23
Solyc03g007380.1	WRKY	23
Solyc03g034120.2	HD-ZIP	23
Solyc03g034130.2	HD-ZIP	23
Solyc03g063140.2	LBD	23
Solyc03g093890.2	MYB	23
Solyc03g113120.2	WRKY	23
Solyc03g114850.2	SBP	23
Solyc03g115940.2	Dof	23
Solyc03g116100.2	MYB	23
Solyc03g116890.2	WRKY	23
Solyc04g012050.2	ERF	23
Solyc04g014260.1	ZF-HD	23
Solyc04g051360.2	ERF	23
Solyc04g077220.2	HD-ZIP	23
Solyc05g007580.1	ZF-HD	23
Solyc05g013370.1	M-type	23
Solyc05g014590.2	bHLH	23
Solyc05g015850.2	WRKY	23
Solyc05g050220.2	bZIP	23
Solyc05g053380.2	WRKY	23
Solyc06g005090.2	LBD	23
Solyc06g035490.2	bHLH	23
Solyc06g050430.2	LBD	23
Solyc06g054630.1	ERF	23
Solyc06g061080.2	NAC	23
Solyc06g068570.2	AP2	23
Solyc06g070990.2	WRKY	23
Solyc06g075330.1	LBD	23
Solyc07g042230.1	ERF	23
Solyc07g055710.2	HSF	23
Solyc07g063410.2	NAC	23
Solyc08g007830.1	ERF	23
Solyc08g008280.2	WRKY	23
Solyc08g077110.2	NAC	23
Solyc08g080290.2	ERF	23
Solyc08g081610.2	WRKY	23
Solyc08g082110.2	WRKY	23
Solyc08g082210.2	ERF	23
Solyc09g008250.2	MYB	23
Solyc09g063010.2	bHLH	23
Solyc09g066350.1	ERF	23
Solyc10g052470.1	MYB_related	23
Solyc10g078700.1	SBP	23
Solyc11g006050.1	ERF	23
Solyc11g069240.1	C2H2	23
Solyc11g072500.1	Dof	23
Solyc12g010410.1	HB-other	23
Solyc12g056430.1	ERF	23
Solyc01g095630.2	WRKY	24
Solyc01g109880.2	bZIP	24
Solyc02g093740.2	MYB	24
Solyc03g097820.1	bHLH	24
Solyc03g120530.2	bHLH	24
Solyc06g062460.2	bHLH	24
Solyc06g065190.1	TCP	24
Solyc06g068360.2	ERF	24
Solyc06g083840.2	NAC	24
Solyc07g026680.2	MYB_related	24
Solyc08g007270.2	HD-ZIP	24
Solyc08g008500.2	Dof	24
Solyc08g014030.1	GRAS	24
Solyc08g080150.1	TCP	24
Solyc10g085620.1	G2-like	24
Solyc11g072470.1	LBD	24
Solyc01g079620.2	MYB	25
Solyc01g090760.2	GATA	25
Solyc01g102340.2	MYB	25
Solyc03g118770.2	WOX	25
Solyc05g051200.1	ERF	25
Solyc07g053230.2	MYB	25
Solyc09g008810.2	HD-ZIP	25
Solyc09g065660.2	HSF	25
Solyc10g055760.1	NAC	25
Solyc11g011050.1	MYB	25
Solyc01g103780.2	TCP	26
Solyc02g088340.2	WRKY	26
Solyc03g007410.2	bHLH	26
Solyc03g114830.2	MIKC	26
Solyc03g114840.2	MIKC	26
Solyc05g009880.2	bHLH	26
Solyc05g026180.1	NAC	26
Solyc06g008360.2	NAC	26
Solyc06g069430.2	MIKC	26
Solyc06g073920.2	YABBY	26
Solyc06g083850.2	NAC	26
Solyc09g007260.2	AP2	26
Solyc10g083510.1	GRF	26
Solyc10g086640.1	TALE	26
Solyc11g066050.1	Dof	26
Solyc11g068950.1	TALE	26
Solyc12g006800.1	G2-like	26
Solyc01g010300.1	M-type	27
Solyc01g067540.1	ERF	27
Solyc01g091420.1	LBD	27
Solyc01g096070.2	ARF	27
Solyc01g096860.1	AP2	27
Solyc01g102260.2	M-type	27
Solyc01g108930.2	B3	27
Solyc01g108940.1	B3	27
Solyc02g067330.1	ZF-HD	27
Solyc02g067380.2	bHLH	27
Solyc02g091690.2	bHLH	27
Solyc02g094460.1	B3	27
Solyc03g026250.1	ARR-B	27
Solyc03g034110.2	HD-ZIP	27
Solyc03g082430.1	GRF	27
Solyc03g095270.1	C2H2	27
Solyc03g115850.2	NAC	27
Solyc03g121740.1	MYB	27
Solyc04g080490.2	ZF-HD	27
Solyc06g050160.2	HD-ZIP	27
Solyc06g082430.1	LBD	27
Solyc06g083170.2	bHLH	27
Solyc07g062680.1	TCP	27
Solyc08g074300.2	NAC	27
Solyc09g009200.1	GRF	27
Solyc10g005680.1	WRKY	27
Solyc12g005830.1	HD-ZIP	27
Solyc12g009240.1	ERF	27
Solyc12g016170.1	M-type	27
Solyc12g016180.1	M-type	27
Solyc12g100150.1	LBD	27
Solyc01g098720.2	bHLH	28
Solyc01g107190.2	LBD	28
Solyc03g080090.2	NAC	28
Solyc03g115540.1	bHLH	28
Solyc04g074990.2	ZF-HD	28
Solyc06g071230.2	MYB_related	28
Solyc06g076290.1	GRAS	28
Solyc07g054840.2	MYB	28
Solyc07g065500.1	NF-YB	28
Solyc04g078690.2	bHLH	29
Solyc05g007770.2	NAC	29
Solyc07g043270.2	FAR1	29
Solyc12g035520.1	CAMTA	29
Solyc01g066730.2	M-type	30
Solyc01g086870.2	bHLH	30
Solyc02g088180.2	NAC	30
Solyc02g092930.1	MYB	30
Solyc04g078550.2	WRKY	30
Solyc05g052040.1	ERF	30
Solyc06g035620.2	GRAS	30
Solyc06g066370.2	WRKY	30
Solyc06g068460.2	WRKY	30
Solyc08g006320.2	WRKY	30
Solyc08g078300.2	HD-ZIP	30
Solyc09g090130.2	MYB	30
Solyc09g097870.2	bHLH	30
Solyc10g076920.1	bZIP	30
Solyc11g020660.1	M-type	30
Solyc02g021260.1	B3	31
Solyc02g072190.2	WRKY	31
Solyc02g084680.2	SRS	31
Solyc02g090400.2	G2-like	31
Solyc04g081240.2	ARF	31
Solyc08g062210.2	NF-YA	31
Solyc10g084340.1	AP2	31
Solyc03g119580.1	ERF	32
Solyc06g034030.2	MYB_related	32
Solyc02g036370.2	MYB_related	33
Solyc02g064960.2	AP2	33
Solyc02g067230.2	Dof	33
Solyc02g069390.1	Trihelix	33
Solyc03g033660.2	GATA	33
Solyc07g041640.2	GRF	33
Solyc08g061130.2	bZIP	33
Solyc08g076370.2	HD-ZIP	33
Solyc08g082890.2	MYB	33
Solyc11g072060.1	MYB	33
Solyc12g014140.1	TCP	33
Solyc01g096470.2	Trihelix	34
Solyc02g081120.2	TALE	34
Solyc02g092570.1	GRAS	34
Solyc03g116610.2	ERF	34
Solyc04g077210.2	TALE	34
Solyc08g062490.2	WRKY	34
Solyc08g076590.2	HSF	34
Solyc08g079270.2	MYB	34
Solyc12g006120.1	NF-YB	34
Solyc12g099220.1	GRAS	34
Solyc01g091540.1	GRF	35
Solyc02g069860.2	NF-YA	35
Solyc02g090800.1	ERF	35
Solyc03g118190.2	ERF	35
Solyc05g021090.2	NAC	35
Solyc07g045030.2	NAC	35
Solyc08g008600.2	bHLH	35
Solyc08g041820.2	TALE	35
Solyc10g005460.2	MYB	35
Solyc10g086530.1	GRAS	35
Solyc01g102980.2	ZF-HD	36
Solyc02g062760.2	GATA	36
Solyc02g068200.1	TCP	36
Solyc03g006910.2	bHLH	36
Solyc05g009660.2	bZIP	36
Solyc10g054010.1	bZIP	36
Solyc11g072770.1	WOX	36
Solyc12g099130.1	MYB	36
Solyc01g067130.2	NF-YB	37
Solyc01g081090.1	bHLH	37
Solyc01g096050.2	bHLH	37
Solyc03g007460.1	ERF	37
Solyc04g071360.2	Trihelix	37
Solyc04g081000.2	MIKC	37
Solyc05g005090.2	TALE	37
Solyc05g005300.2	bHLH	37
Solyc05g009720.2	G2-like	37
Solyc05g050830.1	ERF	37
Solyc06g005680.2	G2-like	37
Solyc06g053720.1	C2H2	37
Solyc07g038160.2	GATA	37
Solyc08g062780.1	bHLH	37
Solyc10g009290.1	bHLH	37
Solyc12g008350.1	ERF	37
Solyc12g089240.1	DBB	37
